# Supplementary material for: CEP-1, the Caenorhabditis elegans p53 Homolog, Mediates Opposing Longevity Outcomes in Mitochondrial Electron Transport Chain Mutants
Source: PLoS Genet. 2014 Feb 27;10(2):e1004097. doi: 10.1371/journal.pgen.1004097 (PMC3937132; doi:10.1371/journal.pgen.1004097)
Supplement: Table S1 — Adult lifespan of all individual experiments. (XLSX) [file pgen.1004097.s007.xlsx]

## Sheet: Table S1
Table S1: Adult lifespan of all individual experiments.
A. isp-1, cep-1;isp-1 lifespan
A.1
Strain	Total N	mean ± Std. Error	median ± Std. Error	P-value vs wt	P-value vs cep-1	P-value vs isp-1	% mean lifespan difference to wt	% median lifespan difference to wt
wt	112	22.56 ± 0.25	22 ± 0.30
cep-1	123	21.20 ± 0.26	22 ± 0.29	0.000468013			-6.41509	0
isp-1	117	30.29 ± 0.66	32 ± 0.38	1.98687e-29	5.78413e-34		25.52	31.25
cep-1;isp-1	116	26.33 ± 0.47	26 ± 0.43	2.19356e-19	5.68785e-25	1.34159e-15	14.3183	15.3846
A.2
Strain	Total N	mean ± Std. Error	median ± Std. Error	P-value vs wt	P-value vs cep-1	P-value vs isp-1	% mean lifespan difference to wt	% median lifespan difference to wt
wt	108	21.24 ± 0.32	22 ± 0.23
cep-1	104	20.78 ± 0.26	20 ± 0.38	0.11872			-2.21367	-10
isp-1	29	25.24 ± 1.44	26 ± 1.33	5.64915e-08	2.51002e-09		15.8479	15.3846
cep-1;isp-1	109	23.83 ± 0.51	26 ± 0.72	4.16134e-09	2.18152e-12	0.00982639	10.8687	15.3846
B. clk-1, cep-1; clk-1 lifespan
B.1
Strain	Total N	mean ± Std. Error	median ± Std. Error	P-value vs wt	P-value vs cep-1	P-value vs clk-1	% mean lifespan difference to wt	% median lifespan difference to wt
wt	114	22.44 ± 0.31	22 ± 0.32
cep-1	115	21.36 ± 0.32	22 ± 0.29	0.0151979			-5.05618	0
clk-1	107	26.1 ± 0.43	26 ± 0.54	8.17246e-12	5.32805e-16		14.023	15.3846
cep-1;clk-1L4	115	25.88 ± 0.50	26 ± 0.77	2.3994e-10	1.20532e-13	0.794081	13.2921	15.3846
cep-1;clk-1L6	113	26.52 ± 0.49	26 ± 0.65	1.56336e-12	5.76703e-16	0.23977	15.3846	15.3846
B.2
Strain	Total N	mean ± Std. Error	median ± Std. Error	P-value vs wt	P-value vs cep-1	P-value vs clk-1	% mean lifespan difference to wt	% median lifespan difference to wt
wt	112	21.89 ± 0.28	22 ± 0.29
cep-1	65	19.81 ± 0.32	21 ± 0.23	3.24501e-07			-10.4997	-4.7619
clk-1	107	25.09 ± 0.34	26 ± 0.39	1.24169e-13	1.01758e-23		12.7541	15.3846
cep-1;clk-1LN4	94	23.81 ± 0.38	24 ± 0.69	6.91903e-06	3.30429e-13	0.0322051	8.06384	8.33333
cep-1;clk-1LN6	101	25.77 ± 0.52	26 ± 0.57	8.82605e-13	1.73375e-18	0.0406433	15.0563	15.3846
C. mev-1, cep-1;mev-1 lifespan
C.1
Strain	Total N	mean ± Std. Error	median ± Std. Error	P-value vs wt	P-value vs cep-1	P-value vs mev-1	% difference of mean lifespan to wt	% difference of median lifespan to wt
wt	112	22.56±0.25	22±0.30
cep-1	123	21.2±0.26	22±0.29	0.000468013			-6.41509	0
mev-1	111	18.18±0.37	18±0.41	2.54428e-16	3.69909e-08		-24.0924	-22.2222
cep-1;mev-1L1	117	20.97±0.35	22±0.43	0.0133347	0.697556	3.69725e-07	-7.58226	0
cep-1;mev-1L2	119	19.51±0.38	20±0.48	2.58381e-07	0.0137874	0.0106643	-15.633	-10
cep-1;mev-1L32	112	22.2±0.33	22± 0.33	0.9298	0.00292767	2.61595e-13	-1.62162	0
cep-1;mev-1L9	97	20.47±0.41	20±.37	0.00850604	0.931495	6.62305e-06	-10.2101	-10
C.2
Strain	Total N	mean ± Std. Error	median ± Std. Error	P-value vs wt	P-value vs cep-1	P-value vs mev-1	% difference of mean lifespan to wt	% difference of median lifespan to wt
wt	108	21.24±0.32	22±0.23
cep-1	104	20.78±0.26	20±0.38	0.11872			-2.21367	-10
mev-1	99	18.87±0.47	20±0.43	0.000623704	0.0391181		-12.5596	-10
cep-1,mev-1L1	132	22.12±0.42	22±0.54	0.00374467	1.92589e-05	1.81188e-08	3.9783	0
cep-1;mev-1L2	125	21.95±0.43	22±0.39	0.00502472	9.76394e-06	8.45977e-09	3.23462	0
cep-1;mev-1L32	124	23.87±0.40	24±0.50	6.90073e-09	8.46462e-13	3.29721e-16	11.018	8.33333
C.3
Strain	Total N	mean ± Std. Error	median ± Std. Error	P-value vs N2	P-value vs cep-1	P-value vs mev-1	% difference of mean lifespan to wt	% difference of median lifespan to wt
wt	120	19.7 ±0.33	20 ±0.39
cep-1	121	19.75 ±0.28	20 ±0.29	0.455909			0.253165	0
mev-1	107	16.64 ±0.42	16 ±0.31	1.13795e-06	4.97623e-07		-18.3894	-25
cep-1;mev-1L9	126	20.91 ±0.40	20 ±0.58	0.00206335	0.0010306	1.14401e-11	5.7867	0
D. gas-1, cep-1;gas-1 lifespan
D.1
Strain	Total N	mean ± Std. Error	median ± Std. Error	P-value vs wt	P-value vs cep-1	P-value vs gas-1	% difference of mean lifespan to wt	% difference of median lifespan to wt
wt	103	19.42 ±0.26	20 ±0.19
cep-1	101	19.64 ±0.20	20 ±0.13	0.836877			1.12016	-11.1111
mev-1	83	13.49 ±0.45	14 ±0.40	8.04549e-24	3.09754e-28		-43.9585	-42.8571
gas-1	69	13.97 ±0.59	12 ±0.54	1.36881e-09	6.67526e-12		-39.0122	-66.6667
gas-1;cep-1L22	106	16.06 ±0.58	18 ±0.71	2.5419e-05	2.25902e-06	0.018062	-20.9215	-11.1111
gas-1;cep-1L34	86	16.56 ±0.93	14 ±1.31	0.441181	0.193045	0.0140612	-17.2705	-42.8571
D.2
Strain	Total N	mean ± Std. Error	median ± Std. Error	P-value vs wt	P-value vs cep-1	P-value vs gas-1	% difference of mean lifespan to wt	% difference of median lifespan to wt
wt	106	13.87 ±0.20	14 ±0.22
cep-1	108	14.30 ±0.22	14 ±0.31	0.0749062			3.00699	0
mev-1	89	11.96 ±0.31	12 ±0.38	2.08223e-05	4.58883e-08		-15.9699	-16.6667
gas-1	103	10.72 ±0.26	10 ±0.25	1.55374e-13	2.02738e-16		-29.3843	-40
cep-1;gas-1L22	142	16.95 ±0.30	18 ±0.49	1.37425e-17	4.05735e-14	4.72845e-34	18.1711	22.2222
cep-1;gas-1L34	169	16.35 ±0.33	16 ±0.63	6.12145e-12	1.71707e-09	1.78228e-29	15.1682	12.5
E.wt and cep-1, isp-1, cep-1;isp-1, mev-1, cep-1;mev-1 mutants lifespan after ftn-1&2 RNAi
E.1
strain	Total N	mean ± Std. Error	median ± Std. Error	P-value vs wt_control	P-value vs N2_ftn-1&2 RNAi	P-value vs cep-1_control	P-value vs cep-1_ftn-1&2RNAi	P-value vs isp-1_control	P-value vs isp-1_ftn-1&2RNAi	P-value vs cep-1;isp-1_control	P-value vs cep-1;isp-1_ftn-1&2RNAi	P-value vs mev-1_control	P-value vs mev-1_ftn-1&2RNAi	P-value vs cep-1;mev-1_control	% difference of mean lifespan to wt control	% difference of median lifespan to wt control
wt_control	114	17.15 ± 0.19	18 ± 0.09
wt_ftn-1&2 RNAi	115	18.35 ± 0.22	18 ± 0.23	1.24966e-06											6.53951	0
cep-1_control	111	18.56 ± 0.24	18 ± 0.24	7.39674e-08	0.436855										7.59698	0
cep-1_ftn-1&2RNAi	118	18.92 ± 0.20	18 ± 0.26	9.87837e-11	0.110745	0.443131									9.35518	0
isp-1_control	103	27.46 ± 0.78	30 ± 0.67	1.85944e-30	1.02359e-28	1.02047e-27	8.86888e-28								37.5455	40
isp-1_ftn-1&2RNAi	77	25.40 ± 0.76	26 ± 1.31	3.4327e-22	1.47065e-19	1.15662e-18	1.60439e-18	0.0046166							32.4803	30.7692
cep-1;isp-1_control	124	22.55 ± 0.35	24 ± 0.41	3.99995e-31	5.9337e-23	9.40496e-21	5.88539e-20	1.53075e-15	2.45028e-07						23.9468	25
cep-1;isp-1_ftn-1&2RNAi	114	23.16 ± 0.46	24 ± 0.44	3.91494e-30	3.5435e-23	2.93463e-21	1.11398e-20	8.06255e-12	2.64565e-05	0.0611418					25.9499	25
mev-1_control	103	13.73 ± 0.26	14 ± 0.32	9.22894e-21	6.33272e-29	1.07804e-29	3.1598e-35	1.24813e-37	2.09416e-30	1.16136e-46	6.26417e-43				-24.909	-28.5714
mev-1_ftn-1&2RNAi	110	14.11 ± 0.31	14 ± 0.40	7.01856e-17	1.28726e-25	9.29382e-27	6.05012e-32	1.98606e-36	5.47169e-29	1.02611e-44	2.49658e-41	0.109404			-21.545	-28.5714
cep-1;mev-1_control	118	15.78 ± 0.38	16 ± 0.47	0.308364	3.17394e-05	3.41466e-06	5.06045e-08	5.98904e-33	6.5422e-24	2.96778e-30	1.45897e-29	2.1875e-08	2.58864e-06		-8.68188	-12.5
cep-1;mev-1_ftn-1&2 RNAi	117	15.16 ± 0.45	16 ± 0.79	0.105361	3.66464e-05	5.0357e-06	9.9025e-08	1.82689e-33	4.39807e-24	1.65582e-29	5.90174e-29	5.63378e-06	0.000185186	0.766133	-13.1266	-12.5
E.2
strain	Total N	mean ± Std. Error	median ± Std. Error	P-value vs N2_L4440	P-value vs N2_ftn-1&2 RNAi	P-value vs cep-1_control	P-value vs cep-1_ftn-1&2RNAi	P-value vs isp-1_control	P-value vs isp-1_ftn-1&2RNAi	P-value vs cep-1;isp-1_control	P-value vs cep-1;isp-1_ftn-1&2RNAi	P-value vs mev-1_control	P-value vs mev-1_ftn-1&2RNAi	P-value vs cep-1;mev-1_control	% difference of mean lifespan to wt control	% difference of median lifespan to wt control
wt_control	108	19.23 ± 0.30	20 ± 0.31
wt_ftn-1&2 RNAi	116	20.23 ± 0.22	20 ± 0.21	0.0487405											1.48566	0
cep-1_control	111	19.52 ± 0.27	20 ± 0.33	0.65284	0.147541										1.48566	0
cep-1_ftn-1&2RNAi	115	19.51 ± 0.22	20 ± 0.25	0.977907	0.024159	0.60897									1.43516	0
isp-1_control	144	28.25 ± 0.64	30 ± 0.94	1.51165e-31	4.22741e-30	3.01994e-31	1.01337e-32								31.9292	33.3333
isp-1_ftn-1&2RNAi	118	22.30 ± 0.78	24 ± 0.89	2.35689e-11	1.80942e-10	4.46235e-11	4.51726e-12	2.72595e-11							13.7668	16.6667
cep-1;isp-1_control	119	21.08 ± 0.54	22 ± 0.41	8.58389e-09	3.35393e-07	4.79143e-08	4.53796e-10	2.82441e-21	3.87247e-05						8.77609	9.09091
cep-1;isp-1_ftn-1&2RNAi	108	20.78 ± 0.49	22 ± 0.35	2.18588e-06	0.000107933	1.37811e-05	1.29509e-07	4.16094e-23	2.20821e-06	0.157337					7.4591	9.09091
mev-1_control	115	12.99 ± 0.36	14 ± 0.36	5.18305e-30	3.61216e-42	1.78069e-33	6.5402e-37	2.47272e-51	4.07829e-25	5.44357e-34	1.78337e-34				-48.037	-42.8571
mev-1_ftn-1&2RNAi	112	13.61 ± 0.38	14 ± 0.41	4.57456e-24	2.19698e-36	1.44005e-26	9.36819e-30	1.94886e-50	4.8579e-24	1.95563e-31	2.32465e-31	0.151945			-41.2932	-42.8571
cep-1;mev-1_control	110	16.10 ± 0.48	16 ± 0.54	0.000112588	1.24761e-08	1.45765e-05	1.77643e-05	2.84212e-38	2.38019e-15	1.91979e-13	1.33328e-11	6.76779e-09	2.07336e-06		-19.441	-25
cep-1;mev-1_ftn-1&2RNAi	112	16.11 ± 0.44	16 ± 61	9.76044e-06	6.18151e-11	8.70439e-07	8.06597e-07	7.20762e-40	1.12697e-16	6.4438e-17	7.31997e-15	6.31204e-10	4.1934e-07	0.778351	-19.3669	-25
E3. WT, mev-1, gas-1, nuo-6, and isp-1 lifespan after ftn-1 & 2 RNAi
strain	Total N	mean ± Std. Error	median ± Std. Error	P-value vs N2_L4440	P-value vs N2_ftn-1&2 RNAi	P-value vs control	% difference of mean lifespan to control	% difference of mean lifespan to wt control	% difference of median lifespan to wt control
wt_control	97	22.41+ /-0.28	22+ /-0.33		0.412319
wt_ftn-1&2 RNAi	99	22+ /-0.29	22+ /-0.4	0.412319		0.412319	-1.83993	-1.83993	0
gas-1_control	100	15.28+ /-0.37	14+ /-0.42	2.02876e-27	9.90105e-26			-31.8234	-36.3636
gas-1_ftn-1&2RNAi	103	14.85+ /-0.39	14+ /-0.47	6.46467e-28	2.27082e-26	0.641942	-2.76354	-33.7075	-36.3636
mev-1_control	99	13.11+ /-0.35	12+ /-0.47	4.92264e-40	7.65202e-39			-41.5006	-45.4545
mev-1_ftn-1&2RNAi	98	13.38+ /-0.4	12+ /-0.54	1.25826e-33	3.8177e-32	0.439127	2.11	-40.2662	-45.4545
nuo-6_control	181	25.36+ /-0.2	26+ /-0.23	2.73427e-15	2.97258e-18			13.1799	18.1818
nuo-6_ftn-1&2RNAi	122	20.57+ /-0.3	20+ /-0.32	0.000501578	0.0072813	6.74577e-30	-18.895	-8.20545	-9.09091
isp-1_control	123	24.4+ /-0.3	24+ /-0.47	2.4021e-06	6.01407e-08			8.89747	9.09091
isp-1_ftn-1&2RNAi	112	21.72+ /-0.27	22+ /-0.33	0.164179	0.599117	1.36609e-09	-10.9869	-3.06702	0
F. effect of cep-1 on various ETC mutant longevity
strain	Total N	mean ± Std. Error	median ± Std. Error	p-vlaue vs. WT	p-value vs. ETC mutants	% difference of mean lifespan to wt	% difference of median lifespan to wt
mev-1	108	14.00+/-0.35	14+/-0.27	<0.001		-17.485	-12.5
cep-1;mev-1	91	19.83+/-0.49	18+/-0.95	<0.001	0	16.925	12.5
gas-1	100	13.06+/-0.27	14+/-0.27	<0.001		-22.9924	-12.5
cep-1;gas-1	54	16.53+/-0.70	16+/-0.91	0.751	0	-2.5873	0
wt	102	17.00+/-0.34	16+/-0.38				0
clk-1(e2519)	103	21.00+/-0.38	20+/-0.53	<0.001		23.7153	25
cep-1;clk-1	109	14.44+/-0.50	14+/-0.56	0.019	0	-14.8879	-12.5
nuo-6	114	22.85+/-0.33	24+/-0.49	<0.001		34.6595	50
nuo-6; cep-1	231	17.57+/-0.33	18+/-0.49	<0.001	0	3.353	12.5
