# Supplementary material for: CEP-1, the Caenorhabditis elegans p53 Homolog, Mediates Opposing Longevity Outcomes in Mitochondrial Electron Transport Chain Mutants
Source: PLoS Genet. 2014 Feb 27;10(2):e1004097. doi: 10.1371/journal.pgen.1004097 (PMC3937132; doi:10.1371/journal.pgen.1004097)
Supplement: Table S2 — Percent mean lifespan differences compared to wt. (XLSX) [file pgen.1004097.s008.xlsx]

## Sheet: Table S2
Table S2: Percent (%) mean lifespan difference compared to wt (av)
1. Percent (%) mean lifespan difference of mutants compared to wt (av)
Strain	% mean lifespan difference to wt (av)	sd
wt
cep-1	-2.65322	4.2528
isp-1	20.6839	6.83922
cep-1;isp-1	12.5935	2.43925
clk-1	13.3885	0.89725
cep-1;clk-1	12.9492	3.21201
mev-1	-22.994	12
cep-1;mev-1	-1.37866	4.51068
gas-1	-34.1982	6.80791
gas-1;cep-1	-1.2132	0.229144
nuo-6	34.6595
cep-1;nuo-6	3.353
2. Percent (%) mean lifespan difference of mutants compared to wt control after cep-1RNAi treatments (av)
strain_treatment	% mean lifespan difference to wt control (av)	sd
wt_control
wt_cep-1RNAi	-0.338476	2.99821
isp-1_control	17.3335	2.70824
isp-1_cep-1RNAi	10.8107	2.16794
clk-1_control	24.2357
clk-1_cep-1RNAi	22.9099
nuo-6_control	12.4234	1.01162
nuo-6_cep-1RNAi	0.680288	1.20016
3. Percent (%) mean lifespan difference of wt and mutants compared to wt control after ftn-1&2 RNAi treatment (av)
strain	% mean lifespan difference to wt control (av)	sd
wt_control
wt_ftn-1&2 RNAi	4.01258	3.57361
cep-1_control	4.54132	4.32136
cep-1_ftn-1&2RNAi	5.39517	5.6003
isp-1_control	34.7374	3.97134
isp-1_ftn-1&2RNAi	23.1236	13.2324
cep-1;isp-1_control	16.3614	10.7273
cep-1;isp-1_ftn-1&2RNAi	16.7045	13.075
mev-1_control	-36.473	16.354
mev-1_ftn-1&2RNAi	-31.4191	13.9641
cep-1;mev-1_control	-14.0614	7.60785
cep-1;mev-1_ftn-1&2 RNAi	-16.2468	4.41249
