# Supplementary material for: CEP-1, the Caenorhabditis elegans p53 Homolog, Mediates Opposing Longevity Outcomes in Mitochondrial Electron Transport Chain Mutants
Source: PLoS Genet. 2014 Feb 27;10(2):e1004097. doi: 10.1371/journal.pgen.1004097 (PMC3937132; doi:10.1371/journal.pgen.1004097)
Supplement: Table S3 — Rate of development and brood size. (XLSX) [file pgen.1004097.s009.xlsx]

## Sheet: Table S3
Table S3: Rate of Development and brood size
A. Rate of Develoment (exp.1) :
Developmental Stage	wt (av.% ± Std. Error)	cep-1 (av.% ± Std. Error)	isp-1 (av.% ± Std. Error)	cep-1;isp-1 (av.% ± Std. Error)	mev-1 (av.% ± Std. Error)	cep-1;mev-1 (av.% ± Std. Error)
L1	0	0	37.93± 0.71	0	0	0
L2	0	0	62.07± 1.41	8± 1.41	0	11.11± 1.41
L3	0	0	0	40± 0	6.25± 1.41	19.44± 0.71
L4	0	0	0	40± 0	93.75± 2.83	69.44± 0.71
Adult	100	100	0	12± 0.71	0	0
A. Rate of Develoment (exp.2):
	wt(%)	cep-1 (%)	gas-1 (%)	cep-1;gas-1(%)
L1	0	0	0	0
L2	0	0	0	0
L3	0	0	0	0
L4	0.900901	0	24.1379	40.7407
YA	0.900901	0.917431	75.8621	59.2593
GA	98.1982	99.0826	0	0
A. Rate of Develoment (exp.3):
	wildtype(%)	cep-1 (%)	nuo-6 (%)	cep-1;nuo-6 (%)	gas-1 (%)	cep-1;gas-1(%)
L1	0	0	12.6761	3.57143	0	0
L2	0	0	85.9155	92.8571	0	0
L3	0	0	1.40845	3.57143	0	0
L4	0	0	0	0	3.94737	6.57895
YA	10.241	3.3557	0	0	96.0526	93.4211
GA	89.759	96.6443	0	0	0	0
A. Rate of Develoment (exp.4):
	wildtype (%)	nuo-6 (%)	cep-1;nuo-6(%)
L1	0	25	2.04082
L2	0	73.0769	81.6327
L3	0	25	14.2857
L4	0	0	2.04082
YA	0	0	0
GA	100	0	0
N		52	49
B. Brood size:
	average number± sd	p value to wt	p value to single mutants
wt	258.33± 20.12
cep-1	280.29± 29.6	0.1
isp-1	151± 8.49	<0.0001
cep-1;isp-1	124.2± 24.89		0.05
mev-1	184.21± 36.59	<0.0001
cep-1;mev-1	130± 34.13		0.0005
