# Supplementary material for: CEP-1, the Caenorhabditis elegans p53 Homolog, Mediates Opposing Longevity Outcomes in Mitochondrial Electron Transport Chain Mutants
Source: PLoS Genet. 2014 Feb 27;10(2):e1004097. doi: 10.1371/journal.pgen.1004097 (PMC3937132; doi:10.1371/journal.pgen.1004097)
Supplement: Table S4 — Microarray gene expression (log2) of isp-1 vs. cep-1;isp-1 and mev-1 vs. cep-1;mev-1. (XLSX) [file pgen.1004097.s010.xlsx]

## Sheet: Table S4
Table S4: isp-1 vs cep-1;isp-1 and mev-1 vs cep-1;mev-1 microarray (log-2)
GENE_ID	SEQ_NAME	Average of isp-1/cep-1;isp-1 log2 (1st)	Average of isp-1/cep-1;isp-1 log2 (2nd)	Average of isp-1/cep-1;isp-1 log2 (3rd)	Average of mev-1/cep-1;mev-1 log2 (1st)	Average of mev-1/cep-1;mev-1 log2 (2nd)	Average of mev-1/cep-1;mev-1 log2 (3rd)
C01G12.1	C01G12.1 || C01G12.1 || WBGene00007242 || (1)	0.34	0.21	-0.38	-0.22	-0.07	0.29
C12D12.2	C12D12.2 || glt-1 || WBGene00001620 || (2)	0.04	0.01	-0.05	-0.22	0	0.15
F11D5.1	F11D5.1 || F11D5.1 || WBGene00017380 || (3)	0.12	0.11	-0.13	-0.27	0.07	0.16
F01D5.2	F01D5.2 || F01D5.2 || WBGene00008493 || (1)	0.49	0.4	0.7	-0.21	0.11	-2.5
E02C12.8	E02C12.8 || E02C12.8 || WBGene00017093 || (3)	0.1	-0.2	0.19	0	-0.43	0.43
D2021.2	D2021.2 || tag-233 || WBGene00044071 || (2)	0.23	0.04	-0.01	0.07	-0.14	0.45
C46G7.2	C46G7.2 || C46G7.2 || WBGene00016722 || (1)	-0.25	-0.06	-0.1	-0.27	0.28	0.15
F09E5.15	F09E5.15 || prdx-2 || WBGene00006434 || (1)	-0.02	-0.25	0.33	0.04	-0.23	0.17
K04D7.1	K04D7.1 || rack-1 || WBGene00010556 || (6)	0.03	-0.17	0.09	0.06	-0.15	0.09
C48A7.2	C48A7.2 || C48A7.2 || WBGene00016739 || (1)	0.29	0.21	-0.22	0.38	-0.01	-0.3
F11G11.2	F11G11.2 || gst-7 || WBGene00001755 || (1)	-0.19	0.25	0.11	0.05	0.01	-0.35
F39G3.5	F39G3.5 || F39G3.5 || WBGene00018210 || (1)	-0.18	-0.16	0.09	0.52	-0.02	0.35
C42D8.3	C42D8.3 || uvt-3 || WBGene00006862 || (1)	-0.16	0.04	-0.12	-0.13	0.17	0.36
C01H6.2	C01H6.2 || C01H6.2 || WBGene00007252 || (1)	-0.03	0.15	-0.12	-0.08	-0.01	-0.14
C13B9.1	C13B9.1 || C13B9.1 || WBGene00015732 || (2)	0.16	0.05	-0.15	-0.18	0.14	-0.04
F18E9.5	F18E9.5 || tag-279 || WBGene00017571 || (1)	-0.24	0.32	-0.38	0.2	-0.21	0.31
C03A7.8	C03A7.8 || abu-7 || WBGene00000030 || (2)	-0.01	-0.02	-0.1	-0.17	-0.01	0.43
C03D6.8	C03D6.8 || rpl-24.2 || WBGene00004437 || (1)	-0.01	-0.01	0.03	-0.08	-0.05	0.2
F09B9.4	F09B9.4 || F09B9.4 || WBGene00008603 || (1)	-0.15	0.12	-0.05	-0.06	0.13	0.17
K08E5.2	K08E5.2 || nac-3 || WBGene00003519 || (2)	-0.07	0.06	-0.02	-0.04	0.03	0.07
C42C1.5	C42C1.5 || tag-335 || WBGene00016583 || (1)	-0.03	-0.13	0.13	0.13	-0.48	0.19
F52B10.3	F52B10.3 || F52B10.3 || WBGene00044304 || (2)	0.44	0.05	-0.2	0.23	-0.2	0.21
C50F7.6	C50F7.6 || C50F7.6 || WBGene00016846 || (1)	0.06	-0.01	-0.03	0.01	0.05	0.26
F07B7.10	F07B7.10 || his-51 || WBGene00001925 || (1)	-0.06	0.08	-0.14	-0.1	-0.11	0.2
C47B2.6	C47B2.6 || gale-1 || WBGene00008132 || (2)	0.05	0.09	0.07	0.06	0.1	-0.2
F35C12.2	F35C12.2 || ncx-4 || WBGene00003569 || (2)	0.47	0.77	0.51	0.46	0.77	-1.42
C01F1.2	C01F1.2 || C01F1.2 || WBGene00015297 || (1)	-0.02	0.22	0.08	0.14	-0.25	-0.23
F10E9.12	F10E9.12 || F10E9.12 || WBGene00017361 || (1)	-0.35	0.35	0.43	0.4	-0.41	1.2
B0250.9	B0250.9 || B0250.9 || WBGene00007126 || (4)	-0.06	-0.03	-0.18	0.36	-0.26	0.09
F18H3.3	F18H3.3 || pab-2 || WBGene00003903 || (4)	0.3	0.15	-0.26	-0.02	0.06	-0.1
R05D8.7	R05D8.7 || R05D8.7 || WBGene00019885 || (1)	0.39	0.31	-0.52	-0.05	0.02	-0.17
C54D10.3	C54D10.3 || C54D10.3 || WBGene00008298 || (6)	-0.14	0.41	-0.36	-0.18	0.2	0.31
F53H4.4	F53H4.4 || F53H4.4 || WBGene00010009 || (8)	0.03	-0.19	-0.14	0.17	-0.24	0.19
F41C6.1	F41C6.1 || unc-6 || WBGene00006746 || (1)	0.43	0.13	-0.42	-0.09	0.14	0.17
F13C5.5	F13C5.5 || F13C5.5 || WBGene00017426 || (1)	0.2	0.39	-0.4	-0.34	0.14	-0.01
C08G5.4	C08G5.4 || snt-6 || WBGene00004926 || (1)	0.19	0	0.24	0.13	-0.26	0.36
C53B7.1	C53B7.1 || rig-3 || WBGene00004370 || (1)	-0.06	0.1	-0.34	0.07	-0.02	-0.16
F55D12.2	F55D12.2 || F55D12.2 || WBGene00010111 || (1)	0.03	-0.02	0.11	0.1	0.06	0.45
C35A11.1	C35A11.1 || C35A11.1 || WBGene00016428 || (1)	0.02	-0.08	0.19	-0.36	0.19	0.14
C07H6.7	C07H6.7 || lin-39 || WBGene00003024 || (1)	-0.11	0.3	-0.35	-0.04	0.16	-0.11
Y71H2AM.1	Y71H2AM.1 || Y71H2AM.1 || WBGene00022166 || (2)	-0.07	0.13	-0.11	-0.06	0.12	-0.07
F10G8.9	F10G8.9 || F10G8.9 || WBGene00008667 || (3)	0.02	0.22	0.08	0.22	0.18	-0.21
C11D2.4	C11D2.4 || C11D2.4 || WBGene00015702 || (2)	-0.3	-0.28	0.18	-0.09	0.03	-0.04
F36A4.5	F36A4.5 || F36A4.5 || WBGene00018084 || (1)	-0.36	-0.42	0.3	-0.07	0.14	0.08
F08G2.1	F08G2.1 || his-44 || WBGene00001918 || (1)	0.02	0.01	-0.2	0.31	-0.07	0.27
C50B8.2	C50B8.2 || bir-2 || WBGene00000250 || (1)	-0.01	-0.14	0.13	-0.18	0.12	0.01
C18E3.8	C18E3.8 || hop-1 || WBGene00001985 || (1)	-0.05	-0.18	0.07	-0.12	0.1	0
F21D5.3	F21D5.3 || F21D5.3 || WBGene00009008 || (1)	-0.15	-0.31	0.18	-0.17	0.17	0.12
W04C9.2	W04C9.2 || W04C9.2 || WBGene00021024 || (1)	-0.17	-0.2	0.12	-0.09	0.11	0.2
B0379.4	B0379.4 || scpl-1 || WBGene00007054 || (1)	0.1	-0.1	-0.18	-0.26	-0.11	0.07
B0365.3	B0365.3 || eat-6 || WBGene00001137 || (7)	0	-0.1	0.2	0.06	-0.39	-0.14
F23H12.9	F23H12.9 || fipr-2 || WBGene00009097 || (1)	0.08	0.14	-0.28	-0.15	0.45	0.08
F11E6.1	F11E6.1 || F11E6.1 || WBGene00008706 || (2)	0.03	0.12	-0.12	0.01	0.15	0.03
F14D7.12	F14D7.12 || F14D7.12 || WBGene00045331 || (5)	0.04	0.21	0.08	-0.18	-0.07	-0.42
B0457.2	B0457.2 || B0457.2 || WBGene00007178 || (1)	-0.15	-0.35	0.16	-0.1	-0.01	0.2
F25G6.3	F25G6.3 || acr-16 || WBGene00000055 || (3)	0.14	0.05	-0.03	0.03	0.08	0.16
C26D10.6	C26D10.6 || C26D10.6 || WBGene00007746 || (1)	0.05	-0.14	0.03	-0.32	-0.06	0.16
C56E6.2	C56E6.2 || C56E6.2 || WBGene00016970 || (5)	0.26	0.16	-0.31	0.23	-0.18	-0.22
D2092.1	D2092.1 || D2092.1 || WBGene00017063 || (1)	-0.06	-0.09	0.16	-0.16	0.05	0
F45H10.1	F45H10.1 || alh-7 || WBGene00000113 || (2)	-0.03	-0.04	0.11	-0.11	0.05	-0.02
W10G6.3	W10G6.3 || mua-6 || WBGene00003485 || (2)	-0.01	-0.01	0.05	-0.08	0.02	-0.03
C42C1.7	C42C1.7 || C42C1.7 || WBGene00016585 || (1)	-0.09	-0.06	0.15	-0.22	0.24	0.07
F45H11.1	F45H11.1 || sptf-1 || WBGene00009743 || (3)	-0.59	0.04	-0.76	0.33	-0.21	0.51
C51E3.6	C51E3.6 || C51E3.6 || WBGene00008252 || (3)	-0.05	0.01	0.41	-0.17	0.12	0.03
C29F7.3	C29F7.3 || C29F7.3 || WBGene00007812 || (1)	-0.15	-0.24	0.23	0.04	0.18	0.07
C01B12.2	C01B12.2 || C01B12.2 || WBGene00015285 || (4)	-0.19	0.11	-0.23	0.17	-0.15	0.04
Y57G11C.16	Y57G11C.16 || rps-18 || WBGene00004487 || (4)	-0.05	0.02	-0.08	0.09	-0.07	0.01
F23H12.8	F23H12.8 || fipr-1 || WBGene00009096 || (1)	-0.07	0.17	-0.45	-0.1	0.41	0.08
C40C9.5	C40C9.5 || nlg-1 || WBGene00006412 || (4)	-0.14	-0.04	-0.24	0.11	0.05	0.25
F20D6.5	F20D6.5 || F20D6.5 || WBGene00017635 || (1)	-0.56	-0.07	0.28	-0.19	0.19	0.57
F39G3.2	F39G3.2 || F39G3.2 || WBGene00018207 || (1)	-0.34	-0.05	0.09	-0.04	-0.02	0.35
F07E5.6	F07E5.6 || fbxb-36 || WBGene00017211 || (1)	-0.03	0.04	-0.33	0.24	0.06	0.01
C01B7.6	C01B7.6 || rpm-1 || WBGene00004457 || (1)	0.27	0.17	-0.21	-0.27	-0.1	0.01
F59A3.6	F59A3.6 || F59A3.6 || WBGene00019079 || (1)	0.24	0.09	-0.2	-0.2	-0.04	-0.02
C15F1.6	C15F1.6 || art-1 || WBGene00000198 || (4)	0.43	0.04	-0.22	-0.23	0	-0.03
T27F7.3	T27F7.3 || T27F7.3 || WBGene00020868 || (4)	0.25	0.06	-0.11	-0.08	0.04	0.02
F46E10.9	F46E10.9 || dpy-11 || WBGene00001073 || (3)	0.14	0.09	-0.07	-0.2	0	-0.08
K08C7.3	K08C7.3 || epi-1 || WBGene00001328 || (1)	0.33	0.15	-0.2	-0.41	0.03	-0.06
R11E3.5	R11E3.5 || nhr-104 || WBGene00003694 || (1)	0.21	0.18	-0.23	-0.38	0.14	-0.25
C46C11.3	C46C11.3 || C46C11.3 || WBGene00016706 || (1)	-0.35	0.04	0.16	0.43	-0.22	0.05
C05D10.1	C05D10.1 || C05D10.1 || WBGene00015477 || (1)	-0.03	0.08	-0.09	-0.23	-0.11	0.15
F27D9.6	F27D9.6 || dhs-29 || WBGene00000992 || (1)	0.01	0.35	-0.4	-0.55	-0.21	0.25
C08G5.5	C08G5.5 || C08G5.5 || WBGene00015617 || (6)	0.16	0.17	-0.08	0.09	-0.25	-0.05
C05D11.4	C05D11.4 || let-756 || WBGene00002881 || (1)	-0.09	0.1	-0.34	0.04	-0.45	0.23
F38A5.3	F38A5.3 || lec-11 || WBGene00002274 || (4)	0.23	-0.15	0.25	0.09	0.02	0.42
C18D11.1	C18D11.1 || C18D11.1 || WBGene00007679 || (1)	0.42	-0.11	0.06	0.23	-0.04	0.29
F42D1.3	F42D1.3 || sprr-2 || WBGene00009629 || (1)	0.45	-0.2	0.04	0.14	0.07	0.4
E02H9.8	E02H9.8 || nhr-121 || WBGene00003711 || (1)	0.03	-0.16	0.36	-0.44	-0.38	0.18
F55C12.4	F55C12.4 || F55C12.4 || WBGene00018871 || (1)	-0.04	0.23	-0.07	0.2	0.56	-0.03
C25F6.2	C25F6.2 || dlg-1 || WBGene00001006 || (2)	-0.15	0.71	-0.5	0.28	-0.5	0.15
F30A10.5	F30A10.5 || stl-1 || WBGene00006061 || (1)	-0.19	0.09	0.08	0.05	0.14	-0.12
C04C3.5	C04C3.5 || dyf-3 || WBGene00001119 || (1)	0.08	-0.19	0.24	-0.18	0.14	0.28
F43C9.2	F43C9.2 || F43C9.2 || WBGene00018376 || (1)	0.17	-0.08	0.09	-0.15	0.04	0.12
F46G10.5	F46G10.5 || ptr-24 || WBGene00004238 || (1)	0.18	-0.18	0.25	-0.31	0.1	0.23
C09B9.8	C09B9.8 || C09B9.8 || WBGene00044484 || (2)	-0.02	-0.02	-0.11	-0.07	0.15	0.18
C34F6.6	C34F6.6 || C34F6.6 || WBGene00007940 || (1)	0.13	0.05	-0.24	0.22	-0.19	0.21
C34B7.1	C34B7.1 || C34B7.1 || WBGene00007911 || (3)	0.1	0.12	-0.44		-0.38	0.22
T23G4.1	T23G4.1 || tlp-1 || WBGene00006580 || (1)	0.15	0.11	-0.43	-0.32	-0.26	0.17
C02H7.3	C02H7.3 || aex-3 || WBGene00000086 || (3)	0.17	0.13	-0.24	0.13	-0.15	0.15
ZK930.3	ZK930.3 || ZK930.3 || WBGene00014153 || (3)	0.29	0.1	-0.33	0.24	-0.1	0.14
F21H11.2	F21H11.2 || sax-2 || WBGene00004728 || (1)	0.24	0.04	-0.54	0.11	-0.12	0.41
R148.5	R148.5 || R148.5 || WBGene00020104 || (7)	0.18	0.13	-0.37	0.12	-0.05	0.19
F34D6.3	F34D6.3 || sup-9 || WBGene00006318 || (1)	-0.03	0.14	0.16	-0.27	0.17	-0.04
F16A11.3	F16A11.3 || ppfr-1 || WBGene00008878 || (3)	-0.02	-0.07	-0.34	-0.19	-0.02	0.1
F48E8.2	F48E8.2 || F48E8.2 || WBGene00018609 || (1)	-0.24	-0.35	0.02	-0.08	0.48	0
C02C6.1	C02C6.1 || dyn-1 || WBGene00001130 || (1)	0.04	0.42	-0.46	-0.14	-0.45	-0.39
F52C12.3	F52C12.3 || F52C12.3 || WBGene00018680 || (1)	-0.03	-0.05	0.08	0.11	-0.29	-0.33
F44C8.8	F44C8.8 || nhr-133 || WBGene00003723 || (1)	0.1	0.07	0.14	0.3	-0.02	0.2
F55A12.5	F55A12.5 || F55A12.5 || WBGene00018864 || (1)	0.17	-0.04	-0.2	-0.04	0.1	0.05
C04C11.1	C04C11.1 || C04C11.1 || WBGene00007295 || (1)	0.01	-0.28	-0.08	0	-0.1	0.37
F46H6.1	F46H6.1 || rhi-1 || WBGene00004356 || (4)	-0.03	-0.23	0.04	-0.02	-0.06	0.24
C31E10.7	C31E10.7 || C31E10.7 || WBGene00007848 || (1)	0.38	-0.05	0.22	-0.61	0.42	0.02
F46A9.4	F46A9.4 || skr-2 || WBGene00004808 || (1)	0.09	-0.06	0.1	-0.28	0.18	-0.01
D1009.1	D1009.1 || D1009.1 || WBGene00017012 || (4)	0.07	0.13	0.28	0.02	-0.3	0.46
C09G4.2	C09G4.2 || C09G4.2 || WBGene00015650 || (3)	-0.06	0.02	0.38	0.06	-0.45	0.45
T21C9.3	T21C9.3 || T21C9.3 || WBGene00011891 || (1)	-0.03	0.05	0.25	0.09	-0.31	0.29
F55C12.1	F55C12.1 || F55C12.1 || WBGene00018869 || (2)	-0.07	0.11	-0.02	-0.17	0.27	0.24
C48C5.3	C48C5.3 || C48C5.3 || WBGene00016748 || (1)	-0.09	-0.45	-0.01	0.49	-0.07	0.19
D1007.12	D1007.12 || rpl-24.1 || WBGene00004436 || (6)	0	-0.26	-0.06	0.2	-0.05	0.14
F42F12.2	F42F12.2 || zig-2 || WBGene00006979 || (1)	-0.61	0.05	-0.28	0.09	0.03	0.68
C55C3.5	C55C3.5 || C55C3.5 || WBGene00016955 || (1)	0.1	0.08	0.03	-0.2	0.02	-0.33
B0272.4	B0272.4 || B0272.4 || WBGene00007130 || (1)	-0.52	0.52	-0.16	-0.1	-0.05	0.37
F26A1.15	F26A1.15 || acbp-7 || WBGene00044603 || (1)	-0.16	-0.07	-0.05	0.27	-0.21	0.09
F31C3.10	F31C3.10 || rrn-3.56 || WBGene00004677 || (4)	-0.21	-0.31	-0.59	-0.18	0.49	0.2
C44C10.9	C44C10.9 || C44C10.9 || WBGene00008089 || (2)	0.3	0.42	-0.13	-0.3	0.4	0.24
F47G4.7	F47G4.7 || smd-1 || WBGene00004875 || (1)	-0.01	-0.12	0.15	0.38	-0.08	-0.18
B0019.1	B0019.1 || amx-2 || WBGene00000138 || (1)	-0.02	0.03	0.28	0.36	-0.18	0.23
F54A3.3	F54A3.3 || cct-3 || WBGene00018782 || (5)	0.13	-0.03	0	0.2	-0.02	-0.24
E02H4.6	E02H4.6 || E02H4.6 || WBGene00008464 || (1)	0.1	-0.11	0.21	0.1	0.16	-0.22
D2007.5	D2007.5 || atg-13 || WBGene00017045 || (1)	-0.29	0.2	-0.16	0.07	0.07	-0.2
F53B1.8	F53B1.8 || F53B1.8 || WBGene00018739 || (3)	-0.08	-0.17	-0.09	0.06	-0.11	0.18
F25B3.6	F25B3.6 || F25B3.6 || WBGene00009103 || (1)	-0.23	-0.29	0.09	0.05	-0.11	-0.1
C13C4.2	C13C4.2 || nhr-154 || WBGene00007547 || (1)	0.26	0.33	-0.21	-0.06	-0.11	-0.06
F57B1.9	F57B1.9 || F57B1.9 || WBGene00045488 || (6)	-0.06	-0.28	0.3	-0.29	-0.23	-0.44
F59D12.2	F59D12.2 || F59D12.2 || WBGene00010330 || (3)	-0.02	0.03	-0.3	-0.02	0.12	0.1
C24H10.5	C24H10.5 || uvt-2 || WBGene00006861 || (1)	0.22	0.01	0.07	-0.07	0.44	0.23
C53A5.1	C53A5.1 || ril-1 || WBGene00008262 || (7)	0.08	0.01	0.05	-0.04	0.19	0.06
F25B5.6	F25B5.6 || F25B5.6 || WBGene00017777 || (3)	0.19	0.03	0.03	0.08	-0.16	0.05
C10B5.3	C10B5.3 || C10B5.3 || WBGene00015671 || (1)	0.13	-0.23	0.31	0.27	0.16	0.55
C32F10.1	C32F10.1 || obr-4 || WBGene00016331 || (2)	0.12	-0.13	0.06	-0.06	-0.23	-0.06
F14D7.7	F14D7.7 || F14D7.7 || WBGene00008794 || (3)	-0.15	0.48	0.24	-0.21	0.04	-0.27
F45G2.2	F45G2.2 || F45G2.2 || WBGene00009730 || (1)	0.14	0.5	-0.41	-0.06	0.21	-0.08
C01G6.1	C01G6.1 || aqp-2 || WBGene00000170 || (7)	0.12	0.05	-0.71	0.17	0.12	0.25
F36A2.4	F36A2.4 || twk-30 || WBGene00006682 || (1)	-0.37	0.39	-0.12	0.13	0.63	-0.25
F26H9.7	F26H9.7 || uev-3 || WBGene00006732 || (1)	-0.04	0.06	-0.18	-0.14	0.07	-0.14
C28H8.11	C28H8.11 || C28H8.11 || WBGene00016201 || (4)	-0.36	0	0.29	-0.03	-0.23	-0.16
C15A11.5	C15A11.5 || col-7 || WBGene00000596 || (5)	0.05	-0.48	0.49	0.26	0.41	0.24
F59B1.8	F59B1.8 || F59B1.8 || WBGene00019100 || (1)	-0.09	0.21	0.4	-0.07	-0.24	-0.24
B0280.3	B0280.3 || B0280.3 || WBGene00015101 || (4)	-0.07	0.03	0.04	0.06	-0.09	0.08
C13A2.12	C13A2.12 || C13A2.12 || WBGene00044547 || (2)	0.4	-0.17	-0.01	0.26	0.29	-1.47
B0310.1	B0310.1 || B0310.1 || WBGene00015137 || (1)	-0.15	-0.24	-0.09	0.14	-0.3	0.07
C34D4.14	C34D4.14 || C34D4.14 || WBGene00016405 || (1)	-0.2	-0.36	-0.1	0.11	-0.4	0.01
F32D1.1	F32D1.1 || figl-1 || WBGene00017981 || (1)	0.12	-0.07	0.14	0.17	-0.06	-0.1
F42G8.4	F42G8.4 || pmk-3 || WBGene00004057 || (1)	0.05	0.01	-0.11	-0.07	-0.34	0.12
F23H12.1	F23H12.1 || snb-2 || WBGene00004898 || (6)	0.19	0.03	0.26	-0.12	-0.07	0.29
C48E7.11	C48E7.11 || C48E7.11 || WBGene00016754 || (1)	0.1	-0.19	0.01	0.03	0.18	-0.15
F45F2.13	F45F2.13 || his-6 || WBGene00001880 || (1)	0.09	-0.12	-0.09	-0.09	-0.12	0.08
F13B10.1	F13B10.1 || tir-1 || WBGene00006575 || (13)	0.15	0.16	-0.1	0.38	0.16	0
F46H5.7	F46H5.7 || F46H5.7 || WBGene00018522 || (7)	0.09	0.03	0.14	-0.03	-0.16	-0.08
F01D5.3	F01D5.3 || F01D5.3 || WBGene00008494 || (1)	-0.15	0.47	0.33	-0.63	-0.3	-0.5
B0511.4	B0511.4 || tag-344 || WBGene00015230 || (1)	0.85	0.03	0.22	-0.69	0.43	0.4
F01F1.15	F01F1.15 || F01F1.15 || WBGene00017169 || (2)	0.16	0.03	-0.24	-0.1	-0.01	-0.13
F52C6.10	F52C6.10 || bath-7 || WBGene00018667 || (1)	-0.15	-0.06	0.03	0.08	-0.24	-0.04
C04H5.6	C04H5.6 || mog-4 || WBGene00003392 || (1)	0.2	-0.02	-0.05	0.16	-0.11	-0.26
C45B2.8	C45B2.8 || C45B2.8 || WBGene00016662 || (1)	-0.43	-0.42	0	0.07	0.36	0.37
C17G1.6	C17G1.6 || nas-37 || WBGene00003553 || (1)	0.01	0.02	0.26	0.29	0.05	-0.07
F27D9.2	F27D9.2 || F27D9.2 || WBGene00017861 || (1)	0.2	-0.58	0.42	0.05	0.12	0.05
F35C8.6	F35C8.6 || pfn-2 || WBGene00003990 || (2)	0.07	0.02	0.11	-0.05	-0.02	0.25
C02D5.2	C02D5.2 || C02D5.2 || WBGene00015336 || (1)	-0.19	-0.03	-0.4	-0.07	-0.14	0.19
C33A12.2	C33A12.2 || nlp-35 || WBGene00007881 || (2)	0.04	0.35	-0.03	0.29	-0.11	0.22
F14H3.6	F14H3.6 || F14H3.6 || WBGene00008825 || (1)	0.2	-0.42	0.17	0.38	0.4	-0.29
F17B5.8	F17B5.8 || F17B5.8 || WBGene00045458 || (1)	-0.57	-0.05	0.34	0.27	0.5	-0.11
C39D10.7	C39D10.7 || C39D10.7 || WBGene00016534 || (1)	0.36	0.06	-0.11	0.01	-0.18	-0.19
F08F1.7	F08F1.7 || tag-123 || WBGene00006472 || (1)	-0.06	0.07	-0.09	-0.06	0.01	-0.18
F39C12.3	F39C12.3 || tsp-14 || WBGene00006640 || (5)	-0.11	0.45	-0.4	-0.05	-0.26	0.27
C12D12.1	C12D12.1 || C12D12.1 || WBGene00015713 || (2)	0.03	-0.11	0.05	0.07	-0.27	-0.04
C10G8.8	C10G8.8 || C10G8.8 || WBGene00015684 || (2)	0.04	-0.01	0.27	-0.48	0.15	0
H06I04.1	H06I04.1 || H06I04.1 || WBGene00019167 || (4)	-0.04	-0.11	-0.1	0.03	0.23	-0.2
F35B12.2	F35B12.2 || dhs-20 || WBGene00000983 || (1)	-0.29	-0.54	0.34	-1.11	0.52	0.28
C31B8.4	C31B8.4 || C31B8.4 || WBGene00016281 || (3)	0.24	0.11	1.07		-0.25	-0.12
F54E12.5	F54E12.5 || his-57 || WBGene00001931 || (1)	0.22	0.01	-0.01	-0.16	0.03	0.12
F56D1.5	F56D1.5 || dhs-5 || WBGene00000969 || (1)	-0.26	0.14	0.13	-0.52	0.08	-0.1
F39E9.11	F39E9.11 || btb-17 || WBGene00018200 || (3)	-0.21	0.26	-0.08	0.19	0.08	0.22
C28A5.3	C28A5.3 || nex-3 || WBGene00003590 || (1)	-0.28	0.05	0.41	-0.13	0.22	0.28
F41E7.5	F41E7.5 || fipr-21 || WBGene00009621 || (1)	-0.26	-0.02	0.36	-0.11	0.3	0.29
F33C8.4	F33C8.4 || F33C8.4 || WBGene00009358 || (1)	-0.13	0.02	0.24	0.03	0.22	0.23
F44G3.2	F44G3.2 || F44G3.2 || WBGene00009706 || (3)	-0.11	-0.12	0.42	-1.22	0.18	0.2
K11H3.3	K11H3.3 || K11H3.3 || WBGene00010780 || (1)	-0.08	-0.12	0.15	-0.49	0.05	0.11
C24H12.2	C24H12.2 || C24H12.2 || WBGene00016072 || (2)	0.07	-0.07	-0.02	0.1	-0.08	-0.13
F40H6.6	F40H6.6 || F40H6.6 || WBGene00044412 || (2)	-0.11	-0.06	0.07	0.03	-0.18	0.04
F37C12.9	F37C12.9 || rps-14 || WBGene00004483 || (2)	-0.25	-0.06	0.15	-0.17	-0.31	0.03
C35B8.4	C35B8.4 || C35B8.4 || WBGene00044743 || (5)	-0.37	-0.15	0.14	-0.05	-0.39	0.11
Y41D4B.27	Y41D4B.27 || nhr-146 || WBGene00045255 || (5)	-0.31	-0.2	0.13	-0.13	-0.38	0.06
F59A6.1	F59A6.1 || nsy-1 || WBGene00003822 || (1)	0.12	0.13	-0.02	0.12	0.21	0.32
F56C11.5	F56C11.5 || F56C11.5 || WBGene00018957 || (1)	-0.24	-0.15	0.27	0.17	-0.09	0.04
F42E11.2	F42E11.2 || ttyh-1 || WBGene00009632 || (2)	0.09	0.05	-0.21	-0.13	-0.09	-0.03
C37E2.5	C37E2.5 || ceh-37 || WBGene00000458 || (2)	0.18	0.06	-0.33	-0.43	-0.2	-0.05
C04F12.4	C04F12.4 || rpl-14 || WBGene00004426 || (1)	0.01	0.02	-0.1	0.47	0.12	-0.09
C54D2.5	C54D2.5 || cca-1 || WBGene00000367 || (3)	0.24	0.01	0.05	0	0.22	0.37
C06E7.1	C06E7.1 || C06E7.1 || WBGene00015538 || (3)	0	-0.26	-0.4	0.09	0.02	0.09
C32F10.8	C32F10.8 || C32F10.8 || WBGene00016333 || (5)	0.1	0.13	0.17	-0.01	-0.15	-0.13
F08D12.3	F08D12.3 || F08D12.3 || WBGene00017247 || (3)	-0.04	0.24	-0.24	-0.53	-0.24	-0.08
C37C3.6	C37C3.6 || ppn-1 || WBGene00016498 || (2)	0.2	-0.07	-0.29	0.07	0.15	0.17
C09F5.1	C09F5.1 || C09F5.1 || WBGene00015647 || (1)	-0.09	0.27	-0.56	-0.18	-0.33	-0.05
F07A11.6	F07A11.6 || din-1 || WBGene00008549 || (7)	-0.06	0.14	-0.44	-0.08	-0.21	0.02
F12B6.2	F12B6.2 || F12B6.2 || WBGene00017398 || (3)	0.11	0.01	0.28	0.05	0.25	0.38
C31C9.7	C31C9.7 || C31C9.7 || WBGene00007841 || (1)	0.17	0.12	0.22	-0.07	0.33	0.56
R10H1.1	R10H1.1 || R10H1.1 || WBGene00019998 || (1)	0.08	0.07	0.12	-0.02	0.18	0.28
Y44A6D.2	Y44A6D.2 || Y44A6D.2 || WBGene00012853 || (1)	0.06	0.06	0.05	-0.08	0.24	0.31
D2021.4	D2021.4 || D2021.4 || WBGene00017048 || (3)	-0.16	0.02	0.2	0.27	0.04	0.35
F07A5.3	F07A5.3 || F07A5.3 || WBGene00008542 || (1)	-0.09	0.02	0.24	0.18	0.06	0.37
D1022.4	D1022.4 || D1022.4 || WBGene00017023 || (1)	-0.23	0.32	0.01	-0.09	-0.16	0.15
F40G9.5	F40G9.5 || F40G9.5 || WBGene00018241 || (1)	-0.34	0.42	-0.03	-0.08	-0.22	0.36
C56G2.6	C56G2.6 || let-767 || WBGene00002891 || (1)	0.24	-0.11	0.08	0.17	-0.38	0.05
C55A6.4	C55A6.4 || C55A6.4 || WBGene00008333 || (1)	-0.22	0.07	-0.08	0.05	0.3	-0.07
C07A9.12	C07A9.12 || C07A9.12 || WBGene00043994 || (2)	-0.03	-0.19	0.18	-0.22	-0.08	0.11
C18G1.2	C18G1.2 || elt-7 || WBGene00015981 || (1)	0.23	0.17	0.09	-0.14	-0.28	0.44
Y47D3B.9	Y47D3B.9 || bed-2 || WBGene00012943 || (1)	0.32	0.25	0.16	-0.21	-0.32	0.59
K08H2.8	K08H2.8 || nhr-32 || WBGene00003626 || (1)	0.22	0.14	-0.04	-0.2	-0.33	0.34
F11G11.11	F11G11.11 || col-20 || WBGene00000609 || (1)	0.19	0.48	0.26	0.1	-0.26	-0.3
F46C3.1	F46C3.1 || pek-1 || WBGene00003970 || (3)	0.21	0.33	0.19	0.09	-0.32	-0.17
B0273.4	B0273.4 || unc-5 || WBGene00006745 || (2)	-0.01	0.07	-0.3	-0.37	-0.02	0.16
F57H12.2	F57H12.2 || unc-24 || WBGene00006761 || (1)	-0.05	0.1	-0.31	-0.24	-0.02	0.13
F46H5.3	F46H5.3 || F46H5.3 || WBGene00018519 || (5)	0.11	-0.19	-0.07	-0.28	0.25	0
F40H3.5	F40H3.5 || hst-3.1 || WBGene00002030 || (6)	-0.64	0.39	-0.53	0.05	0.56	-0.16
C27D8.3	C27D8.3 || C27D8.3 || WBGene00007779 || (1)	0.27	0.01	0.1	-0.48	-0.12	0.2
B0412.1	B0412.1 || dac-1 || WBGene00000895 || (1)	-0.24	0.33	0.04	-0.26	0.32	0
F22H10.3	F22H10.3 || F22H10.3 || WBGene00017727 || (6)	-0.3	0.13	-0.22	-0.46	0.07	0
F14B6.2	F14B6.2 || F14B6.2 || WBGene00008783 || (1)	-0.05	-0.13	-0.06	-0.01	-0.17	0.35
T07H6.3	T07H6.3 || col-166 || WBGene00000739 || (2)		-0.08	-0.03	-0.07	-0.12	0.24
F53A3.6	F53A3.6 || F53A3.6 || WBGene00018722 || (1)	-0.16	-0.26	0.49	0.01	0.19	0.04
C36H8.2	C36H8.2 || inx-6 || WBGene00002128 || (3)	0.3	0.6	-0.5	-0.09	0.04	0.02
F15D4.2	F15D4.2 || F15D4.2 || WBGene00008859 || (1)	-0.09	0.18	0	-0.2	-0.09	-0.24
C25D7.13	C25D7.13 || C25D7.13 || WBGene00014680 || (1)	-0.15	-0.24	-0.56	-0.2	-0.93	0.37
E03A3.2	E03A3.2 || rcq-5 || WBGene00004322 || (3)	0.22	-0.08	-0.04	-0.2	0.16	-0.28
C34E11.3	C34E11.3 || tag-241 || WBGene00044079 || (1)	0.44	0.14	0.01	-0.11	0.19	0.25
F55C10.1	F55C10.1 || cnb-1 || WBGene00000554 || (1)	0.14	0.01	0.11	0.04	0.1	0.24
C34E10.5	C34E10.5 || prmt-5 || WBGene00016408 || (1)	0.2	-0.2	0.15	-0.1	-0.08	-0.06
F53A2.2	F53A2.2 || sdz-20 || WBGene00009950 || (1)	0.05	0.1	-0.13	0.11	0.22	-0.27
F32A7.5	F32A7.5 || F32A7.5 || WBGene00009306 || (4)	0.39	0.12	-0.25	0.1	-0.08	-0.12
F57C12.4	F57C12.4 || mrp-2 || WBGene00003408 || (3)	0.24	0.08	-0.13	0.11	0.02	-0.1
F26H9.5	F26H9.5 || F26H9.5 || WBGene00009177 || (1)	0.08	0.01	0.02	-0.24	-0.12	0.22
C05E11.6	C05E11.6 || C05E11.6 || WBGene00015495 || (1)	-0.25	0.4	0.13	-0.15	-0.11	-0.31
C25A1.11	C25A1.11 || aha-1 || WBGene00000095 || (1)	0.24	0.2	-0.09	0.05	-0.04	0.02
F36H1.1	F36H1.1 || fkb-1 || WBGene00001426 || (4)	0.27	0.04	-0.21	0.42	0.16	0.12
C05D12.1	C05D12.1 || C05D12.1 || WBGene00007339 || (1)	0.25	-0.11	0.22	0.07	-0.44	-0.2
F47G3.1	F47G3.1 || F47G3.1 || WBGene00018576 || (1)	0.19	-0.01	0.07	0.01	-0.3	-0.14
F47E1.2	F47E1.2 || F47E1.2 || WBGene00018566 || (1)	0.4	0.09	0.17	-0.17	-0.59	-0.27
W02D9.2	W02D9.2 || W02D9.2 || WBGene00012208 || (1)	0.14	-0.07	0.06	0.08	-0.17	-0.07
F39C12.1	F39C12.1 || F39C12.1 || WBGene00018193 || (1)	0.07	-0.01	-0.33	-0.08	-0.12	-0.08
F54E12.1	F54E12.1 || his-55 || WBGene00001929 || (1)	0.08	-0.03	-0.39	-0.11	-0.16	-0.02
F58G4.6	F58G4.6 || str-146 || WBGene00006193 || (1)	-0.06	0.12	0.81	-0.24	-0.02	-0.07
F58A3.5	F58A3.5 || ttr-31 || WBGene00010225 || (1)	-0.12	-0.39	0.05	0.09	0.35	0.33
F57B7.1	F57B7.1 || F57B7.1 || WBGene00010191 || (2)	-0.14	0.21	-0.32	0.18	0.27	-0.14
F58B6.1	F58B6.1 || F58B6.1 || WBGene00019029 || (3)	-0.27	0.3	0.33	-0.55	-0.49	-0.25
F43G6.4	F43G6.4 || F43G6.4 || WBGene00009657 || (2)	0.25	-0.1	-0.11	0.15	0.27	0.27
F22B8.6	F22B8.6 || F22B8.6 || WBGene00009048 || (3)	-0.05	0.01	0.53	0.14	0.2	-0.11
C17H12.4	C17H12.4 || C17H12.4 || WBGene00015930 || (2)	-0.08	0.07	0	0.17	0.22	0.38
F23H12.10	F23H12.10 || F23H12.10 || WBGene00044218 || (2)	-0.04	0.19	-0.04	0.15	0.13	-0.03
C17H12.9	C17H12.9 || ceh-48 || WBGene00015934 || (1)		0.64	-0.22	0.58	0.24	-0.01
T21B6.3	T21B6.3 || T21B6.3 || WBGene00011880 || (1)	0.64	0.67	-0.28	0.5	0.47	-0.04
C03B1.12	C03B1.12 || lmp-1 || WBGene00003053 || (2)	0.31	0.07	-0.04	-0.21	-0.13	0.13
F55B12.4	F55B12.4 || F55B12.4 || WBGene00010089 || (3)	-0.52	-0.31	-0.01	-0.02	-0.46	0.12
C14F11.2	C14F11.2 || C14F11.2 || WBGene00015779 || (1)	0.49	-0.03	-0.28	0.05	0.1	0.27
C15C8.3	C15C8.3 || C15C8.3 || WBGene00007605 || (1)	-0.17	0.45	-0.34	-0.22	-0.25	0.04
C16H3.2	C16H3.2 || lec-9 || WBGene00002272 || (1)	0.15	-0.05	0.03	-0.13	0.02	-0.03
C34F6.11	C34F6.11 || C34F6.11 || WBGene00007945 || (1)	-0.38	-0.15	-0.07	-0.59	-0.37	0.26
F20C5.2	F20C5.2 || klp-11 || WBGene00002222 || (3)	0.33	0.15	-0.17	0.16	0.3	0.02
B0393.1	B0393.1 || rps-0 || WBGene00004469 || (3)	-0.04	-0.16	0.07	-0.31	-0.46	0.06
F11F1.6	F11F1.6 || F11F1.6 || WBGene00008718 || (1)	-0.54	0.46	-0.28	-0.49	-0.17	-0.1
F08F3.6	F08F3.6 || F08F3.6 || WBGene00017263 || (3)	-0.13	-0.3	0.04	-0.1	-0.12	-0.61
D2013.7	D2013.7 || eif-3.F || WBGene00001229 || (1)	-0.4	0.25	-0.09	0.31	0.2	-0.12
F35B12.3	F35B12.3 || F35B12.3 || WBGene00009383 || (1)	-0.43	0.88	-0.22	-0.44	0.06	0.1
C37H5.8	C37H5.8 || hsp-6 || WBGene00002010 || (2)	0.28	-0.18	0.05	0.04	0.25	-0.17
F42H10.3	F42H10.3 || F42H10.3 || WBGene00018367 || (1)	-0.04	0.07	-0.18	-0.13	0.06	0.14
F48F5.6	F48F5.6 || F48F5.6 || WBGene00009848 || (1)	-0.11	0.03	-0.2	-0.18	0.11	0.2
T02C1.1	T02C1.1 || T02C1.1 || WBGene00011365 || (1)	-0.68	0.42	-0.96		0.33	0.91
F40F9.5	F40F9.5 || F40F9.5 || WBGene00009582 || (1)	0.05	-0.09	-0.1	-0.01	0.31	0.29
C24G6.3	C24G6.3 || C24G6.3 || WBGene00016060 || (1)	0.18	-0.24	0.11	0.07	0.22	-0.06
C34B2.5	C34B2.5 || C34B2.5 || WBGene00016390 || (2)	0.08	-0.05	-0.15	0.35	0.76	-0.32
F14H12.7	F14H12.7 || F14H12.7 || WBGene00017474 || (1)	0.31	-0.2	0	-0.12	-0.38	-0.01
F13B12.3	F13B12.3 || F13B12.3 || WBGene00008731 || (2)	0.17	0.42	0.08	0.08	-0.06	0.54
C56G7.1	C56G7.1 || mlc-4 || WBGene00003372 || (3)	0.14	-0.05	0.23	-0.07	-0.08	0.04
F32E10.5	F32E10.5 || F32E10.5 || WBGene00017992 || (1)	0.18	-0.21	0.08	-0.12	0.09	-0.24
C30G12.7	C30G12.7 || puf-8 || WBGene00004244 || (2)	-0.08	-0.44	-0.05	0.27	0.14	-0.34
F11G11.7	F11G11.7 || dnj-9 || WBGene00001027 || (2)	-0.02	-0.17	-0.01	0.14	-0.01	-0.17
T13H5.8	T13H5.8 || T13H5.8 || WBGene00011761 || (1)	-0.01	-0.09	-0.02	0.1	0.03	-0.11
F42G8.3	F42G8.3 || pmk-2 || WBGene00004056 || (2)	-0.29	0.24	-0.13	0.1	-0.17	0.12
C17D12.3	C17D12.3 || C17D12.3 || WBGene00007638 || (1)	0.34	0.42	0.6	-0.28	-0.26	-0.46
B0513.2	B0513.2 || B0513.2 || WBGene00007195 || (3)	-0.14	-0.19	-0.08	0.15	0.12	-0.23
F01G12.5	F01G12.5 || let-2 || WBGene00002280 || (1)	0.43	-0.28	0.27	-1.56	0.4	0.36
B0554.5	B0554.5 || B0554.5 || WBGene00015258 || (1)	0.23	0.24	0.46	0.37	-0.08	-0.26
F46C8.3	F46C8.3 || F46C8.3 || WBGene00018485 || (1)	-0.15	0.11	-0.4	0.18	0.24	0.45
C05D12.2	C05D12.2 || C05D12.2 || WBGene00007340 || (1)	0.14	0.31	0.18	0.32	0.48	-0.21
F10E7.4	F10E7.4 || spon-1 || WBGene00006893 || (1)	0.08	0.06	0.16	0	-0.1	0.07
C46H11.4	C46H11.4 || lfe-2 || WBGene00002979 || (3)	0.16	0.11	0.34	-0.07	-0.26	0.1
K09H11.1	K09H11.1 || K09H11.1 || WBGene00019599 || (2)	0.19	0.12	0.45	-0.03	-0.36	0.1
H05L03.3	H05L03.3 || H05L03.3 || WBGene00019160 || (3)	0.09	0.06	0.19	-0.03	-0.22	0.13
E04F6.6	E04F6.6 || E04F6.6 || WBGene00017126 || (1)	0.16	-0.08	0.48	-0.28	-0.34	0.13
F32G8.4	F32G8.4 || F32G8.4 || WBGene00009340 || (2)	0.01	-0.03	0.22	-0.13	-0.14	0.12
C34F6.2	C34F6.2 || col-178 || WBGene00000751 || (1)	0.37	0.41	0.23	0.43	0.36	-0.22
F37C4.5	F37C4.5 || F37C4.5 || WBGene00018145 || (7)	0.19	0.21	0.03	0.21	0.13	-0.11
T04D3.8	T04D3.8 || T04D3.8 || WBGene00011435 || (1)	0.22	0.26	0.07	0.14	0.15	-0.16
F17C11.12	F17C11.12 || F17C11.12 || WBGene00008923 || (1)	-0.38	0	-0.34	0	0.1	-0.42
F15D4.3	F15D4.3 || F15D4.3 || WBGene00008860 || (1)	-0.35	-0.03	0.21	-0.12	-0.18	0.06
F52A8.4	F52A8.4 || glb-18 || WBGene00009917 || (1)	-0.32	-0.07	0.17	-0.14	-0.19	0.02
F56F10.2	F56F10.2 || F56F10.2 || WBGene00018985 || (2)	-0.3	-0.08	0.08	-0.08	0.22	0.04
F28B3.10	F28B3.10 || F28B3.10 || WBGene00017889 || (2)	-0.05	0.05	-0.22	-0.04	-0.03	0.07
C34H3.1	C34H3.1 || tag-275 || WBGene00016423 || (1)	-0.06	0.19	-0.84	-0.15	0.17	0.06
F02G3.1	F02G3.1 || ncam-1 || WBGene00017184 || (4)	-0.47	0.2	-1.6	-0.21	0.2	-0.06
C06A6.2	C06A6.2 || C06A6.2 || WBGene00015507 || (1)	0.56	0.25	-0.08	0.12	-0.21	0.17
F18A11.6	F18A11.6 || F18A11.6 || WBGene00008933 || (3)	-0.3	-0.16	0.02	0.13	-0.31	-0.18
C08D8.2	C08D8.2 || tmd-2 || WBGene00006582 || (2)	-0.22	0.31	-0.27	-0.31	-0.02	0.23
F49E11.11	F49E11.11 || scl-3 || WBGene00009896 || (1)	-0.22	0.32	-0.39	-0.22	0	0.15
C38D4.5	C38D4.5 || tag-325 || WBGene00008006 || (1)	0.14	0.01	-0.11	-0.17	-0.08	-0.33
B0491.5	B0491.5 || B0491.5 || WBGene00007192 || (2)	0.28	0.21	0.08	0.08	-0.26	-0.16
F39G3.7	F39G3.7 || prx-6 || WBGene00004195 || (1)	0.31	0.2	0.03	0.06	-0.26	-0.18
B0523.5	B0523.5 || fli-1 || WBGene00001443 || (3)	0.38	0.22	0.09	0.02	-0.3	-0.21
F42A9.2	F42A9.2 || lin-49 || WBGene00003034 || (1)	0.37	0.16	0.07	0.03	-0.34	-0.21
F10G7.10	F10G7.10 || F10G7.10 || WBGene00017373 || (2)	0.15	0.07	-0.01	0.02	-0.16	-0.12
F42A10.4	F42A10.4 || efk-1 || WBGene00001160 || (2)	0.15	0.05	-0.02	0.03	-0.16	-0.12
T26A8.1	T26A8.1 || T26A8.1 || WBGene00020824 || (1)	0.24	0.07	-0.05	0.12	-0.19	-0.2
B0334.1	B0334.1 || ttr-18 || WBGene00007142 || (2)	0.01	-0.02	-0.15	0	0.34	0.04
C05B5.7	C05B5.7 || rgs-1 || WBGene00004344 || (1)	-0.55	0.39	-0.26	0.24	0.14	0.2
F37C4.4	F37C4.4 || F37C4.4 || WBGene00018144 || (2)	-0.1	0.15	0.15	0.05	-0.1	0
B0513.12	B0513.12 || B0513.12 || WBGene00045279 || (1)	0.11	0.34	-0.07	-0.22	-0.14	-0.26
F42A6.9	F42A6.9 || elks-1 || WBGene00018330 || (1)	-0.24	-0.19	-0.4	0.45	-0.59	0.02
C25H3.3	C25H3.3 || C25H3.3 || WBGene00016112 || (1)	-0.15	-0.19	0.1	0.19	0.07	0.03
C56C10.8	C56C10.8 || icd-1 || WBGene00002045 || (6)	-0.02	-0.07	0.08	0.11	0	0
LLC1.1	LLC1.1 || tra-3 || WBGene00006606 || (1)	0.02	-0.18	0.16	0.29	-0.02	-0.03
F48A11.5	F48A11.5 || ubxn-3 || WBGene00018586 || (1)	-0.04	0.06	-0.06	-0.01	-0.18	0
F57H12.1	F57H12.1 || arf-3 || WBGene00000183 || (1)	-0.02	0.12	-0.11	0.01	-0.3	-0.04
C35B1.5	C35B1.5 || C35B1.5 || WBGene00016435 || (2)	-0.24	-0.06	0.09	-0.03	0.1	-0.05
C53D6.2	C53D6.2 || unc-129 || WBGene00006852 || (1)	-0.03	0.16	-0.3	0.3	0.1	0.16
C56G2.4	C56G2.4 || C56G2.4 || WBGene00016979 || (1)	0.08	0.25	-0.54		0.15	0.32
F26F2.8	F26F2.8 || F26F2.8 || WBGene00023504 || (1)	0.01	0.3	-0.45	0.41	0.07	0.12
W02F12.2	W02F12.2 || W02F12.2 || WBGene00020947 || (2)	-0.06	0.34	-0.38	0.47	0.23	0.14
F49E2.1	F49E2.1 || F49E2.1 || WBGene00009885 || (7)	-0.05	-0.38	0.01	-0.09	0.3	-0.06
AC3.5	AC3.5 || AC3.5 || WBGene00007071 || (4)	-0.04	0.06	0.26	-0.15	-0.05	-0.06
F55B11.3	F55B11.3 || F55B11.3 || WBGene00010085 || (2)	-0.04	0.09	0.24	-0.25	-0.06	-0.08
F17H10.3	F17H10.3 || F17H10.3 || WBGene00008927 || (1)	0.06	0.3	0.03	-0.19	-0.14	0.29
K03E6.7	K03E6.7 || K03E6.7 || WBGene00019365 || (1)	-0.01	0.19	0.01	-0.16	-0.16	0.26
F37C12.11	F37C12.11 || rps-21 || WBGene00004490 || (2)	-0.08	0.01	0	-0.07	0.01	0.02
F44E7.2	F44E7.2 || F44E7.2 || WBGene00018424 || (4)	0.55	0.41	0.31	-0.04	-0.16	1
EEED8.5	EEED8.5 || mog-5 || WBGene00003393 || (1)	0.19	-0.14	-0.02	0.3	-0.01	-0.18
F22E5.13	F22E5.13 || F22E5.13 || WBGene00017711 || (1)	0.26	0.08	0.16	0.08	0.05	-0.23
C17H12.1	C17H12.1 || dyci-1 || WBGene00015927 || (1)	0.14	-0.1	0.07	0.09	-0.04	-0.12
C28H8.2	C28H8.2 || C28H8.2 || WBGene00016193 || (1)	-0.54	0.22	0.28	0.02	-0.71	-0.09
F56D2.5	F56D2.5 || F56D2.5 || WBGene00018966 || (1)	-0.64	0.09	0.23	-0.06	-1.16	-0.21
F07C6.1	F07C6.1 || pin-2 || WBGene00004030 || (1)	-0.38	0.43	-0.14	-0.21	0.06	-0.11
F58G6.9	F58G6.9 || F58G6.9 || WBGene00044107 || (5)	0.24	0.07	0.61	0.15	0.36	-0.18
F08D12.2	F08D12.2 || F08D12.2 || WBGene00017246 || (1)	-0.1	0.3	-0.86	-0.45	-0.02	0.06
F59B2.5	F59B2.5 || F59B2.5 || WBGene00010309 || (1)	-0.23	0.03	0.28	0.19	0.05	0.23
F02D8.4	F02D8.4 || F02D8.4 || WBGene00008521 || (1)	-0.07	0.23	0.28	-0.06	0.22	0.36
C41C4.5	C41C4.5 || unc-105 || WBGene00006832 || (1)	0.38	0.24	-0.01	-0.17	0.15	0.11
C05D11.11	C05D11.11 || mel-32 || WBGene00003214 || (4)	0.18	0	0.11	-0.29	-0.05	-0.02
C55A6.1	C55A6.1 || C55A6.1 || WBGene00008330 || (2)	-0.09	-0.34	0.1	1.1	0.09	0.01
F08G2.3	F08G2.3 || his-42 || WBGene00001916 || (2)	-0.16	-0.12	-0.23	-0.21	-0.09	0.11
E02H4.1	E02H4.1 || del-1 || WBGene00000952 || (1)	-0.38	0.17	0.33		-0.29	-0.32
VF13D12L.3	VF13D12L.3 || VF13D12L.3 || WBGene00012149 || (1)	-0.17	0.18	0.18	0.04	-0.12	-0.19
F56D5.4	F56D5.4 || F56D5.4 || WBGene00014772 || (1)	0.21	-0.01	-0.22	-0.12	-0.26	-0.01
F42A8.1	F42A8.1 || F42A8.1 || WBGene00009626 || (1)	-0.22	-0.76	0.15	-0.08	-0.11	-0.26
F26D11.6	F26D11.6 || F26D11.6 || WBGene00017823 || (2)	0.18	0.05	0.01	0.1	-0.11	-0.06
F01D5.1	F01D5.1 || F01D5.1 || WBGene00008492 || (1)	0.29	0.59	1.27	-0.13	0.36	-0.38
F09D1.1	F09D1.1 || F09D1.1 || WBGene00017280 || (1)	-0.14	-0.11	0.02	0.07	-0.29	-0.15
C36E8.1	C36E8.1 || C36E8.1 || WBGene00007980 || (2)	-0.02	0.02	0.16	-0.06	-0.2	-0.02
C24H10.2	C24H10.2 || C24H10.2 || WBGene00016068 || (1)	-0.28	-0.22	-0.61	0.01	-0.08	0.28
F09G2.4	F09G2.4 || cpsf-2 || WBGene00017313 || (1)	0.12	-0.02	-0.12	0.08	0.14	-0.18
C48E7.2	C48E7.2 || C48E7.2 || WBGene00016750 || (1)	0.1	0.04	-0.13	0.09	0.12	-0.21
W05H7.1	W05H7.1 || W05H7.1 || WBGene00021044 || (1)	0.27	0.06	-0.34	0.25	0.17	-0.44
M01E11.7	M01E11.7 || tag-163 || WBGene00006508 || (6)	0.3	0.02	-0.39	0.16	0.28	-0.32
C17C3.20	C17C3.20 || ins-38 || WBGene00002121 || (5)	0.19	-0.25	0.05	0.22	0.08	0.09
F20D1.5	F20D1.5 || arl-7 || WBGene00000191 || (1)	0.46	-0.57	0.07	0.33	0.15	0.35
F58A3.4	F58A3.4 || F58A3.4 || WBGene00010224 || (1)	-0.6	-0.23	0.44	0.11	-0.18	0.29
C27A12.2	C27A12.2 || C27A12.2 || WBGene00016154 || (1)	0.12	-0.08	-0.24	-0.03	-0.05	-0.36
C54D10.10	C54D10.10 || C54D10.10 || WBGene00008304 || (1)	-0.29	-0.18	0.56	0.31	0.05	0.5
CC4.2	CC4.2 || nlp-15 || WBGene00003753 || (1)	-0.51	-0.05	0.68	0.27	0.16	0.79
C37A5.9	C37A5.9 || pry-1 || WBGene00004202 || (1)	0.1	0.21	0.07	0.4	0.19	-0.01
F01E11.4	F01E11.4 || tsp-16 || WBGene00006642 || (1)	-0.71	0.53	-0.86	0.34	0.18	0.34
K10B4.6	K10B4.6 || cwn-1 || WBGene00000857 || (1)	-0.45	0.21	-0.38	0.13	0.19	0.14
C01B12.5	C01B12.5 || C01B12.5 || WBGene00015288 || (2)	-0.08	0.06	-0.18	-0.63	0.41	0.22
C15B12.8	C15B12.8 || C15B12.8 || WBGene00015788 || (1)	0.68	0.34	0.22		0.13	-0.95
M03C11.5	M03C11.5 || ymel-1 || WBGene00010842 || (2)	0.41	0.26	0.23	-0.02	-0.07	-0.53
C02C6.3	C02C6.3 || C02C6.3 || WBGene00007261 || (6)	0.18	0.04	-0.09	-0.04	0.15	0.09
F42A10.3	F42A10.3 || F42A10.3 || WBGene00018340 || (1)	-0.32	0.27	-0.08	-0.14	-0.33	0.3
F26F12.7	F26F12.7 || let-418 || WBGene00002637 || (2)	-0.1	0.11	-0.39	-0.25	-0.24	-0.33
C05D11.12	C05D11.12 || let-721 || WBGene00002855 || (3)	-0.04	0.1	0.01	0.01	0.05	0.1
F56C9.11	F56C9.11 || F56C9.11 || WBGene00018954 || (1)	-0.21	-0.09	-0.21	0.14	0.06	-0.27
C47G2.4	C47G2.4 || C47G2.4 || WBGene00008165 || (1)	0.05	-0.12	0.05	0.09	-0.04	-0.13
D2089.4	D2089.4 || ptb-1 || WBGene00004207 || (3)	0.18	-0.16	0.05	0.25	0.01	0.14
C13C4.4	C13C4.4 || C13C4.4 || WBGene00007548 || (1)	0.14	-0.3	-0.35	0.24	0.63	0.17
C33F10.7	C33F10.7 || lact-5 || WBGene00016355 || (3)	-0.38	0.37	-0.69	0	-0.27	0.12
K10C9.3	K10C9.3 || K10C9.3 || WBGene00019624 || (2)	-0.18	0.2	-0.47	0.03	-0.17	0.16
F01F1.7	F01F1.7 || ddx-23 || WBGene00017162 || (1)	0.01	-0.04	0.06	-0.23	-0.11	-0.17
F57C9.1	F57C9.1 || F57C9.1 || WBGene00019008 || (1)	-0.25	0.03	0.06	0.15	-0.17	0.01
B0035.16	B0035.16 || B0035.16 || WBGene00007114 || (1)	-0.41	0	0.13	0.02	0.12	-0.07
F56H11.4	F56H11.4 || elo-1 || WBGene00001239 || (3)	0.14	-0.22	-0.06	-0.41	0.1	0.06
B0001.2	B0001.2 || B0001.2 || WBGene00007087 || (1)	-0.3	-0.16	-0.22	0	-0.04	0.48
C01G8.6	C01G8.6 || C01G8.6 || WBGene00015313 || (1)	0.19	-0.04	0.23	-0.16	-0.3	-0.08
F11G11.1	F11G11.1 || gst-8 || WBGene00001756 || (1)	-0.11	0.36	0.02	-0.04	-0.1	-0.36
F32A11.1	F32A11.1 || F32A11.1 || WBGene00009307 || (1)	-0.15	0.29	-0.01	-0.06	-0.12	-0.26
C34F6.3	C34F6.3 || col-179 || WBGene00000752 || (12)	0.12	0.14	0.18	-0.18	0.09	-0.17
F54D5.7	F54D5.7 || F54D5.7 || WBGene00010052 || (3)	-0.23	0.29	0.24	0.05	-0.23	-0.14
F19C6.4	F19C6.4 || F19C6.4 || WBGene00008953 || (3)	0.01	0.01	0.24	0.07	0.39	0.09
F43D2.6	F43D2.6 || F43D2.6 || WBGene00044191 || (9)	-0.27	-0.18	0.16	-0.07	-0.04	0.08
C37H5.6	C37H5.6 || C37H5.6 || WBGene00016509 || (7)	0.26	-0.11	0.24	0.28	-0.22	-0.07
F57F5.5	F57F5.5 || pkc-1 || WBGene00004032 || (6)	0.1	-0.06	-0.21	-0.12	0	-0.16
F25H2.2	F25H2.2 || F25H2.2 || WBGene00009116 || (1)	0.21	-0.1	-0.03	-0.16	-0.08	0.03
K10C3.6	K10C3.6 || nhr-49 || WBGene00003639 || (4)	0.21	-0.08	0.02	-0.19	-0.04	0.01
F21C10.9	F21C10.9 || F21C10.9 || WBGene00017658 || (6)	0.14	-0.26	0.73	0.06	0.1	-0.01
F17E5.1	F17E5.1 || lin-2 || WBGene00002991 || (1)	0.26	-0.12	-0.05	-0.04	0.38	-0.13
C54E4.4	C54E4.4 || C54E4.4 || WBGene00016919 || (1)	0.3	0.71	-0.08	0.39	0.5	0.32
F38B2.1	F38B2.1 || ifa-1 || WBGene00002050 || (9)	0.15	-0.35	0.16	-0.03	0.14	0.15
F45E4.1	F45E4.1 || arf-1.1 || WBGene00000190 || (2)	0.59	-0.69	-0.11	1.09	1.11	0.78
F37D6.2	F37D6.2 || F37D6.2 || WBGene00009508 || (1)	0.01	-0.16	-0.23	0.26	0.35	-0.33
K03D7.1	K03D7.1 || K03D7.1 || WBGene00014795 || (1)	0.03	-0.16	-0.33	0.26	0.32	-0.3
C01G8.2	C01G8.2 || cln-3.2 || WBGene00000540 || (1)	0.07	0.32	0.02	-0.19	-0.24	-0.25
B0205.7	B0205.7 || kin-3 || WBGene00002191 || (6)	-0.24	0.04	-0.02	0.15	-0.23	-0.12
D1044.1	D1044.1 || D1044.1 || WBGene00017027 || (1)	-0.4	0.83	0.59	0.11	2.14	0.21
F27D9.8	F27D9.8 || stn-2 || WBGene00017866 || (1)	-0.17	0.27	-0.12	-0.04	0.02	0.01
F13E6.4	F13E6.4 || F13E6.4 || WBGene00008748 || (6)	0.16	0.16	0.13	0.25	-0.25	0.11
F35C5.9	F35C5.9 || clec-66 || WBGene00009397 || (2)	0.12	-0.11	0.14	-0.16	-0.17	-0.11
B0361.5	B0361.5 || psd-1 || WBGene00015159 || (1)	0.1	-0.07	0.19	-0.2	-0.25	-0.12
F57G8.6	F57G8.6 || nhr-193 || WBGene00010215 || (1)	0.11	-0.12	0.24	-0.25	-0.35	-0.2
Y38F2AR.1	Y38F2AR.1 || eri-5 || WBGene00021419 || (1)	0.17	-0.09	0.18	-0.33	-0.4	-0.23
C02F12.7	C02F12.7 || tag-278 || WBGene00015356 || (1)	0.34	0.49	-0.25	-0.04	0.11	0.29
F54C9.5	F54C9.5 || rpl-5 || WBGene00004416 || (3)	0.13	-0.08	-0.04	0.03	-0.19	-0.02
C15A11.6	C15A11.6 || col-62 || WBGene00000638 || (1)	0.26	-0.46	0.51	0.47	0.21	0.35
F13D12.5	F13D12.5 || F13D12.5 || WBGene00008740 || (1)	0.07	-0.11	0.23	0.2	0.05	0.08
W03C9.1	W03C9.1 || W03C9.1 || WBGene00012219 || (1)	0.14	-0.27	0.4	0.33	0.03	0.19
C05D2.10	C05D2.10 || C05D2.10 || WBGene00015470 || (3)	-0.03	-0.04	-0.16	0.13	0.07	-0.14
M01E11.2	M01E11.2 || M01E11.2 || WBGene00019711 || (1)	-0.03	-0.07	-0.13	0.12	0.03	-0.14
C26E6.6	C26E6.6 || C26E6.6 || WBGene00016142 || (6)	-0.49	-0.35	0.05	0.02	-0.2	-0.08
F54B3.3	F54B3.3 || F54B3.3 || WBGene00010015 || (3)	-0.17	-0.32	-0.05	0.07	-0.25	-0.31
C43E11.9	C43E11.9 || C43E11.9 || WBGene00016607 || (1)	-0.29	-0.1	-0.08	0.13	0.21	0.15
B0047.2	B0047.2 || btb-3 || WBGene00015013 || (1)	0.27	-0.09	-0.19	-0.1	-0.44	0.13
F53C3.8	F53C3.8 || F53C3.8 || WBGene00018752 || (1)	0.19	-0.09	-0.09	-0.1	-0.27	0.11
F59B1.2	F59B1.2 || F59B1.2 || WBGene00019097 || (3)	0.19	-0.18	-0.16	-0.26	-0.45	0.21
F40F9.6	F40F9.6 || F40F9.6 || WBGene00009583 || (1)	0.12	0.07	-0.06	-0.1	-0.1	-0.06
B0035.10	B0035.10 || his-45 || WBGene00001919 || (5)	-0.43	0.74	-0.29	0.22	0	0.21
F44G3.10	F44G3.10 || F44G3.10 || WBGene00009710 || (1)	-0.64	-0.34	-0.02	1.94	1.61	-0.8
F48D6.4	F48D6.4 || F48D6.4 || WBGene00018602 || (4)	0.41	0.44	-0.02	-0.38	0.18	0.04
E01H11.1	E01H11.1 || pkc-2 || WBGene00004033 || (6)	0.29	-0.1	0.24	0.08	0.1	-0.09
F55C5.5	F55C5.5 || tsfm-1 || WBGene00010094 || (2)	0.38	-0.03	0.26	0.09	0.12	-0.14
C30F12.3	C30F12.3 || C30F12.3 || WBGene00016262 || (1)	-0.17	0.6	0.28	-0.43	-0.18	-0.08
C28D4.2	C28D4.2 || cka-1 || WBGene00000509 || (1)	0.24	-0.04	0.02	-0.39	-0.21	0.07
C45E5.4	C45E5.4 || C45E5.4 || WBGene00016667 || (1)	-0.19	0.01	-0.4	-0.47	0.12	-0.27
C18D4.6	C18D4.6 || C18D4.6 || WBGene00007675 || (2)	0.21	-0.24	-0.27	0.33	-0.35	-0.2
F52F12.1	F52F12.1 || oct-1 || WBGene00003842 || (3)	0.09	-0.13	0.13	-0.06	0.3	0.1
D2030.9	D2030.9 || wdr-23 || WBGene00008419 || (6)	0.38	-0.23	0.1	0.02	-0.16	-0.01
F13B6.3	F13B6.3 || F13B6.3 || WBGene00017418 || (1)	0.45	0.14	0.4	0.89	-0.25	0.19
D1081.2	D1081.2 || unc-120 || WBGene00006844 || (1)	-0.33	0.12	-0.99	0	0.15	0.26
F20D1.9	F20D1.9 || F20D1.9 || WBGene00008979 || (1)	-0.21	0.09	0.12	-0.2	0.12	0.11
C43G2.5	C43G2.5 || try-3 || WBGene00006621 || (1)	-0.86	0.16	-0.06	0.36	-0.5	0.37
C39E9.10	C39E9.10 || C39E9.10 || WBGene00008033 || (1)	-0.42	0.49	-0.84	-0.58	-0.47	-0.14
T08B1.6	T08B1.6 || T08B1.6 || WBGene00020343 || (1)	-0.57	0.42	-0.84	-0.72	-0.43	0.14
F46B6.12	F46B6.12 || F46B6.12 || WBGene00009776 || (2)	-0.22	0.18	0.16	0.15	1.52	0.07
F15C11.2	F15C11.2 || F15C11.2 || WBGene00008852 || (4)	0.17	-0.29	-0.17	-0.31	-0.11	-0.01
C04A2.1	C04A2.1 || tbc-6 || WBGene00015410 || (2)	-0.2	0.05	0.15	-0.16	-0.55	-0.15
F54D1.6	F54D1.6 || F54D1.6 || WBGene00010047 || (1)	0.29	0.97	0.7	0.08	-0.02	-0.4
F10C1.8	F10C1.8 || F10C1.8 || WBGene00017327 || (2)	0.17	-0.25	0.14	-0.12	0.69	0.01
D1086.6	D1086.6 || D1086.6 || WBGene00008393 || (2)	0.06	0.07	0.01	0.01	-0.03	-0.07
R05F9.10	R05F9.10 || sgt-1 || WBGene00019893 || (1)	0.41	0.32	-0.03	0.08	-0.24	-0.39
F31E3.1	F31E3.1 || ceh-20 || WBGene00000443 || (1)	0.07	0.26	-0.43	-0.08	-0.06	0.07
F48E3.8	F48E3.8 || F48E3.8 || WBGene00018607 || (2)	0.07	0.47	-1	-0.11	-0.24	0.16
F56B3.12	F56B3.12 || skr-18 || WBGene00018935 || (1)	-0.18	-0.01	-0.03	-0.04	-0.05	0.08
F22E10.3	F22E10.3 || pgp-14 || WBGene00004008 || (2)	-0.12	0.08	-0.34	0.16	0.63	0.31
F47D12.9	F47D12.9 || F47D12.9 || WBGene00018564 || (1)	0.37	-0.14	0.05	0.03	-0.15	-0.1
C01G8.5	C01G8.5 || erm-1 || WBGene00001333 || (1)	0.05	-0.07	-0.1	-0.14	-0.69	0.01
C12D8.11	C12D8.11 || rop-1 || WBGene00004405 || (1)	0.09	0.05	-0.01	-0.21	-0.75	-0.02
C30F12.4	C30F12.4 || C30F12.4 || WBGene00016263 || (1)	-0.04	-0.33	0.09	0.01	-0.12	-0.13
C28A5.2	C28A5.2 || C28A5.2 || WBGene00007789 || (1)	0.03	-0.39	0.06	0.06	-0.18	-0.21
F39G3.8	F39G3.8 || tig-2 || WBGene00006570 || (1)	-0.02	-0.53	0.11	0.14	-0.18	-0.24
C53H9.2	C53H9.2 || C53H9.2 || WBGene00016907 || (12)	0.05	-0.03	-0.2	-0.2	0.03	-0.1
F16F9.2	F16F9.2 || dpy-6 || WBGene00001068 || (1)	0.57	0.87	0.09	-0.59	0.38	-0.23
C14F5.3	C14F5.3 || tnt-3 || WBGene00006588 || (3)	0.34	-0.15	-0.02	-0.03	0.02	0.17
C09G9.5	C09G9.5 || C09G9.5 || WBGene00007495 || (2)	-0.35	-0.32	-0.32	0.15	1.01	0.21
C32F10.5	C32F10.5 || hmg-3 || WBGene00001973 || (1)	-0.24	-0.09	0.14	-0.22	-0.2	-0.08
C26F1.5	C26F1.5 || grl-10 || WBGene00001719 || (1)	-0.6	0.34	0.31	-0.17	-0.73	0.41
F53A9.9	F53A9.9 || F53A9.9 || WBGene00018732 || (1)	-0.31	0.21	0.39	-0.08	-0.35	0.26
F08G5.3	F08G5.3 || F08G5.3 || WBGene00008582 || (1)	-0.41	0.23	0.48	-0.17	-0.25	0.31
T28B8.2	T28B8.2 || ins-18 || WBGene00002101 || (1)		0.14	0.32	-0.18	-0.21	0.29
F10C2.5	F10C2.5 || F10C2.5 || WBGene00008646 || (1)	0.04	-0.02	-0.08	0.12	-0.01	-0.04
B0361.7	B0361.7 || B0361.7 || WBGene00015161 || (2)	0.23	-0.14	0.13	-0.51	-0.1	-0.04
C54D1.6	C54D1.6 || bar-1 || WBGene00000238 || (1)	0.15	-0.07	0.06	-0.34	-0.11	0.01
T12D8.8	T12D8.8 || T12D8.8 || WBGene00011735 || (2)	0.19	-0.11	0.08	-0.6	-0.27	0.03
D1054.8	D1054.8 || D1054.8 || WBGene00008375 || (1)	0.02	0.34	0.11	0.09	0.35	0.02
D2045.6	D2045.6 || cul-1 || WBGene00000836 || (1)	-0.01	-0.07	-0.28	0.03	-0.31	-0.25
C10A4.10	C10A4.10 || C10A4.10 || WBGene00050957 || (1)	-0.03	-0.07	-0.13	0.16	-0.03	0.12
R10H10.5	R10H10.5 || gpa-7 || WBGene00001669 || (1)	-0.23	-0.24	-0.42	0.41	-0.05	0.31
R04E5.9	R04E5.9 || R04E5.9 || WBGene00019872 || (5)	-0.1	-0.22	-0.36	0.25	-0.01	0.16
F54F7.7	F54F7.7 || F54F7.7 || WBGene00010067 || (1)	0.42	-0.3	-0.25	0.06	0.68	-0.16
F58G6.7	F58G6.7 || F58G6.7 || WBGene00010277 || (1)	-0.42	-0.07	0.08	-0.27	-0.02	-0.21
C27H2.2	C27H2.2 || C27H2.2 || WBGene00007782 || (3)	0.16	0.13	-0.28	-0.16	0.18	0.08
F14D12.6	F14D12.6 || tag-24 || WBGene00006411 || (3)	0.36	0.03	0.31	-0.12	-0.3	-0.02
T05B4.2	T05B4.2 || nhr-57 || WBGene00003647 || (7)	0.64	0.1	0.73	-0.17	-0.79	-0.05
C54D1.1	C54D1.1 || pgp-10 || WBGene00004004 || (1)	0.16	0.07	-0.09	0.4	0.08	0.35
F28B4.2	F28B4.2 || rgl-1 || WBGene00017891 || (6)	0.18	0.02	-0.05	0.18	0.15	0.22
Y47D3B.6	Y47D3B.6 || Y47D3B.6 || WBGene00012942 || (6)	0.14	0.01	-0.04	0.17	0.06	0.19
C03G6.19	C03G6.19 || srp-6 || WBGene00005647 || (5)	0.23	0.1	0.43	0.07	-0.03	0.26
C32E8.3	C32E8.3 || C32E8.3 || WBGene00016321 || (1)	0.03	0.01	-0.18	0.18	0.14	-0.12
B0403.4	B0403.4 || tag-320 || WBGene00015168 || (1)	0.02	-0.05	-0.15	0.13	0.09	-0.02
K02D10.5	K02D10.5 || K02D10.5 || WBGene00019305 || (1)	0.08	-0.08	-0.33	0.27	0.2	-0.14
C17G10.1	C17G10.1 || C17G10.1 || WBGene00015915 || (3)	-0.45	-0.64	0.01	0.56	0.26	0.28
C46A5.8	C46A5.8 || C46A5.8 || WBGene00016703 || (1)	-0.1	0.2	0.03	-0.03	0.51	0.14
T08G11.5	T08G11.5 || unc-29 || WBGene00006765 || (1)	-0.3	0.41	0	-0.06	0.76	0.18
F59B2.13	F59B2.13 || F59B2.13 || WBGene00010315 || (1)	-0.13	0.28	0.1	-0.19	0.65	0.16
B0395.3	B0395.3 || B0395.3 || WBGene00007175 || (1)	0.25	0.2	0	0.33	0.04	-0.01
F58F12.4	F58F12.4 || F58F12.4 || WBGene00044756 || (3)	-0.07	-0.14	-0.01	0.27	0.21	0.18
F08F8.3	F08F8.3 || kap-1 || WBGene00002182 || (2)	0.1	0.2	-0.52	0.12	0.09	-0.21
C16C10.6	C16C10.6 || ccdc-55 || WBGene00007627 || (1)	-0.12	-0.07	-0.08	0.15	0.02	-0.19
C47E8.8	C47E8.8 || set-5 || WBGene00008145 || (1)	-0.19	-0.2	-0.2	0.2	0.01	-0.31
F40B1.1	F40B1.1 || bath-13 || WBGene00018223 || (2)	-0.1	-0.06	-0.05	0.22	0.02	-0.18
C33H5.17	C33H5.17 || C33H5.17 || WBGene00016383 || (1)	-0.23	-0.16	-0.07	0.45	0.04	-0.23
Y48G1BL.1	Y48G1BL.1 || Y48G1BL.1 || WBGene00021662 || (2)	-0.12	-0.11	-0.02	0.24	-0.03	-0.14
F48E3.1	F48E3.1 || gly-12 || WBGene00001637 || (3)	-0.07	-0.13	-0.25	0.09	0.29	-0.06
C30G7.4	C30G7.4 || C30G7.4 || WBGene00044178 || (4)	0.03	-0.74	0.05	0.3	0.33	0.23
F54F12.2	F54F12.2 || F54F12.2 || WBGene00010073 || (1)	0	-0.11	0.13	-0.03	0.37	0.27
F26A3.3	F26A3.3 || ego-1 || WBGene00001214 || (1)	0.13	0	-0.1	0.28	-0.07	-0.22
F14F9.5	F14F9.5 || F14F9.5 || WBGene00017468 || (1)	-0.35	0.41	0.05	-0.18	0.13	0
F43D2.4	F43D2.4 || hot-1 || WBGene00001986 || (1)		-0.06	0.31	0.3	0.26	-0.23
C05E4.1	C05E4.1 || srp-2 || WBGene00005643 || (1)	-0.32	0.01	-0.01	0.02	0.11	0.25
F35H10.11	F35H10.11 || his-29 || WBGene00001903 || (1)	-0.08	0.03	-0.34	-0.28	-0.36	0.18
F45F2.12	F45F2.12 || his-8 || WBGene00001882 || (1)	-0.07	0.08	-0.23	-0.13	-0.22	0.14
C30B5.2	C30B5.2 || C30B5.2 || WBGene00016244 || (7)	0.13	-0.14	0	-0.07	-0.08	0.01
F08F3.9	F08F3.9 || F08F3.9 || WBGene00017265 || (1)	0.08	-0.36	0.09	-0.01	-0.08	0.15
C27D11.1	C27D11.1 || egl-45 || WBGene00001209 || (1)	0.17	-0.37	0.08	-0.07	-0.15	0.1
F57B9.5	F57B9.5 || byn-1 || WBGene00000276 || (3)	0.1	-0.27	0.05	-0.03	-0.08	0.1
T12A2.2	T12A2.2 || T12A2.2 || WBGene00020437 || (6)	0.17	-0.23	0.05	-0.07	-0.09	0.04
C01A2.6	C01A2.6 || C01A2.6 || WBGene00007218 || (1)	0.62	-0.13	0.27	0.7	1.24	0.14
F10D2.2	F10D2.2 || ugt-39 || WBGene00017329 || (3)	0.21	0.24	0.22	-0.04	0.32	-0.07
C50H11.15	C50H11.15 || cyp-33C9 || WBGene00016860 || (1)	-0.09	0.17	0.17	-0.09	-0.03	-0.1
B0564.7	B0564.7 || B0564.7 || WBGene00007207 || (1)	0.2	0	-0.23	0.09	0.04	-0.2
C08B11.9	C08B11.9 || C08B11.9 || WBGene00007436 || (2)	0.22	-0.05	-0.12	0.03	0.07	-0.22
C42C1.4	C42C1.4 || C42C1.4 || WBGene00016582 || (1)	0.32	-0.07	-0.25	0.09	0.12	-0.31
Y46G5A.5	Y46G5A.5 || pisy-1 || WBGene00012897 || (1)	0.29	0	-0.25	0.1	0.07	-0.34
C25G4.5	C25G4.5 || dpy-26 || WBGene00001085 || (3)	0.28	-0.26	0.11	0.02	0.11	-0.05
C41C4.4	C41C4.4 || ire-1 || WBGene00002147 || (1)	0.39	-0.23	0.16	0	0.19	-0.03
F56G4.5	F56G4.5 || png-1 || WBGene00010160 || (1)	-0.1	0.24	0.08	-0.13	-0.2	-0.14
C15H9.6	C15H9.6 || hsp-3 || WBGene00002007 || (10)	0.22	-0.03	0.03	0.2	-0.08	-0.04
H04M03.3	H04M03.3 || H04M03.3 || WBGene00019153 || (1)	0.06	-0.06	-0.17	0.03	-0.22	-0.53
F02E9.1	F02E9.1 || F02E9.1 || WBGene00008528 || (1)	-0.21	-0.1	-0.12	-0.35	-0.14	0.04
C16D9.1	C16D9.1 || C16D9.1 || WBGene00015857 || (1)	-0.29	-0.37	-0.29	-0.21	0.11	0.3
C01G6.5	C01G6.5 || C01G6.5 || WBGene00007227 || (2)	0.26	-0.08	-0.01	0.24	-0.06	-0.19
C18E9.6	C18E9.6 || C18E9.6 || WBGene00007686 || (1)	0.23	-0.07	0.12	0.08	-0.15	0.1
E02C12.13	E02C12.13 || ttr-49 || WBGene00023485 || (3)	-0.49	0.11	-0.12	-0.2	0.14	-0.24
D2023.3	D2023.3 || D2023.3 || WBGene00008407 || (1)	-0.16	0.08	0.18	-0.15	-0.39	0.4
F40A3.6	F40A3.6 || F40A3.6 || WBGene00018221 || (1)	-0.07	0.04	0.04	-0.04	-0.13	0.14
C18H9.3	C18H9.3 || C18H9.3 || WBGene00016002 || (1)	0.2	-0.37	-0.37	-0.48	0.46	-0.15
C38D4.9	C38D4.9 || C38D4.9 || WBGene00008008 || (1)	-0.33	0.04	0.02	0.27	0.43	-0.1
C50D2.9	C50D2.9 || C50D2.9 || WBGene00016812 || (1)	-0.24	-0.02	0.02	0.01	0.05	-0.15
C37A2.6	C37A2.6 || C37A2.6 || WBGene00016492 || (2)	-0.47	0.04	-0.09	-0.05	0.25	-0.29
ZK1236.9	ZK1236.9 || ZK1236.9 || WBGene00044588 || (2)	-0.44	0	-0.03	-0.08	0.15	-0.32
F31F4.15	F31F4.15 || fbxa-72 || WBGene00017962 || (1)	-0.38	-0.27	0.01	-0.1	0.01	-0.27
C04D8.1	C04D8.1 || pac-1 || WBGene00015418 || (2)	0.21	0	-0.32	-0.08	-0.19	-0.11
C03D6.4	C03D6.4 || npp-14 || WBGene00003800 || (1)	0.4	0.01	0	0.08	0.04	-0.19
C26E1.2	C26E1.2 || C26E1.2 || WBGene00007748 || (1)	0.75	-0.01	0.2	0.21	-0.34	0.28
F29B9.8	F29B9.8 || F29B9.8 || WBGene00017923 || (1)	-0.13	0.01	0.22	0.01	-0.13	0.21
C43G2.4	C43G2.4 || C43G2.4 || WBGene00016613 || (1)	-0.02	0.51	-0.2	-0.09	-0.76	-0.02
W07E6.2	W07E6.2 || W07E6.2 || WBGene00021074 || (1)	0.02	0.13	-0.05	0.01	-0.17	-0.01
F38E9.5	F38E9.5 || F38E9.5 || WBGene00018187 || (1)	0.27	0.25	-0.06	0.08	-0.21	0.01
C45E1.1	C45E1.1 || nhr-64 || WBGene00003654 || (1)	0.23	0.29	-0.01	0.1	-0.17	0.03
C30H6.11	C30H6.11 || clec-200 || WBGene00007828 || (1)		0.72	-0.13	0.24	-0.28	0.07
F31D4.4	F31D4.4 || clec-264 || WBGene00009291 || (1)	0.01	0.5	-0.05	0.15	-0.14	0.07
ZK1320.3	ZK1320.3 || ZK1320.3 || WBGene00014253 || (2)	0.29	0.46	-0.09	0.12	-0.13	0.12
F54D5.15	F54D5.15 || F54D5.15 || WBGene00010057 || (1)	-0.08	0.85	-0.36	0.12	-0.3	0.28
K10H10.2	K10H10.2 || K10H10.2 || WBGene00010759 || (1)	0	0.37	-0.12	0.05	-0.15	0.08
EGAP2.3	EGAP2.3 || pho-1 || WBGene00004020 || (1)	-0.03	0.1	-0.21	0.09	0.32	0.03
C25A1.7	C25A1.7 || irs-2 || WBGene00002153 || (5)	0.16	0.06	-0.01	-0.46	-0.11	-0.12
F33A8.3	F33A8.3 || cey-1 || WBGene00000472 || (5)	0.49	0.2	-0.05	0.29	0.01	-0.07
F14D7.6	F14D7.6 || F14D7.6 || WBGene00008793 || (1)	0.28	-0.55	0.19	0.52	0.29	0.39
C34H3.2	C34H3.2 || odd-2 || WBGene00003846 || (1)	0.1	-0.01	0.08	0.04	0.38	0.28
F55A4.2	F55A4.2 || F55A4.2 || WBGene00018854 || (1)	0.34	0.14	-0.06	0.38	0.51	-0.11
C02B4.2	C02B4.2 || nhr-17 || WBGene00003616 || (1)	0.31	0.24	-0.06	0.5	0.44	0.02
Y56A3A.18	Y56A3A.18 || Y56A3A.18 || WBGene00013236 || (1)	0.21	0.14	-0.1	0.41	0.39	-0.07
C18H2.1	C18H2.1 || C18H2.1 || WBGene00015988 || (2)	-0.28	-0.25	-0.12	0.28	0.52	0.28
C47E8.3	C47E8.3 || C47E8.3 || WBGene00008142 || (1)	-0.41	0.02	0.01		0.81	0.66
C50F4.5	C50F4.5 || his-41 || WBGene00001915 || (1)	0.04	0.1	0.04	0.04	0.34	0.18
B0511.8	B0511.8 || tag-264 || WBGene00044321 || (1)	0.28	0.12	0.1	0.06	-0.12	-0.15
Y77E11A.11	Y77E11A.11 || clp-7 || WBGene00000547 || (1)	0.32	0.18	0.17	0.09	-0.13	-0.21
C26H9A.2	C26H9A.2 || C26H9A.2 || WBGene00007752 || (1)	-0.05	0.16	0	-0.15	-0.01	0.1
C27H5.2	C27H5.2 || C27H5.2 || WBGene00016172 || (3)	0.07	0.18	0.08	-0.25	-0.39	0.14
B0205.3	B0205.3 || rpn-10 || WBGene00004466 || (3)	0.03	-0.2	-0.02	-0.08	-0.05	0.04
Y106G6H.2	Y106G6H.2 || pab-1 || WBGene00003902 || (12)	0.11	-0.37	-0.08	-0.15	-0.12	0.06
F55F8.3	F55F8.3 || F55F8.3 || WBGene00018891 || (1)	-0.1	-0.18	-0.1	-0.03	-0.14	0.08
F01G10.7	F01G10.7 || F01G10.7 || WBGene00008510 || (2)	0.38	0.17	-0.13	-0.12	0.26	-0.07
C01G8.9	C01G8.9 || let-526 || WBGene00002717 || (6)	0.21	-0.04	-0.14	-0.18	-0.15	-0.14
C30G4.3	C30G4.3 || gcy-11 || WBGene00001537 || (1)	0.39	0.61	-0.14	2.06	-0.16	0.19
C30H7.2	C30H7.2 || C30H7.2 || WBGene00016278 || (1)	0.09	0.16	0.04	-0.62	-0.22	-0.13
F58B3.2	F58B3.2 || lys-5 || WBGene00003094 || (1)	-0.25	0.24	0.17	-0.07	0.11	0.22
C35D10.5	C35D10.5 || C35D10.5 || WBGene00016442 || (4)	0.23	-0.07	-0.01	0.14	0.18	-0.16
F57F5.4	F57F5.4 || add-2 || WBGene00000073 || (3)	-0.13	0.14	0.11	-0.05	0.08	0.25
C53D5.1	C53D5.1 || C53D5.1 || WBGene00016902 || (1)	-0.05	0.22	0.2	0.39	-0.1	-0.02
C16A3.4	C16A3.4 || C16A3.4 || WBGene00015809 || (1)	-0.14	-0.32	-0.24	0.05	0.06	0.11
C14B1.9	C14B1.9 || C14B1.9 || WBGene00007580 || (1)	-0.22	-0.25	0.09	0.22	0	-0.03
F59C6.12	F59C6.12 || F59C6.12 || WBGene00044251 || (2)	-0.06	-0.06	0.12	-0.03	0.14	-0.04
C37H5.14	C37H5.14 || C37H5.14 || WBGene00045308 || (2)	0.07	-0.16	0.14	0.39	0.27	0.29
B0238.10	B0238.10 || B0238.10 || WBGene00015074 || (1)	-0.23	-0.31	-0.07	-0.04	0.03	0.18
C55A6.7	C55A6.7 || C55A6.7 || WBGene00008336 || (1)	-0.64	-0.48	0.12	-0.56	-0.06	-0.11
F58E6.11	F58E6.11 || F58E6.11 || WBGene00010258 || (2)	-0.28	0.04	-0.35	-0.08	0.41	0.05
F13H10.3	F13H10.3 || F13H10.3 || WBGene00008774 || (1)	0.12	-0.19	-0.19	0.25	-0.07	-0.36
K08E4.1	K08E4.1 || spt-5 || WBGene00005015 || (1)	0.03	-0.07	-0.12	0.12	-0.03	-0.16
F54D12.4	F54D12.4 || F54D12.4 || WBGene00018817 || (1)	0.02	-0.18	-0.52	0.36	-0.04	-0.48
C24A1.3	C24A1.3 || C24A1.3 || WBGene00016030 || (1)	0.1	0.07	0	-0.17	-0.17	-0.02
F01F1.12	F01F1.12 || F01F1.12 || WBGene00017166 || (6)	0.14	0.07	0.04	-0.28	-0.26	-0.04
F11G11.5	F11G11.5 || F11G11.5 || WBGene00017385 || (1)	0.22	0.04	0.1	-0.4	-0.27	-0.07
T27E9.1	T27E9.1 || ant-1.1 || WBGene00006439 || (11)	0.13	0.02	0.01	-0.22	-0.16	-0.05
F13E6.6	F13E6.6 || rhgf-1 || WBGene00006468 || (1)	0.17	0.14	0.15	-0.35	-0.25	-0.03
F42A10.6	F42A10.6 || F42A10.6 || WBGene00018342 || (1)	0.28	0.26	0.18	-0.54	-0.36	0.01
B0511.10	B0511.10 || eif-3.E || WBGene00001228 || (1)	0.19	0.06	0.17	-0.3	-0.22	-0.02
T16G1.5	T16G1.5 || T16G1.5 || WBGene00011799 || (1)	0.27	0.08	0.32	-0.68	-0.53	-0.04
C09G5.5	C09G5.5 || col-80 || WBGene00000656 || (1)	0.05	0.09	0.56	-0.7	-0.82	-0.02
F27E5.1	F27E5.1 || F27E5.1 || WBGene00009192 || (3)	0.05	0	0.16	-0.25	-0.19	-0.07
F57B1.3	F57B1.3 || col-159 || WBGene00000732 || (1)	0.06	0	0.24	-0.38	-0.36	-0.07
W05B2.7	W05B2.7 || W05B2.7 || WBGene00012273 || (8)	0.13	0.17	0.89	-0.64	-1.01	-0.19
C54D1.7	C54D1.7 || C54D1.7 || WBGene00016914 || (1)	0.14	-0.55	0.2	0.05	0.2	0.1
K02B12.3	K02B12.3 || K02B12.3 || WBGene00010496 || (1)	0.02	-0.23	0.08	0.02	0.05	0.05
C09H10.2	C09H10.2 || rpl-41 || WBGene00004454 || (2)	-0.1	-0.16	-0.07	0.06	0.12	0.15
C14A4.12	C14A4.12 || C14A4.12 || WBGene00007562 || (1)	-0.13	0.07	-0.08		-0.29	0.24
C05D11.1	C05D11.1 || C05D11.1 || WBGene00015481 || (2)	0.2	0.04	0	0.08	0.04	-0.04
C09B9.1	C09B9.1 || C09B9.1 || WBGene00015626 || (3)	0.49	0.13	-0.01	0.17	0.17	-0.07
D1046.4	D1046.4 || D1046.4 || WBGene00008365 || (3)	0.47	0.14	-0.03	0.13	0.05	-0.06
F45G2.4	F45G2.4 || F45G2.4 || WBGene00009732 || (1)	0.34	0.06	-0.09	0.1	0.05	0
Y48A6B.13	Y48A6B.13 || spat-2 || WBGene00012973 || (3)	0.57	0.15	-0.15	0.15	0.13	-0.03
T16G1.9	T16G1.9 || T16G1.9 || WBGene00011802 || (1)	0.31	0.09	-0.1	0.07	0.14	0
R10E11.1	R10E11.1 || cbp-1 || WBGene00000366 || (5)	0.37	0.13	-0.07	0.08	-0.03	-0.01
F22B7.5	F22B7.5 || dnj-10 || WBGene00001028 || (4)	0.14	0.12	0.17	0.02	0.04	-0.18
C11E4.1	C11E4.1 || C11E4.1 || WBGene00007516 || (2)	-0.17	0.04	-0.38	-0.17	0.61	0.33
F43G6.8	F43G6.8 || F43G6.8 || WBGene00009660 || (1)	-0.68	0.42	0.27	-0.27	-0.78	-0.1
C18A3.3	C18A3.3 || C18A3.3 || WBGene00015941 || (1)	0.02	-0.19	-0.05	0.37	0.03	0.1
F09G2.8	F09G2.8 || F09G2.8 || WBGene00017316 || (1)	-0.22	-0.13	0.05	-0.12	-0.03	-0.14
C50F2.3	C50F2.3 || C50F2.3 || WBGene00016837 || (1)	-0.06	0.06	-0.18	-0.05	-0.04	-0.22
F09E5.5	F09E5.5 || sec-6 || WBGene00017284 || (1)	-0.21	0.11	-0.36	-0.04	-0.08	-0.52
C43F9.9	C43F9.9 || lgc-43 || WBGene00008076 || (1)	0.4	-0.07	-0.07	0.12	0.33	0.17
F08G2.4	F08G2.4 || F08G2.4 || WBGene00008576 || (1)	-0.34	0.09	-0.37	0.09	-0.19	-0.08
D1086.5	D1086.5 || D1086.5 || WBGene00008392 || (1)	-0.8	0.57	-0.07	0.3	-0.17	0.59
R02E12.6	R02E12.6 || hrg-1 || WBGene00019830 || (1)	-0.54	0.42	-0.06	0.15	0.07	0.38
F13G3.6	F13G3.6 || F13G3.6 || WBGene00008766 || (1)	-0.06	-0.25	0.1	0.17	0.16	-0.01
C24F3.1	C24F3.1 || tram-1 || WBGene00007696 || (4)	0.15	-0.25	-0.48	-0.04	0.03	0.05
F32H2.5	F32H2.5 || fasn-1 || WBGene00009342 || (2)	0.08	-0.22	-0.09	0.04	-0.06	-0.02
F35D2.5	F35D2.5 || syd-1 || WBGene00006363 || (5)	0.44	0.41	-0.16	0.27	0.57	0.17
C25H3.14	C25H3.14 || C25H3.14 || WBGene00016123 || (1)	-0.34	0.21	0.05	-0.17	0.12	-0.04
F26D10.10	F26D10.10 || gln-5 || WBGene00001606 || (1)	0.24	-0.13	-0.15	-0.18	-0.13	-0.43
F08B12.3	F08B12.3 || slo-2 || WBGene00004831 || (4)	0.03	-0.07	-0.06	0.03	0.23	-0.04
F18A1.2	F18A1.2 || lin-26 || WBGene00003012 || (2)	0.18	-0.19	-0.3	0.27	1.1	-0.21
F29G6.2	F29G6.2 || F29G6.2 || WBGene00009258 || (3)	-0.59	-0.05	-0.39	-0.17	0.44	0.07
E01G6.2	E01G6.2 || E01G6.2 || WBGene00008450 || (1)	0.1	0.18	-0.01	-0.21	0.08	0.03
F07A5.5	F07A5.5 || sue-1 || WBGene00006306 || (1)	0.67	-0.06	-0.14	-0.23	-0.29	0.03
C09E9.1	C09E9.1 || C09E9.1 || WBGene00007476 || (4)	-0.18	0.06	0.07	-0.31	-0.09	-0.05
C10G8.4	C10G8.4 || C10G8.4 || WBGene00015683 || (1)	-0.85	0.58	-0.18	-0.31	0.08	-0.36
Y59A8B.11	Y59A8B.11 || fbxa-106 || WBGene00013348 || (1)	-0.36	0.23	-0.02	-0.16	0.04	-0.14
H13N06.6	H13N06.6 || tbh-1 || WBGene00006541 || (1)	-0.36	0.32	-0.12	-0.08	-0.04	-0.17
C48B6.10	C48B6.10 || C48B6.10 || WBGene00016746 || (6)	0.19	0.09	-0.14	0.04	0.36	0.1
C17C3.1	C17C3.1 || C17C3.1 || WBGene00015887 || (13)	0.48	0.36	0.27	0.14	1.23	0.35
H01G02.3	H01G02.3 || H01G02.3 || WBGene00010350 || (5)	0.23	0.18	0.18	0.04	0.58	0.12
C15H11.7	C15H11.7 || pas-1 || WBGene00003922 || (3)	0.12	-0.3	-0.14	-0.14	0.13	0.06
F26A1.10	F26A1.10 || nspd-9 || WBGene00017808 || (1)	0.6	0.33	1.03	-0.46	-0.32	0.03
B0513.3	B0513.3 || rpl-29 || WBGene00004443 || (8)	-0.23	0	-0.15	0.01	0.18	0.05
C12D8.17	C12D8.17 || fipr-6 || WBGene00007544 || (3)	-0.46	-0.09	-0.33	0.01	0.29	0.2
K07F5.15	K07F5.15 || K07F5.15 || WBGene00010639 || (7)	-0.2	-0.01	-0.16	0.03	0.12	0.09
F30A10.8	F30A10.8 || stn-1 || WBGene00006062 || (3)	-0.38	-0.05	-0.24	0.03	0.16	0.17
T07C12.13	T07C12.13 || fipr-12 || WBGene00011577 || (1)	-0.47	-0.04	-0.36	0.02	0.15	0.16
R53.3	R53.3 || egl-43 || WBGene00001207 || (1)		0.07	-0.71	0.25	0.53	0.38
F54A5.2	F54A5.2 || cutl-20 || WBGene00018787 || (1)	0.11	0.04	-0.4		0.39	0.39
Y51H4A.4	Y51H4A.4 || Y51H4A.4 || WBGene00013100 || (3)	0.08	-0.03	-0.34	0.16	0.28	0.25
T03G6.2	T03G6.2 || nhr-40 || WBGene00003630 || (4)	0.21	0.05	-0.37	0.19	0.19	0.24
F11H8.4	F11H8.4 || cyk-1 || WBGene00000872 || (4)	0.14	0.04	0.03	-0.01	-0.09	0
C44E4.1	C44E4.1 || C44E4.1 || WBGene00016650 || (1)	0.3	0.03	0.06	-0.03	-0.14	0.05
C11G10.2	C11G10.2 || C11G10.2 || WBGene00007526 || (1)	0.35	-0.09	0.06	0.03	-0.11	0.07
Y82E9BR.14	Y82E9BR.14 || Y82E9BR.14 || WBGene00022347 || (4)	0.33	-0.03	0.06	-0.01	-0.12	0.09
B0563.5	B0563.5 || B0563.5 || WBGene00015262 || (5)	0.01	0.23	0.98	0.3	-0.38	0.52
C13C4.5	C13C4.5 || C13C4.5 || WBGene00007549 || (1)	0.18	-0.32	0	-0.05	0.1	0.03
W03G9.3	W03G9.3 || W03G9.3 || WBGene00021015 || (3)	0.23	-0.31	0.01	-0.05	0.14	0.02
C03G5.2	C03G5.2 || nspc-7 || WBGene00015392 || (3)	-0.08	0.36	-0.11	0.18	0.31	0.25
F08F3.4	F08F3.4 || F08F3.4 || WBGene00017262 || (1)	-0.58	-1.08	-0.06	-0.41	-0.03	-0.44
F36H12.15	F36H12.15 || F36H12.15 || WBGene00018128 || (1)	0.27	-0.22	-0.01	-0.51	0.09	-0.03
F55C5.7	F55C5.7 || F55C5.7 || WBGene00010096 || (3)	0.13	-0.09	0.03	-0.3	0.1	-0.04
C01F6.1	C01F6.1 || C01F6.1 || WBGene00007221 || (3)	0	-0.45	-0.08	0.23	0.11	-0.05
F18A11.1	F18A11.1 || puf-6 || WBGene00004242 || (7)	0	-0.79	-0.01	0.29	0.24	-0.16
C53A3.1	C53A3.1 || C53A3.1 || WBGene00016891 || (3)	-0.41	-0.09	-0.11	0.02	0.25	0.38
K07B1.4	K07B1.4 || K07B1.4 || WBGene00019464 || (2)	-0.32	0.01	-0.11	0.07	0.16	0.29
F31C3.8	F31C3.8 || rrn-1.2 || WBGene00004513 || (2)	-0.19	-0.29	-0.41	-0.46	0.65	0.29
F53G12.1	F53G12.1 || rab-11.1 || WBGene00004274 || (2)	-0.35	-0.08	-0.1	-0.96	-0.41	0.05
B0495.9	B0495.9 || B0495.9 || WBGene00015208 || (1)	-0.33	-0.09	0.24	0.19	0.26	0.22
F40F8.10	F40F8.10 || rps-9 || WBGene00004478 || (7)	-0.63	-0.11	0.47	0.42	0.48	0.52
C05B5.9	C05B5.9 || C05B5.9 || WBGene00023482 || (5)	0.11	0.07	-0.23	0.2	-0.28	-0.41
M7.5	M7.5 || atg-7 || WBGene00010882 || (2)	0.12	-0.09	-0.19	0.09	-0.16	-0.19
JC8.10	JC8.10 || unc-26 || WBGene00006763 || (3)	0.16	-0.04	-0.31	0.14	-0.33	-0.43
W05H7.4	W05H7.4 || zfp-3 || WBGene00021047 || (9)	0.1	-0.04	-0.24	0.15	-0.22	-0.23
B0564.2	B0564.2 || B0564.2 || WBGene00007202 || (1)	-0.06	-0.3	-0.13	0.14	0.5	-0.21
F47B10.2	F47B10.2 || F47B10.2 || WBGene00009813 || (5)	0.36	0	0.28	-0.24	-0.07	-0.18
C08C3.3	C08C3.3 || mab-5 || WBGene00003102 || (1)	-0.52	0.72	-0.21	0.63	0.65	0.16
T19H12.9	T19H12.9 || ugt-12 || WBGene00020592 || (1)	-0.24	0.37	-0.18	0.19	0.3	0.06
C34F6.8	C34F6.8 || C34F6.8 || WBGene00007942 || (1)	0.25	0.43	0.06	-0.19	0.05	-0.1
F13B9.5	F13B9.5 || ksr-1 || WBGene00002239 || (1)	0.03	0.05	-0.4	0.15	0.12	-0.06
C11E4.6	C11E4.6 || C11E4.6 || WBGene00007520 || (1)	0.5	0.25	0.01	-0.16	-0.25	0.23
F14H12.3	F14H12.3 || F14H12.3 || WBGene00017471 || (1)	0.65	0.47	0.09	-0.34	-0.4	0.37
F43G9.3	F43G9.3 || F43G9.3 || WBGene00009666 || (1)	0.25	0.23	0.04	-0.18	-0.17	0.14
F26D10.9	F26D10.9 || atgp-1 || WBGene00000224 || (1)	0.28	0.31	-0.02	-0.27	-0.25	0.12
F42G8.5	F42G8.5 || F42G8.5 || WBGene00018356 || (1)	0.47	0.38	-0.05	-0.42	-0.32	0.1
M88.4	M88.4 || M88.4 || WBGene00010907 || (1)	0.36	0.73	-0.11	-0.61	-0.32	0.33
F57A8.1	F57A8.1 || F57A8.1 || WBGene00010177 || (1)	0.27	0.35	-0.07	-0.37	-0.18	0.11
Y55H10A.1	Y55H10A.1 || vha-19 || WBGene00021952 || (1)	0.11	0.14	-0.03	-0.16	-0.07	0
F32H2.4	F32H2.4 || thoc-3 || WBGene00009341 || (1)	-0.1	-0.17	-0.01	0	0.04	-0.02
C49G7.8	C49G7.8 || cyp-35A4 || WBGene00016786 || (2)	0.5	-0.09	-0.97	-0.32	-0.28	-0.79
F55A3.1	F55A3.1 || marc-6 || WBGene00018847 || (1)	0.47	-0.24	-0.06	-0.25	0.06	0.02
F35F10.12	F35F10.12 || F35F10.12 || WBGene00018061 || (2)	0.12	-0.08	0.03	0.02	0.01	-0.12
F54D1.4	F54D1.4 || nhr-7 || WBGene00003606 || (1)	0.49	1.02	0.03	0.09	0.06	0.03
C01C7.1	C01C7.1 || ark-1 || WBGene00000186 || (1)	0.42	-0.29	-0.01	0.47	0.11	-0.14
F16H6.2	F16H6.2 || clec-246 || WBGene00008892 || (4)	0.11	0.73	0.36	0.43	0.91	0.97
C49H3.4	C49H3.4 || C49H3.4 || WBGene00016791 || (4)	-0.25	-0.01	0.05	0.01	0.21	-0.27
F01G12.2	F01G12.2 || sur-7 || WBGene00006353 || (1)	-0.14	0	-0.07	-0.65	-0.17	0.19
F11C7.3	F11C7.3 || vap-1 || WBGene00006886 || (1)	0.13	0.29	-0.32	-1.18	-0.08	0.02
C05E11.5	C05E11.5 || amt-4 || WBGene00000136 || (1)	-0.27	-0.6	-0.27	-0.18	0.61	0.18
F15D4.4	F15D4.4 || F15D4.4 || WBGene00008861 || (2)	-0.04	0.44	-0.02	-0.03	-0.18	0.2
F22E5.3	F22E5.3 || gcy-21 || WBGene00001546 || (1)	0.16	1.32	-0.08	-0.16	-0.52	0.36
T08G2.3	T08G2.3 || acdh-10 || WBGene00020366 || (3)	0.09	0.46	-0.01	-0.14	-0.28	0.14
T07E3.6	T07E3.6 || pdf-1 || WBGene00020317 || (1)	0	0.52	-0.02	-0.21	-0.3	0.27
C28A5.1	C28A5.1 || C28A5.1 || WBGene00007788 || (1)	0.13	-0.35	-0.04	-0.03	-0.91	-0.14
F25H5.3	F25H5.3 || F25H5.3 || WBGene00009126 || (4)	-0.04	-0.11	0	0.04	-0.28	-0.14
F53G12.13	F53G12.13 || F53G12.13 || WBGene00045049 || (6)	-0.02	-0.22	-0.04	-0.02	-0.51	-0.18
T03G11.6	T03G11.6 || T03G11.6 || WBGene00020199 || (2)	-0.08	-0.55	-0.4	0.01	-1.28	-0.51
C34C6.6	C34C6.6 || prx-5 || WBGene00004194 || (4)	-0.53	0.24	0.04	-0.14	-0.39	0.31
C07H6.1	C07H6.1 || lig-4 || WBGene00002986 || (1)	0.26	0	-0.02	-0.14	-0.09	-0.18
F23B12.7	F23B12.7 || F23B12.7 || WBGene00009084 || (2)	0.17	0.01	-0.05	-0.1	-0.07	-0.12
F27C1.2	F27C1.2 || F27C1.2 || WBGene00017852 || (1)	0.29	-0.04	-0.01	-0.24	-0.1	-0.26
C04G6.4	C04G6.4 || C04G6.4 || WBGene00015454 || (1)	0.25	0.06	-0.05	-0.17	-0.19	-0.2
Y71F9AL.16	Y71F9AL.16 || arx-1 || WBGene00000199 || (1)	0.19	0.05	-0.02	-0.13	-0.17	-0.2
K08H10.2	K08H10.2 || K08H10.2 || WBGene00010695 || (2)	0.26	0.07	-0.02	-0.16	-0.29	-0.19
C37E2.1	C37E2.1 || C37E2.1 || WBGene00007993 || (5)	0.12	0.08	-0.04	-0.06	-0.13	-0.08
Y71F9AL.17	Y71F9AL.17 || Y71F9AL.17 || WBGene00022119 || (1)	0.17	0.09	-0.01	-0.09	-0.17	-0.07
F46E10.8	F46E10.8 || ubh-1 || WBGene00006721 || (3)	-0.2	0.1	-0.05	0.03	-0.26	-0.07
C02E11.1	C02E11.1 || C02E11.1 || WBGene00015344 || (4)	0.17	0.05	0	-0.1	-0.03	-0.06
C31C9.3	C31C9.3 || fbxa-167 || WBGene00007837 || (1)	0.29	0.13	-0.01	-0.15	-0.04	-0.09
F23F1.4	F23F1.4 || F23F1.4 || WBGene00017745 || (2)	0.44	0.25	0.06	-0.28	-0.14	-0.07
Y39G10AR.20	Y39G10AR.20 || Y39G10AR.20 || WBGene00021475 || (1)	0.21	0.16	0.02	-0.16	-0.07	0
F46B6.5	F46B6.5 || F46B6.5 || WBGene00009770 || (4)	0.41	-0.34	-0.05	-0.1	0.13	-0.19
F15D3.7	F15D3.7 || F15D3.7 || WBGene00008857 || (1)	-0.32	0.32	0.38	-0.15	0.07	-0.02
F35G2.1	F35G2.1 || F35G2.1 || WBGene00009435 || (3)	0.04	-0.07	-0.02	-0.23	-0.32	-0.03
F32A5.3	F32A5.3 || F32A5.3 || WBGene00017969 || (2)	0.54	-0.23	-0.15	0	0.28	0.31
C36B1.8	C36B1.8 || C36B1.8 || WBGene00007975 || (1)	-1.3	-0.34	-0.54	0.81	1.01	-0.66
D1086.10	D1086.10 || D1086.10 || WBGene00044080 || (1)	0.12	0.11	0.21	-0.11	-0.17	-0.05
C04C11.2	C04C11.2 || C04C11.2 || WBGene00007296 || (1)	-0.25	-0.17	-0.13	-0.26	-0.66	0.16
T07C4.1	T07C4.1 || umps-1 || WBGene00011559 || (1)	-0.23	-0.1	-0.13	-0.15	-0.37	0.09
C49C3.15	C49C3.15 || C49C3.15 || WBGene00008204 || (2)	-0.12	-0.02	-0.04	-0.16	-0.39	0.14
T19D2.2	T19D2.2 || prl-1 || WBGene00004184 || (6)	-0.05	-0.02	-0.09	-0.14	-0.32	0.1
F52E1.2	F52E1.2 || F52E1.2 || WBGene00018692 || (1)	-0.59	0.43	0.31	0.25	-0.08	0.53
C09D4.4	C09D4.4 || C09D4.4 || WBGene00015635 || (1)	0.28	-0.18	0.04	0.23	0.16	-0.2
F54B3.1	F54B3.1 || F54B3.1 || WBGene00010013 || (3)	0.32	-0.18	0.06	0.26	0.18	-0.21
F26F12.3	F26F12.3 || F26F12.3 || WBGene00017834 || (4)	0.51	1.05	0.31	0.17	-0.85	0.06
F10C1.2	F10C1.2 || ifb-1 || WBGene00002053 || (6)	0.22	-0.09	0.26	-0.04	-0.03	0.02
F48E8.3	F48E8.3 || F48E8.3 || WBGene00018610 || (3)	0.27	-0.05	0.33	-0.05	0	0.05
C18C4.2	C18C4.2 || cft-1 || WBGene00000477 || (1)	-0.2	0.45	0.15	-0.66	0.04	-0.1
F43C9.4	F43C9.4 || mig-13 || WBGene00003245 || (3)	0.09	-0.27	-0.3	0.03	0.17	0.12
C29E6.2	C29E6.2 || trpa-1 || WBGene00007801 || (2)	-0.08	0.37	-0.05	-0.12	-0.07	-0.1
F48E3.3	F48E3.3 || F48E3.3 || WBGene00018604 || (1)	-0.13	0.2	-0.12	-0.04	0.01	-0.1
F31F6.5	F31F6.5 || daf-6 || WBGene00000902 || (1)		0.54	-0.24	-0.07	0.02	-0.14
Y67D8B.4	Y67D8B.4 || Y67D8B.4 || WBGene00022063 || (4)	-0.09	0.46	-0.18	-0.15		-0.11
C25H3.8	C25H3.8 || C25H3.8 || WBGene00016117 || (1)	0.43	-0.26	0.27	0.11	0.2	0.03
C50F2.6	C50F2.6 || fkb-5 || WBGene00001430 || (7)	0.23	-0.15	-0.2	0.44	0.61	0.37
R06A10.4	R06A10.4 || R06A10.4 || WBGene00019911 || (1)	0.11	-0.02	-0.08	0.34	0.41	0.22
AC7.2	AC7.2 || soc-2 || WBGene00004929 || (2)	0.03	0.34	0.24	0.23	-0.13	0.03
B0304.1	B0304.1 || hlh-1 || WBGene00001948 || (2)	-0.6	-0.21	-1.23	-0.1	-0.08	0.21
F59E12.11	F59E12.11 || F59E12.11 || WBGene00019126 || (1)	0.23	-0.1	-0.12	0.24	0.14	-0.14
C05C12.3	C05C12.3 || gtl-1 || WBGene00001795 || (1)	0.12	0.13	0.06	0.07	-0.05	-0.15
C50H11.1	C50H11.1 || C50H11.1 || WBGene00016849 || (3)	0.14	0.24	0.13	0.09	-0.03	-0.22
K11G9.6	K11G9.6 || mtl-1 || WBGene00003473 || (1)	0.81	1.36	0.77	0.24	0.11	-0.86
F15G9.4	F15G9.4 || him-4 || WBGene00001863 || (1)	0.23	0.3	0.1	0.17	0.04	-0.04
C39E9.2	C39E9.2 || scl-5 || WBGene00008027 || (2)	0.08	0.95	0.04	-0.24	-0.35	-0.05
F52D1.1	F52D1.1 || F52D1.1 || WBGene00018682 || (1)	0.37	1.04	0.04	-0.18	-0.31	-0.08
F13D2.1	F13D2.1 || F13D2.1 || WBGene00008735 || (1)	0.1	0.52	-0.07	-0.11	-0.21	-0.1
T05F1.10	T05F1.10 || dhs-4 || WBGene00000968 || (1)	0.21	0.83	0.03	-0.2	-0.26	-0.22
F53B1.6	F53B1.6 || F53B1.6 || WBGene00018738 || (1)	0.16	0.55	-0.27	0.25	-0.12	0.27
F47G9.4	F47G9.4 || F47G9.4 || WBGene00009831 || (1)	0.18	-0.11	0.07	0.01	-0.18	-0.08
F10E7.9	F10E7.9 || F10E7.9 || WBGene00017350 || (2)	0.07	0.34	0.04	-0.09	0.2	0.22
C01B10.10	C01B10.10 || C01B10.10 || WBGene00015284 || (3)	-0.26	0.2	-0.17	-0.08	-0.25	-0.03
C08A9.7	C08A9.7 || sdz-2 || WBGene00015587 || (3)	0.28	-0.34	-1.53	0.2	-0.57	0.03
C48D1.2	C48D1.2 || ced-3 || WBGene00000417 || (1)	0.51	-0.52	0.33	0.27	-0.03	-0.1
F56D12.6	F56D12.6 || F56D12.6 || WBGene00018974 || (2)	0.16	-0.19	0.11	0.06	-0.04	-0.06
R07B7.2	R07B7.2 || R07B7.2 || WBGene00011087 || (1)	0.22	-0.31	0.17	0.15	-0.12	-0.05
K06H7.3	K06H7.3 || K06H7.3 || WBGene00019457 || (1)	0.1	-0.07	0.07	0.08	-0.05	-0.02
T12F5.3	T12F5.3 || glh-4 || WBGene00001601 || (4)	0.18	-0.18	0.12	0.13	-0.13	-0.05
F55C12.7	F55C12.7 || tag-234 || WBGene00018874 || (3)	-0.72	0.09	0.08	0.18	-0.59	0.15
F31C3.6	F31C3.6 || F31C3.6 || WBGene00009288 || (3)	0.29	0.69	0.17	0.56	-0.01	0.45
H06A10.1	H06A10.1 || H06A10.1 || WBGene00010368 || (1)	-0.03	-0.09	0.48	0.15	0.33	0.07
F13D11.2	F13D11.2 || hbl-1 || WBGene00001824 || (1)	-0.09	-0.23	-2.08	-0.12	0.21	0.04
C01B7.1	C01B7.1 || ztf-12 || WBGene00015274 || (1)	-0.19	-0.4	-1.01	-0.52	0.43	-0.22
C04H5.2	C04H5.2 || clec-147 || WBGene00007313 || (1)	-0.47	-0.04	0.36	-0.32	-0.2	-0.04
ZC376.2	ZC376.2 || ZC376.2 || WBGene00013874 || (1)	-0.3	0	0.16	-0.23	-0.1	0.03
C28D4.9	C28D4.9 || nhr-138 || WBGene00003728 || (1)	0.59	0.28	0.12	-0.07	0.01	0.3
F17H10.2	F17H10.2 || F17H10.2 || WBGene00008926 || (1)	-0.39	0.28	0.09	-0.11	-0.16	0.2
F23F12.3	F23F12.3 || F23F12.3 || WBGene00017751 || (4)	-0.21	-0.35	0.06		-0.2	0.01
C25A1.4	C25A1.4 || C25A1.4 || WBGene00007706 || (3)	-0.12	-0.19	0.04	-0.38	-0.18	0.01
Y41C4A.19	Y41C4A.19 || col-96 || WBGene00000671 || (1)	-0.43	-0.43	0.19	-0.9	-0.41	0.05
B0041.4	B0041.4 || rpl-4 || WBGene00004415 || (1)	-0.11	0.01	0.04	-0.28	-0.16	-0.05
C49F5.7	C49F5.7 || C49F5.7 || WBGene00008211 || (1)	-0.51	-0.1	0.3	0.08	0.01	0.25
F25H5.8	F25H5.8 || F25H5.8 || WBGene00009130 || (1)	-0.7	0.04	0.43	0.18	0.05	0.31
T25B9.11	T25B9.11 || T25B9.11 || WBGene00044990 || (5)	-0.62	-0.24	0.5	0	0.05	0.46
C50C3.7	C50C3.7 || C50C3.7 || WBGene00016802 || (1)	0.56	-0.21	0.1	-0.22	0.04	-0.07
C18D4.4	C18D4.4 || C18D4.4 || WBGene00007674 || (1)	-0.24	-0.44	0.05		0.13	-0.23
F59A2.4	F59A2.4 || F59A2.4 || WBGene00010304 || (1)	-0.1	-0.23	-0.01	0.11	0.08	-0.11
F40H3.1	F40H3.1 || F40H3.1 || WBGene00018249 || (3)	0.33	-0.17	-0.07	-0.42	-0.28	-0.53
C56A3.6	C56A3.6 || C56A3.6 || WBGene00008345 || (1)	0.03	0.08	0.01	-0.26	-0.24	-0.18
C26B9.5	C26B9.5 || C26B9.5 || WBGene00016134 || (1)	-0.07	0.47	0.25	-0.55	-0.13	0.02
DH11.5	DH11.5 || DH11.5 || WBGene00008438 || (4)	-0.01	0.23	0.15	-0.29	-0.07	-0.01
F47D12.4	F47D12.4 || hmg-1.2 || WBGene00001972 || (2)	0.15	-0.18	-0.29	0.13	-0.14	-0.07
C10E2.6	C10E2.6 || C10E2.6 || WBGene00015676 || (1)	0.1	-0.74	-0.11	0.23	-0.7	0.02
C13B9.2	C13B9.2 || C13B9.2 || WBGene00015733 || (1)	-0.4	-0.14	-0.22	-0.13	0.23	-0.29
F01G4.1	F01G4.1 || psa-4 || WBGene00004204 || (4)	0.03	-0.2	-0.12	0.3	-0.1	-0.05
F57F10.1	F57F10.1 || abts-3 || WBGene00019018 || (1)	0.42	0.06	0.32	0.1	-0.08	0.43
C13F10.4	C13F10.4 || C13F10.4 || WBGene00015743 || (1)	-0.02	-0.1	0.03	-0.26	-0.36	-0.14
F20B4.6	F20B4.6 || cgt-2 || WBGene00017625 || (1)	0.3	-0.3	-0.45	0.42	0.2	-0.06
F17C11.8	F17C11.8 || tag-318 || WBGene00008919 || (3)	0.12	-0.18	-0.17	0.26	-0.01	-0.02
C29F4.2	C29F4.2 || C29F4.2 || WBGene00007808 || (1)	-0.13	-0.28	-0.38	0.04	0.4	-0.24
C29E6.1	C29E6.1 || let-653 || WBGene00002827 || (1)	-0.73	0.7	-0.67	-0.24	0.29	0.11
F13G3.8	F13G3.8 || eat-5 || WBGene00001136 || (1)	-0.44	0.48	-0.41	-0.01	0.17	-0.01
C36A4.6	C36A4.6 || cyp-25A4 || WBGene00007967 || (1)	0.47	0.02	0.04	-0.14	0.17	0.06
F55B11.2	F55B11.2 || F55B11.2 || WBGene00010084 || (1)	0.04	-0.07	0.23	0.08	0.22	-0.01
B0564.6	B0564.6 || B0564.6 || WBGene00007206 || (1)	0.04	-0.14	-0.17	0.11	0.13	0.12
C12D8.14	C12D8.14 || fipr-4 || WBGene00007541 || (2)	-0.37	-0.28	-0.32	0.31	0.46	0.3
C35C5.5	C35C5.5 || lev-8 || WBGene00002975 || (1)		-0.35	-0.32	0.23	0.4	0.37
F56C9.1	F56C9.1 || gsp-2 || WBGene00001748 || (1)	-0.03	-0.07	-0.29	0.14	-0.07	-0.06
F37C12.1	F37C12.1 || F37C12.1 || WBGene00018149 || (1)	-0.23	0.05	-0.18	0.19	0.07	-0.15
F54C4.2	F54C4.2 || spt-4 || WBGene00005014 || (1)	-0.31	0.04	-0.26	0.22	0.18	-0.29
C53C7.1	C53C7.1 || C53C7.1 || WBGene00008278 || (1)	-0.34	-0.1	0.4	0.09	0.16	0.2
F32D8.5	F32D8.5 || F32D8.5 || WBGene00009330 || (2)	-0.15	-0.22	-0.4	0.13	0.16	-0.22
F14F9.3	F14F9.3 || F14F9.3 || WBGene00017466 || (1)	0.21	0.14	0.18	-0.23	-1.01	-0.21
F14F9.4	F14F9.4 || F14F9.4 || WBGene00017467 || (1)	0.45	0.24	0.22	-0.26	-1.54	-0.14
Y58A7A.3	Y58A7A.3 || Y58A7A.3 || WBGene00021977 || (2)	0.3	0.38	0.48	-0.36	-1.42	-0.22
C04G2.1	C04G2.1 || ttr-39 || WBGene00007304 || (1)	-0.58	0.34	0.33	-0.25	-0.31	0.22
B0207.2	B0207.2 || B0207.2 || WBGene00015027 || (2)	-0.49	0.24	0.22		-0.27	0.42
T22B11.1	T22B11.1 || T22B11.1 || WBGene00020675 || (1)	-0.39	0.16	0.19	0.42	-0.23	0.35
K11D9.3	K11D9.3 || K11D9.3 || WBGene00010772 || (1)	-0.39	0.2	0.21	-0.29	-0.25	0.25
T01G6.4	T01G6.4 || nhr-106 || WBGene00003696 || (1)	-0.33	0.19	0.21	-0.58	-0.12	0.34
F58B3.1	F58B3.1 || lys-4 || WBGene00003093 || (1)	-0.33	0.15	0.14	-0.29	-0.02	0.29
R07G3.2	R07G3.2 || lips-17 || WBGene00019939 || (1)	-0.44	0.24	0.09	-0.42	-0.12	0.33
F27D4.5	F27D4.5 || tag-173 || WBGene00006518 || (3)	0.23	0.05	0.06	-0.01	-0.09	-0.13
F36H1.6	F36H1.6 || alh-3 || WBGene00000109 || (5)	0.27	0.09	0.1	-0.05	-0.08	-0.11
T02G5.13	T02G5.13 || mmaa-1 || WBGene00020169 || (3)	0.46	0.09	0.25	-0.13	-0.16	-0.12
C07H6.4	C07H6.4 || C07H6.4 || WBGene00015581 || (6)	0.24	-1.09	0.33	0.53	0.62	0.59
F07E5.5	F07E5.5 || F07E5.5 || WBGene00017210 || (1)	0.1	-0.29	0.12	0.13	0.14	0.23
ZC434.9	ZC434.9 || ZC434.9 || WBGene00013895 || (1)	0.21	-0.39	0.14	0.17	0.22	0.21
D2023.6	D2023.6 || D2023.6 || WBGene00008410 || (1)	0.39	-0.05	0.1	0.1	-0.15	-0.18
C15F1.1	C15F1.1 || C15F1.1 || WBGene00015794 || (1)	-0.22	-0.1	0.06	-0.43	0.15	0.39
W07G9.2	W07G9.2 || W07G9.2 || WBGene00019546 || (1)	-0.21	-0.13	-0.04	-0.56	0.07	0.41
C39D10.8	C39D10.8 || C39D10.8 || WBGene00016535 || (7)	0.27	-0.04	0.14	0.33	-0.08	0.16
B0414.6	B0414.6 || glh-3 || WBGene00001600 || (1)	0.42	-0.04	-0.12	0.01	-0.02	-0.26
F11A10.4	F11A10.4 || mon-2 || WBGene00008685 || (2)	0.37	-0.02	-0.04	-0.06	-0.02	-0.23
T25F10.2	T25F10.2 || dbl-1 || WBGene00000936 || (2)	0.45	-0.06	-0.02	-0.06	-0.08	-0.27
F57F4.4	F57F4.4 || F57F4.4 || WBGene00019017 || (1)	0.54	-0.07	-0.13	-0.02	-0.07	-0.19
Y46E12BL.3	Y46E12BL.3 || Y46E12BL.3 || WBGene00021596 || (1)	0.33	-0.04	0.03	-0.05	-0.12	-0.29
F25F8.1	F25F8.1 || F25F8.1 || WBGene00017795 || (1)	-0.19	0.2	0.05	0.11	0.42	0.26
EEED8.10	EEED8.10 || EEED8.10 || WBGene00017138 || (3)	0.16	0.16	-0.11	-0.01	-0.23	-0.21
F42G2.4	F42G2.4 || fbxa-182 || WBGene00018353 || (2)	0.18	0.24	-0.22		-0.27	-0.38
Y39A1C.1	Y39A1C.1 || Y39A1C.1 || WBGene00012662 || (1)	0.24	0.23	-0.21	-0.07	-0.39	-0.21
C36B1.4	C36B1.4 || pas-4 || WBGene00003925 || (3)	-0.27	-0.27	-0.04	-0.57	0.1	0.04
M04G7.3	M04G7.3 || M04G7.3 || WBGene00019774 || (1)	-0.07	-0.07	0.01	-0.18	0.05	0.01
C39F7.4	C39F7.4 || rab-1 || WBGene00004266 || (7)	-0.08	-0.3	-0.25	0.02	-0.38	0.03
F38C2.4	F38C2.4 || F38C2.4 || WBGene00009536 || (1)	-0.18	-0.18	-0.29	-0.03	-0.5	0.04
Y17G7B.23	Y17G7B.23 || Y17G7B.23 || WBGene00044030 || (1)	-0.21	-0.3	-0.31	-0.04	-0.45	0.02
C16C2.2	C16C2.2 || eat-16 || WBGene00001145 || (10)	0.18	-0.18	-0.47	-0.44	-0.25	-0.1
F20B6.1	F20B6.1 || F20B6.1 || WBGene00017627 || (1)	0.27	-0.01	0.33	0.55	0.01	0.2
C29F9.4	C29F9.4 || C29F9.4 || WBGene00016219 || (1)	-0.3	0.28	0.47	-0.05	-0.26	-0.04
F19F10.3	F19F10.3 || F19F10.3 || WBGene00017599 || (1)	-0.06	0.04	0.02	0.28	0.4	0.34
F22E12.2	F22E12.2 || chw-1 || WBGene00009059 || (1)	-0.05	0.07	0.03	0.49	0.89	0.55
W02B12.4	W02B12.4 || W02B12.4 || WBGene00012202 || (2)	-0.03	0.11	0	0.44	0.63	0.36
B0261.1	B0261.1 || B0261.1 || WBGene00015091 || (1)	0.37	0.03	-0.07	0.26	0.14	-0.28
F43E2.4	F43E2.4 || haf-2 || WBGene00001812 || (1)	0.48	-0.22	0.09	-0.08	-0.34	-0.18
F52C9.7	F52C9.7 || F52C9.7 || WBGene00018677 || (1)	0.36	-0.16	-0.03	-0.03	-0.25	-0.11
B0228.1	B0228.1 || B0228.1 || WBGene00015059 || (2)	-0.19	-0.08	-0.11	0.07	0.54	0.29
C23G10.8	C23G10.8 || C23G10.8 || WBGene00016015 || (1)	0.14	-0.01	-0.06	-0.21	-0.23	-0.08
C04C3.3	C04C3.3 || C04C3.3 || WBGene00015413 || (2)	0.12	0.01	-0.04	-0.1	-0.14	-0.05
T05E11.3	T05E11.3 || T05E11.3 || WBGene00011480 || (1)	0.15	0.01	-0.02	-0.16	-0.21	-0.09
F36F12.8	F36F12.8 || F36F12.8 || WBGene00018099 || (1)	0.27	-0.04	0.02	-0.2	-0.43	-0.15
C13F10.6	C13F10.6 || C13F10.6 || WBGene00015745 || (3)	0.06	-0.1	-0.16	-0.14	0.02	-0.26
E02H1.4	E02H1.4 || pme-2 || WBGene00004050 || (1)	0.12	-0.06	-0.26	-0.15	0.01	-0.38
C11E4.7	C11E4.7 || C11E4.7 || WBGene00007521 || (1)	0.2	-0.05	0.08	0.28	1.06	-0.06
F35D11.11	F35D11.11 || dyf-14 || WBGene00018051 || (2)	0.07	0.01	0.04	0.12	0.63	-0.03
T01C8.1	T01C8.1 || aak-2 || WBGene00020142 || (2)	0.26	-0.04	0.04	0.21	1.16	0.11
C49A9.5	C49A9.5 || C49A9.5 || WBGene00016759 || (1)	0.27	-0.22	0.2	0.25	0.19	-0.06
C03C10.4	C03C10.4 || C03C10.4 || WBGene00007270 || (1)	-0.49	0.03	0.01	-0.14	0.13	0.23
C14B9.8	C14B9.8 || C14B9.8 || WBGene00015754 || (1)	-0.26	0.1	-0.18	-0.05	-0.1	-0.3
F01F1.10	F01F1.10 || eng-1 || WBGene00017164 || (1)	-0.24	0.09	-0.13	-0.02	-0.02	-0.24
F42H10.6	F42H10.6 || F42H10.6 || WBGene00018370 || (1)	-0.25	0.11	-0.09	0.01	-0.06	-0.24
R03G8.4	R03G8.4 || R03G8.4 || WBGene00010999 || (1)		0.29	-0.32	0.03	-0.2	-1.11
R07E5.1	R07E5.1 || R07E5.1 || WBGene00011109 || (1)	0.02	0.07	-0.08	-0.01	-0.02	-0.29
F43C1.3	F43C1.3 || F43C1.3 || WBGene00009648 || (3)	-0.59	0.05	-0.4	-0.19	-0.15	-0.62
C05D10.4	C05D10.4 || C05D10.4 || WBGene00015480 || (3)	-0.13	0.36	0.13	-0.55	-0.24	0.23
Y26E6A.3	Y26E6A.3 || Y26E6A.3 || WBGene00012514 || (1)	-0.02	0.24	0.04	-0.34	-0.22	0.12
F26E4.2	F26E4.2 || F26E4.2 || WBGene00009157 || (1)	-1.07	0.14	0.23	0.05	0.31	0.57
F32A5.9	F32A5.9 || F32A5.9 || WBGene00023021 || (3)	-0.38	0.01	0.1	0.02	0.1	0.23
F56C11.3	F56C11.3 || F56C11.3 || WBGene00018955 || (1)	-0.12	0.19	0.37	-0.04	0.2	-0.07
F53H1.3	F53H1.3 || F53H1.3 || WBGene00018777 || (1)	0.15	-0.1	0.04	0.06	-0.35	-0.19
C18H9.7	C18H9.7 || rpy-1 || WBGene00004507 || (1)	0.53	-0.12	0.06	-0.08	-0.04	0.27
C01F6.6	C01F6.6 || tag-60 || WBGene00006438 || (7)	0.22	-0.16	0.16	0.02	-0.13	0.08
C15B12.7	C15B12.7 || cdf-1 || WBGene00000393 || (2)	0.34	-0.28	0.13	0.8	-0.05	0.1
C47B2.4	C47B2.4 || pbs-2 || WBGene00003948 || (1)	0.36	-0.35	0.21	0.08	-0.05	0.06
T18D3.8	T18D3.8 || T18D3.8 || WBGene00011825 || (1)	0.36	-0.31	0.2		-0.14	0.09
Y39B6A.36	Y39B6A.36 || Y39B6A.36 || WBGene00012694 || (1)	0.07	-0.07	0.01	0.25	0.02	0.03
D2045.9	D2045.9 || D2045.9 || WBGene00008426 || (1)	-0.91	0.08	-0.6	0.06	-0.25	0.31
C28H8.3	C28H8.3 || C28H8.3 || WBGene00016194 || (1)	0.07	-0.19	-0.02	-0.17	-0.23	0.08
F08F3.7	F08F3.7 || cyp-14A5 || WBGene00000373 || (1)	0.12	-0.28	0.03	-0.37	-0.35	0.24
H21P03.3	H21P03.3 || sms-1 || WBGene00004892 || (6)	0.07	-0.12	-0.01	0.07	-0.15	0.07
K07H8.9	K07H8.9 || K07H8.9 || WBGene00019509 || (1)	0.11	-0.2	-0.03		-0.34	0.18
E02H1.7	E02H1.7 || nhr-19 || WBGene00003618 || (1)	0.17	-0.62	-0.11	-0.34	-0.68	0.07
T09F3.2	T09F3.2 || T09F3.2 || WBGene00011662 || (5)	0.03	-0.3	-0.06	-0.14	-0.35	-0.05
F34D6.4	F34D6.4 || set-11 || WBGene00018023 || (1)	0.18	-0.69	-0.53	-0.11	0.42	0.07
B0035.5	B0035.5 || B0035.5 || WBGene00007108 || (2)	0.07	-0.27	-0.2	0.04	0.19	0.03
R144.7	R144.7 || larp-1 || WBGene00020097 || (3)	0.05	-0.32	-0.33	0.03	0.31	0.09
B0041.5	B0041.5 || B0041.5 || WBGene00015009 || (1)	0.03	-0.16	-0.23	0.03	0.16	0.01
ZC410.7	ZC410.7 || lpl-1 || WBGene00003066 || (3)	-0.02	-0.19	-0.28	0.06	0.19	0.06
T28A11.12	T28A11.12 || srj-11 || WBGene00005599 || (1)	0.33	-1.08	-0.47	0.19	0.79	0.16
F43D2.2	F43D2.2 || F43D2.2 || WBGene00009651 || (1)	0.06	-0.33	-0.56	0.15	0.24	-0.65
F43G9.12	F43G9.12 || F43G9.12 || WBGene00009672 || (1)	0	0.02	-0.04	-0.12	-0.09	-0.27
K08E4.2	K08E4.2 || K08E4.2 || WBGene00010666 || (1)	-0.02	0.01	-0.08	-0.09	-0.17	-0.44
F42F12.8	F42F12.8 || nspc-15 || WBGene00009639 || (1)	0.13	0.24	0.64	0.35	-0.08	0.22
D1054.2	D1054.2 || pas-2 || WBGene00003923 || (2)	-0.65	-0.35	0.07	0.07	-0.16	0.07
F02D8.5	F02D8.5 || F02D8.5 || WBGene00008522 || (1)	-0.32	0.29	0.46	-0.47	-0.71	-0.07
C03E10.4	C03E10.4 || gly-20 || WBGene00001645 || (3)	0.01	-0.23	-0.13	0.06	0.22	-0.23
C05B5.10	C05B5.10 || C05B5.10 || WBGene00044130 || (1)	-0.24	0.02	-0.07	-0.13	-0.04	-0.18
C05C10.3	C05C10.3 || C05C10.3 || WBGene00007330 || (8)	-0.14	0.16	-0.02	-0.18	-0.06	0.01
C06A6.5	C06A6.5 || C06A6.5 || WBGene00015510 || (1)	-0.23	0.36	-0.15	-0.36	-0.1	0.06
C34B4.1	C34B4.1 || max-1 || WBGene00003143 || (1)	-0.25	0.56	-0.29	-0.48	-0.02	0
F56A3.4	F56A3.4 || spd-5 || WBGene00004955 || (1)	0.17	-0.05	-0.16	-0.25	-0.14	-0.09
C41H7.1	C41H7.1 || C41H7.1 || WBGene00016571 || (1)	0.18	-0.6	-0.32	0.07	0.27	0.26
K02B2.3	K02B2.3 || K02B2.3 || WBGene00019296 || (3)	0.14	-0.33	-0.11	0.05	0.13	0.16
F13G3.2	F13G3.2 || srd-53 || WBGene00005131 || (1)	0.05	-0.13	0.06	0.07	0.61	0.12
F59B8.1	F59B8.1 || F59B8.1 || WBGene00010316 || (3)	0.09	-0.12	0.04	0.2	0.63	0.14
T04B2.3	T04B2.3 || T04B2.3 || WBGene00011422 || (1)	-0.04	-0.09	0.15	0.02	0.76	0.2
C53B7.7	C53B7.7 || C53B7.7 || WBGene00016896 || (3)	-0.04	-0.34	0.21	0.16	0.41	0.14
C02C2.4	C02C2.4 || C02C2.4 || WBGene00015333 || (1)	-0.32	-0.41	0.02	0.28	0.32	0.24
F22B5.7	F22B5.7 || zyg-9 || WBGene00006994 || (1)	0.35	-0.12	-0.19	0.12	-0.15	-0.31
F10G7.9	F10G7.9 || F10G7.9 || WBGene00017372 || (1)	0.37	-0.23	0.03	-0.08	-0.17	-0.04
C13G3.3	C13G3.3 || pptr-2 || WBGene00007554 || (4)	0.31	-0.25	0.03	-0.07	-0.23	-0.05
R10E12.1	R10E12.1 || alx-1 || WBGene00007010 || (3)	0.17	-0.17	-0.01	-0.11	-0.17	-0.04
W04D2.6	W04D2.6 || W04D2.6 || WBGene00012245 || (1)	0.24	-0.23	0.02	-0.12	-0.19	-0.07
C35C5.3	C35C5.3 || C35C5.3 || WBGene00007955 || (1)	0.02	0.05	-0.14	-0.12	-0.32	-0.02
F28B12.2	F28B12.2 || egl-44 || WBGene00001208 || (3)	0.1	0.14	-0.18	-0.22	-0.67	-0.12
ZK632.4	ZK632.4 || ZK632.4 || WBGene00014013 || (1)	0.03	0.08	-0.12	-0.06	-0.23	0
C14F11.1	C14F11.1 || C14F11.1 || WBGene00015778 || (3)	0.4	0.18	0.14	0.01	-0.08	-0.11
M02F4.8	M02F4.8 || aqp-7 || WBGene00000175 || (1)	0.26	0.16	0.07	-0.01	-0.11	-0.06
F15D4.1	F15D4.1 || btf-1 || WBGene00000274 || (1)	0.16	-0.35	0.05	0.03	-0.14	-0.12
F21A10.2	F21A10.2 || F21A10.2 || WBGene00008999 || (4)	-0.27	-0.01	-0.52	-0.07	-0.35	-0.11
C01F6.9	C01F6.9 || C01F6.9 || WBGene00007223 || (2)	0.32	-0.15	-0.04	-0.03	0.31	0.21
C35D10.12	C35D10.12 || C35D10.12 || WBGene00016448 || (1)	0.61	0	-0.06		0.59	0.49
K12F2.2	K12F2.2 || vab-8 || WBGene00006874 || (1)	0.2	-0.04	-0.03	0	0.2	0.16
F23F1.6	F23F1.6 || F23F1.6 || WBGene00017747 || (1)	0.09	-0.17	0.53	0.14	0.21	0.22
F45E4.5	F45E4.5 || F45E4.5 || WBGene00018470 || (11)	0.12	-0.12	0.82	0.33	0.45	0.37
F52E1.5	F52E1.5 || F52E1.5 || WBGene00018694 || (2)	-0.16	0.2	0.5	0.11	0.14	0.61
F18G5.3	F18G5.3 || gpa-12 || WBGene00001674 || (1)	-0.05	-0.3	0.18	0.29	0.28	0.37
MTCE.11	MTCE.11 || MTCE.11 || WBGene00010959 || (2)	-0.11	-0.47	0.35	0.47	0.23	0.48
F32D8.10	F32D8.10 || F32D8.10 || WBGene00009333 || (1)	-0.19	-0.09	0.1	-0.07	0.52	0.14
D1046.5	D1046.5 || D1046.5 || WBGene00008366 || (1)	0.11	0.14	0.14	-0.07	-0.24	-0.12
W05G11.6	W05G11.6 || W05G11.6 || WBGene00021043 || (2)	0.23	0.41	0.25	-0.11	-0.45	-0.18
F22B7.10	F22B7.10 || dpy-19 || WBGene00001078 || (1)	-0.35	0.02	-0.59	0	-0.44	-0.66
F31B12.1	F31B12.1 || plc-1 || WBGene00004036 || (4)	0.44	-0.08	0.1	-0.29	-0.16	0.12
F08F8.10	F08F8.10 || F08F8.10 || WBGene00017275 || (1)	0.23	-0.07	0.1	0.13	-0.07	0
B0563.7	B0563.7 || B0563.7 || WBGene00015264 || (1)	0.6	-0.15	0.28		-0.22	0.11
Y47D3A.17	Y47D3A.17 || obr-1 || WBGene00012930 || (1)	0.46	-0.11	0.14	-0.08	-0.12	0.06
F58F12.1	F58F12.1 || F58F12.1 || WBGene00019061 || (3)	0.34	-0.15	0.17	0.28	-0.07	0.09
C07H6.3	C07H6.3 || C07H6.3 || WBGene00015580 || (1)	0.51	0.18	0.2	-0.21	-0.3	0.17
F09C3.2	F09C3.2 || F09C3.2 || WBGene00008610 || (1)	-0.08	0.34	0.46	-0.25	-0.51	0.31
F15D4.8	F15D4.8 || flp-16 || WBGene00001459 || (1)		0.38	0.59	-0.42	-0.74	0.43
F01G4.6	F01G4.6 || F01G4.6 || WBGene00008505 || (13)	0.28	0	0.03	-0.13	-0.13	0
C06G3.5	C06G3.5 || C06G3.5 || WBGene00015551 || (3)	0.37	0.02	0.09	-0.19	-0.18	0.14
C39D10.3	C39D10.3 || C39D10.3 || WBGene00016531 || (1)	0.27	0.03	0.08	-0.15	-0.1	0.12
C42D8.8	C42D8.8 || apl-1 || WBGene00000149 || (8)	0.15	0.03	0.03	-0.08	-0.09	0.06
T04C12.6	T04C12.6 || act-1 || WBGene00000063 || (4)	0.34	-0.01	0.08	-0.18	-0.19	0.06
F47G4.3	F47G4.3 || gpdh-1 || WBGene00009824 || (1)	-0.47	0.11	0.62	-1.26	-1.42	0.52
C47D2.1	C47D2.1 || C47D2.1 || WBGene00016738 || (1)		0.01	0.14	-0.16	-0.25	0.15
F18E9.3	F18E9.3 || F18E9.3 || WBGene00017569 || (1)	0.01	0.14	0.58	-0.47	-0.66	0.45
F56H11.2	F56H11.2 || F56H11.2 || WBGene00010175 || (1)	-0.53	0.16	0.33	-0.68	-1	0.45
Y37E3.11	Y37E3.11 || Y37E3.11 || WBGene00021352 || (1)	-0.23	0.02	0.16	-0.32	-0.34	0.08
ZK1307.8	ZK1307.8 || ZK1307.8 || WBGene00014249 || (1)	-0.08	0.03	0.04	-0.13	-0.15	0.04
T23B3.2	T23B3.2 || T23B3.2 || WBGene00020710 || (1)	-0.1	-0.02	0.14	-0.11	-0.29	0.2
T28H11.8	T28H11.8 || T28H11.8 || WBGene00020906 || (1)	-0.14	0.05	0.12	-0.34	-0.27	0.18
F29B9.2	F29B9.2 || F29B9.2 || WBGene00017920 || (3)	-0.02	-0.08	-0.21	0.03	0	-0.12
C14C10.2	C14C10.2 || C14C10.2 || WBGene00007585 || (1)	-0.25	-0.11	0.09	0.21	0.05	-0.06
C30F12.5	C30F12.5 || C30F12.5 || WBGene00016264 || (1)	-0.03	0.25	0.34	-0.23	0.15	0.26
F10G8.5	F10G8.5 || ncs-2 || WBGene00003564 || (5)	0.32	0.11	0.05	0.03	-0.14	0.14
F46G11.3	F46G11.3 || tag-257 || WBGene00018516 || (1)	0.15	0.16	-0.16	-0.51	-0.33	-0.28
F31C3.9	F31C3.9 || rrn-3.1 || WBGene00004622 || (5)	0.14	-0.31	-0.31	-0.55	0.78	0.29
C47C12.6	C47C12.6 || deg-1 || WBGene00000950 || (1)	0.96	-0.04	-0.17	-0.31	0.48	-0.19
B0361.2	B0361.2 || B0361.2 || WBGene00015156 || (1)	1.56	-0.14	-0.08	0.18	0.01	-0.2
F56C11.1	F56C11.1 || bli-3 || WBGene00000253 || (1)	0.23	0.32	0.14	0.19	-0.33	0.17
C25B8.3	C25B8.3 || cpr-6 || WBGene00000786 || (8)	-0.23	0.34	-0.12	-0.5	-0.44	-0.03
F49C12.14	F49C12.14 || F49C12.14 || WBGene00009883 || (1)	-0.46	0.15	0.35	-0.41	-0.19	0.07
F35C5.1	F35C5.1 || F35C5.1 || WBGene00009390 || (1)	-0.17	0.19	0.53	-0.23	-0.12	0.27
F21H12.6	F21H12.6 || F21H12.6 || WBGene00017686 || (4)	-0.13	-0.29	-0.02	-0.02	-0.04	-0.2
C17E4.5	C17E4.5 || pabp-2 || WBGene00003904 || (4)	-0.38	-0.8	-0.12	0.26	0.44	0.18
C04F12.10	C04F12.10 || fce-1 || WBGene00001405 || (1)	0.14	0.06	0.02	0.15	0.03	0.06
F15D3.1	F15D3.1 || dys-1 || WBGene00001131 || (4)	0.24	0.06	0.01	0.3	0.1	0.11
R12E2.12	R12E2.12 || R12E2.12 || WBGene00020037 || (1)	0.34	0.09	0.06	0.36	0.13	0.09
H11E01.3	H11E01.3 || H11E01.3 || WBGene00019188 || (5)	0.37	0.08	0.15	0.48	0.08	0.2
C55A6.2	C55A6.2 || ttll-5 || WBGene00008331 || (2)	0.08	-0.17	-0.03	-0.15	-0.07	-0.35
C17H12.10	C17H12.10 || C17H12.10 || WBGene00015935 || (1)	-0.45	0.26	0.34	0.05	0.2	0.3
B0284.1	B0284.1 || B0284.1 || WBGene00007131 || (4)	0.26	-0.33	0.06	-0.03	0.21	-0.13
K10G4.4	K10G4.4 || K10G4.4 || WBGene00010753 || (1)	0.26	-0.38	-0.01	-0.1	0.28	-0.18
D2013.5	D2013.5 || eat-3 || WBGene00001134 || (3)	0.14	-0.16	-0.09	-0.05	0.02	-0.38
C49A9.8	C49A9.8 || ugt-24 || WBGene00016762 || (1)	0.3	-0.11	-0.03	-0.38	0.02	-0.15
C16A11.9	C16A11.9 || fbxc-43 || WBGene00045297 || (1)	0.2	0.06	0.01	-0.43	-0.02	-0.21
T05B11.3	T05B11.3 || clic-1 || WBGene00020246 || (1)	0.13	0	-0.01	-0.16	-0.03	-0.05
Y47G6A.12	Y47G6A.12 || sep-1 || WBGene00004775 || (1)	0.51	-0.02	-0.07	-0.84	-0.07	-0.32
K08E4.6	K08E4.6 || K08E4.6 || WBGene00010670 || (1)	0.21	-0.05	-0.01	-0.2	-0.04	-0.1
F49D11.1	F49D11.1 || prp-17 || WBGene00018625 || (1)	-0.08	-0.32	-0.06	-0.14	0.07	-0.17
D2089.1	D2089.1 || rsp-7 || WBGene00004704 || (9)	-0.02	-0.49	-0.16	0.06	-0.34	0.02
C03H5.4	C03H5.4 || C03H5.4 || WBGene00015406 || (1)	-0.01	-0.72	-0.37	-0.13	-0.47	0
C29H12.2	C29H12.2 || C29H12.2 || WBGene00016235 || (3)	-0.01	-0.3	-0.15	-0.09	-0.25	-0.01
C06E7.3	C06E7.3 || C06E7.3 || WBGene00015540 || (2)	0	-0.31	-0.16	0	-0.19	0.05
ZK154.3	ZK154.3 || mec-7 || WBGene00003171 || (2)	0.03	-0.31	-0.12	-0.01	-0.18	0.06
F45E6.2	F45E6.2 || atf-6 || WBGene00000222 || (3)	0.04	-0.16	-0.37	0.08	0.28	-0.23
F47G9.1	F47G9.1 || F47G9.1 || WBGene00009829 || (3)	0.08	0.04	0.02	0.09	-0.03	-0.01
F09F7.3	F09F7.3 || F09F7.3 || WBGene00017300 || (2)	-0.19	-0.26	-0.18	-0.76	0.05	0.07
C24A8.4	C24A8.4 || cst-2 || WBGene00016038 || (2)	0.06	0.11	-0.3	0.06	0.04	-0.03
C43C3.3	C43C3.3 || dyf-8 || WBGene00001124 || (4)	0.11	0.2	-0.58		0.18	-0.02
Y55F3C.7	Y55F3C.7 || cutl-26 || WBGene00021950 || (1)	0.11	0.08	-0.27	-0.17	0.11	0.01
F59B2.3	F59B2.3 || F59B2.3 || WBGene00010308 || (1)	-0.33	0.04	-0.09	0.12	-0.24	0.03
C30G7.1	C30G7.1 || hil-1 || WBGene00001852 || (1)	-0.14	0.35	0.53	0.03	-0.38	0.03
B0019.2	B0019.2 || B0019.2 || WBGene00007094 || (2)	0.04	-0.13	-0.52	0.12	0.05	-0.41
Y48G9A.8	Y48G9A.8 || ppk-2 || WBGene00004088 || (1)	0	-0.04	-0.34	0.03	0	-0.23
F57B9.6	F57B9.6 || inf-1 || WBGene00002083 || (1)	0.03	-0.06	-0.45	0.03	-0.11	-0.34
C34B2.8	C34B2.8 || C34B2.8 || WBGene00016393 || (6)	-0.21	0.16	0.09	0.14	0.13	0.02
B0222.5	B0222.5 || B0222.5 || WBGene00015056 || (1)	0.18	-0.17	0.17	0.23	0.48	0.4
F40F9.1	F40F9.1 || xbx-6 || WBGene00009580 || (2)	0.22	-0.1	-0.3	0.05	-0.08	-0.15
F35G12.5	F35G12.5 || F35G12.5 || WBGene00009442 || (1)	0.13	0.09	0.12	-0.04	0.02	-0.15
F13B10.2	F13B10.2 || rpl-3 || WBGene00004414 || (2)	0.29	0.01	-0.05	0.17	0.04	-0.11
B0252.2	B0252.2 || asm-1 || WBGene00000211 || (1)	-0.57	0.13	-0.3	0.06	0.04	0.14
F20D12.2	F20D12.2 || F20D12.2 || WBGene00017642 || (1)	0.22	-0.12	0	-0.1	0	-0.13
B0403.6	B0403.6 || B0403.6 || WBGene00043982 || (2)	-0.33	0.23	0.18	-0.35	0.33	0.33
C50F4.12	C50F4.12 || C50F4.12 || WBGene00008236 || (2)	-0.43	-0.64	-0.2	-0.25	-0.1	0.13
F10E7.5	F10E7.5 || F10E7.5 || WBGene00017347 || (4)	-0.45	-0.63	-0.24	-0.33	-0.14	0.15
Y57A10A.27	Y57A10A.27 || Y57A10A.27 || WBGene00013267 || (1)	-0.2	-0.33	-0.09	-0.1	-0.11	0.12
F43H9.4	F43H9.4 || F43H9.4 || WBGene00018400 || (1)	-0.39	0.15	0.34	-0.72	-1.16	-0.24
F58G6.3	F58G6.3 || F58G6.3 || WBGene00010274 || (1)	-0.29	-0.24	-0.15	0.22	0.38	-0.28
C31G12.2	C31G12.2 || clec-245 || WBGene00007851 || (1)	-0.39	0.44	-0.12	-0.05	0.25	0.11
F56A11.5	F56A11.5 || F56A11.5 || WBGene00018925 || (1)	0.03	0.24	0.01	-0.29	-0.36	-0.09
F21A3.5	F21A3.5 || F21A3.5 || WBGene00008995 || (2)	-0.03	-0.04	-0.27	-0.37	-0.02	-0.16
F35C5.2	F35C5.2 || sra-14 || WBGene00005040 || (1)		-0.05	0.03	0.06	0.2	-0.21
F01D5.5	F01D5.5 || F01D5.5 || WBGene00008495 || (1)	0.04	0.12	0.44	-0.76	-0.26	-0.03
F35B12.4	F35B12.4 || F35B12.4 || WBGene00009384 || (1)	-0.65	-0.11	-0.43	-0.19	-0.15	0.35
B0047.1	B0047.1 || bath-20 || WBGene00015012 || (3)	0.29	-0.15	0.23		0.17	-0.29
F16H6.10	F16H6.10 || F16H6.10 || WBGene00008900 || (1)	-0.23	0.06	0.09	0.05	0.29	0.1
T12B5.15	T12B5.15 || T12B5.15 || WBGene00050914 || (5)	-0.48	0.08	0.06	0.06	0.5	0.16
C32E8.2	C32E8.2 || rpl-13 || WBGene00004425 || (8)	0.08	-0.21	-0.25	-0.14	0	0.09
C36E6.2	C36E6.2 || C36E6.2 || WBGene00016490 || (1)	0.08	-0.26	-0.3	-0.17	0.05	0.06
C02F5.10	C02F5.10 || C02F5.10 || WBGene00015351 || (1)	-0.47	-0.11	0.2	0.26	0.39	0.16
DH11.2	DH11.2 || DH11.2 || WBGene00008436 || (1)	0.07	0.6	0.39	-0.09	-0.74	0.53
F47F2.1	F47F2.1 || F47F2.1 || WBGene00018569 || (3)	0.04	-0.23	0.01	-0.16	0.08	0.09
AC7.1	AC7.1 || tag-49 || WBGene00006428 || (1)	-0.28	-0.43	-0.33		-0.2	0.18
C34C12.8	C34C12.8 || C34C12.8 || WBGene00007927 || (1)	-0.36	0.17	0.16	0.02	-0.02	-0.09
C16B8.4	C16B8.4 || C16B8.4 || WBGene00015824 || (1)	-0.34	0.03	-1.16	-0.12	-0.43	0.06
F39G3.1	F39G3.1 || ugt-61 || WBGene00018206 || (1)	0.88	0.54	0.4	0.31	0.7	-0.21
F52C9.3	F52C9.3 || F52C9.3 || WBGene00018674 || (1)	0.28	0.22	0.12	0.07	0.2	-0.06
C50B6.3	C50B6.3 || C50B6.3 || WBGene00008219 || (1)	0.16	-0.22	0.08	-0.04	0.01	-0.24
R04D3.3	R04D3.3 || R04D3.3 || WBGene00011011 || (1)	0.4	-0.41	0.06	-0.07	-0.03	-0.58
C17H11.6	C17H11.6 || C17H11.6 || WBGene00015926 || (3)	-0.2	-0.21	-0.26	-0.17	-0.42	0.05
F33D4.5	F33D4.5 || F33D4.5 || WBGene00017997 || (3)	-0.22	-0.02	-0.08	-0.04	-0.19	0.02
F22A3.5	F22A3.5 || ceh-60 || WBGene00017690 || (1)	0.06	-0.62	-0.16	0.07	0.08	0.3
C14B9.7	C14B9.7 || rpl-21 || WBGene00004433 || (1)	-0.18	-0.05	-0.06	-0.8	-1	0.01
F47A4.2	F47A4.2 || dpy-22 || WBGene00001081 || (1)	0.23	-0.22	-0.23	0.31	0.08	0.12
C35A11.4	C35A11.4 || C35A11.4 || WBGene00016431 || (1)	0.15	-0.74	0.07	0.27	0.87	0.04
E04F6.5	E04F6.5 || acdh-12 || WBGene00017125 || (3)	0.02	-0.02	-0.06	0.12	-0.07	-0.13
F55F3.2	F55F3.2 || F55F3.2 || WBGene00010116 || (4)	-0.08	0.06	0.18	-0.12	-0.04	0.06
F25H9.5	F25H9.5 || frm-10 || WBGene00001496 || (1)	0.26	0.1	0.12	-0.08	-0.16	-0.02
R01H10.3	R01H10.3 || cor-1 || WBGene00000768 || (4)	0.36	0.19	0.21	-0.06	-0.33	-0.07
B0334.2	B0334.2 || twk-5 || WBGene00006660 || (1)	0.15	0.26	0.22	0.05	-0.24	-0.02
C29F5.7	C29F5.7 || glb-10 || WBGene00016215 || (1)	-0.25	0.42	0.36	-0.16	0.11	0.48
F56H11.1	F56H11.1 || fbl-1 || WBGene00001403 || (6)	0.04	-0.25	0.03	0.02	0.02	-0.03
C03A3.2	C03A3.2 || C03A3.2 || WBGene00007267 || (2)	0.3	-0.22	-0.22	-0.21	-0.1	-0.13
F52E10.5	F52E10.5 || ifa-3 || WBGene00002051 || (1)	-0.16	-0.51	-0.38	0.09	0.27	0.07
F53F1.3	F53F1.3 || F53F1.3 || WBGene00009981 || (1)	-0.54	-0.14	0.06	-0.69	0.11	-0.08
C33F10.5	C33F10.5 || rig-6 || WBGene00016354 || (3)	0.8	0.36	0.07	-0.06	0.74	-0.02
C37C3.12	C37C3.12 || C37C3.12 || WBGene00016504 || (1)	-0.14	0.29	-0.25	0.25	0.49	0.07
F10E9.6	F10E9.6 || mig-10 || WBGene00003243 || (2)	-0.07	0.22	-0.17	0.17	0.28	0.11
F48G7.4	F48G7.4 || F48G7.4 || WBGene00018615 || (1)	-0.13	-0.07	0.15	-0.13	-0.48	0.01
F07C3.2	F07C3.2 || F07C3.2 || WBGene00017193 || (1)	-0.72	0	0.1	-0.22	0.35	0.2
F09D12.1	F09D12.1 || grd-10 || WBGene00001699 || (1)	-0.5	-0.03	0.11	-0.07	0.22	0.16
K07A1.13	K07A1.13 || K07A1.13 || WBGene00010617 || (1)	-0.55	-0.02	0.12	-0.03	0.16	0.18
F13D11.1	F13D11.1 || F13D11.1 || WBGene00017427 || (1)	-0.45	0.19	0.07	-0.41	-0.56	0.09
R10E11.5	R10E11.5 || R10E11.5 || WBGene00011217 || (1)	-0.46	0.19	0.06	-0.43	-0.42	0.1
C50F2.2	C50F2.2 || C50F2.2 || WBGene00016836 || (1)	0.02	0.09	-0.1	-0.99	-0.53	-0.31
B0416.6	B0416.6 || gly-13 || WBGene00001638 || (1)	-0.19	-0.45	-0.34	0.43	0.38	0.03
F22B5.2	F22B5.2 || eif-3.G || WBGene00001230 || (2)	-0.19	-0.32	-0.37	0.36	0.42	0
C52D10.1	C52D10.1 || C52D10.1 || WBGene00016875 || (1)	0.24	0.17	-0.09	-0.51	0.52	0.07
B0336.13	B0336.13 || B0336.13 || WBGene00015150 || (1)	-0.11	-0.04	-0.24	0	0.03	-0.29
T22G5.3	T22G5.3 || T22G5.3 || WBGene00011930 || (1)	-0.22	-0.15	-0.83	-0.04	0.09	-0.67
F09E10.8	F09E10.8 || toca-1 || WBGene00017298 || (1)	-0.03	0.12	-0.03	-0.07	-0.24	-0.04
B0222.4	B0222.4 || tag-38 || WBGene00006418 || (1)	-0.17	0.51	0.14	-0.48	0.27	0.57
F29G9.5	F29G9.5 || rpt-2 || WBGene00004502 || (1)	0.28	-0.32	0.09	0.02	-0.01	-0.03
C54G6.1	C54G6.1 || C54G6.1 || WBGene00016930 || (5)	-0.35	0.05	-0.06	-0.05	-0.17	-0.3
C11G6.4	C11G6.4 || nhr-28 || WBGene00003624 || (9)	0.39	-0.15	-0.15	0.49	-0.1	-0.14
C45E5.6	C45E5.6 || nhr-46 || WBGene00003636 || (5)	0.28	-0.05	-0.11	0.28	-0.08	-0.08
C34C12.3	C34C12.3 || pph-6 || WBGene00007922 || (1)	0.28	-0.15	-0.01	-0.25	0.14	0.05
F01F1.9	F01F1.9 || F01F1.9 || WBGene00017163 || (1)	0.54	-0.22	0.13	-0.09	-0.09	0.2
C06H5.6	C06H5.6 || C06H5.6 || WBGene00007394 || (7)	0.38	-0.17	0.14	-0.03	-0.04	0.07
C07G2.3	C07G2.3 || cct-5 || WBGene00000380 || (4)	0.33	-0.13	0.17	-0.03	-0.07	-0.07
H27M09.3	H27M09.3 || H27M09.3 || WBGene00019247 || (1)	0.38	-0.17	0.18	0	-0.03	-0.01
T07C4.10	T07C4.10 || T07C4.10 || WBGene00011562 || (1)	0.28	-0.18	0.15	0.04	-0.05	-0.03
R09H10.5	R09H10.5 || R09H10.5 || WBGene00011182 || (3)	0.36	-0.17	0.26	0.06	-0.08	-0.01
Y39E4A.3	Y39E4A.3 || Y39E4A.3 || WBGene00012713 || (4)	0.3	-0.08	0.19	0.03	-0.04	0
Y65B4A.1	Y65B4A.1 || Y65B4A.1 || WBGene00022025 || (1)	0.47	-0.32	0.21	-0.06	-0.09	-0.09
F57B7.2	F57B7.2 || F57B7.2 || WBGene00010192 || (1)	-0.12	0.16	-0.14	-0.21	-0.02	-0.15
F54C4.1	F54C4.1 || F54C4.1 || WBGene00018793 || (1)	0.12	0	-0.03	-0.16	-0.06	-0.09
F19H8.2	F19H8.2 || F19H8.2 || WBGene00008963 || (1)	0.23	0.56	0.05	-0.34	-0.14	0.01
C14H10.3	C14H10.3 || C14H10.3 || WBGene00007593 || (1)	0.4	0.17	0.32	0.05	-0.44	0.08
C18B2.5	C18B2.5 || C18B2.5 || WBGene00015956 || (2)	0.55	0.18	0.39	-0.04	-0.58	0.07
D2085.5	D2085.5 || D2085.5 || WBGene00008430 || (1)	0.15	0.01	0.15	-0.05	-0.11	0.08
K02A6.3	K02A6.3 || K02A6.3 || WBGene00019294 || (1)	0.73	0.16	0.55	-0.07	-0.46	0.31
W09C5.8	W09C5.8 || W09C5.8 || WBGene00012354 || (6)	0.23	0.07	0.24	0	-0.21	0.08
Y38F2AL.3	Y38F2AL.3 || vha-11 || WBGene00006920 || (4)	0.17	0.06	0.22	0.05	-0.17	0.04
F18C12.1	F18C12.1 || che-3 || WBGene00000485 || (3)	-0.25	0.28	-0.47	-0.62	-0.81	-0.12
C11E4.2	C11E4.2 || C11E4.2 || WBGene00007517 || (3)	0.13	0.05	-0.45	-0.17	-0.07	0.08
F26D11.11	F26D11.11 || let-413 || WBGene00002632 || (2)	0.06	0.02	-0.2	-0.1	0.01	0.04
B0303.2	B0303.2 || B0303.2 || WBGene00015124 || (1)	-0.3	-0.12	-0.24	0.26	0.46	0.16
B0272.1	B0272.1 || tbb-4 || WBGene00006538 || (1)	-0.02	-0.39	-0.16	-0.2	-0.03	0.1
C03F11.4	C03F11.4 || C03F11.4 || WBGene00015390 || (1)	-0.05	-0.4	-0.23	-0.31	-0.02	0.14
F20G2.2	F20G2.2 || F20G2.2 || WBGene00008986 || (1)	0.17	-0.09	-0.06	-0.45	-0.04	-0.14
F49E8.5	F49E8.5 || dif-1 || WBGene00000996 || (2)	-0.18	0.04	0.03	0.16	0.05	0.05
C05B5.5	C05B5.5 || C05B5.5 || WBGene00007322 || (2)	0.05	0.01	-0.08	0.07	0.17	-0.01
C03A3.1	C03A3.1 || C03A3.1 || WBGene00007266 || (3)	-0.35	-0.21	-0.8	0.56	0.62	-0.06
C08B6.11	C08B6.11 || C08B6.11 || WBGene00007431 || (1)	-0.16	-0.08	-0.28	0.25	0.23	-0.08
C56G2.1	C56G2.1 || C56G2.1 || WBGene00016977 || (1)	0.13	0.03	-0.21	0.18	0.29	0
C52E2.6	C52E2.6 || fbxb-97 || WBGene00016885 || (2)		-0.09	-0.63	0.41	0.69	0.01
F57B10.10	F57B10.10 || dad-1 || WBGene00000896 || (1)	0.07	-0.02	-0.34	0.29	0.44	-0.06
F59F3.1	F59F3.1 || ver-3 || WBGene00006896 || (9)	-0.35	-0.02	-0.43	0.39	0.3	-0.16
F46A8.1	F46A8.1 || F46A8.1 || WBGene00014759 || (2)	0.15	-0.03	-0.17	0.1	0.34	0.02
T20G5.14	T20G5.14 || T20G5.14 || WBGene00011875 || (5)	0.14	-0.06	-0.17	0.15	0.29	0.05
F14F11.1	F14F11.1 || F14F11.1 || WBGene00008819 || (7)	0.2	0.06	-0.11	0.12	0.36	-0.03
T06D10.1	T06D10.1 || T06D10.1 || WBGene00011531 || (3)	0.24	0.05	-0.2	0.09	0.39	0.02
Y67A10A.9	Y67A10A.9 || Y67A10A.9 || WBGene00013458 || (1)		0.06	-0.44	0.05	0.61	-0.01
C37F5.1	C37F5.1 || lin-1 || WBGene00002990 || (5)	-0.33	0.29	0.29	1.51	0.67	0.28
F12F6.6	F12F6.6 || sec-24.1 || WBGene00004755 || (4)	0.6	-0.43	-0.03	0.03	0.04	-0.1
F41G4.3	F41G4.3 || sto-5 || WBGene00006067 || (6)	0.35	0.06	0.1	0.31	0.09	0.29
C34B7.2	C34B7.2 || C34B7.2 || WBGene00007912 || (1)	0.08	-0.05	-0.08	0	-0.25	-0.24
C18A3.2	C18A3.2 || C18A3.2 || WBGene00015940 || (1)	-0.18	-0.17	-0.05	-0.07	-0.54	-0.09
C35D10.17	C35D10.17 || C35D10.17 || WBGene00016452 || (1)	-0.53	0.43	0.14	-0.14	0.02	-0.15
F18F11.1	F18F11.1 || F18F11.1 || WBGene00017574 || (1)	-0.34	0.26	0.21	-0.13	-0.08	0.3
F26H11.2	F26H11.2 || nurf-1 || WBGene00009180 || (14)	-0.1	0.07	-0.2	0.08	0.03	0
B0218.3	B0218.3 || pmk-1 || WBGene00004055 || (3)	-0.25	0.07	-0.57	-0.26	-0.01	0.1
K03D10.1	K03D10.1 || kal-1 || WBGene00002181 || (1)	-0.69	0.25	-0.99	-0.19	-0.12	0.09
F14H12.4	F14H12.4 || cst-1 || WBGene00017472 || (2)	-0.22	0.01	-0.42	-0.35	-0.03	0.04
R06C7.10	R06C7.10 || let-75 || WBGene00002348 || (1)	-0.4	0.1	-0.45	-0.03	0.18	0.1
F49E12.6	F49E12.6 || F49E12.6 || WBGene00009899 || (6)	-0.59	0.03	-0.95	0.18	0.27	0.28
W04A8.4	W04A8.4 || W04A8.4 || WBGene00012239 || (4)	-0.83	-0.01	-1.3	0.4	0.18	0.26
F13E9.11	F13E9.11 || F13E9.11 || WBGene00008760 || (1)	-1.24	0.27	-1.98		0.19	0.1
ZC449.2	ZC449.2 || ZC449.2 || WBGene00022612 || (1)	-0.78	0.12	-0.91		0.2	0.05
F35H8.3	F35H8.3 || zfp-2 || WBGene00009448 || (1)	0.11	-0.04	-0.21	-0.11	-0.15	-0.26
R11E3.6	R11E3.6 || eor-1 || WBGene00001324 || (2)	0.11	-0.02	-0.24	-0.15	-0.14	-0.26
C26E6.7	C26E6.7 || C26E6.7 || WBGene00016143 || (1)	0.14	0.01	-0.26	-0.1	-0.32	-0.41
Y55D9A.1	Y55D9A.1 || efa-6 || WBGene00013223 || (9)	0.13	0	-0.22	-0.07	-0.18	-0.32
C14F5.5	C14F5.5 || sem-5 || WBGene00004774 || (1)	-0.02	-0.07	-0.17	-0.07	-0.4	-0.26
Y2H9A.1	Y2H9A.1 || mes-4 || WBGene00003222 || (1)	-0.07	-0.1	-0.22	-0.06	-0.44	-0.41
F32B6.8	F32B6.8 || tbc-3 || WBGene00009322 || (1)	0.14	-0.12	0	-0.32	-0.21	-0.07
F33G12.5	F33G12.5 || F33G12.5 || WBGene00018017 || (1)	0.17	-0.08	0.03	-0.42	-0.25	-0.1
F52H3.3	F52H3.3 || bath-38 || WBGene00009945 || (1)	-0.14	0.14	-0.12	-0.18	-0.34	0.12
F16A11.1	F16A11.1 || F16A11.1 || WBGene00008876 || (1)	-0.12	-0.32	0.03	-0.12	-0.37	-0.09
C12D5.1	C12D5.1 || str-147 || WBGene00006194 || (2)	0.61	-0.24	0.17	0.15	-0.07	0.03
F53C3.13	F53C3.13 || F53C3.13 || WBGene00018756 || (8)	0.34	-0.11	0.09	0.13	-0.04	0.08
F53F4.13	F53F4.13 || F53F4.13 || WBGene00009995 || (1)	-0.24	0.69	0.39	-0.2	0.48	0.52
C43H8.2	C43H8.2 || C43H8.2 || WBGene00016622 || (1)	0.03	-0.19	-0.28	0.13	-0.12	-0.43
F09G2.2	F09G2.2 || F09G2.2 || WBGene00017311 || (1)	0.3	-0.09	-0.06	-0.23	-0.17	-0.04
F02A9.2	F02A9.2 || far-1 || WBGene00001385 || (7)	0.38	0.21	0.08	-0.13	0.1	-0.19
F07C3.4	F07C3.4 || glo-4 || WBGene00017195 || (1)	0.23	0.18	0.1	-0.27	-0.07	0.03
C12C8.2	C12C8.2 || C12C8.2 || WBGene00007533 || (4)	0.42	0.37	0.3	-0.51	-0.19	-0.19
ZK1193.1	ZK1193.1 || col-19 || WBGene00000608 || (2)	0.31	0.34	0.2	-0.3	-0.16	-0.12
K04G7.4	K04G7.4 || nuo-4 || WBGene00019401 || (5)	0.28	0.26	0.13	-0.33	-0.08	-0.07
C17B7.11	C17B7.11 || fbxa-65 || WBGene00015885 || (1)	-0.53	-0.29	-0.24	-0.51	0.37	-0.02
C25H3.7	C25H3.7 || C25H3.7 || WBGene00016116 || (1)	-0.1	0.04	0.36	0.01	0.14	0.21
F11A10.5	F11A10.5 || F11A10.5 || WBGene00008686 || (1)	-0.06	-0.28	-0.02	0.03	0.08	-0.18
F49C12.13	F49C12.13 || vha-17 || WBGene00009882 || (2)	0.13	-0.1	0.03	0	0.28	0.14
C34G6.4	C34G6.4 || pgp-2 || WBGene00003996 || (1)	-0.18	0.36	0.08	0.06	0.08	0.21
F36G9.12	F36G9.12 || oac-20 || WBGene00009488 || (1)	-0.66	0.96	0.13	0.16	0.07	0.53
B0348.4	B0348.4 || egl-8 || WBGene00001177 || (3)	0.47	0.01	0.1	0.04	-0.13	0.32
F21H12.5	F21H12.5 || fbf-2 || WBGene00001402 || (1)	0.13	-0.48	0.04	-0.04	0.05	0.12
F38A3.1	F38A3.1 || col-81 || WBGene00000657 || (1)	0.09	-0.47	0.06	-0.06	0.07	0.04
T19D12.4	T19D12.4 || T19D12.4 || WBGene00020579 || (2)	0.11	-0.62	0.09	-0.11	-0.01	0.09
C12D5.8	C12D5.8 || nhr-94 || WBGene00003684 || (6)	-0.22	0.49	-0.02	-0.23	-0.16	-0.14
B0432.4	B0432.4 || misc-1 || WBGene00015186 || (1)	-0.09	0.27	-0.04	-0.15	-0.13	-0.07
ZK970.2	ZK970.2 || clpp-1 || WBGene00014172 || (1)	-0.13	0.32	-0.04	-0.25	-0.19	-0.1
F12A10.2	F12A10.2 || F12A10.2 || WBGene00017391 || (1)	-0.12	-0.07	-0.2	-0.15	0.01	0.02
T22B11.4	T22B11.4 || T22B11.4 || WBGene00020678 || (6)	-0.26	-0.13	-0.38	-0.28	-0.01	0.09
C33H5.14	C33H5.14 || ntp-1 || WBGene00016380 || (2)	-0.1	-0.21	0.02	0.37	0.38	-0.14
F23B2.5	F23B2.5 || flp-1 || WBGene00001444 || (6)	-0.34	0.72	0.09	-0.19	0.14	0.29
C08A9.11	C08A9.11 || C08A9.11 || WBGene00045273 || (1)	-0.28	0.55	0.02	0.15	0.19	0.1
D2007.1	D2007.1 || D2007.1 || WBGene00017041 || (1)	-0.38	0.41	0.62	-0.03	-0.14	-0.04
F28E10.1	F28E10.1 || F28E10.1 || WBGene00017900 || (3)	-0.19	-0.01	-0.19	0.28	0.29	0.16
F59E11.5	F59E11.5 || F59E11.5 || WBGene00019111 || (1)	-0.2	-0.16	0.37	0.34	0.55	0.34
C52D10.11	C52D10.11 || flp-17 || WBGene00001460 || (1)	-0.03	0.71	0.02	0	-0.02	0.07
F32A5.2	F32A5.2 || F32A5.2 || WBGene00017968 || (6)	0.29	-0.39	0.3	0.3	0.37	0.31
C18F3.4	C18F3.4 || C18F3.4 || WBGene00044508 || (2)	-0.56	0.11	-0.52	0.16	-0.02	-0.22
Y20F4.2	Y20F4.2 || Y20F4.2 || WBGene00021237 || (1)	-0.51	0.08	-0.42	0.15	-0.04	-0.12
C09H6.2	C09H6.2 || lin-10 || WBGene00002999 || (1)	0.06	0.03	0.1	-0.12	-0.14	-0.04
F13D12.6	F13D12.6 || F13D12.6 || WBGene00008741 || (1)	0.15	0.22	0.36	-0.45	-0.42	-0.22
C14B9.10	C14B9.10 || C14B9.10 || WBGene00015755 || (7)	-0.46	0.18	0.03	-0.05	0.23	0
C16D9.2	C16D9.2 || rol-3 || WBGene00004395 || (1)		0	-0.11	-0.01	0	0.05
T10B10.4	T10B10.4 || T10B10.4 || WBGene00011681 || (3)	0.21	0.02	-0.45	-0.04	-0.06	0.16
B0416.1	B0416.1 || B0416.1 || WBGene00015177 || (1)	0.19	-0.11	-0.15	-0.13	0.41	0.15
F28H7.3	F28H7.3 || F28H7.3 || WBGene00009237 || (1)	-0.04	0.34	0.48	-0.14	-0.08	-0.04
F46E10.11	F46E10.11 || F46E10.11 || WBGene00018492 || (1)	0.57	-0.07	0.23	0.21	0.62	0.39
C07G1.3	C07G1.3 || pct-1 || WBGene00003961 || (2)	0.26	-0.06	0.17	0.27	0.03	0
F08F3.3	F08F3.3 || rhr-1 || WBGene00004358 || (5)	0.05	-0.43	-0.1	-0.27	0.08	-0.1
C53B4.4	C53B4.4 || C53B4.4 || WBGene00008274 || (1)	-0.08	-0.57	-0.12	0	0.08	-0.12
F38H4.9	F38H4.9 || let-92 || WBGene00002363 || (6)	-0.12	-0.53	-0.07	0.01	0.07	-0.04
F17C11.2	F17C11.2 || F17C11.2 || WBGene00008914 || (3)	0.49	-0.06	-0.13	0.1	0.19	0.16
F55C7.7	F55C7.7 || unc-73 || WBGene00006805 || (12)	0.35	-0.01	-0.09	0.07	0.19	0.06
F32E10.9	F32E10.9 || F32E10.9 || WBGene00043068 || (1)	-0.14	0.07	0.11	0.34	0.31	-0.05
H02I12.3	H02I12.3 || tag-89 || WBGene00006459 || (3)	0.25	0.76	0.33	-0.09	-0.46	0.46
C33D9.1	C33D9.1 || exc-5 || WBGene00001366 || (1)	0.44	0.39	-0.08	0.11	0.14	-0.09
F37A4.1	F37A4.1 || F37A4.1 || WBGene00018131 || (1)	0.29	0.33	-0.03	0.11	0.07	-0.04
F47G6.1	F47G6.1 || dyb-1 || WBGene00001115 || (3)	0.3	0.3	-0.03	0.11	0.06	-0.13
T06D8.5	T06D8.5 || T06D8.5 || WBGene00011526 || (1)	0.28	0.23	0.01	0.09	-0.01	-0.09
F19B6.2	F19B6.2 || ufd-1 || WBGene00006733 || (2)	0.01	-0.2	-0.05	0.24	0.02	-0.06
K04G2.8	K04G2.8 || apr-1 || WBGene00000156 || (2)	0.01	-0.53	-0.31	0.77	0.09	-0.23
F49H6.12	F49H6.12 || F49H6.12 || WBGene00009913 || (4)	0	-0.45	-0.12	0.35	0.04	-0.1
F31D5.1	F31D5.1 || F31D5.1 || WBGene00017944 || (1)	-0.66	-0.1	-0.55	0.16	-0.04	0.25
C07F11.1	C07F11.1 || tol-1 || WBGene00006593 || (2)	0.17	-0.2	-0.08	0.04	-0.13	-0.35
C05C10.2	C05C10.2 || C05C10.2 || WBGene00007329 || (3)	0.12	-0.04	-0.1	0.08	-0.11	-0.26
F52G2.1	F52G2.1 || dcap-2 || WBGene00003582 || (4)	0.25	-0.16	-0.12	0.12	-0.17	-0.41
Y71F9AR.3	Y71F9AR.3 || Y71F9AR.3 || WBGene00022124 || (1)	0.23	-0.13	-0.06	0.06	-0.1	-0.35
C09D4.2	C09D4.2 || C09D4.2 || WBGene00015633 || (1)	-0.05	0.22	0.02	0.02	0.19	0.14
F52H3.1	F52H3.1 || let-268 || WBGene00002497 || (1)	-0.04	0.21	0.01	-0.01	0.12	0.13
F49E8.6	F49E8.6 || F49E8.6 || WBGene00018637 || (1)	-0.08	-0.23	0	-0.23	-0.32	-0.03
F44C8.4	F44C8.4 || nhr-103 || WBGene00003693 || (1)	0	0.61	0.36	-0.01	-0.5	0.01
C04F5.7	C04F5.7 || ugt-63 || WBGene00015449 || (3)	-0.53	-1.08	-0.41	-0.57	0.35	-0.53
D2096.11	D2096.11 || D2096.11 || WBGene00017078 || (1)	0.12	-0.16	-0.01	-0.07	0.19	0.02
F33D4.2	F33D4.2 || itr-1 || WBGene00002173 || (11)	0.35	-0.33	0	-0.1	0.44	0
C12C8.3	C12C8.3 || lin-41 || WBGene00003026 || (2)	0.34	-0.42	0.06	-0.05	0.46	-0.18
K04E7.2	K04E7.2 || opt-2 || WBGene00003877 || (1)	0.29	-0.25	0.06	-0.06	0.33	-0.07
F13G3.12	F13G3.12 || F13G3.12 || WBGene00008770 || (1)	0.41	0.1	0.18	0.56	0.26	0.46
C27H6.9	C27H6.9 || C27H6.9 || WBGene00077500 || (3)	0.02	-0.23	-0.15	0	0.17	-0.16
C23H3.3	C23H3.3 || C23H3.3 || WBGene00016019 || (3)	0.38	0.03	0.06	0.18	-0.01	-0.14
C07G3.2	C07G3.2 || C07G3.2 || WBGene00015574 || (6)	0.73	0.1	0.18		-0.03	-0.41
B0041.2	B0041.2 || B0041.2 || WBGene00015007 || (10)	0.21	0.06	0.06	0.23	0.02	-0.12
F49F1.7	F49F1.7 || F49F1.7 || WBGene00018647 || (1)	1.2	0.27	0.26		0.12	-0.82
F55H2.6	F55H2.6 || clu-1 || WBGene00000550 || (4)	0.22	0.03	0.02	0.07	0.04	-0.19
Y47G6A.18	Y47G6A.18 || Y47G6A.18 || WBGene00021644 || (11)	0.26	0.04	0.05	0.22	-0.06	-0.12
F53F1.2	F53F1.2 || F53F1.2 || WBGene00009980 || (1)	0.5	0.01	0.04	0.24	-0.09	-0.1
T12F5.5	T12F5.5 || larp-5 || WBGene00004147 || (2)	0.45	-0.03	-0.01	0.27	-0.08	-0.15
T12D8.1	T12D8.1 || set-16 || WBGene00011729 || (2)	0.4	-0.07	0.01	0.3	-0.02	-0.09
B0391.5	B0391.5 || fbxa-153 || WBGene00007162 || (3)	-0.42	0.06	-0.32	-0.2	-0.24	-0.92
F55H2.2	F55H2.2 || vha-14 || WBGene00010130 || (3)	-0.56	-0.01	0.17	-0.13	-0.1	0.03
D1086.8	D1086.8 || D1086.8 || WBGene00008395 || (1)	-0.13	0.13	0.22	0.02	0.4	0.14
C02F5.9	C02F5.9 || pbs-6 || WBGene00003952 || (2)	0.08	-0.27	-0.04	-0.75	-0.11	0.07
C15H9.9	C15H9.9 || C15H9.9 || WBGene00015803 || (1)	-0.06	0	0.25	0.19	0.24	0.13
C55A6.5	C55A6.5 || sdz-8 || WBGene00008334 || (1)	-0.07	0.01	0.23	0.19	0.22	0.26
F41E7.4	F41E7.4 || fip-5 || WBGene00009620 || (1)	-0.08	-0.05	0.51	0.4	0.55	0.45
T11F9.6	T11F9.6 || nas-22 || WBGene00003541 || (6)	-0.09	-0.05	0.61	0.41	0.47	0.42
C50E3.11	C50E3.11 || C50E3.11 || WBGene00016822 || (6)	-0.66	-0.39	-0.05	0.13	-0.01	-0.5
C26G2.2	C26G2.2 || C26G2.2 || WBGene00007751 || (3)	-0.41	-0.09	0.08	0.16	0.24	0.07
F35H12.2	F35H12.2 || tbc-11 || WBGene00018075 || (1)	0.18	0.2	0.22	0.19	-0.17	0.3
R03A10.3	R03A10.3 || R03A10.3 || WBGene00010983 || (1)	0.24	0.18	0.27	0.15	-0.14	0.29
C38D4.3	C38D4.3 || mel-28 || WBGene00003210 || (1)	0.26	-0.27	-0.1	-0.29	-0.21	-0.14
F33E2.2	F33E2.2 || dlk-1 || WBGene00001008 || (1)	0.14	-0.16	-0.02	-0.17	-0.12	-0.08
F25H5.4	F25H5.4 || eft-2 || WBGene00001167 || (10)	0.16	-0.15	-0.05	-0.11	-0.09	-0.06
Y54E5B.4	Y54E5B.4 || ubc-16 || WBGene00006711 || (1)	0.24	-0.23	-0.12	-0.15	-0.13	-0.1
F43D9.4	F43D9.4 || sip-1 || WBGene00004798 || (3)	0.67	0.25	0.28	-0.2	-0.43	-0.3
F45B8.2	F45B8.2 || rgs-10 || WBGene00004353 || (1)	0.56	0.06	0.21	-0.14	-0.35	-0.28
F10C1.9	F10C1.9 || F10C1.9 || WBGene00044296 || (2)	-0.19	-0.54	-0.05	0.04	0.29	0.03
C16A3.6	C16A3.6 || C16A3.6 || WBGene00015811 || (2)	-0.32	0.08	-0.07	0.08	0.04	0.07
F55A4.8	F55A4.8 || F55A4.8 || WBGene00018860 || (4)	0.13	0.14	0.22	0.08	0.1	0.34
K07E1.1	K07E1.1 || K07E1.1 || WBGene00019489 || (6)	0.15	0.23	0.29	0.05	0.21	0.39
F08G12.5	F08G12.5 || F08G12.5 || WBGene00008588 || (1)	-0.49	0.53	-0.14	0.03	-0.49	-0.05
B0464.2	B0464.2 || B0464.2 || WBGene00007184 || (1)	0.02	-0.05	-0.06	-0.04	-0.24	-0.07
C17F4.7	C17F4.7 || C17F4.7 || WBGene00015913 || (1)	-0.08	0.52	0.07	-0.07	-0.05	-0.07
C44E4.6	C44E4.6 || acbp-1 || WBGene00016655 || (1)	-0.17	0.49	0.03	-0.09	-0.03	-0.07
F35G2.4	F35G2.4 || phy-2 || WBGene00004025 || (1)	-0.28	0.86	0.07	-0.28	-0.19	-0.04
F53F10.1	F53F10.1 || F53F10.1 || WBGene00018763 || (1)	-0.2	0.61	0	-0.14	-0.1	0.09
F09E8.7	F09E8.7 || lev-1 || WBGene00002974 || (1)	0.33	0.17	0.05	0.28	0.39	-0.01
C13D9.1	C13D9.1 || srr-6 || WBGene00005657 || (1)	0.5	0.4	0.41	0.3	-0.06	-0.31
C50C3.5	C50C3.5 || C50C3.5 || WBGene00016801 || (3)	0.08	0.2	0.24	0.46	0.28	0.55
C44B9.4	C44B9.4 || athp-1 || WBGene00008081 || (1)	0.29	-0.3	0.02	0.14	0.01	-0.16
F08H9.1	F08H9.1 || coh-3 || WBGene00000592 || (1)	0.23	-0.26	0.02	0.1	-0.05	-0.13
Y43H11AL.3	Y43H11AL.3 || pqn-85 || WBGene00004166 || (1)	0.35	-0.36	-0.05	0.18	-0.06	-0.24
JC8.11	JC8.11 || JC8.11 || WBGene00010441 || (1)	0.38	-0.32	-0.07	0.2	-0.01	-0.36
C39H7.4	C39H7.4 || C39H7.4 || WBGene00016542 || (1)	-0.28	-0.32	-0.17	-0.25	0.09	0.05
F35G12.7	F35G12.7 || F35G12.7 || WBGene00009443 || (2)	-0.49	-0.49	-0.25	-0.47	0.2	0.04
F58A4.2	F58A4.2 || F58A4.2 || WBGene00010227 || (1)	-0.22	-0.22	-0.17	-0.17	0.05	0.1
C45G9.12	C45G9.12 || C45G9.12 || WBGene00016683 || (1)	-0.21	0.18	0.37	0	0.04	0.42
F28D1.6	F28D1.6 || F28D1.6 || WBGene00009216 || (1)	-0.09	0.2	0.28	0	0.03	0.35
F41C3.11	F41C3.11 || F41C3.11 || WBGene00018275 || (1)	-0.13	0.18	0.18	0.02	-0.01	0.26
K07G5.4	K07G5.4 || K07G5.4 || WBGene00010643 || (1)		0.13	0.12	-0.03	0	0.21
C10G8.7	C10G8.7 || ceh-33 || WBGene00000454 || (1)	0.17	-0.22	-0.1	0.26	-0.02	-0.03
Y54G2A.26	Y54G2A.26 || Y54G2A.26 || WBGene00021890 || (3)	0.28	-0.31	-0.13	0.35	-0.01	0
F11E6.8	F11E6.8 || F11E6.8 || WBGene00008711 || (1)	-0.1	0.66	0.1	0.43	0.19	0.18
F08B4.6	F08B4.6 || hst-1 || WBGene00002028 || (1)	0.18	-0.14	-0.34	0.16	0.01	-0.38
C44B7.3	C44B7.3 || aff-1 || WBGene00016625 || (1)		0.04	-0.48	0.26	-0.32	-0.08
F59F3.2	F59F3.2 || col-177 || WBGene00000750 || (1)	-0.07	0.28	-0.16	0.49		0.03
C06G3.7	C06G3.7 || trxr-1 || WBGene00015553 || (1)	0.1	0.05	-0.09	0.52	-0.03	-0.32
C46F11.4	C46F11.4 || C46F11.4 || WBGene00008119 || (1)	0.04	-0.02	-0.09	0.31	-0.04	-0.24
C34G6.6	C34G6.6 || noah-1 || WBGene00016422 || (1)	-0.74	1.38	-1.86	0.08	0.27	0.49
C44H4.3	C44H4.3 || sym-1 || WBGene00006366 || (1)	-0.47	1.1	-1.74	0.31	0.34	0.15
R03E9.2	R03E9.2 || R03E9.2 || WBGene00019843 || (1)		0.41	-0.8	0.1	0.18	0.12
F38A1.5	F38A1.5 || clec-166 || WBGene00009518 || (1)	0.01	-0.28	0.19	-1.52	-0.26	-0.4
F38E11.5	F38E11.5 || F38E11.5 || WBGene00009542 || (6)	0.14	0.04	-0.17	-0.16	-0.18	-0.05
F46C3.4	F46C3.4 || F46C3.4 || WBGene00044702 || (1)	-0.48	-0.25	-0.5	0.36	0.64	-0.53
F44C8.2	F44C8.2 || nhr-134 || WBGene00003724 || (1)	-0.34	0.33	0.31	0.04	-0.33	0.16
C05C8.5	C05C8.5 || C05C8.5 || WBGene00015462 || (1)	-0.27	-0.14	-0.31	0.16	0.22	-0.29
F52C6.11	F52C6.11 || bath-2 || WBGene00018668 || (1)	-0.32	-0.12	-0.25	0.17	0.2	-0.19
B0280.13	B0280.13 || B0280.13 || WBGene00015107 || (2)	0.39	-0.49	-0.07	-0.62	0	0.01
F38A5.2	F38A5.2 || F38A5.2 || WBGene00018161 || (5)	0.16	-0.17	-0.01	-0.26	-0.02	-0.02
F23C8.4	F23C8.4 || ubxn-1 || WBGene00017733 || (1)	0.38	-0.56	-0.04	-0.53	0.02	-0.05
R119.7	R119.7 || rnp-8 || WBGene00020091 || (1)	0.43	-0.58	-0.18	-0.5	0	-0.07
Y105E8A.3	Y105E8A.3 || Y105E8A.3 || WBGene00013668 || (1)	0.22	-0.32	0.01	-0.29	-0.04	0.05
F30B5.4	F30B5.4 || F30B5.4 || WBGene00017934 || (1)	0.14	-0.3	-0.08	-0.12	-0.03	-0.47
C17G1.3	C17G1.3 || ugt-23 || WBGene00007650 || (1)	0.49	-0.35	-0.07	0.42	0.43	0.42
F13G11.1	F13G11.1 || dmd-6 || WBGene00007058 || (2)	0.39	-0.2	-0.08	0.27	0.18	0.26
F41G4.2	F41G4.2 || cas-1 || WBGene00000294 || (4)	0.25	-0.08	-0.01	0.15	0.16	0.18
R07G3.9	R07G3.9 || oig-4 || WBGene00043050 || (3)	0.4	-0.13	-0.04	0.2	0.22	0.19
F20C5.4	F20C5.4 || F20C5.4 || WBGene00008969 || (1)	-0.14	0.15	0	-0.9	0.06	0.17
F35E8.12	F35E8.12 || nhr-108 || WBGene00003698 || (1)	0.17	0.35	0.3	0.19	-0.2	0.03
F35E12.7	F35E12.7 || dct-17 || WBGene00009431 || (1)	0.04	-0.44	0.05	0.3	0.55	-0.13
F15B9.4	F15B9.4 || inft-2 || WBGene00008848 || (1)	0.29	-0.46	0	0.13	0.08	-0.07
C46G7.1	C46G7.1 || C46G7.1 || WBGene00016721 || (2)	0.55	-0.51	0.35	0.46	0.28	0.47
F42C5.10	F42C5.10 || F42C5.10 || WBGene00018350 || (1)	0.22	-0.42	0.23	-0.31	-0.13	0.02
C46F9.1	C46F9.1 || math-22 || WBGene00016717 || (1)	-0.46	-0.59	-0.26	0.55	0.29	-0.04
F29C12.4	F29C12.4 || F29C12.4 || WBGene00009246 || (1)	0.52	0.42	0.29	0.39	0.13	-0.18
F57B10.5	F57B10.5 || F57B10.5 || WBGene00019003 || (1)	-0.3	-0.13	-0.04	-0.27	-0.08	0.15
C16D6.2	C16D6.2 || C16D6.2 || WBGene00007635 || (2)	-0.27	0.09	-0.26	-0.14	-0.21	-0.12
C44H4.2	C44H4.2 || sym-5 || WBGene00006370 || (1)	-0.93	0.34	-1.19	-0.52	-1	-0.49
T10H10.3	T10H10.3 || T10H10.3 || WBGene00020427 || (1)	-0.25	0.17	-0.32	-0.2	-0.25	-0.18
F42C5.9	F42C5.9 || F42C5.9 || WBGene00018349 || (2)	0.11	0.19	0.28	-0.04	0.01	0.26
F55F10.1	F55F10.1 || F55F10.1 || WBGene00018898 || (1)	0.28	0	0.12	0.04	-0.18	0.01
F07A11.5	F07A11.5 || F07A11.5 || WBGene00008548 || (1)	-0.58	-0.01	-0.01	-0.23	0.01	0.3
F22B5.6	F22B5.6 || F22B5.6 || WBGene00009044 || (1)	-0.69	-0.04	0.03	-0.34	-0.11	0.3
C06B8.8	C06B8.8 || rpl-38 || WBGene00004452 || (7)	0	-0.25	-0.06	0.09	0.24	0.15
B0350.2	B0350.2 || unc-44 || WBGene00006780 || (17)	0.59	0.02	-0.06	-0.02	0.16	-0.02
W03F11.5	W03F11.5 || W03F11.5 || WBGene00021008 || (1)	0.66	0.12	-0.05	0.02	0.21	0.06
C18B12.4	C18B12.4 || C18B12.4 || WBGene00007666 || (1)	-0.2	0.29	-0.05	-0.2	-0.77	0.09
F56H1.1	F56H1.1 || che-14 || WBGene00000493 || (1)	0.64	0.86	-0.27	0.55	0.1	0.41
F15E11.13	F15E11.13 || F15E11.13 || WBGene00017499 || (1)	-0.59	-0.08	-0.2	-0.54	-0.77	0.08
F36H12.1	F36H12.1 || nlp-47 || WBGene00018117 || (1)	-0.28	-0.37	-0.09	-0.15	-0.26	0.17
D2030.5	D2030.5 || mce-1 || WBGene00008415 || (6)	-0.12	0.15	-0.15	0.1	0.22	0.17
F36H1.10	F36H1.10 || hrg-6 || WBGene00009495 || (1)	-0.26	0.04	0.15	0.12	0.47	0.27
C27C12.7	C27C12.7 || dpf-2 || WBGene00001055 || (1)	-0.11	-0.09	-0.02	-0.03	-0.06	0.09
C05B5.3	C05B5.3 || pqn-8 || WBGene00004100 || (1)	0.5	0.01	0.3	0.08	-0.22	0.04
C50D2.10	C50D2.10 || C50D2.10 || WBGene00044420 || (1)	0.53	-0.01	0.32	0	-0.31	0.1
C32E12.4	C32E12.4 || C32E12.4 || WBGene00016330 || (1)	0.45	0.35	0.12	0.03	-0.09	-0.03
B0361.4	B0361.4 || B0361.4 || WBGene00015158 || (1)	0.26	0.47	0.06		1	-0.04
C28H8.6	C28H8.6 || pxl-1 || WBGene00016197 || (10)	0.15	0.15	0.08	0.11	0.38	0.01
C27C12.5	C27C12.5 || tag-324 || WBGene00007775 || (1)	-0.17	-0.47	-0.15	-0.23	-0.03	0.03
F32B6.1	F32B6.1 || nhr-4 || WBGene00003603 || (1)	-0.13	-0.31	-0.3	0.24	0.07	0.15
C44C11.1	C44C11.1 || ras-1 || WBGene00004310 || (1)	0.3	0.23	0.08	-0.15	-0.33	-0.06
C44C8.1	C44C8.1 || fbxc-5 || WBGene00016646 || (2)	0.3	0.23	0.18	-0.19	-0.31	-0.13
F28B4.3	F28B4.3 || F28B4.3 || WBGene00017892 || (1)	0.53	0.32	0.31	-0.43	-0.47	-0.25
K05G3.3	K05G3.3 || cah-3 || WBGene00000281 || (1)	0.33	0.25	0.2	-0.38	-0.33	-0.16
F42A8.2	F42A8.2 || sdhb-1 || WBGene00006433 || (2)	0.36	0.17	0.13	-0.21	-0.32	-0.08
ZK370.4	ZK370.4 || ZK370.4 || WBGene00022718 || (1)	0.31	0.2	0.12	-0.2	-0.24	-0.1
T07C4.7	T07C4.7 || mev-1 || WBGene00003225 || (1)	0.3	0.28	0.14	-0.13	-0.26	-0.03
F44A6.1	F44A6.1 || nucb-1 || WBGene00009674 || (2)	0.26	0.08	-0.02	-0.19	-0.28	0.05
C13G3.1	C13G3.1 || C13G3.1 || WBGene00007553 || (1)	0.22	-0.72	-0.46	-0.7	1.21	0.05
T21C12.3	T21C12.3 || T21C12.3 || WBGene00011899 || (6)	0.01	-0.29	-0.2	-0.2	0.4	-0.01
C06G3.9	C06G3.9 || C06G3.9 || WBGene00015555 || (1)	0.41	-0.1	-0.1	0.26	0.32	-0.11
F58E10.4	F58E10.4 || aip-1 || WBGene00000097 || (1)	0.42	-0.1	-0.09	0.16	0.33	-0.08
T24B1.1	T24B1.1 || T24B1.1 || WBGene00011975 || (1)	0.45	-0.13	0	0.11	0.34	-0.06
C18E3.6	C18E3.6 || cas-2 || WBGene00015975 || (1)	0.16	-0.13	0	-0.04	-0.05	-0.12
C05D9.3	C05D9.3 || C05D9.3 || WBGene00015472 || (1)	0.29	-0.33	-0.76	0.25	0.14	0.15
C01A2.7	C01A2.7 || nlp-38 || WBGene00007219 || (2)	0.21	-0.39	-0.13	0.13	-0.04	-0.01
C07G2.2	C07G2.2 || atf-7 || WBGene00000223 || (6)	0.35	-0.18	0.06	-0.18	0.04	0.04
F32D8.13	F32D8.13 || F32D8.13 || WBGene00009335 || (1)	0.09	-0.14	-0.2	0.2	0.27	-0.07
F26F4.10	F26F4.10 || rrt-1 || WBGene00004679 || (9)	0.03	-0.32	0.02	0.01	0.01	0.03
F54C1.6	F54C1.6 || F54C1.6 || WBGene00018791 || (1)	0.05	-0.35	0.03	0.04	0.05	0.06
F59D6.7	F59D6.7 || F59D6.7 || WBGene00019108 || (1)	-0.92	0.3	-0.1	-0.14	-0.38	0.08
F42G8.12	F42G8.12 || isp-1 || WBGene00002162 || (2)	0.45	0.32	0.21	-1.02	-0.19	-0.04
F37B1.2	F37B1.2 || gst-12 || WBGene00001760 || (1)	0.29	0.58	0.38	-0.51	0.17	-0.35
C24G6.2	C24G6.2 || C24G6.2 || WBGene00016059 || (1)	0.44	0.2	0.09	0.39	0.19	-0.02
F20G2.3	F20G2.3 || F20G2.3 || WBGene00008987 || (1)	0.08	0.49	0.02	-0.23	-0.13	0.08
F56A8.7	F56A8.7 || unc-64 || WBGene00006798 || (4)	-0.19	0.24	0.22	-0.1	-0.05	0.19
F53F10.4	F53F10.4 || unc-108 || WBGene00006833 || (11)	-0.03	0	-0.02	0.12	-0.39	0.08
C44E4.4	C44E4.4 || C44E4.4 || WBGene00016653 || (2)	0.01	-0.36	-0.13	-0.14	0.18	0.01
Y105E8A.14	Y105E8A.14 || Y105E8A.14 || WBGene00013674 || (6)	0.06	-0.74	-0.33	-0.23	0.29	0.08
C26F1.4	C26F1.4 || rps-30 || WBGene00004499 || (8)	-0.11	-0.16	0.05	0.01	0	0.04
C17C3.15	C17C3.15 || C17C3.15 || WBGene00015896 || (1)	0.52	0.51	0.65	-0.14	1.06	0.49
F53F4.16	F53F4.16 || F53F4.16 || WBGene00023419 || (2)	-0.5	0.12	-0.29	-0.24	0.05	-0.22
F56A8.4	F56A8.4 || F56A8.4 || WBGene00010140 || (1)	-0.39	0.1	-0.26	-0.2	0.02	-0.14
B0303.7	B0303.7 || B0303.7 || WBGene00015128 || (1)	0.03	0.4	0.13	-0.1	-0.49	-0.08
C15H9.11	C15H9.11 || C15H9.11 || WBGene00015805 || (1)	-0.5	0.21	-0.37	-0.42	0.06	0.06
C14B9.6	C14B9.6 || gei-8 || WBGene00001565 || (2)	0.04	-0.08	-0.25	0.07	-0.26	-0.02
C16C10.3	C16C10.3 || C16C10.3 || WBGene00007624 || (1)	-0.33	-0.68	-0.14	-0.22	-0.2	-0.51
F31C3.4	F31C3.4 || F31C3.4 || WBGene00009286 || (3)	-0.08	-0.19	-0.07	0.07	-0.07	-0.31
K04C1.5	K04C1.5 || K04C1.5 || WBGene00010555 || (3)	-0.19	-0.3	-0.14	0.11	-0.15	-0.54
F25B3.1	F25B3.1 || ehbp-1 || WBGene00009098 || (1)	0.16	-0.22	-0.03	0.04	-0.06	-0.05
F53C11.4	F53C11.4 || F53C11.4 || WBGene00009974 || (3)	0.24	-0.33	-0.07	0.03	-0.05	-0.07
R07B7.1	R07B7.1 || clh-6 || WBGene00000533 || (3)	0.17	-0.25	-0.03	0.02	-0.05	-0.01
C02C2.5	C02C2.5 || C02C2.5 || WBGene00015334 || (1)	-0.27	-0.02	0.15	-0.26	0.5	0.09
C06B3.4	C06B3.4 || stdh-1 || WBGene00007363 || (1)	-0.69	0.48	-0.07	-0.43	-0.14	0.1
K07A1.3	K07A1.3 || K07A1.3 || WBGene00010610 || (3)	-0.33	0.26	-0.11	-0.17	-0.05	0.03
F53A3.3	F53A3.3 || rps-22 || WBGene00004491 || (7)	-0.04	-0.45	-0.08	0.09	0.08	0.16
F29G6.3	F29G6.3 || F29G6.3 || WBGene00009259 || (4)	0.12	-0.15	-0.01	-0.33	-0.01	-0.07
F21D5.7	F21D5.7 || F21D5.7 || WBGene00009012 || (3)	-0.02	-0.07	-0.05	0.05	0.02	-0.01
C18C4.5	C18C4.5 || C18C4.5 || WBGene00015966 || (1)	0.36	0.27	0.09	-0.06	0.19	0.16
F18C12.2	F18C12.2 || rme-8 || WBGene00004378 || (2)	0	0.11	0.01	-0.21	-0.34	-0.3
D1053.1	D1053.1 || gst-42 || WBGene00001790 || (1)	0.25	0	0.04	-0.04	0.08	-0.02
C41H7.3	C41H7.3 || C41H7.3 || WBGene00016573 || (5)	-0.19	-0.45	-0.15	0.13	0.03	-0.32
C41G7.6	C41G7.6 || C41G7.6 || WBGene00008063 || (1)	0.16	-0.06	-0.14	-0.73	0.21	-0.09
C15H11.9	C15H11.9 || C15H11.9 || WBGene00007617 || (4)	-0.05	-0.66	0.08	0.36	0.51	0.39
C05C8.3	C05C8.3 || fkb-3 || WBGene00001428 || (1)	-0.69	0.95	0.07	-0.33	-0.3	-0.07
F17C8.3	F17C8.3 || F17C8.3 || WBGene00008910 || (2)	-0.34	-0.37	0.13	0.09	0.06	0.11
F43B10.2	F43B10.2 || tag-343 || WBGene00018374 || (1)	0.54	-0.01	0.24	0.35	-0.09	0.19
F07A5.7	F07A5.7 || unc-15 || WBGene00006754 || (4)	0.34	0.03	0.16	0.15	-0.1	0.12
R08D7.6	R08D7.6 || pde-2 || WBGene00011146 || (1)	0.61	0.07	0.33	0.3	-0.2	0.09
F46B6.6	F46B6.6 || F46B6.6 || WBGene00009771 || (1)	0.26	0.02	0.27	0.07	0.28	0.12
E02H4.3	E02H4.3 || tag-172 || WBGene00006517 || (2)	0.08	-0.03	-0.38	-0.25	-0.17	-0.22
F55A11.2	F55A11.2 || syn-3 || WBGene00006373 || (1)	0.08	-0.01	-0.32	-0.22	-0.15	-0.13
F09E10.1	F09E10.1 || F09E10.1 || WBGene00017294 || (1)	-0.21	0.51	0.54	-0.17	-0.3	-0.17
F31F6.6	F31F6.6 || nac-1 || WBGene00003517 || (1)	-0.1	0.27	0.25	-0.07	-0.19	-0.05
C14B9.2	C14B9.2 || C14B9.2 || WBGene00015752 || (5)	0.47	0.08	-0.05	0.27	0.28	0.09
F28D1.10	F28D1.10 || gex-3 || WBGene00001580 || (3)	-0.09	-0.24	-0.08	-0.26	0	-0.17
F48B9.8	F48B9.8 || F48B9.8 || WBGene00018593 || (1)	-0.43	-0.06	0.01	0.16	0.11	0.11
C08F8.9	C08F8.9 || C08F8.9 || WBGene00007449 || (1)	-0.3	0.17	0.15	0.06	-0.26	0.13
F07G6.9	F07G6.9 || F07G6.9 || WBGene00044583 || (1)	-0.18	-0.46	0.05	0.32	0.29	0.12
F15A4.12	F15A4.12 || tag-280 || WBGene00044322 || (1)	-0.7	0.27	-0.04	-0.07	-0.72	-0.09
E02A10.1	E02A10.1 || E02A10.1 || WBGene00008452 || (1)	0.13	0.14	0.03	-0.14	-0.1	-0.1
E03A3.6	E03A3.6 || unc-79 || WBGene00006811 || (1)	-0.2	0.22	-0.19	-0.39	-0.21	-0.05
C32E8.7	C32E8.7 || ric-19 || WBGene00004368 || (1)	-0.16	0.17	-0.16	-0.28	-0.23	-0.07
F59E10.3	F59E10.3 || F59E10.3 || WBGene00010333 || (1)	-0.16	0.17	-0.17	-0.2	-0.19	-0.05
H14E04.1	H14E04.1 || H14E04.1 || WBGene00019198 || (1)	-0.73	0.61	-0.42	-0.83	-0.83	-0.15
C44C1.2	C44C1.2 || C44C1.2 || WBGene00016642 || (1)	-0.23	0.34	-0.2	-0.27	-0.27	-0.07
K10B4.3	K10B4.3 || K10B4.3 || WBGene00019615 || (1)	-0.47	0.68	-0.35	-0.43	-0.36	-0.05
F56B3.2	F56B3.2 || F56B3.2 || WBGene00018928 || (1)	-0.32	0.3	-0.19	-0.22	-0.27	-0.07
T20H4.1	T20H4.1 || osm-10 || WBGene00003890 || (1)	-0.59	0.36	-0.32	-0.89	-0.77	-0.02
F20D1.2	F20D1.2 || tbc-1 || WBGene00008974 || (1)	-0.12	-0.08	-0.08	0.38	-0.23	-0.13
F14E5.4	F14E5.4 || F14E5.4 || WBGene00008802 || (1)	-0.51	0.05	0.22	0.79	0.11	0.19
F36H12.2	F36H12.2 || F36H12.2 || WBGene00018118 || (1)	-0.25	-0.14	0.04	-0.07	-0.09	0.05
C49C3.11	C49C3.11 || C49C3.11 || WBGene00008201 || (1)		-0.28	0.12	-0.12	-0.23	0.12
M01E11.4	M01E11.4 || pqn-52 || WBGene00019713 || (6)	0.11	-0.15	0.06	-0.05	-0.13	0.08
C06A8.3	C06A8.3 || C06A8.3 || WBGene00015514 || (2)	0.06	0.4	0.13	-0.05	-0.18	0.01
Y41G9A.5	Y41G9A.5 || Y41G9A.5 || WBGene00021529 || (1)	0.35	1.21	0.25	-0.02	-0.66	0.03
B0303.3	B0303.3 || B0303.3 || WBGene00015125 || (5)	0.35	0.15	0.13	-0.05	-0.15	0.03
B0218.1	B0218.1 || B0218.1 || WBGene00015047 || (1)	-0.13	0.23	0.23	0.17	0.3	0.37
F38A6.3	F38A6.3 || hif-1 || WBGene00001851 || (3)	0.45	0.15	0.05	-0.04	0.08	0.13
F09G2.1	F09G2.1 || F09G2.1 || WBGene00017310 || (1)	0.85	0.46	0.2	-0.27	-0.3	-0.11
M03F4.2	M03F4.2 || act-4 || WBGene00000066 || (2)	0.56	0.23	0.15	-0.2	-0.15	-0.03
F13G3.11	F13G3.11 || F13G3.11 || WBGene00008769 || (5)	-0.42	-0.42	0.13	0.22	0.27	0.22
C16C10.8	C16C10.8 || C16C10.8 || WBGene00007628 || (1)	-0.61	-0.14	0.07	0.35	-0.18	0.15
W03A5.2	W03A5.2 || W03A5.2 || WBGene00020967 || (1)	-0.65	-0.2	0.03		-0.17	0.22
F38E9.2	F38E9.2 || nas-39 || WBGene00003555 || (1)	-0.02	-0.09	0	-0.46	-0.28	-0.04
C25D7.3	C25D7.3 || sdc-3 || WBGene00004747 || (2)	-0.31	-0.37	-0.51	0.02	-0.23	0.24
C08E8.2	C08E8.2 || C08E8.2 || WBGene00007438 || (2)	-0.2	-0.2	0.04	0.13	0.09	0.16
F53A2.6	F53A2.6 || ife-1 || WBGene00002059 || (5)	-0.26	-0.25	0.01	0.2	0.07	0.2
C47D12.6	C47D12.6 || trs-1 || WBGene00006617 || (3)	0.22	-0.33	0.16	0.08	0.24	0.09
F13D12.2	F13D12.2 || ldh-1 || WBGene00002262 || (1)	0.49	0.28	0.54	-0.08	0.06	-0.18
F07H5.2	F07H5.2 || sgn-1 || WBGene00004790 || (1)	-0.16	0.19	0.03	-0.23	-0.01	0.11
F25H8.6	F25H8.6 || zbed-6 || WBGene00009133 || (1)	-0.15	-0.25	-0.1	-0.14	0.07	0.08
C06G8.2	C06G8.2 || opt-1 || WBGene00003876 || (3)	-0.14	-0.3	-0.12	-0.2	0.17	0.03
Y38E10A.11	Y38E10A.11 || Y38E10A.11 || WBGene00012589 || (6)	-0.19	-0.45	-0.17	-0.3	0.18	0.07
F54C1.7	F54C1.7 || pat-10 || WBGene00003934 || (5)	-0.27	0.14	0.08	-0.11	0.2	0.05
C29H12.3	C29H12.3 || rgs-3 || WBGene00004346 || (4)	0.47	0.33	0.08	0.1	0	0.23
C46C2.2	C46C2.2 || C46C2.2 || WBGene00008110 || (1)	0.52	0.25	0.18	0.07	-0.05	-0.3
C04G6.3	C04G6.3 || pld-1 || WBGene00004040 || (2)	0.37	0.11	0.16	0.19	0	-0.15
K04A8.4	K04A8.4 || twk-10 || WBGene00006665 || (1)	1.16	0.5	0.67		-0.02	-0.59
R166.5	R166.5 || mnk-1 || WBGene00011304 || (1)	0.65	0.28	0.46	0.32	0	-0.28
F37A8.4	F37A8.4 || nlp-10 || WBGene00003748 || (1)	-0.06	0.51	0.14	-0.33	-0.17	0.07
C49C3.7	C49C3.7 || C49C3.7 || WBGene00008197 || (1)	0.17	-0.17	-0.2	-0.2	-0.04	-0.09
C56C10.11	C56C10.11 || C56C10.11 || WBGene00016967 || (1)	0.14	-0.18	-0.2	-0.26	-0.07	-0.08
F40H6.4	F40H6.4 || tbx-11 || WBGene00006547 || (2)	-0.09	-0.5	-1.33	0	0.22	-0.1
F02C12.1	F02C12.1 || F02C12.1 || WBGene00008515 || (4)	0.18	-0.21	0.29	0.28	0.37	-0.03
T06E4.4	T06E4.4 || col-147 || WBGene00000720 || (1)	0.24	-0.38	0.67	0.59	0.66	0.09
C43E11.11	C43E11.11 || C43E11.11 || WBGene00016608 || (1)	0.46	-0.09	0.11	0.13	0.01	-0.02
C18A11.7	C18A11.7 || dim-1 || WBGene00001000 || (8)	0.47	0.05	0.08	0.01	0.14	0.12
T22B3.3	T22B3.3 || T22B3.3 || WBGene00011911 || (1)	0.71	0.12	0.23	0.04	0.24	0.27
F09A5.3	F09A5.3 || F09A5.3 || WBGene00008600 || (1)		-0.01	-0.01	0.31	-0.11	0.08
F13E6.1	F13E6.1 || F13E6.1 || WBGene00008745 || (1)	-0.05	0.02	-0.2	-0.39	-0.43	0.05
C25D7.5	C25D7.5 || C25D7.5 || WBGene00007717 || (1)	0.2	0.24	0.16	-0.15	-0.53	0.17
C24A3.2	C24A3.2 || C24A3.2 || WBGene00016033 || (3)	0.28	0.21	0.01	0.24	0.37	0.09
F52B11.2	F52B11.2 || F52B11.2 || WBGene00009925 || (1)	-0.16	-0.06	-0.11	0.11	0.12	-0.04
C55B7.8	C55B7.8 || dbr-1 || WBGene00000937 || (1)	0.14	-0.42	-0.17	0.06	0.1	-0.03
M03F8.4	M03F8.4 || M03F8.4 || WBGene00019763 || (2)	0.28	-1.03	-0.57	0.32	0.31	-0.11
F58A3.1	F58A3.1 || ldb-1 || WBGene00002261 || (6)	0.03	-0.22	-0.61	-0.39	-0.2	-0.06
F20G2.1	F20G2.1 || F20G2.1 || WBGene00008985 || (1)	0.29	-0.14	-0.08	-0.08	0.02	-0.18
F23C8.6	F23C8.6 || F23C8.6 || WBGene00017735 || (1)	-0.17	0.06	-0.1	-0.29	-0.15	-0.09
F48F5.5	F48F5.5 || fce-2 || WBGene00001406 || (1)	-0.2	-0.1	-0.17	0.1	-0.4	-0.05
C12D8.16	C12D8.16 || fipr-7 || WBGene00007543 || (1)	-0.29	-0.02	-0.25	0.14	0.39	0.15
K09C4.8	K09C4.8 || sul-1 || WBGene00006308 || (1)	-0.33	0.04	-0.36	0.28	0.58	0.15
H06H21.11	H06H21.11 || H06H21.11 || WBGene00044483 || (1)	-0.1	-0.16	-0.44	-0.12	0.11	-0.3
C10C6.6	C10C6.6 || C10C6.6 || WBGene00007514 || (2)	0.35	-0.12	0.04	-0.16	-0.02	0.07
C52E4.1	C52E4.1 || cpr-1 || WBGene00000781 || (1)	0.47	0.56	0.31	-0.55	-0.46	0.26
C34E7.4	C34E7.4 || C34E7.4 || WBGene00007934 || (1)	0.12	0.39	0.13	0.02	0.12	0.58
C03F11.3	C03F11.3 || C03F11.3 || WBGene00015389 || (1)	0.02	0.14	0.11	-0.14	0.04	0.21
F23H12.4	F23H12.4 || sqt-3 || WBGene00005018 || (3)	0.01	0.48	0.28	0.42	0.16	0.6
F41E7.3	F41E7.3 || F41E7.3 || WBGene00009619 || (1)	0.08	0.41	0.22		0.13	0.49
F40G9.3	F40G9.3 || ubc-20 || WBGene00006715 || (4)	-0.25	0.39	-0.28	1.53	1.28	-0.1
R05C11.3	R05C11.3 || R05C11.3 || WBGene00019875 || (4)	-0.24	0.32	-0.08	1.58	1.45	-0.26
C29E4.7	C29E4.7 || gsto-1 || WBGene00016204 || (1)	-0.53	0.1	0.01	0.04	0.13	0.09
C16A3.7	C16A3.7 || tag-182 || WBGene00007048 || (1)	0.15	-0.15	-0.01	-0.01	-0.1	-0.16
F32H2.3	F32H2.3 || spd-2 || WBGene00004953 || (1)	0.18	-0.23	0.03	-0.04	-0.25	-0.18
Y39H10A.3	Y39H10A.3 || mtm-9 || WBGene00003479 || (2)	0.29	-0.33	0.02	-0.05	-0.29	-0.28
B0495.8	B0495.8 || B0495.8 || WBGene00015207 || (1)	-0.24	-0.25	-0.07	-1.15	0.27	-0.01
F46A8.10	F46A8.10 || scrm-6 || WBGene00009753 || (1)	0.56	-0.15	0.61	0.23	-0.07	0.14
F30A10.14	F30A10.14 || F30A10.14 || WBGene00045473 || (1)	-0.59	-0.04	0.06	-0.04	0.28	0.06
D1014.4	D1014.4 || D1014.4 || WBGene00017017 || (4)	-0.55	-0.05	0.07	-0.01	0.15	0.03
M03E7.5	M03E7.5 || gosr-2.2 || WBGene00019757 || (1)	-0.7	-0.1	0.11	0.05	0.17	0.03
F44D12.1	F44D12.1 || F44D12.1 || WBGene00009678 || (1)	0.5	0.38	0.1	0.03	0.2	-0.01
F36A4.7	F36A4.7 || ama-1 || WBGene00000123 || (2)	0.34	-0.07	-0.09	0.1	-0.17	-0.05
C34E11.1	C34E11.1 || rsd-3 || WBGene00004682 || (1)	-0.08	-0.09	-0.13	-0.33	-0.28	0.05
C14C6.5	C14C6.5 || C14C6.5 || WBGene00015759 || (2)	0.6	0.43	1.01	-0.65	-0.48	-0.4
Y105C5B.15	Y105C5B.15 || Y105C5B.15 || WBGene00013654 || (1)	0.29	0.26	0.44	-0.35	-0.36	-0.28
C11D9.1	C11D9.1 || C11D9.1 || WBGene00015704 || (1)	0.12	0.35	0.05		0.14	0.32
C46H11.10	C46H11.10 || C46H11.10 || WBGene00016734 || (1)	0.22	0.59	0.11	0.02	0.29	0.58
F43E2.3	F43E2.3 || insc-1 || WBGene00018392 || (1)	0.22	0.39	0.02	0.02	0.26	0.37
F22B7.6	F22B7.6 || polk-1 || WBGene00017696 || (4)	-0.21	-0.29	-0.13	0.01	0.26	-0.27
F32B6.2	F32B6.2 || F32B6.2 || WBGene00009319 || (4)	0.36	-0.16	0.07	0.06	0.09	-0.09
F42G8.7	F42G8.7 || F42G8.7 || WBGene00018358 || (1)	-0.4	0.74	0.24	-0.62	-0.49	-0.12
C09E7.9	C09E7.9 || C09E7.9 || WBGene00015643 || (1)	0.1	-0.39	-0.45	0.05	0.22	-0.25
C47B2.8	C47B2.8 || prx-11 || WBGene00004196 || (1)	-0.2	0.2	0.12	-0.15	-0.85	0.34
C02G6.2	C02G6.2 || C02G6.2 || WBGene00015360 || (4)		-0.29	-0.14	0.04	0.32	0.22
Y62E10A.20	Y62E10A.20 || Y62E10A.20 || WBGene00044745 || (4)	-0.25	-0.2	-0.09	0.06	0.2	0.09
C17G10.9	C17G10.9 || C17G10.9 || WBGene00015920 || (1)	-0.13	-0.41	-0.1	0.14	0.14	0.14
F01F1.6	F01F1.6 || alh-9 || WBGene00000115 || (4)	-0.07	-0.23	-0.02	0.09	0.07	0.07
C16E9.1	C16E9.1 || C16E9.1 || WBGene00015865 || (1)	0.17	-0.55	0.05	0.49	0.59	0.34
C52E4.3	C52E4.3 || snr-4 || WBGene00004917 || (1)	0.08	-0.35	0.06	0.29	0.32	0.15
F39B2.2	F39B2.2 || uev-1 || WBGene00006730 || (1)	0.03	-0.33	0.1	0.3	0.34	0.18
F32D8.6	F32D8.6 || emo-1 || WBGene00001303 || (1)	-0.02	-0.24	0.01	0.23	0.23	0.17
W04A4.2	W04A4.2 || W04A4.2 || WBGene00012231 || (3)	-0.08	-0.45	-0.06	0.45	0.43	0.49
Y69A2AL.2	Y69A2AL.2 || Y69A2AL.2 || WBGene00044468 || (3)	-0.06	-0.36	-0.05	0.39	0.33	0.43
C09E7.4	C09E7.4 || C09E7.4 || WBGene00015638 || (1)	-0.17	-0.07	-0.48	-0.17	-0.24	-0.49
F33D4.4	F33D4.4 || F33D4.4 || WBGene00017996 || (1)	-0.03	-0.21	-0.15	-0.31	-0.32	0.01
H27M09.1	H27M09.1 || H27M09.1 || WBGene00019245 || (1)	-0.05	-0.11	-0.08	-0.22	-0.26	0.02
C29G2.6	C29G2.6 || C29G2.6 || WBGene00016234 || (1)	-0.29	-0.03	0.07	-0.1	-0.25	-0.13
F53C11.5	F53C11.5 || F53C11.5 || WBGene00009975 || (1)	0.25	-0.15	-0.02	-0.13	-0.12	-0.05
F47B3.3	F47B3.3 || F47B3.3 || WBGene00018527 || (1)	0.23	-0.08	0.26	0.28	0.47	0.29
F17C8.1	F17C8.1 || acy-1 || WBGene00000068 || (1)	0.14	-0.06	0.13	0.07	0.21	-0.02
F14B8.7	F14B8.7 || otpl-3 || WBGene00017449 || (1)	-0.15	-0.27	-0.48	-0.45	-0.07	-0.04
F30F8.5	F30F8.5 || F30F8.5 || WBGene00009274 || (1)	-0.78	0.07	-0.01	-0.12	0.03	0.3
B0545.1	B0545.1 || tpa-1 || WBGene00006599 || (2)	0.09	0.09	0.23	0.17	0.03	-0.06
BE10.6	BE10.6 || BE10.6 || WBGene00044128 || (1)	-0.08	-0.06	0.03	-0.11	-0.28	0.02
C42C1.14	C42C1.14 || rpl-34 || WBGene00004448 || (1)	-0.08	-0.08	0.04	-0.1	-0.22	0.05
F19F10.10	F19F10.10 || F19F10.10 || WBGene00017606 || (1)	0.21	-0.2	-0.12	-0.05	-0.17	-0.33
F08C6.7	F08C6.7 || unc-98 || WBGene00006827 || (1)	0.15	0.14	0.13	0.17	0.24	0.24
C07A9.2	C07A9.2 || C07A9.2 || WBGene00007400 || (5)	-0.13	-0.39	-0.05	0.1	-0.07	-0.1
F17C11.7	F17C11.7 || F17C11.7 || WBGene00008918 || (2)	-0.08	-0.26	-0.04	0.05	-0.06	-0.08
Y47G6A.28	Y47G6A.28 || tag-63 || WBGene00006440 || (1)	-0.33	-0.71	-0.11	0.19	-0.16	-0.17
F26E4.1	F26E4.1 || sur-6 || WBGene00006352 || (2)	-0.18	-0.43	-0.05	-0.03	-0.1	-0.05
Y54E10BR.8	Y54E10BR.8 || ztf-23 || WBGene00021846 || (1)	-0.15	-0.33	-0.03	0.02	-0.05	-0.07
C13B9.4	C13B9.4 || pdfr-1 || WBGene00015735 || (4)	0.31	-0.13	-0.05	-0.1	-0.07	-0.15
C39E9.14	C39E9.14 || dli-1 || WBGene00001007 || (4)	0.25	-0.16	-0.05	-0.03	-0.12	-0.08
C28C12.10	C28C12.10 || tag-77 || WBGene00006450 || (4)	0.33	-0.24	0.06	0.02	-0.12	-0.13
B0564.1	B0564.1 || tin-9.2 || WBGene00044083 || (1)	0.21	-0.19	0	-0.05	-0.06	-0.05
T18H9.7	T18H9.7 || tag-232 || WBGene00044077 || (1)	0.41	-0.43	0.03	-0.04	-0.13	-0.09
F43G6.1	F43G6.1 || dna-2 || WBGene00001016 || (1)	0.36	-0.31	-0.03	-0.07	-0.14	-0.14
H14E04.2	H14E04.2 || H14E04.2 || WBGene00019199 || (2)	0.36	-0.36	0.04	-0.01	-0.18	-0.14
K08H10.4	K08H10.4 || uda-1 || WBGene00010697 || (3)	0.33	-0.19	0	-0.12	-0.08	-0.07
R13H8.1	R13H8.1 || daf-16 || WBGene00000912 || (5)	0.44	-0.29	-0.02	-0.16	-0.13	-0.2
F53B7.5	F53B7.5 || F53B7.5 || WBGene00009968 || (1)	0.05	0.12	0.09	-0.67	-0.44	-0.22
C06B8.7	C06B8.7 || C06B8.7 || WBGene00007372 || (1)	0.46	0.18	-0.74	-0.07	-0.27	-0.07
F58A3.2	F58A3.2 || egl-15 || WBGene00001184 || (13)	0.24	0.33	0.13	0.07	-0.26	0.12
F52D2.7	F52D2.7 || F52D2.7 || WBGene00018689 || (1)	-0.05	-0.1	-0.38	0.05	-0.22	-0.53
F45E12.3	F45E12.3 || cul-4 || WBGene00000839 || (3)	0.08	-0.41	-0.1	0.06	0.16	-0.15
F54F3.4	F54F3.4 || F54F3.4 || WBGene00010063 || (1)	0.07	0.32	0.37	0.41	0.18	0.47
C05D11.13	C05D11.13 || C05D11.13 || WBGene00015488 || (1)	-0.11	0.34	0.04	-0.32	-0.46	-0.26
C06G4.2	C06G4.2 || clp-1 || WBGene00000542 || (2)	-0.1	0.14	-0.04	-0.16	-0.33	-0.12
C10C6.7	C10C6.7 || C10C6.7 || WBGene00007515 || (3)	-0.08	0.18	-0.03		-0.32	-0.17
F35H8.6	F35H8.6 || ugt-58 || WBGene00009450 || (1)	-0.12	0.2	-0.01	-0.44	-0.36	-0.22
C43E11.7	C43E11.7 || ndx-7 || WBGene00003584 || (1)	-0.07	0.08	-0.03	-0.18	-0.17	-0.07
B0261.4	B0261.4 || B0261.4 || WBGene00015092 || (1)	-0.07	0.11	-0.03	-0.26	-0.18	-0.07
Y17G9B.5	Y17G9B.5 || Y17G9B.5 || WBGene00021202 || (1)	-0.18	0.21	-0.17	-0.62	-0.45	-0.14
Y57G11C.11	Y57G11C.11 || coq-3 || WBGene00000763 || (5)	-0.03	0.14	-0.05	-0.05	-0.24	-0.1
K03B4.1	K03B4.1 || K03B4.1 || WBGene00019353 || (1)	-0.02	0.2	-0.07	-0.42	-0.42	-0.18
Y47G6A.23	Y47G6A.23 || lpd-3 || WBGene00003060 || (1)	-0.07	0.32	-0.12	-0.46	-0.58	-0.14
C01G10.12	C01G10.12 || dnj-3 || WBGene00001021 || (1)	-0.54	0.13	-0.14	0.12	0.16	-0.2
C47D12.5	C47D12.5 || C47D12.5 || WBGene00008139 || (1)	-1	-0.1	0.13	-0.47	-0.42	-0.16
F48E8.1	F48E8.1 || lon-1 || WBGene00003055 || (1)	-0.23	0.6	0.13	-0.1	-0.23	-0.09
D2013.8	D2013.8 || scp-1 || WBGene00004744 || (1)	0.36	-0.19	0.15	0.13	0	-0.11
F58G1.8	F58G1.8 || F58G1.8 || WBGene00010270 || (1)	0.6	-0.29	0.17	0.15	0.01	-0.17
T28F3.3	T28F3.3 || hke-4.1 || WBGene00044067 || (1)	0.44	-0.28	0.17	0.22	0.02	-0.06
F43G9.13	F43G9.13 || F43G9.13 || WBGene00009673 || (1)	-0.53	-0.44	-0.26	0.07	0.46	-0.03
C18D11.4	C18D11.4 || rsp-8 || WBGene00004705 || (2)	-0.13	-0.23	-0.26	0.03	-0.16	-0.06
B0495.4	B0495.4 || nhx-2 || WBGene00003730 || (1)	0.43	0.1	0.07	0.05	0.39	0.06
C55B6.2	C55B6.2 || dnj-7 || WBGene00001025 || (1)	-0.33	-0.09	-0.15	0.2	-0.38	-0.1
B0302.1	B0302.1 || kin-25 || WBGene00002207 || (1)		-0.31	-0.42	0.15	-0.67	0.13
F39B1.1	F39B1.1 || F39B1.1 || WBGene00009552 || (1)	-0.07	-0.15	-0.17	0.06	-0.25	0.07
M4.1	M4.1 || M4.1 || WBGene00019766 || (1)	-0.45	-0.28	-0.26	0.15	-0.59	0.09
F52G3.1	F52G3.1 || F52G3.1 || WBGene00018710 || (1)	-0.49	-0.3	-0.35	0.18	-0.48	0.03
C56A3.9	C56A3.9 || C56A3.9 || WBGene00044800 || (1)	-0.41	-0.44	-0.1	0.38	-0.08	0.07
F44F4.11	F44F4.11 || tba-4 || WBGene00006530 || (1)	0.13	0.07	0.24	0.36	0.16	0.21
F54F2.9	F54F2.9 || F54F2.9 || WBGene00018836 || (1)	-0.17	-0.14	-0.29	0.06	0.24	-0.13
D1037.1	D1037.1 || D1037.1 || WBGene00017025 || (1)	0.11	-0.38	-0.02	0.04	-0.03	-0.03
T02G5.12	T02G5.12 || T02G5.12 || WBGene00020168 || (1)	0.05	-0.3	-0.03	0	-0.02	0.01
F09G8.7	F09G8.7 || F09G8.7 || WBGene00017321 || (1)	0.05	-0.39	-0.08	0.28	0.12	0.07
T19B10.11	T19B10.11 || mxl-1 || WBGene00003509 || (1)	0.12	-0.46	-0.02	0.29	0.17	0.09
C10F3.6	C10F3.6 || fut-8 || WBGene00001508 || (1)	0.47	-0.28	-0.2	0.2	0.59	-0.31
C06G3.2	C06G3.2 || klp-18 || WBGene00002228 || (1)	0.25	-0.44	-0.13	0.16	0.19	-0.15
C27B7.1	C27B7.1 || spr-2 || WBGene00005007 || (2)	0.14	-0.34	-0.05	0.12	0.09	-0.13
T05G5.8	T05G5.8 || T05G5.8 || WBGene00011502 || (1)	0.09	-0.3	-0.06	0.13	0.1	-0.13
K06A1.4	K06A1.4 || nhr-22 || WBGene00003621 || (1)	0.3	-0.74	-0.13	0.32	0.41	-0.29
F56F3.5	F56F3.5 || rps-1 || WBGene00004470 || (6)	0.17	-0.06	0.02	-0.05	0.01	0.06
C24G7.4	C24G7.4 || C24G7.4 || WBGene00016066 || (1)		0.46	0.47	-0.2	0.09	-0.2
F54F2.8	F54F2.8 || prx-19 || WBGene00004201 || (1)	0.12	0.15	0.17	-0.07	0.03	-0.12
Y50D4B.3	Y50D4B.3 || Y50D4B.3 || WBGene00021742 || (1)	0.5	0.45	0.6	-0.16	0.01	-0.44
F40E10.6	F40E10.6 || F40E10.6 || WBGene00009574 || (2)	0.33	0.1	0	0.07	-0.02	0.08
B0546.1	B0546.1 || mai-2 || WBGene00015248 || (6)	-0.94	-0.54	0.12	0.19	0.41	0.19
C47B2.2	C47B2.2 || C47B2.2 || WBGene00008131 || (1)	-0.54	-0.39	0.09	0.13	0.25	0.12
C05D11.2	C05D11.2 || vps-16 || WBGene00006516 || (1)	0.13	0.03	-0.01	-0.16	-0.26	-0.21
F28C6.8	F28C6.8 || F28C6.8 || WBGene00009207 || (3)	-0.58	-0.03	-0.1	0.04	1.33	0.04
F07H5.5	F07H5.5 || F07H5.5 || WBGene00014309 || (5)	0.27	0.33	0.32	-0.32	0.18	0.11
C46A5.6	C46A5.6 || C46A5.6 || WBGene00016702 || (1)	-0.16	-0.09	-0.05	-0.1	-0.16	0.06
F59E11.10	F59E11.10 || nhr-195 || WBGene00019115 || (1)	-0.81	-0.23	-0.14	-0.36	-0.69	0.27
C25D7.10	C25D7.10 || C25D7.10 || WBGene00007720 || (1)	-0.02	-0.13	-0.15	-0.03	0.18	-0.07
C55A6.10	C55A6.10 || C55A6.10 || WBGene00008339 || (1)	-0.11	-0.35	-0.05	-0.38	-1.13	0.01
T21C12.2	T21C12.2 || hpd-1 || WBGene00001993 || (3)	-0.15	-0.15	-0.04	-0.23	-0.51	-0.02
C24B5.2	C24B5.2 || spas-1 || WBGene00016045 || (1)	0.14	-0.32	0.02	0.17	0.01	-0.1
F56F11.4	F56F11.4 || F56F11.4 || WBGene00018991 || (1)	0.14	-0.34	0	0.26	0.04	-0.12
B0513.7	B0513.7 || B0513.7 || WBGene00007199 || (1)	0.17	-0.33	0.01	0.34	-0.02	-0.17
T23F4.4	T23F4.4 || nas-27 || WBGene00003545 || (1)	0.73	-1.01	-0.07	1.03	-0.3	-0.55
F14F9.8	F14F9.8 || F14F9.8 || WBGene00044536 || (9)	0	-0.24	-0.1	0.24	0.24	-0.03
F41B4.4	F41B4.4 || glr-6 || WBGene00001617 || (2)	-0.1	-0.05	-0.24	0.03	-0.07	-0.24
F57C2.6	F57C2.6 || spat-1 || WBGene00010198 || (5)	-0.24	-0.08	-0.53	0	-0.16	-0.52
C18A3.6	C18A3.6 || rab-3 || WBGene00004267 || (2)	0.21	0.19	0.08	-0.31	-0.34	0.07
C06A12.3	C06A12.3 || C06A12.3 || WBGene00007357 || (1)	-0.43	-0.33	0.12	0.02	0.07	0.09
K05C4.2	K05C4.2 || K05C4.2 || WBGene00010579 || (7)	-0.47	-0.3	0.16	0.04	0.13	0.16
F59A3.5	F59A3.5 || F59A3.5 || WBGene00019078 || (3)	0.37	-0.19	-0.19	0.11	0.23	0.04
F32D8.14	F32D8.14 || F32D8.14 || WBGene00009336 || (2)	-0.12	-0.15	-0.08	0.21	0.17	-0.04
F44C8.6	F44C8.6 || nhr-56 || WBGene00003646 || (1)	-0.02	0.35	0.04	-0.64	-0.58	0.36
C40D2.2	C40D2.2 || math-20 || WBGene00016555 || (1)	-0.26	-0.03	0	-0.06	0.34	0.09
C49A9.4	C49A9.4 || C49A9.4 || WBGene00016758 || (1)	0.37	-0.15	-0.07	0.05	0.48	0
F56F11.3	F56F11.3 || klf-1 || WBGene00018990 || (1)	0.41	-0.12	-0.07	0.01	0.48	0.04
C15B12.6	C15B12.6 || C15B12.6 || WBGene00015787 || (3)	-0.34	0.17	-0.14	0.33	-0.18	-0.05
C06G4.1	C06G4.1 || C06G4.1 || WBGene00015557 || (1)	0.29	-0.21	-0.1	-0.04	0.11	-0.25
F23B2.13	F23B2.13 || rpb-12 || WBGene00009078 || (6)	-0.73	-0.58	-0.15	-0.02	0.26	0.23
C24A11.9	C24A11.9 || coq-1 || WBGene00000761 || (1)	0.6	0.25	0.03	0.22	0.43	-0.1
F44E5.1	F44E5.1 || F44E5.1 || WBGene00009688 || (7)	0.31	0.15	-0.02	0.15	0.22	-0.08
C18B2.4	C18B2.4 || C18B2.4 || WBGene00015955 || (1)	0.37	0.11	0.21	-0.2	-0.11	0.06
M60.5	M60.5 || kqt-2 || WBGene00002234 || (1)	0.87	0.27	0.53	-0.43	-0.1	0.27
F23F1.3	F23F1.3 || fbxc-54 || WBGene00017744 || (1)	-0.53	0.28	-0.04	-0.89	-0.35	-0.16
C54D2.4	C54D2.4 || sul-3 || WBGene00006310 || (1)	0.69	-0.16	0.35	0.4	0.47	0.56
C43G2.1	C43G2.1 || C43G2.1 || WBGene00016610 || (3)	0.19	-0.28	-0.24	0.09	-0.19	-0.02
C09H6.1	C09H6.1 || spr-4 || WBGene00005009 || (1)	0.16	-0.11	-0.06	-0.13	-0.07	-0.14
F31D4.3	F31D4.3 || fkb-6 || WBGene00001431 || (4)	0.19	-0.1	-0.07	-0.14	-0.13	-0.13
B0041.3	B0041.3 || B0041.3 || WBGene00015008 || (1)	-0.59	0.17	-0.85	-0.33	-0.02	-0.38
C28H8.9	C28H8.9 || C28H8.9 || WBGene00016200 || (3)	-0.05	-0.34	-0.02	0.05	-0.03	-0.01
B0034.3	B0034.3 || casy-1 || WBGene00000403 || (2)	0.25	0.18	0.12	0	0.05	0.23
C47A4.2	C47A4.2 || C47A4.2 || WBGene00008123 || (1)	0.06	-0.94	-0.2	-0.18	-0.05	-0.04
C05D11.7	C05D11.7 || C05D11.7 || WBGene00015484 || (3)	0.21	-0.22	-0.09	-0.01	-0.26	-0.14
D2030.12	D2030.12 || D2030.12 || WBGene00008421 || (1)	-0.4	0.55	-0.04	-0.15	-0.56	-0.04
C50H2.13	C50H2.13 || C50H2.13 || WBGene00008246 || (1)	0.52	-0.02	0.49	0.15	0.07	0.54
C18A11.3	C18A11.3 || C18A11.3 || WBGene00015949 || (1)	0.37	0.1	0.2	-0.01	0.11	0.24
C35D10.14	C35D10.14 || clec-5 || WBGene00016450 || (1)	0.53	0.2	0.29	0.02	0.12	0.39
K04G2.9	K04G2.9 || K04G2.9 || WBGene00010567 || (1)	0.25	0.03	0.2	0.02	0.07	0.26
Y106G6H.1	Y106G6H.1 || Y106G6H.1 || WBGene00013716 || (1)	0.38	0.08	0.28	-0.04	0.09	0.34
B0513.1	B0513.1 || lin-66 || WBGene00001562 || (2)	-0.21	-0.1	-0.49	0.17	-0.03	-0.06
F53G2.7	F53G2.7 || mnat-1 || WBGene00018769 || (1)	0.33	0.21	-0.27	-1.2	0.2	-0.23
C07B5.4	C07B5.4 || C07B5.4 || WBGene00007409 || (6)	-0.17	0.23	0.26	-0.06	-0.12	0.07
Y41D4B.20	Y41D4B.20 || nhr-287 || WBGene00021521 || (1)	-0.21	0.34	0.32	-0.15	-0.21	0.12
C24A3.8	C24A3.8 || C24A3.8 || WBGene00016036 || (1)	-0.26	0.43	0.35	-0.09	-0.2	-0.1
Y43C5A.7	Y43C5A.7 || Y43C5A.7 || WBGene00044922 || (1)	-0.29	0.47	0.46	-0.16	-0.25	0
C27B7.5	C27B7.5 || C27B7.5 || WBGene00007762 || (1)	-0.3	-0.34	0.03	-0.06	-0.19	-0.07
T01B11.5	T01B11.5 || str-176 || WBGene00006220 || (5)	-0.39	-0.34	0.01	-0.09	-0.27	-0.06
F28H1.3	F28H1.3 || ars-2 || WBGene00000197 || (3)	0.32	-0.64	-0.2	-0.38	-0.1	-0.14
T07A9.9	T07A9.9 || T07A9.9 || WBGene00020297 || (13)	0.24	-0.41	-0.09	-0.21	-0.02	-0.03
F56B3.1	F56B3.1 || col-103 || WBGene00000677 || (1)	-0.07	0.36	0.38	-0.66	-0.5	-0.07
F35C11.4	F35C11.4 || F35C11.4 || WBGene00009403 || (1)	-0.17	-0.41	-0.36	0.05	0.07	-0.08
F10B5.2	F10B5.2 || F10B5.2 || WBGene00008639 || (1)	-0.05	-0.05	-0.01	-0.14	-0.09	-0.09
F47F6.1	F47F6.1 || lin-42 || WBGene00018572 || (1)	-0.3	-0.48	-0.25	-0.09	0.2	0.21
C34E10.8	C34E10.8 || C34E10.8 || WBGene00016409 || (1)	0.32	-0.45	-0.08	0.22	0.11	-0.22
K05C4.6	K05C4.6 || hmp-2 || WBGene00001979 || (1)	0.36	-0.42	-0.05	0.22	0.1	-0.11
F32H5.7	F32H5.7 || twk-43 || WBGene00006693 || (4)	-0.05	-0.04	-0.09	-0.37	-0.18	-0.03
C49C8.4	C49C8.4 || cyp-33E1 || WBGene00016768 || (1)	-0.27	0.04	0.06	-0.1	-0.04	-0.01
B0432.3	B0432.3 || B0432.3 || WBGene00015185 || (1)	-0.78	0.12	0.13	-0.22	-0.15	0.1
ZK1320.11	ZK1320.11 || ZK1320.11 || WBGene00014259 || (1)	-0.69	0.17	0.07	-0.19	-0.18	0.15
C48B4.1	C48B4.1 || C48B4.1 || WBGene00008167 || (1)	-0.19	-0.51	-0.1	-0.11	0.29	0.19
D2096.13	D2096.13 || D2096.13 || WBGene00044953 || (1)	-0.46	0.9	0.47	0.3	-0.23	-0.29
C53A5.13	C53A5.13 || C53A5.13 || WBGene00008270 || (1)	-0.27	0.29	0.18	-0.06	-0.25	-0.1
F37H8.3	F37H8.3 || F37H8.3 || WBGene00009512 || (1)	-0.42	0.69	0.31	-0.01	-0.14	-0.1
F11H8.3	F11H8.3 || col-8 || WBGene00000597 || (1)	-0.41	0.45	0.26	-0.37	-0.16	-0.2
F46H5.5	F46H5.5 || F46H5.5 || WBGene00018521 || (1)	-0.57	0.84	0.32	0.42	-0.09	-0.28
F59A7.12	F59A7.12 || F59A7.12 || WBGene00044520 || (1)	-0.42	0.57	0.23		-0.11	-0.19
Y43B11AR.3	Y43B11AR.3 || Y43B11AR.3 || WBGene00021544 || (1)	-0.36	0.42	0.17	-0.07	-0.06	-0.1
F18F11.5	F18F11.5 || F18F11.5 || WBGene00017578 || (1)	-0.3	0.37	0.11	-0.53	-0.13	-0.08
F47B8.4	F47B8.4 || F47B8.4 || WBGene00009805 || (1)	-0.55	0.81	0.24		-0.31	-0.17
Y17D7A.1	Y17D7A.1 || nhr-230 || WBGene00012446 || (1)	-0.33	0.41	0.18	-0.06	-0.22	-0.13
F01D4.2	F01D4.2 || ugt-44 || WBGene00008486 || (1)	-0.59	0.9	0.23	-0.72	-0.53	-0.41
W03F11.1	W03F11.1 || W03F11.1 || WBGene00021005 || (1)	-0.31	0.52	0.19	-0.3	-0.27	-0.2
K04D7.3	K04D7.3 || gta-1 || WBGene00001794 || (1)	-0.23	0.26	0.06	-0.38	-0.01	-0.1
C34F6.10	C34F6.10 || C34F6.10 || WBGene00007944 || (1)	-0.27	0.81	0.04	-0.27	-0.78	-0.17
F22D6.4	F22D6.4 || nduf-6 || WBGene00009051 || (1)	-0.04	0.15	0.02	-0.06	-0.13	-0.01
Y39E4B.9	Y39E4B.9 || bre-2 || WBGene00000267 || (1)	-0.19	0.8	0.29	-0.41	-0.79	0.07
C12D5.9	C12D5.9 || C12D5.9 || WBGene00015710 || (1)	-0.84	-0.03	-0.56	-0.23	-0.09	0.19
F53F8.3	F53F8.3 || F53F8.3 || WBGene00010000 || (1)	-0.66	-0.14	-0.26	0.09	0.06	-0.62
DY3.8	DY3.8 || DY3.8 || WBGene00008440 || (2)	-0.36	-0.46	-0.13	0.16	0.03	-0.34
C16A3.1	C16A3.1 || C16A3.1 || WBGene00015806 || (1)	0.11	-0.25	-0.32	0.1	0.13	-0.29
C09E7.7	C09E7.7 || C09E7.7 || WBGene00015641 || (9)	0.09	-0.35	-0.34	0.13	0.09	-0.29
Y110A7A.1	Y110A7A.1 || hcp-6 || WBGene00001833 || (3)	0.06	-0.31	-0.28	0.18	0.09	-0.26
CC8.2	CC8.2 || CC8.2 || WBGene00016987 || (1)	0	-0.41	-0.22	0.44	-0.16	-0.22
C26C6.5	C26C6.5 || dcp-66 || WBGene00000938 || (1)	-0.54	-0.81	-0.82	1.07	0.6	-0.27
C01G12.4	C01G12.4 || wee-1.2 || WBGene00006939 || (1)	0.8	0.02	0.17	0.5	-0.06	0.04
F40F8.4	F40F8.4 || F40F8.4 || WBGene00009577 || (3)	0.32	0.25	0.02	0.08	0.26	0.17
F59E10.1	F59E10.1 || orc-2 || WBGene00003882 || (2)	0.24	-0.36	-0.1	0.04	-0.03	-0.18
F54E12.2	F54E12.2 || F54E12.2 || WBGene00010061 || (1)	0.13	-0.2	-0.08	-0.17	-0.03	-0.2
F53H8.1	F53H8.1 || apm-3 || WBGene00000164 || (3)	-0.69	-0.44	-0.44	-0.05	0.08	-1.07
C44B9.5	C44B9.5 || com-1 || WBGene00008082 || (2)	0.15	-0.01	-0.07	-0.18	-0.24	-0.26
K06A5.1	K06A5.1 || K06A5.1 || WBGene00019429 || (1)	0.11	0.05	-0.07	-0.16	-0.23	-0.24
F49C12.12	F49C12.12 || F49C12.12 || WBGene00009881 || (1)	-0.36	0	0.05	0.03	0.25	0.12
B0035.3	B0035.3 || B0035.3 || WBGene00007106 || (1)	-0.71	-0.27	-0.11	-0.01	0.29	-0.1
C08B6.10	C08B6.10 || C08B6.10 || WBGene00007430 || (1)	0.12	0.19	0.25	0.23	-0.08	0.23
R11G11.2	R11G11.2 || nhr-58 || WBGene00003648 || (2)	0.56	0.83	0.87	0.61	-0.35	0.78
F42G8.11	F42G8.11 || sph-1 || WBGene00004979 || (1)	-0.1	0.57	0.12	-0.02	-0.29	0.2
C18D11.9	C18D11.9 || C18D11.9 || WBGene00045211 || (4)	-0.47	-0.6	-0.03	0.13	0.24	0.12
F42C5.8	F42C5.8 || rps-8 || WBGene00004477 || (6)	-0.44	-0.53	-0.12	0.15	0.28	0.1
F57F4.3	F57F4.3 || gfi-1 || WBGene00001581 || (1)	0.57	-0.09	-0.04	0.12	0.11	-0.14
F35H12.4	F35H12.4 || F35H12.4 || WBGene00018076 || (1)	-0.01	0.18	0.05	-0.1	-0.1	0.1
D2085.1	D2085.1 || pyr-1 || WBGene00004259 || (2)	0.16	0.05	-0.04	0.15	0.08	0.12
F39H12.3	F39H12.3 || F39H12.3 || WBGene00018214 || (1)	0.07	0.04	0.19	0.14	0.03	0.12
F27C8.4	F27C8.4 || spp-18 || WBGene00005003 || (1)	0.64	0.76	0.68	-0.77	-0.66	-0.5
C49C3.4	C49C3.4 || C49C3.4 || WBGene00008194 || (1)	0.23	0.41	0.41	-0.5	-0.51	-0.13
K04A8.3	K04A8.3 || K04A8.3 || WBGene00019375 || (1)	0.4	0.64	0.51	-0.69	-0.64	-0.3
F02A9.3	F02A9.3 || far-2 || WBGene00001386 || (4)	0.1	0.24	0.19	-0.29	-0.24	-0.02
Y75B12B.6	Y75B12B.6 || plc-2 || WBGene00004037 || (1)	0.1	0.31	0.25	-0.32	-0.29	0
F26F12.1	F26F12.1 || col-140 || WBGene00000713 || (1)	0.25	0.54	0.31	-0.31	-0.42	-0.24
F21F8.3	F21F8.3 || asp-5 || WBGene00000218 || (3)	0.24	0.41	0.25	-0.26	-0.37	-0.11
Y73E7A.7	Y73E7A.7 || bre-4 || WBGene00000269 || (1)	0.1	0.15	0.13	-0.11	-0.15	-0.07
C49F5.1	C49F5.1 || sams-1 || WBGene00008205 || (7)	0.41	-0.38	-0.1	-0.44	0.39	-0.08
C01A2.3	C01A2.3 || C01A2.3 || WBGene00007215 || (2)	0.23	-0.3	0.09	0.17	0.29	0.15
C37H5.5	C37H5.5 || C37H5.5 || WBGene00016508 || (1)	-0.29	-0.33	-0.06	-0.01	-0.04	-0.01
C27A12.8	C27A12.8 || ari-1 || WBGene00016158 || (1)	-0.04	-0.09	-0.03	-0.35	-0.28	-0.1
F36G3.1	F36G3.1 || F36G3.1 || WBGene00009482 || (6)	0.04	-0.05	0.28	0.25	0.17	0.19
F56A3.2	F56A3.2 || F56A3.2 || WBGene00018909 || (1)	-0.16	-0.07	-0.17	0.05	-0.92	-0.24
C04E12.7	C04E12.7 || scrm-3 || WBGene00015437 || (3)	-0.71	-0.2	-0.04		0.54	-0.33
T05H10.2	T05H10.2 || apn-1 || WBGene00000151 || (2)	-0.44	-0.19	-0.05	-0.05	0.3	-0.26
F56B6.6	F56B6.6 || F56B6.6 || WBGene00018937 || (5)	0.56	0.15	0.62	0.27	0.14	0.63
F55A3.2	F55A3.2 || F55A3.2 || WBGene00018848 || (1)	-0.38	-0.6	-0.12	0.05	0.33	0.04
C41G7.9	C41G7.9 || C41G7.9 || WBGene00077771 || (3)	0.03	0.29	0.37	-0.04	-0.2	0.01
R11G11.1	R11G11.1 || nhr-132 || WBGene00003722 || (1)	0.03	0.3	0.53		-0.31	-0.06
F54D5.16	F54D5.16 || F54D5.16 || WBGene00044040 || (1)	0.03	0.2	0.5	0.05	-0.19	-0.01
C44B11.4	C44B11.4 || C44B11.4 || WBGene00016634 || (1)	0.21	0.49	0.34	-0.46	-0.4	0.21
C48B4.10	C48B4.10 || C48B4.10 || WBGene00008173 || (1)	-0.12	-0.35	-0.22	-0.01	0.28	0.07
F11C1.1	F11C1.1 || F11C1.1 || WBGene00008690 || (2)	-0.1	-0.37	-0.15	0	0.27	0.08
B0365.6	B0365.6 || clec-41 || WBGene00007153 || (3)	0.19	-0.19	0.13	0.15	0.43	-0.03
T05F1.4	T05F1.4 || T05F1.4 || WBGene00011490 || (1)	0.14	-0.11	0.05	0.1	0.22	-0.01
C35C5.9	C35C5.9 || C35C5.9 || WBGene00007958 || (6)	-0.12	-0.12	0.32	0.3	0.29	0.27
C32D5.7	C32D5.7 || C32D5.7 || WBGene00016315 || (1)	0.52	0.3	0.17	-0.63	0.01	0.04
C08B11.8	C08B11.8 || C08B11.8 || WBGene00007435 || (1)	0.07	-0.12	-0.2	0.04	0.14	-0.05
C51E3.9	C51E3.9 || C51E3.9 || WBGene00008254 || (1)	0.63	0.66	0.29	0.08	0.44	0.09
C06A6.3	C06A6.3 || mvb-12 || WBGene00015508 || (1)	0.28	-0.11	-0.37	-0.12	-0.05	-0.26
F26D2.14	F26D2.14 || F26D2.14 || WBGene00009152 || (1)	0.83	0.67	0.26	-0.32	-0.43	0.23
C49C3.12	C49C3.12 || clec-197 || WBGene00008202 || (1)	0.25	-0.15	0.41	0.6	0.58	0.33
F13H10.6	F13H10.6 || F13H10.6 || WBGene00008777 || (3)	0.19	-0.12	0.44	0.47	0.36	0.25
F15D4.5	F15D4.5 || F15D4.5 || WBGene00008862 || (1)	0.18	-0.37	-0.23	0.26	0.11	0.03
C18C4.10	C18C4.10 || klc-2 || WBGene00002215 || (4)	-0.05	0.26	0.11	-0.03	-0.18	0.03
F44G3.14	F44G3.14 || fbxa-143 || WBGene00044661 || (1)	-0.86	-0.24	-0.14	-0.09	-0.36	-0.82
C52E4.5	C52E4.5 || C52E4.5 || WBGene00008258 || (1)	0.21	-0.19	-0.13	-0.12	0.07	0.01
C26H9A.1	C26H9A.1 || vha-7 || WBGene00006916 || (1)	0	-0.18	-0.09	-0.33	-0.11	-0.29
T13B5.9	T13B5.9 || T13B5.9 || WBGene00020476 || (1)	-0.1	-0.36	-0.17	-0.62	-0.3	-0.53
F15H10.2	F15H10.2 || col-13 || WBGene00000602 || (2)	0.14	0.18	0.99	-0.08	0.18	0.5
C33B4.4	C33B4.4 || C33B4.4 || WBGene00007892 || (1)		-0.06	-0.18	0.05	-0.4	-0.15
H06O01.1	H06O01.1 || pdi-3 || WBGene00003964 || (2)	-0.07	-0.01	-0.1	0.01	-0.26	-0.08
F54B11.3	F54B11.3 || unc-84 || WBGene00006816 || (2)	-0.03	-0.05	-0.28	0.05	-0.81	-0.23
B0285.1	B0285.1 || B0285.1 || WBGene00007135 || (1)	0.27	-0.57	0.02	0.36	0.2	-0.01
F36A2.1	F36A2.1 || cids-2 || WBGene00009451 || (1)	0.16	-0.58	0.02	0.29	0.19	-0.07
F13E9.1	F13E9.1 || F13E9.1 || WBGene00008750 || (2)	0.13	-0.32	-0.09	0.17	0.11	0.01
W02A2.6	W02A2.6 || rec-8 || WBGene00004333 || (1)	0.15	-0.52	-0.09	0.25	0.15	-0.02
ZK418.9	ZK418.9 || ZK418.9 || WBGene00022738 || (5)	0.34	-0.76	-0.3	0.29	0.28	-0.02
C50F4.7	C50F4.7 || his-37 || WBGene00001911 || (2)	-0.56	0.26	0.06	0.04	-0.09	0.21
M03A8.2	M03A8.2 || atg-2 || WBGene00019748 || (1)		0.68	0.14	0.12	-0.38	0.5
F22F4.4	F22F4.4 || F22F4.4 || WBGene00017717 || (1)	-0.48	0.54	0.54	0.13	-0.69	0.1
C07A4.3	C07A4.3 || C07A4.3 || WBGene00007398 || (1)	-0.3	-0.28	0.68		-0.19	0.38
F37C12.12	F37C12.12 || mec-14 || WBGene00003176 || (1)		-0.1	0.43	0.79	-0.16	0.18
Y77E11A.4	Y77E11A.4 || jtr-1 || WBGene00002180 || (1)	-0.16	-0.01	0.17	0.28	-0.02	0.03
F53E2.1	F53E2.1 || tag-304 || WBGene00018757 || (1)	-0.51	0.22	-0.19	-0.3	-0.57	-0.11
D1014.8	D1014.8 || spr-1 || WBGene00005006 || (3)	-0.25	-0.11	-0.12	0.08	0.03	-0.21
F13B12.2	F13B12.2 || F13B12.2 || WBGene00008730 || (3)	-0.42	0.18	-0.03	-0.33	-0.18	0.07
D1022.7	D1022.7 || aka-1 || WBGene00000101 || (5)	0.06	-0.59	-0.11	-0.06	0.07	-0.21
D1044.3	D1044.3 || pqn-25 || WBGene00004114 || (1)	0.43	0.31	-0.02	-0.02	-0.02	0.14
C56E6.1	C56E6.1 || abcx-1 || WBGene00006522 || (2)	-0.08	-0.53	-0.63	-0.43	0.22	-0.12
F42A10.1	F42A10.1 || abcf-3 || WBGene00018339 || (1)	0.18	-0.07	-0.06	0.11	-0.15	-0.06
F13E9.13	F13E9.13 || F13E9.13 || WBGene00044797 || (1)	-0.79	0.2	-0.68	-0.53	-0.3	-0.23
C55A6.3	C55A6.3 || C55A6.3 || WBGene00008332 || (2)	-0.07	0.22	0.27	-0.03	-0.03	0.14
F14B8.4	F14B8.4 || F14B8.4 || WBGene00017446 || (1)	-0.53	0.32	0.1	0.32	0.07	0.23
C14A11.7	C14A11.7 || ssr-2 || WBGene00006055 || (1)	-0.55	0.44	0.09	0.32	0.2	0.24
K02E11.4	K02E11.4 || K02E11.4 || WBGene00010513 || (1)	-0.56	0.59	0.1	0.41	0.34	0.26
F20D12.6	F20D12.6 || ceh-19 || WBGene00000442 || (1)	0.32	-0.31	-0.24	-0.34	-0.04	0
C32D5.3	C32D5.3 || C32D5.3 || WBGene00016311 || (2)	0.09	0.02	-0.13	-0.3	-0.37	-0.34
C02F12.8	C02F12.8 || C02F12.8 || WBGene00015357 || (1)	0.03	0.05	-0.14	-0.23	-0.23	-0.26
C47B2.7	C47B2.7 || selb-1 || WBGene00008133 || (1)	0.06	0.11	-0.19	-0.32	-0.39	-0.41
M02B7.5	M02B7.5 || M02B7.5 || WBGene00019726 || (8)	0.01	0.09	-0.3	-0.34	-0.52	-0.49
C04F6.2	C04F6.2 || C04F6.2 || WBGene00015452 || (1)	0.51	0.37	0.75	0.12	-0.19	0.74
M02H5.1	M02H5.1 || nhr-99 || WBGene00003689 || (1)	0.73	0.4	0.92	0.15	-0.22	0.97
B0001.6	B0001.6 || B0001.6 || WBGene00007091 || (1)	-0.14	0.28	-0.1	-0.42	-0.24	0.06
F35H12.1	F35H12.1 || F35H12.1 || WBGene00018074 || (1)	-0.14	0.43	-0.14		-0.43	0.04
F31C3.1	F31C3.1 || cyn-5 || WBGene00000881 || (2)	-0.06	0.23	-0.02	-0.11	-0.28	-0.01
F58F9.7	F58F9.7 || F58F9.7 || WBGene00019060 || (1)	-0.19	0.74	-0.1	-0.45	-0.81	0.07
Y48C3A.16	Y48C3A.16 || Y48C3A.16 || WBGene00012996 || (1)	-0.08	0.13	-0.04	-0.26	-0.14	0.08
C33H5.8	C33H5.8 || C33H5.8 || WBGene00016375 || (1)	-0.11	-0.28	-0.26	0.1	0.14	-0.06
C27A7.3	C27A7.3 || C27A7.3 || WBGene00007755 || (3)	0.22	0.1	0.25	0.14	0.43	0.09
F31D4.9	F31D4.9 || F31D4.9 || WBGene00009294 || (1)	-0.18	-0.08	0.09	0.59	0.53	0.18
F43G6.3	F43G6.3 || F43G6.3 || WBGene00009656 || (3)	-0.67	-0.74	-0.36	0.12	-0.1	-0.14
C24A11.8	C24A11.8 || frm-4 || WBGene00001491 || (3)	0.1	-0.09	-0.03	-0.69	-0.21	-0.04
R166.2	R166.2 || R166.2 || WBGene00011302 || (1)	0.06	-0.03	-0.04	-0.34	-0.12	0.03
C01A2.4	C01A2.4 || C01A2.4 || WBGene00007216 || (1)	-0.41	0.21	-0.16	-0.08	-0.01	-0.21
Y48G8AL.15	Y48G8AL.15 || Y48G8AL.15 || WBGene00021692 || (3)	-0.53	0.19	-0.16	-0.12	-0.04	-0.21
B0412.3	B0412.3 || B0412.3 || WBGene00015173 || (1)	0.48	-0.1	0.07	0.16	0.23	-0.09
F28F8.3	F28F8.3 || lsm-5 || WBGene00003079 || (5)	0.25	0.09	-0.03	0.18	0.1	0.03
F53A3.7	F53A3.7 || F53A3.7 || WBGene00018723 || (1)	-0.56	0.08	0.37	-0.08	0.18	-0.01
F54B11.11	F54B11.11 || F54B11.11 || WBGene00010034 || (1)		0.17	0.51	-0.2	0.3	-0.06
F54H12.1	F54H12.1 || aco-2 || WBGene00000041 || (8)	0.65	0.09	0.31	-0.18	0.2	-0.02
F56H9.2	F56H9.2 || F56H9.2 || WBGene00010174 || (2)	0.01	-0.23	-0.04	-0.23	-0.21	-0.08
C25H3.4	C25H3.4 || C25H3.4 || WBGene00016113 || (1)	-0.09	-0.2	-0.22	0.05	0.07	-0.09
C44C1.1	C44C1.1 || C44C1.1 || WBGene00016641 || (1)	-0.55	-0.18	-0.28	-0.23	0.16	0.08
F49B2.5	F49B2.5 || src-2 || WBGene00005078 || (1)	-0.9	0.31	-0.63	0.01	-0.44	-0.39
C33D12.3	C33D12.3 || twk-26 || WBGene00006679 || (1)	0.08	-0.65	-0.34	0.31	0.27	0.03
F55A12.1	F55A12.1 || F55A12.1 || WBGene00018862 || (1)	0.03	-0.46	-0.27	0.28	0.18	0.01
F28E10.5	F28E10.5 || F28E10.5 || WBGene00044302 || (1)	0.07	-0.81	-0.51	0.34	0.34	0.11
F10F2.1	F10F2.1 || sel-2 || WBGene00004760 || (1)	-0.02	-0.28	-0.36	-0.43	-0.06	-0.07
D1005.1	D1005.1 || D1005.1 || WBGene00016995 || (4)	0.11	-0.7	-0.07	-0.47	-0.03	-0.15
F27B3.5	F27B3.5 || F27B3.5 || WBGene00017847 || (1)	-0.21	-0.2	-0.2	0.21	-0.66	-0.16
F59A2.1	F59A2.1 || npp-9 || WBGene00003795 || (6)	-0.4	-0.4	-0.13	0.89	1.12	-0.22
F57B10.14	F57B10.14 || F57B10.14 || WBGene00019007 || (1)	0.37	0.39	0.1	0.2	0.47	0.01
C16A3.10	C16A3.10 || C16A3.10 || WBGene00015814 || (3)	0.11	-0.11	0.1	-0.13	-0.02	0
F39B2.8	F39B2.8 || F39B2.8 || WBGene00009558 || (1)	0.27	0.18	0.28	0.17	0.52	0.33
B0285.6	B0285.6 || B0285.6 || WBGene00007138 || (1)	-0.55	0.07	-0.06	-0.31	-0.89	-0.11
W09B12.1	W09B12.1 || ace-1 || WBGene00000035 || (3)	-0.2	-0.01	-0.04	-0.18	-0.47	-0.07
F25H2.4	F25H2.4 || F25H2.4 || WBGene00009118 || (1)	-0.33	-0.21	-0.2	-0.32	-0.73	-0.03
Y57A10A.10	Y57A10A.10 || Y57A10A.10 || WBGene00013255 || (1)	-0.25	-0.1	-0.06	-0.18	-0.51	-0.02
F38H4.10	F38H4.10 || F38H4.10 || WBGene00009551 || (1)	-0.42	-0.43	-0.01	0.02	0.26	-0.06
F08F1.8	F08F1.8 || tth-1 || WBGene00006649 || (1)	0.49	0.38	0.09	-0.01	-0.13	0.19
D1025.9	D1025.9 || nspc-19 || WBGene00008360 || (1)	0.56	0.44	0.27	-0.49	0.15	0.21
C31C9.2	C31C9.2 || C31C9.2 || WBGene00007836 || (6)	-0.41	1.01	0.19	-0.01	-0.38	0.33
B0395.1	B0395.1 || nhx-1 || WBGene00003729 || (1)	-0.78	-0.87	-0.41	-0.27	0.16	-0.03
B0205.14	B0205.14 || B0205.14 || WBGene00044646 || (5)	0.47	1.56	1.02	0.77	0.79	-0.2
F42C5.6	F42C5.6 || F42C5.6 || WBGene00018348 || (1)	0.16	0.92	0.49	0.36	0.38	-0.21
B0310.5	B0310.5 || ugt-46 || WBGene00015141 || (1)	-0.67	-0.24	0.09	-0.52	-0.46	-0.19
F14D2.2	F14D2.2 || F14D2.2 || WBGene00017451 || (2)	-0.65	-0.54	-0.15	-0.78	-0.34	-0.24
F58B3.6	F58B3.6 || F58B3.6 || WBGene00010232 || (3)	-0.37	-0.3	-0.19	-0.5	-0.18	-0.06
C49A9.2	C49A9.2 || C49A9.2 || WBGene00016756 || (1)	-0.48	-0.06	-0.13	-0.08	0.03	0.12
C52B9.7	C52B9.7 || paf-2 || WBGene00003907 || (2)	0.29	0.05	0.18	0.03	0.24	0.01
C32D5.9	C32D5.9 || lgg-1 || WBGene00002980 || (2)	-0.49	0.46	0.23	-0.04	-0.14	0.47
F08F8.9	F08F8.9 || F08F8.9 || WBGene00017274 || (3)	0.12	-0.24	-0.24	0.15	-0.01	-0.14
F07F6.8	F07F6.8 || F07F6.8 || WBGene00017220 || (1)	-0.24	0.28	0.06	0.22	-0.02	0.14
C42D8.5	C42D8.5 || acn-1 || WBGene00000039 || (1)	0.64	1.12	0.08	0.08	0.69	0.62
C44B11.3	C44B11.3 || mec-12 || WBGene00003175 || (1)	0.16	0.32	0.13	-0.03	0.27	0.17
R02F11.1	R02F11.1 || R02F11.1 || WBGene00019839 || (1)	0.73	1.28	0.38	0.01	0.91	0.66
F07A11.2	F07A11.2 || F07A11.2 || WBGene00008546 || (1)	0.66	-0.55	-0.03	0.16	0.2	-0.12
M01F1.9	M01F1.9 || M01F1.9 || WBGene00010815 || (3)	0.3	-0.31	0	0.05	0.1	-0.07
T06D8.6	T06D8.6 || cchl-1 || WBGene00011527 || (2)	0.24	-0.19	-0.01	0.01	0.11	-0.05
C27B7.7	C27B7.7 || C27B7.7 || WBGene00007764 || (1)	0.19	0.34	0.13	-0.45	-0.03	0.16
C34B2.10	C34B2.10 || C34B2.10 || WBGene00016395 || (2)	-0.49	-0.15	-0.08	0.2	0.27	-0.11
F54F3.1	F54F3.1 || nid-1 || WBGene00003738 || (1)	0.33	0.16	0.19	-0.27	-0.03	0.05
F53B1.9	F53B1.9 || F53B1.9 || WBGene00044565 || (5)	0.41	-0.18	-0.15	-0.11	0.15	-0.08
C06A8.1	C06A8.1 || C06A8.1 || WBGene00015512 || (1)	0.3	0.08	0.23	-0.25	0	0.23
C33H5.19	C33H5.19 || tag-321 || WBGene00044325 || (1)	-0.18	-0.09	-0.08	-0.05	0.11	-0.03
C35B1.4	C35B1.4 || C35B1.4 || WBGene00016434 || (1)	0.19	0.41	0.5	-0.4	-0.09	-0.02
F44C8.9	F44C8.9 || nhr-184 || WBGene00018415 || (5)	0.28	0.32	0.29	0.49	0.05	0.15
F35B12.10	F35B12.10 || F35B12.10 || WBGene00009389 || (1)	0.2	-0.66	-0.33	-0.18	0.07	0.17
C25G6.2	C25G6.2 || tsp-9 || WBGene00006635 || (1)	0.23	0.11	0.13	0.09	-0.16	0.16
F08B12.2	F08B12.2 || prx-12 || WBGene00004197 || (1)	-0.1	-0.23	-0.29	-0.23	-0.17	0.07
F01G4.4	F01G4.4 || F01G4.4 || WBGene00008503 || (1)	0.03	-0.47	-0.15	-0.11	-0.19	0.06
C06C3.9	C06C3.9 || C06C3.9 || WBGene00014668 || (1)	0.01	-0.27	-0.32	-0.08	0.36	-0.32
C02F12.5	C02F12.5 || C02F12.5 || WBGene00015355 || (1)	-0.88	0.06	-0.2	-0.61	-0.71	0.31
F44C8.3	F44C8.3 || nhr-18 || WBGene00003617 || (1)	-0.23	0.47	0.22	-0.06	-0.42	0.07
F32A5.5	F32A5.5 || aqp-1 || WBGene00000169 || (1)	0.2	0.27	0.43	0.38	0.01	0.22
C46E10.9	C46E10.9 || C46E10.9 || WBGene00016713 || (1)	0.14	-0.7	-0.45	0.17	-0.39	-0.55
F09G2.3	F09G2.3 || F09G2.3 || WBGene00017312 || (1)	0.04	0.46	0.38	0.28	0	0.57
C34E11.4	C34E11.4 || C34E11.4 || WBGene00007937 || (1)	-1.04	0.66	-0.05		0.09	0.35
C28G1.6	C28G1.6 || C28G1.6 || WBGene00016191 || (1)	-0.46	0.44	0	-0.45	-0.71	0.14
C36A4.3	C36A4.3 || cyp-25A3 || WBGene00014697 || (1)	-0.37	0.27	-0.03	-0.41	-0.51	0.2
F31D5.4	F31D5.4 || F31D5.4 || WBGene00017947 || (1)		0.26	-0.09	-0.54	-0.6	0.25
F53F1.4	F53F1.4 || F53F1.4 || WBGene00009982 || (2)	-0.29	0.57	-0.15	-0.75	-0.81	0.24
B0001.4	B0001.4 || B0001.4 || WBGene00007089 || (1)	-0.11	-0.43	-0.21	-0.32	-0.01	-0.02
F07G6.10	F07G6.10 || F07G6.10 || WBGene00045271 || (1)	0.22	0.02	0.57	-0.01	0.2	0.17
B0047.5	B0047.5 || bath-14 || WBGene00015016 || (2)	0.31	-0.32	-0.1	0.3	0.14	-0.2
F23H12.11	F23H12.11 || F23H12.11 || WBGene00050938 || (1)	0.52	-0.72	-0.21	0.52	0.27	-0.23
T14G10.2	T14G10.2 || pxf-1 || WBGene00004254 || (5)	0.22	-0.3	-0.06	0.23	0.09	-0.06
C02F4.2	C02F4.2 || tax-6 || WBGene00006527 || (3)	0.46	0.19	0.21	0.28	-0.16	0.13
F47B7.1	F47B7.1 || F47B7.1 || WBGene00018532 || (3)	0.41	0.47	0.17	1.09	0.85	0.22
B0222.8	B0222.8 || col-10 || WBGene00000599 || (1)	0.58	0	0.19	0.17	0.1	0.24
C13F10.7	C13F10.7 || C13F10.7 || WBGene00015746 || (1)	-1.12	0.03	0.15	-0.22	-0.38	-0.16
C55A6.11	C55A6.11 || C55A6.11 || WBGene00008340 || (1)	0.19	0.48	0.36	0.5	0.55	0.14
C25F9.4	C25F9.4 || C25F9.4 || WBGene00007724 || (2)	0.4	0.04	0.34	0.29	0.06	-0.05
C08F11.12	C08F11.12 || C08F11.12 || WBGene00007459 || (2)	0.4	0.79	0.61	-0.62	0.02	-0.33
Y45F10C.2	Y45F10C.2 || Y45F10C.2 || WBGene00012878 || (2)	0.4	0.77	0.59	-0.6	-0.09	-0.36
C45B2.6	C45B2.6 || C45B2.6 || WBGene00016661 || (1)	0.14	-0.27	-0.17	-0.26	0.01	-0.04
C53H9.1	C53H9.1 || rpl-27 || WBGene00004441 || (1)	-0.54	0.11	-0.1	-0.31	-0.01	-0.04
R13D11.4	R13D11.4 || R13D11.4 || WBGene00020058 || (1)	-0.91	0.33	-0.23	-0.48	0.01	-0.01
B0024.10	B0024.10 || B0024.10 || WBGene00007100 || (1)	-0.33	-0.28	-0.17	-0.29	0.12	-0.23
Y66D12A.19	Y66D12A.19 || Y66D12A.19 || WBGene00013445 || (1)	-0.61	-0.49	-0.32	-0.4	0.14	-0.26
F40A3.3	F40A3.3 || F40A3.3 || WBGene00018218 || (1)	-0.16	0.22	0.19	-0.2	-0.24	0.07
F21A3.3	F21A3.3 || F21A3.3 || WBGene00008993 || (1)	-0.12	0.17	0.51	-0.12	0.03	0.12
B0513.9	B0513.9 || B0513.9 || WBGene00007200 || (3)	-0.26	0.41	0.25	-0.01	0.16	0.24
D2023.4	D2023.4 || D2023.4 || WBGene00008408 || (1)	-0.38	0.52	0.26	0.01	0.21	0.22
H14N18.3	H14N18.3 || ttr-47 || WBGene00019203 || (1)	-0.28	0.77	0.29	-0.04	0.32	0.23
R09H10.7	R09H10.7 || R09H10.7 || WBGene00011184 || (1)	-0.46	0.82	0.36	-0.04	0.42	0.29
C35C5.8	C35C5.8 || C35C5.8 || WBGene00007957 || (3)	-0.14	-0.29	-0.03	-0.26	-0.13	-0.28
F54D7.4	F54D7.4 || zig-7 || WBGene00006984 || (1)	-0.32	0.29	0.2	0.07	-0.14	0.26
C42C1.11	C42C1.11 || C42C1.11 || WBGene00016589 || (4)	0.58	-0.23	-0.21	0.07	0.16	0.01
C03H5.1	C03H5.1 || clec-10 || WBGene00015403 || (1)	0.23	-0.38	-0.09	-0.03	0.19	0.07
Y40C5A.1	Y40C5A.1 || Y40C5A.1 || WBGene00021495 || (1)	0.39	-0.54	-0.15	-0.03	0.16	0.1
F08F8.8	F08F8.8 || gosr-1 || WBGene00017273 || (1)	-0.51	-0.23	-0.35	-0.41	0.07	-0.02
B0507.2	B0507.2 || B0507.2 || WBGene00015219 || (1)	-0.14	0.42	0.28	-0.25	-0.1	0.07
F39H2.1	F39H2.1 || flp-22 || WBGene00009562 || (1)	-0.13	0.74	0.44	-0.48	-0.1	0.1
F28D1.7	F28D1.7 || rps-23 || WBGene00004492 || (3)	-0.14	-0.15	-0.03	0.12	0.02	0.08
F41D9.3	F41D9.3 || wrk-1 || WBGene00006942 || (3)	0.11	-0.15	-0.05	0.11	0.07	0.06
D1007.6	D1007.6 || rps-10 || WBGene00004479 || (7)	0.08	-0.38	-0.12	0.19	0.04	0.19
Y110A2AL.12	Y110A2AL.12 || Y110A2AL.12 || WBGene00022447 || (1)		-0.72	-0.23	0.47	0.18	0.33
F21C3.4	F21C3.4 || rde-2 || WBGene00004324 || (1)	0.26	-0.17	-0.34	-0.12	-0.13	-0.29
F08C6.3	F08C6.3 || tag-197 || WBGene00007059 || (1)	-0.04	-0.48	-0.2	-0.34	-0.21	-0.02
C15A11.4	C15A11.4 || C15A11.4 || WBGene00007598 || (1)	0.35	0.17	0.22	0.42	0.01	0.16
C44B7.5	C44B7.5 || C44B7.5 || WBGene00016627 || (1)	-0.51	0.25	0.04	-0.36	-0.22	-0.06
F15A2.1	F15A2.1 || col-184 || WBGene00000757 || (2)	-0.4	0.18	0.07	-0.28	-0.12	0
F25B4.6	F25B4.6 || F25B4.6 || WBGene00017769 || (1)	-0.38	0.14	0.06	-0.34	-0.17	-0.06
F58G11.5	F58G11.5 || tag-65 || WBGene00006442 || (3)	-0.16	-0.02	-0.21	-0.48	-0.21	-0.3
C24H11.2	C24H11.2 || C24H11.2 || WBGene00007700 || (1)	0.34	0.38	0.16	0.05	0.26	0.19
C13G3.2	C13G3.2 || hot-6 || WBGene00001991 || (1)	-0.2	0.01	0.08	0.08	0.25	0.23
F45H7.4	F45H7.4 || prk-2 || WBGene00004183 || (1)	0.4	0.33	0.24	0.4	1.03	0.59
R09F10.5	R09F10.5 || R09F10.5 || WBGene00019988 || (1)	-0.32	0.03	0.1	0.12	0.25	0.22
F56F4.5	F56F4.5 || opt-3 || WBGene00003878 || (1)	0.2	0.06	0.08	0.05	0.27	0.25
W06H8.5	W06H8.5 || W06H8.5 || WBGene00023159 || (1)		0.29	0.27	0.4	1.1	0.89
R57.1	R57.1 || R57.1 || WBGene00020082 || (2)	0.23	0.01	0.05	0.05	0.17	0.13
F25E2.5	F25E2.5 || daf-3 || WBGene00000899 || (3)	-0.35	0.38	0.1	-0.31	-0.43	-0.04
D1014.3	D1014.3 || snap-1 || WBGene00017016 || (1)	-0.57	-0.2	0	-0.07	-0.1	0.06
F36H9.7	F36H9.7 || F36H9.7 || WBGene00018115 || (4)	0.17	0.11	-0.46		0	0.01
F47B7.2	F47B7.2 || F47B7.2 || WBGene00018533 || (9)	0.07	0.03	-0.21	-0.03	0.01	0.03
C02B10.1	C02B10.1 || ivd-1 || WBGene00015326 || (2)	0.06	-0.38	-0.16	-0.23	-0.12	-0.03
C27H6.2	C27H6.2 || ruvb-1 || WBGene00007784 || (2)	0.08	-0.6	-0.24	-0.34	-0.27	0.01
F54D7.2	F54D7.2 || F54D7.2 || WBGene00018797 || (4)	0.06	-0.39	-0.16	-0.18	-0.17	-0.01
Y105C5A.25	Y105C5A.25 || Y105C5A.25 || WBGene00013644 || (1)	0.09	-0.75	-0.19	-0.45	-0.15	-0.1
Y18H1A.6	Y18H1A.6 || pif-1 || WBGene00004028 || (1)	0.02	-0.91	-0.21	-0.7	-0.31	-0.12
C49G7.4	C49G7.4 || phat-3 || WBGene00016782 || (1)	1	1.49	0.31	-0.46	-0.14	0.2
F25C8.2	F25C8.2 || amx-3 || WBGene00000139 || (1)	-0.28	-0.1	0.09	0.18	0.39	0.21
C06A8.8	C06A8.8 || C06A8.8 || WBGene00015517 || (1)	-0.21	-0.17	0.26	0.37	0.34	0.3
F54D5.4	F54D5.4 || F54D5.4 || WBGene00010050 || (3)	-0.1	-0.05	0.07	0.1	0.17	0.11
C45B2.1	C45B2.1 || C45B2.1 || WBGene00016658 || (1)	-0.26	-0.26	0.1	0.2	0.5	0.33
W02A11.6	W02A11.6 || W02A11.6 || WBGene00014852 || (1)	-0.12	-0.09	0.07	0.06	0.19	0.13
F35F10.13	F35F10.13 || F35F10.13 || WBGene00018062 || (1)	-0.22	-0.15	0.23	0.52	0.4	0.4
T02B11.8	T02B11.8 || T02B11.8 || WBGene00044776 || (5)	-0.13	-0.07	0.08		0.18	0.17
T01E8.6	T01E8.6 || T01E8.6 || WBGene00011334 || (2)	-0.19	-0.17	0.15	0.05	0.23	0.26
C06C3.5	C06C3.5 || C06C3.5 || WBGene00007376 || (2)	-0.43	-0.39	-0.39	0.57	0.45	-0.18
E02H1.2	E02H1.2 || E02H1.2 || WBGene00008456 || (1)	-0.21	-0.17	-0.24	0.32	0.31	-0.13
F38A1.1	F38A1.1 || clec-170 || WBGene00009515 || (5)	0.25	-0.51	0.05	0.09	0.12	0.1
M01F1.3	M01F1.3 || M01F1.3 || WBGene00010809 || (6)	0.15	-0.37	0.03	0.05	0.15	0.11
F13B12.5	F13B12.5 || ins-1 || WBGene00002084 || (3)	0.51	0.42	-0.02	0.05	0.02	0.03
F52C6.4	F52C6.4 || F52C6.4 || WBGene00018661 || (1)	-0.87	-0.05	-0.47	0.45	0.38	0.22
F46G11.4	F46G11.4 || F46G11.4 || WBGene00018517 || (1)	0.35	-0.17	-0.14	0.13	0.1	-0.05
F39E9.1	F39E9.1 || F39E9.1 || WBGene00018194 || (4)	-0.61	-0.51	-0.45	0.55	0.68	0.03
C09B8.1	C09B8.1 || ipp-5 || WBGene00002146 || (3)	0.03	-0.29	-0.1	-0.36	-0.42	-0.25
W07G1.3	W07G1.3 || zip-3 || WBGene00012330 || (1)	0.05	-0.49	-0.1	-0.5	-0.53	-0.36
C26F1.7	C26F1.7 || hint-3 || WBGene00016150 || (1)	0.06	-0.23	-0.16	-0.38	-0.35	-0.17
F48E8.7	F48E8.7 || skpt-1 || WBGene00018613 || (1)	0.07	-0.24	-0.18	-0.34	-0.38	-0.16
K11E4.5	K11E4.5 || nhr-71 || WBGene00003661 || (2)	0.05	-0.32	-0.19	-0.36	-0.45	-0.23
Y45F10D.9	Y45F10D.9 || sas-6 || WBGene00012888 || (1)	0.06	-0.13	-0.1	-0.21	-0.21	-0.13
F16D3.2	F16D3.2 || rsd-6 || WBGene00004684 || (1)	0	-0.23	-0.01	-0.17	-0.27	-0.14
Y67D2.6	Y67D2.6 || Y67D2.6 || WBGene00022056 || (2)	-0.02	-0.19	-0.03	-0.16	-0.24	-0.15
B0218.8	B0218.8 || clec-52 || WBGene00015052 || (1)	0.82	-0.03	0.52	0	0.11	0.34
C49A9.3	C49A9.3 || C49A9.3 || WBGene00016757 || (1)	0.62	-0.06	0.36	0.05	0.15	0.24
T08B2.12	T08B2.12 || T08B2.12 || WBGene00020350 || (3)	1.58	-0.21	0.72	-0.03	0.45	0.47
T25B6.2	T25B6.2 || T25B6.2 || WBGene00020788 || (2)	0.73	-0.12	0.37	-0.12	0.23	0.3
C27H6.1	C27H6.1 || unc-41 || WBGene00006777 || (2)	0.18	0.46	0.01	-0.08	-0.12	0.12
E04F6.9	E04F6.9 || E04F6.9 || WBGene00017128 || (2)	0.23	0.63	-0.03	-0.25	-0.13	0.14
F29D11.1	F29D11.1 || lrp-1 || WBGene00003071 || (1)	0.44	1.07	0.07	-0.32	-0.12	0.23
F31E3.2	F31E3.2 || F31E3.2 || WBGene00017950 || (6)	0.19	0.39	0.01	-0.08	-0.04	0.05
F09C8.1	F09C8.1 || F09C8.1 || WBGene00008621 || (1)	-0.47	0.23	-0.12	-1.66	-1.31	-1.2
C06H2.6	C06H2.6 || C06H2.6 || WBGene00007390 || (2)	0.21	-0.4	-0.21	-0.3	0.1	-0.07
F55G1.6	F55G1.6 || F55G1.6 || WBGene00018902 || (1)	0.08	-0.15	-0.13	-0.14	0.05	-0.03
AH9.2	AH9.2 || crn-4 || WBGene00000797 || (1)	0.1	-0.31	-0.28	-0.15	-0.05	-0.59
C02D4.2	C02D4.2 || ser-2 || WBGene00004777 || (2)	-0.26	-0.03	-0.47	-0.14	0.13	-0.01
D2063.3	D2063.3 || D2063.3 || WBGene00017062 || (1)	0.23	-0.09	-0.07	0.16	0.09	-0.04
F33H12.7	F33H12.7 || F33H12.7 || WBGene00045457 || (4)	0.31	1.16	1.15	2.25	1.21	0.25
F07H5.10	F07H5.10 || F07H5.10 || WBGene00008561 || (1)	-0.04	-0.49	-0.19	0.04	0.2	-0.07
T13F2.7	T13F2.7 || sna-2 || WBGene00011747 || (1)	-0.02	-0.6	-0.24	0.08	0.25	-0.03
C15H11.13	C15H11.13 || C15H11.13 || WBGene00077576 || (1)	-0.3	0.61	1.35	-0.04	0.81	0.26
F26G5.9	F26G5.9 || tam-1 || WBGene00006523 || (4)	-0.35	-0.28	-0.27	1.11	1.03	-0.08
C50H2.3	C50H2.3 || mec-9 || WBGene00003173 || (2)		0.39	0	0.66	0.33	0.21
F26E4.3	F26E4.3 || F26E4.3 || WBGene00009158 || (2)	-0.23	0.15	0	0.21	0.08	0.08
F35B12.6	F35B12.6 || tag-290 || WBGene00009386 || (1)	0.4	0.34	0	0.46	0.19	0.24
T05G5.1	T05G5.1 || T05G5.1 || WBGene00011498 || (1)	-0.2	0.34	-0.03	0.38	0.23	0.13
C09G4.3	C09G4.3 || cks-1 || WBGene00001051 || (1)	-0.03	-0.23	-0.3	0.07	0.11	-0.2
F37C12.4	F37C12.4 || rpl-36 || WBGene00004450 || (2)	0.02	-0.01	-0.03	0.28	-0.04	0.07
C05C12.4	C05C12.4 || C05C12.4 || WBGene00007336 || (6)	-0.22	0.4	0.25	0.07	0.22	0.16
E03D2.2	E03D2.2 || nlp-9 || WBGene00003747 || (1)	0.04	0.22	0.24	-0.54	-0.2	0.03
F09E5.16	F09E5.16 || F09E5.16 || WBGene00017292 || (6)	-0.23	0.3	-0.01	-0.34	-0.35	0.14
H02I12.8	H02I12.8 || cyp-31A2 || WBGene00010354 || (2)	-0.32	-0.36	-0.17	0.12	-0.19	-0.35
F54D5.14	F54D5.14 || F54D5.14 || WBGene00010056 || (3)	0.36	-0.17	0.1	0.14	0.15	-0.32
F46E10.10	F46E10.10 || F46E10.10 || WBGene00018491 || (3)	-0.14	0.03	-0.18	-0.21	-0.44	-0.05
B0280.2	B0280.2 || B0280.2 || WBGene00015100 || (1)	0.48	0.22	0.28	-0.35	-0.11	-0.05
C29F9.3	C29F9.3 || C29F9.3 || WBGene00016218 || (7)	0.65	0.25	0.38	-0.43	-0.08	-0.05
F08A8.1	F08A8.1 || F08A8.1 || WBGene00008564 || (1)	0.34	0.14	0.18	-0.2	-0.14	-0.04
Y67H2A.8	Y67H2A.8 || fat-1 || WBGene00001393 || (2)	0.4	0.22	0.22	-0.22	-0.13	-0.03
R03E1.2	R03E1.2 || R03E1.2 || WBGene00010993 || (1)	0.34	0.15	0.16	-0.18	-0.07	-0.05
K11D2.2	K11D2.2 || asah-1 || WBGene00010769 || (1)	1.17	0.58	0.69	-0.62	-0.39	-0.33
F13H8.9	F13H8.9 || F13H8.9 || WBGene00017442 || (1)	-0.53	0.08	-0.08	0.05	-0.43	0.06
C01F1.3	C01F1.3 || C01F1.3 || WBGene00015298 || (1)	-0.62	0.46	-0.73	-0.39	-0.15	-0.28
C04H5.7	C04H5.7 || C04H5.7 || WBGene00007315 || (4)	-1.37	-0.07	0.07	-0.27	0.23	-0.1
B0495.5	B0495.5 || B0495.5 || WBGene00015204 || (1)	-0.14	-0.2	-0.14	0	0.06	-0.24
F57C7.3	F57C7.3 || sdn-1 || WBGene00004749 || (2)	-0.22	-0.19	-0.87	0.08	-0.22	-0.26
F25E2.3	F25E2.3 || F25E2.3 || WBGene00017781 || (1)	0.22	0.87	0.56	-0.13	-0.55	0.26
C09B7.1	C09B7.1 || ser-7 || WBGene00004780 || (3)	0.4	-0.38	-0.28	-0.05	-0.14	0.1
F48G7.12	F48G7.12 || F48G7.12 || WBGene00018623 || (1)	0.82	0.31	0.49	0.28	0.07	0.7
F55B11.7	F55B11.7 || F55B11.7 || WBGene00045060 || (2)	0.33	0.11	0.7	-0.03	0.28	-0.02
C05C8.6	C05C8.6 || C05C8.6 || WBGene00015463 || (4)	-0.19	-0.33	-0.17	-0.07	0.14	-0.05
B0336.3	B0336.3 || B0336.3 || WBGene00015143 || (1)	0.16	-0.23	-0.06	-0.74	-0.7	-0.28
F32E10.1	F32E10.1 || nol-10 || WBGene00017989 || (1)	0.09	-0.14	-0.02	-0.3	-0.24	-0.15
Y50D4C.3	Y50D4C.3 || Y50D4C.3 || WBGene00021748 || (1)	0.14	-0.17	-0.06	-0.4	-0.27	-0.19
T10C6.6	T10C6.6 || T10C6.6 || WBGene00011688 || (2)	0.03	-0.18	-0.11	-0.41	-0.47	-0.17
F25B4.7	F25B4.7 || F25B4.7 || WBGene00017770 || (1)	-0.15	0.07	0.29	0.23	-0.02	0.07
F12E12.11	F12E12.11 || F12E12.11 || WBGene00044811 || (1)	0.2	-0.91	-1.4	-0.95	-1.33	-1.21
C46C2.7	C46C2.7 || C46C2.7 || WBGene00045078 || (1)	-0.67	-0.11	-0.54	0.06	-0.04	-0.34
C50H2.2	C50H2.2 || egl-47 || WBGene00001211 || (1)	-0.38	0.24	0.02	-0.04	-0.32	-0.11
Y17G7B.3	Y17G7B.3 || Y17G7B.3 || WBGene00012459 || (1)	-0.51	0.28	-0.03	0.01	-0.41	-0.13
F26A3.8	F26A3.8 || rrf-1 || WBGene00004508 || (2)	0	-0.39	-0.19	0.05	0.07	-0.3
C36B1.9	C36B1.9 || C36B1.9 || WBGene00007976 || (1)	0.4	-0.4	-0.3	0.41	0.07	-0.04
F53H1.4	F53H1.4 || F53H1.4 || WBGene00018778 || (4)	0.11	-0.44	-0.63	0.41	0.09	-0.22
[truncated: 10,331 more rows]
