# Supplementary material for: CEP-1, the Caenorhabditis elegans p53 Homolog, Mediates Opposing Longevity Outcomes in Mitochondrial Electron Transport Chain Mutants
Source: PLoS Genet. 2014 Feb 27;10(2):e1004097. doi: 10.1371/journal.pgen.1004097 (PMC3937132; doi:10.1371/journal.pgen.1004097)
Supplement: Table S5 — Similarly expressed CEP-1-regulated genes between isp-1 and mev-1 mutants identified by SAM one-class analysis. (XLSX) [file pgen.1004097.s011.xlsx]

## Sheet: Table S5
Table S5: The CEP-1 regulated genes of similar expression change in isp-1 and mev-1 mutant reveal by SAM one class analysis.
Current settings
Input parameters
Data type?								One class
Array or Seq data?								array
Arrays centered?								FALSE
Delta								1.42869
Minimum fold change								0
Test statistic								standard
Are data are log scale?								FALSE
Number of permutations								100
Input percentile for exchangeability factor s0								Automatic choice
Number of neighbors for KNN								8
Seed for Random number generator								1234567
Computed values
Estimate of pi0 (proportion of null genes)								0.398
s0 percentile								5.004
False Discovery Rate (%)								0.555269
List of Significant Genes for Delta = 1.429
Positive genes (2030)
	Row	Gene ID	Gene Name	Score(d)	Numerator(r)	Denominator(s+s0)	q-value(%)
	3845	C37A5.2	C37A5.2 || fipr-22 || WBGene00007989 || (5)	12.7567	3.68333	0.288737	0
	3846	C37A5.3	C37A5.3 || C37A5.3 || WBGene00014698 || (1)	10.5738	3.47333	0.328486	0
	3853	F45D3.4	F45D3.4 || F45D3.4 || WBGene00009724 || (2)	16.8979	2.715	0.160671	0
	3844	C37A5.4	C37A5.4 || fipr-23 || WBGene00007990 || (2)	9.04998	2.62	0.289503	0
	3852	F15E6.3	F15E6.3 || F15E6.3 || WBGene00017484 || (1)	15.4415	2.42	0.156721	0
	3841	C06G8.1	C06G8.1 || C06G8.1 || WBGene00007384 || (2)	11.4163	2.40833	0.210955	0
	3854	Y42A5A.3	Y42A5A.3 || Y42A5A.3 || WBGene00012778 || (1)	10.5567	2.37	0.224502	0
	3849	R10D12.1	R10D12.1 || R10D12.1 || WBGene00011185 || (1)	9.22347	2.35333	0.255146	0
	3855	F45D11.15	F45D11.15 || F45D11.15 || WBGene00018460 || (1)	15.3624	2.35167	0.15308	0
	5352	F15E6.8	F15E6.8 || dct-7 || WBGene00017488 || (1)	5.95562	2.30167	0.38647	0
	3327	C10C5.5	C10C5.5 || C10C5.5 || WBGene00007509 || (1)	5.6008	2.285	0.407977	0
	4169	Y4C6B.2	Y4C6B.2 || Y4C6B.2 || WBGene00021156 || (1)	9.37073	2.26	0.241177	0
	5614	C25H3.10	C25H3.10 || C25H3.10 || WBGene00016119 || (1)	14.1425	2.15333	0.152259	0
	3847	C10C5.3	C10C5.3 || C10C5.3 || WBGene00007507 || (1)	9.4667	2.11667	0.223591	0
	5396	W06G6.11	W06G6.11 || W06G6.11 || WBGene00012313 || (5)	6.50596	2.10167	0.323037	0
	3952	F11A5.15	F11A5.15 || F11A5.15 || WBGene00008680 || (1)	3.80839	2.04104	0.535933	0.0434889
	4139	H23N18.3	H23N18.3 || ugt-8 || WBGene00019234 || (1)	10.5001	1.93833	0.184601	0
	3828	K02D7.5	K02D7.5 || K02D7.5 || WBGene00019300 || (1)	5.64177	1.91854	0.34006	0
	3850	F45D3.3	F45D3.3 || F45D3.3 || WBGene00009723 || (1)	14.3615	1.90667	0.132762	0
	4350	C36C5.12	C36C5.12 || C36C5.12 || WBGene00016481 || (1)	4.55589	1.87833	0.412287	0
	4348	B0213.5	B0213.5 || nlp-30 || WBGene00003768 || (1)	5.8794	1.86167	0.316642	0
	4119	B0213.6	B0213.6 || nlp-31 || WBGene00003769 || (1)	8.1063	1.85167	0.228423	0
	4229	C32H11.4	C32H11.4 || C32H11.4 || WBGene00007867 || (1)	2.98862	1.81667	0.60786	0.106714
	4838	ZK1010.6	ZK1010.6 || ZK1010.6 || WBGene00014180 || (1)	4.33726	1.70833	0.393874	0
	5071	K09C6.9	K09C6.9 || K09C6.9 || WBGene00019563 || (1)	3.45833	1.67833	0.485302	0.0702425
	2275	F14F8.8	F14F8.8 || F14F8.8 || WBGene00008816 || (1)	2.38642	1.66792	0.698919	0.415465
	3753	C32H11.3	C32H11.3 || C32H11.3 || WBGene00007866 || (1)	2.97435	1.655	0.556423	0.106714
	9704	K02E7.6	K02E7.6 || K02E7.6 || WBGene00019311 || (2)	4.02967	1.63833	0.406568	0
	4293	Y43F8C.1	Y43F8C.1 || nlp-25 || WBGene00003763 || (1)	5.70939	1.615	0.282867	0
	4957	K09H9.3	K09H9.3 || col-49 || WBGene00000626 || (1)	3.73074	1.61167	0.431997	0.0434889
	5615	Y42G9A.3	Y42G9A.3 || Y42G9A.3 || WBGene00021533 || (2)	16.4443	1.60833	0.0978049	0
	5056	Y47D7A.5	Y47D7A.5 || grl-5 || WBGene00001714 || (1)	4.53918	1.60333	0.353221	0
	4964	C05E11.4	C05E11.4 || amt-1 || WBGene00000133 || (1)	4.30544	1.6	0.371623	0
	4497	C02E7.7	C02E7.7 || C02E7.7 || WBGene00015340 || (1)	3.59496	1.58667	0.441358	0.0434889
	5150	M01G12.8	M01G12.8 || M01G12.8 || WBGene00014806 || (1)	4.92074	1.56167	0.317364	0
	4242	E01G4.6	E01G4.6 || E01G4.6 || WBGene00008448 || (1)	3.54157	1.485	0.419305	0.0434889
	5540	T06C12.10	T06C12.10 || cgt-1 || WBGene00011517 || (1)	7.54442	1.48104	0.19631	0
	5468	ZK836.1	ZK836.1 || lon-3 || WBGene00003057 || (1)	4.17678	1.48	0.35434	0
	3929	F26A3.4	F26A3.4 || F26A3.4 || WBGene00009142 || (3)	6.72878	1.46667	0.217969	0
	3614	ZK550.2	ZK550.2 || ZK550.2 || WBGene00013996 || (1)	6.86688	1.45833	0.212372	0
	5333	ZC455.5	ZC455.5 || ugt-4 || WBGene00013905 || (1)	5.72323	1.44	0.251606	0
	3883	ZC395.5	ZC395.5 || ZC395.5 || WBGene00022597 || (1)	3.94896	1.41333	0.3579	0
	5267	Y2H9A.3	Y2H9A.3 || col-162 || WBGene00000735 || (1)	3.75686	1.41333	0.376201	0.0434889
	4349	C29E4.1	C29E4.1 || col-90 || WBGene00000665 || (1)	4.75377	1.40833	0.296256	0
	5095	R02E4.3	R02E4.3 || R02E4.3 || WBGene00044724 || (3)	3.23898	1.40333	0.433264	0.0869462
	4656	F21F3.3	F21F3.3 || F21F3.3 || WBGene00017673 || (1)	4.21382	1.40167	0.332635	0
	4355	H23N18.2	H23N18.2 || ugt-14 || WBGene00019233 || (1)	5.30078	1.40125	0.264348	0
	4948	C33G3.3	C33G3.3 || lgc-21 || WBGene00007903 || (3)	3.85129	1.4	0.363515	0.0434889
	5680	R09B5.9	R09B5.9 || cnc-4 || WBGene00000558 || (1)	3.00513	1.39167	0.463096	0.106714
	4150	F58F6.1	F58F6.1 || col-104 || WBGene00000678 || (1)	2.76648	1.39167	0.503046	0.204413
	5617	Y37E11B.7	Y37E11B.7 || Y37E11B.7 || WBGene00021379 || (6)	9.18065	1.39	0.151405	0
	4833	ZK1010.7	ZK1010.7 || col-97 || WBGene00000672 || (5)	4.03025	1.38833	0.344478	0
	4167	B0213.4	B0213.4 || nlp-29 || WBGene00003767 || (5)	6.82818	1.38667	0.20308	0
	5340	K10G9.1	K10G9.1 || K10G9.1 || WBGene00010755 || (1)	7.15312	1.38	0.192923	0
	4472	C06E8.5	C06E8.5 || C06E8.5 || WBGene00015544 || (1)	3.83664	1.37333	0.357952	0.0434889
	4677	ZK1025.3	ZK1025.3 || ZK1025.3 || WBGene00014183 || (1)	4.50096	1.37167	0.30475	0
	5564	C23G10.6	C23G10.6 || C23G10.6 || WBGene00016013 || (1)	4.88656	1.37	0.280361	0
	4587	F22D6.10	F22D6.10 || col-60 || WBGene00000636 || (1)	3.61449	1.36833	0.378569	0.0434889
	5316	ZK816.5	ZK816.5 || dhs-26 || WBGene00000989 || (2)	5.20522	1.36333	0.261916	0
	4271	F38B7.2	F38B7.2 || F38B7.2 || WBGene00009533 || (5)	5.50753	1.36167	0.247237	0
	4947	T17H7.7	T17H7.7 || T17H7.7 || WBGene00020551 || (1)	4.52242	1.36	0.300724	0
	4915	Y73F8A.9	Y73F8A.9 || pqn-91 || WBGene00004171 || (1)	3.16553	1.35667	0.428575	0.0869462
	4955	T06D8.10	T06D8.10 || T06D8.10 || WBGene00011530 || (1)	3.70399	1.355	0.365822	0.0434889
	4301	F33A8.7	F33A8.7 || F33A8.7 || WBGene00009355 || (1)	4.52498	1.34875	0.298068	0
	4068	C03A7.11	C03A7.11 || ugt-51 || WBGene00015369 || (4)	6.07457	1.34833	0.221964	0
	4560	B0491.2	B0491.2 || sqt-1 || WBGene00005016 || (1)	3.1803	1.345	0.422917	0.0869462
	4493	F30B5.1	F30B5.1 || dpy-13 || WBGene00001074 || (1)	2.77815	1.31833	0.474537	0.204413
	4140	H23N18.1	H23N18.1 || ugt-13 || WBGene00019232 || (2)	10.3139	1.30333	0.126366	0
	4727	Y51H4A.9	Y51H4A.9 || col-137 || WBGene00000710 || (1)	3.21412	1.29	0.401354	0.0869462
	4385	C44F1.2	C44F1.2 || attf-1 || WBGene00008092 || (3)	3.31762	1.28833	0.388331	0.0869462
	2745	F40D4.13	F40D4.13 || F40D4.13 || WBGene00009572 || (1)	2.83615	1.28667	0.453667	0.150047
	4280	C03A7.14	C03A7.14 || abu-8 || WBGene00000031 || (5)	2.85798	1.28167	0.448452	0.150047
	5595	Y42A5A.2	Y42A5A.2 || lact-8 || WBGene00012777 || (1)	3.98283	1.28	0.321379	0
	4952	K02E11.10	K02E11.10 || K02E11.10 || WBGene00044109 || (1)	3.45916	1.27833	0.369551	0.0702425
	3627	C24B9.9	C24B9.9 || dod-3 || WBGene00016052 || (3)	2.91885	1.27667	0.437386	0.150047
	4431	K08D8.4	K08D8.4 || K08D8.4 || WBGene00010658 || (3)	3.50829	1.26833	0.361525	0.0702425
	5163	K08C9.4	K08C9.4 || col-65 || WBGene00000641 || (2)	2.98622	1.265	0.423612	0.106714
	4344	F08G5.4	F08G5.4 || col-130 || WBGene00000704 || (1)	2.75428	1.26333	0.45868	0.204413
	3649	C53A3.2	C53A3.2 || C53A3.2 || WBGene00016892 || (2)	3.84456	1.25833	0.327303	0.0434889
	4147	R12E2.7	R12E2.7 || R12E2.7 || WBGene00020033 || (1)	4.82323	1.255	0.260199	0
	3857	C25E10.5	C25E10.5 || C25E10.5 || WBGene00016095 || (1)	12.6651	1.25333	0.0989597	0
	4352	F33D4.6	F33D4.6 || F33D4.6 || WBGene00017998 || (2)	4.02908	1.25333	0.311072	0
	5332	Y45F10D.6	Y45F10D.6 || Y45F10D.6 || WBGene00012886 || (1)	5.91528	1.25	0.211317	0
	4154	T10E9.3	T10E9.3 || T10E9.3 || WBGene00020413 || (1)	4.54022	1.24333	0.273849	0
	3968	F29C12.1	F29C12.1 || pqn-32 || WBGene00004120 || (1)	6.20066	1.23833	0.19971	0
	4939	F11G11.10	F11G11.10 || col-17 || WBGene00000606 || (2)	3.88929	1.23667	0.317967	0.0434889
	5067	W08D2.6	W08D2.6 || col-123 || WBGene00000697 || (1)	3.44256	1.23667	0.359228	0.0702425
	3916	ZC250.4	ZC250.4 || ZC250.4 || WBGene00045305 || (4)	3.99427	1.23333	0.308776	0
	4958	T19C3.2	T19C3.2 || T19C3.2 || WBGene00020560 || (1)	3.75605	1.23333	0.328359	0.0434889
	5209	ZK1290.3	ZK1290.3 || rol-8 || WBGene00004398 || (2)	3.02601	1.23333	0.407578	0.106714
	4452	C04G6.2	C04G6.2 || C04G6.2 || WBGene00015453 || (2)	3.09787	1.22667	0.39597	0.106714
	5177	Y49F6B.10	Y49F6B.10 || col-71 || WBGene00000647 || (1)	2.71556	1.22167	0.449877	0.204413
	5010	W03D8.8	W03D8.8 || W03D8.8 || WBGene00020989 || (3)	4.4802	1.22	0.272309	0
	4219	T01B7.7	T01B7.7 || rol-6 || WBGene00004397 || (1)	2.43064	1.22	0.501926	0.415465
	3795	F55A4.4	F55A4.4 || F55A4.4 || WBGene00018856 || (1)	8.55689	1.21521	0.142015	0
	5265	F58G1.5	F58G1.5 || lips-9 || WBGene00010267 || (1)	3.41465	1.21333	0.355331	0.0702425
	4672	ZK377.1	ZK377.1 || wrt-6 || WBGene00006952 || (5)	4.94766	1.21	0.24456	0
	4959	Y65B4BR.6	Y65B4BR.6 || grl-16 || WBGene00001725 || (3)	3.29154	1.21	0.367609	0.0869462
	4051	F41C3.2	F41C3.2 || F41C3.2 || WBGene00018268 || (3)	6.16378	1.20833	0.196038	0
	4761	H06I04.5	H06I04.5 || H06I04.5 || WBGene00019169 || (1)	4.1794	1.20479	0.288269	0
	4501	C02E7.6	C02E7.6 || C02E7.6 || WBGene00015339 || (7)	4.63115	1.20333	0.259835	0
	4281	Y105C5A.6	Y105C5A.6 || pqn-79 || WBGene00004160 || (1)	2.73554	1.2	0.43867	0.204413
	4132	F14E5.5	F14E5.5 || lips-10 || WBGene00008803 || (1)	5.94819	1.195	0.200902	0
	4149	F41F3.3	F41F3.3 || F41F3.3 || WBGene00018297 || (1)	2.81272	1.19333	0.424263	0.150047
	4956	ZK180.6	ZK180.6 || ZK180.6 || WBGene00022680 || (1)	3.44776	1.19	0.345152	0.0702425
	4998	R11A5.7	R11A5.7 || R11A5.7 || WBGene00011235 || (5)	4.61463	1.18833	0.257514	0
	4942	C38C6.6	C38C6.6 || tag-297 || WBGene00007999 || (1)	3.82332	1.185	0.30994	0.0434889
	5212	F30A10.2	F30A10.2 || F30A10.2 || WBGene00009261 || (4)	3.71802	1.17667	0.316477	0.0434889
	5708	F15B9.8	F15B9.8 || F15B9.8 || WBGene00008851 || (1)	6.388	1.175	0.183939	0
	3861	F09F9.2	F09F9.2 || F09F9.2 || WBGene00017307 || (1)	2.83391	1.16833	0.412269	0.150047
	5174	K08C7.2	K08C7.2 || fmo-1 || WBGene00001476 || (1)	4.11667	1.16667	0.283401	0
	5709	F45D3.2	F45D3.2 || F45D3.2 || WBGene00009722 || (1)	5.50102	1.16583	0.211931	0
	4137	R04B5.5	R04B5.5 || R04B5.5 || WBGene00011003 || (1)	8.00423	1.16333	0.14534	0
	4503	B0207.1	B0207.1 || B0207.1 || WBGene00015026 || (1)	3.76033	1.16333	0.30937	0.0434889
	4365	F46A9.1	F46A9.1 || F46A9.1 || WBGene00009754 || (1)	3.63964	1.16333	0.319629	0.0434889
	6088	T05A10.4	T05A10.4 || T05A10.4 || WBGene00011461 || (1)	4.69809	1.16	0.246909	0
	4464	H23N18.5	H23N18.5 || H23N18.5 || WBGene00019236 || (1)	3.21251	1.15833	0.36057	0.0869462
	5092	Y47G6A.15	Y47G6A.15 || Y47G6A.15 || WBGene00021641 || (1)	5.38381	1.15333	0.214223	0
	5261	T06G6.6	T06G6.6 || T06G6.6 || WBGene00011548 || (1)	2.30135	1.15	0.499706	0.555269
	4980	T18H9.1	T18H9.1 || grd-6 || WBGene00001695 || (1)	3.34531	1.14667	0.342769	0.0702425
	4966	F58H1.2	F58H1.2 || F58H1.2 || WBGene00010285 || (1)	3.75386	1.14238	0.304322	0.0434889
	3834	R11F4.1	R11F4.1 || R11F4.1 || WBGene00020007 || (3)	5.59583	1.12833	0.201638	0
	4674	C34H4.4	C34H4.4 || col-107 || WBGene00000681 || (3)	4.44475	1.12667	0.253482	0
	3437	F59C6.7	F59C6.7 || che-13 || WBGene00000492 || (1)	4.00585	1.12667	0.281256	0
	4836	Y1A5A.1	Y1A5A.1 || Y1A5A.1 || WBGene00012379 || (2)	3.63905	1.12333	0.308689	0.0434889
	4821	F28A10.1	F28A10.1 || F28A10.1 || WBGene00017869 || (1)	4.03705	1.12229	0.277998	0
	4294	K09E4.6	K09E4.6 || cpg-7 || WBGene00010723 || (1)	5.06425	1.12167	0.221487	0
	4308	W05G11.3	W05G11.3 || col-88 || WBGene00000663 || (1)	2.69513	1.11833	0.414945	0.204413
	5457	T05A10.5	T05A10.5 || scl-22 || WBGene00011462 || (1)	5.55432	1.11667	0.201045	0
	4946	Y11D7A.9	Y11D7A.9 || Y11D7A.9 || WBGene00012433 || (1)	4.24649	1.11357	0.262233	0
	4309	H10E21.4	H10E21.4 || H10E21.4 || WBGene00019184 || (1)	2.51623	1.11	0.441137	0.314979
	5287	ZK678.5	ZK678.5 || wrt-4 || WBGene00006950 || (1)	3.72316	1.10433	0.296612	0.0434889
	5266	ZC373.6	ZC373.6 || dao-4 || WBGene00000930 || (1)	2.88147	1.10167	0.382328	0.150047
	4086	F11A5.9	F11A5.9 || F11A5.9 || WBGene00008677 || (1)	5.41586	1.1	0.203107	0
	3903	C09G5.6	C09G5.6 || bli-1 || WBGene00000251 || (1)	2.35855	1.1	0.466389	0.415465
	4663	T06E4.12	T06E4.12 || T06E4.12 || WBGene00044011 || (5)	3.09194	1.09667	0.354686	0.106714
	4440	C50B6.4	C50B6.4 || col-161 || WBGene00000734 || (2)	2.78356	1.09667	0.39398	0.204413
	3710	C31H2.2	C31H2.2 || dpy-8 || WBGene00001070 || (1)	2.7371	1.09667	0.400667	0.204413
	4234	C02D5.1	C02D5.1 || acdh-6 || WBGene00015335 || (1)	2.75884	1.095	0.396906	0.204413
	4458	F36H12.14	F36H12.14 || F36H12.14 || WBGene00018127 || (5)	3.4385	1.09	0.316998	0.0702425
	5256	Y47D7A.13	Y47D7A.13 || Y47D7A.13 || WBGene00021625 || (1)	2.85996	1.08833	0.380542	0.150047
	3394	F09A5.1	F09A5.1 || F09A5.1 || WBGene00008598 || (1)	5.12322	1.08667	0.212106	0
	5381	Y57G7A.3	Y57G7A.3 || Y57G7A.3 || WBGene00021967 || (6)	4.14571	1.08233	0.261073	0
	3548	K10H10.4	K10H10.4 || K10H10.4 || WBGene00010760 || (1)	3.63236	1.08167	0.297786	0.0434889
	4394	Y105C5B.28	Y105C5B.28 || gln-3 || WBGene00001604 || (4)	4.48328	1.08	0.240895	0
	3882	F23F12.12	F23F12.12 || F23F12.12 || WBGene00017756 || (1)	4.07371	1.06667	0.261841	0
	5479	Y51H7C.13	Y51H7C.13 || Y51H7C.13 || WBGene00021791 || (1)	4.92379	1.065	0.216297	0
	4076	T02E9.2	T02E9.2 || grl-7 || WBGene00001716 || (2)	3.26921	1.06333	0.325257	0.0869462
	3889	F47F6.5	F47F6.5 || clec-119 || WBGene00018575 || (2)	4.29597	1.05667	0.245967	0
	9475	W04G3.2	W04G3.2 || W04G3.2 || WBGene00012256 || (1)	2.64748	1.05667	0.399121	0.204413
	4031	F46C8.2	F46C8.2 || col-174 || WBGene00000747 || (1)	4.22366	1.055	0.249784	0
	1955	F33H12.7	F33H12.7 || F33H12.7 || WBGene00045457 || (4)	3.11626	1.055	0.338547	0.106714
	3807	F57B9.9	F57B9.9 || pqn-46 || WBGene00004133 || (4)	2.50216	1.055	0.421635	0.314979
	4763	T08G3.4	T08G3.4 || T08G3.4 || WBGene00011617 || (2)	3.75528	1.05444	0.28079	0.0434889
	3971	C09E8.2	C09E8.2 || lips-7 || WBGene00015645 || (2)	2.28149	1.05333	0.461686	0.555269
	4272	C09H5.2	C09H5.2 || C09H5.2 || WBGene00015660 || (2)	4.50256	1.05	0.233201	0
	4471	C03A7.4	C03A7.4 || pqn-5 || WBGene00004099 || (3)	3.72007	1.05	0.282253	0.0434889
	5494	H04M03.4	H04M03.4 || glf-1 || WBGene00019154 || (1)	3.24418	1.04833	0.323143	0.0869462
	5361	ZC84.1	ZC84.1 || ZC84.1 || WBGene00013846 || (2)	4.51621	1.04667	0.231758	0
	5462	Y75B8A.20	Y75B8A.20 || grl-15 || WBGene00001724 || (1)	2.80975	1.04667	0.372513	0.150047
	4753	D2092.8	D2092.8 || D2092.8 || WBGene00017068 || (1)	3.96015	1.04333	0.263458	0
	3961	F08F1.6	F08F1.6 || spp-13 || WBGene00004998 || (1)	3.81944	1.04333	0.273164	0.0434889
	3851	F54B8.3	F54B8.3 || fbxa-69 || WBGene00010018 || (1)	11.6488	1.04167	0.0894224	0
	4532	C36B1.10	C36B1.10 || gska-3 || WBGene00007977 || (1)	4.47797	1.04167	0.232621	0
	4815	W03F11.4	W03F11.4 || W03F11.4 || WBGene00021007 || (1)	3.72905	1.04167	0.279338	0.0434889
	5114	T22C8.6	T22C8.6 || T22C8.6 || WBGene00011927 || (1)	6.49705	1.03667	0.15956	0
	4257	C03A7.7	C03A7.7 || abu-6 || WBGene00000029 || (2)	2.62538	1.03667	0.394864	0.314979
	4831	F26A3.5	F26A3.5 || F26A3.5 || WBGene00009143 || (1)	3.85054	1.035	0.268794	0.0434889
	5350	ZC513.8	ZC513.8 || col-43 || WBGene00000620 || (1)	5.42964	1.03167	0.190006	0
	5356	Y102A11A.5	Y102A11A.5 || Y102A11A.5 || WBGene00022415 || (5)	2.62555	1.02833	0.391664	0.314979
	4680	F35E2.5	F35E2.5 || F35E2.5 || WBGene00009412 || (2)	4.17416	1.0275	0.246158	0
	4310	Y11D7A.11	Y11D7A.11 || col-120 || WBGene00000694 || (1)	2.56177	1.02333	0.399464	0.314979
	5460	T04C12.7	T04C12.7 || T04C12.7 || WBGene00011429 || (1)	4.52923	1.02167	0.225572	0
	4916	F19B6.4	F19B6.4 || wht-5 || WBGene00008950 || (1)	3.49382	1.015	0.290513	0.0702425
	5314	F35F10.5	F35F10.5 || F35F10.5 || WBGene00018055 || (1)	5.62534	1.00833	0.179248	0
	5673	T09H2.1	T09H2.1 || cyp-34A4 || WBGene00020386 || (1)	4.79071	1.00333	0.209433	0
	5669	T19C4.5	T19C4.5 || T19C4.5 || WBGene00011839 || (1)	4.33776	1.00167	0.230918	0
	4133	F46C5.10	F46C5.10 || F46C5.10 || WBGene00009785 || (1)	5.89455	1	0.169648	0
	3736	T05C12.10	T05C12.10 || qua-1 || WBGene00004264 || (1)	3.20932	1	0.311592	0.0869462
	4505	F37C4.3	F37C4.3 || oac-23 || WBGene00018143 || (1)	3.36245	0.997292	0.296596	0.0702425
	4855	Y54F10BM.3	Y54F10BM.3 || Y54F10BM.3 || WBGene00021858 || (1)	3.29087	0.996667	0.302858	0.0869462
	3824	F25E5.8	F25E5.8 || F25E5.8 || WBGene00017789 || (4)	4.71084	0.995	0.211215	0
	3960	C24G7.2	C24G7.2 || C24G7.2 || WBGene00016064 || (2)	3.68003	0.993333	0.269926	0.0434889
	4164	C18H9.5	C18H9.5 || C18H9.5 || WBGene00016003 || (3)	4.74583	0.991667	0.208955	0
	4423	K12G11.3	K12G11.3 || sodh-1 || WBGene00010790 || (2)	3.3192	0.991667	0.298767	0.0869462
	3912	R102.11	R102.11 || R102.11 || WBGene00077714 || (1)	4.01446	0.990278	0.246678	0
	4671	Y113G7C.1	Y113G7C.1 || Y113G7C.1 || WBGene00013771 || (1)	3.81004	0.99	0.25984	0.0434889
	4728	C36H8.1	C36H8.1 || C36H8.1 || WBGene00007987 || (3)	3.46082	0.988333	0.285578	0.0702425
	4787	T23F6.3	T23F6.3 || T23F6.3 || WBGene00011951 || (1)	4.29192	0.986667	0.22989	0
	5151	Y75B7AR.1	Y75B7AR.1 || Y75B7AR.1 || WBGene00022287 || (1)	4.06116	0.986667	0.242952	0
	3758	F09F7.6	F09F7.6 || F09F7.6 || WBGene00017303 || (1)	2.75481	0.986667	0.358162	0.204413
	4045	F47H4.2	F47H4.2 || F47H4.2 || WBGene00009835 || (1)	2.65732	0.985	0.370675	0.204413
	5497	W04G3.3	W04G3.3 || lpr-4 || WBGene00012257 || (1)	2.58083	0.983333	0.381014	0.314979
	4602	F32A11.3	F32A11.3 || F32A11.3 || WBGene00009308 || (1)	3.19725	0.98	0.306514	0.0869462
	5125	F10F2.6	F10F2.6 || clec-152 || WBGene00008658 || (1)	5.86511	0.978542	0.166841	0
	3413	F10D2.11	F10D2.11 || ugt-41 || WBGene00017336 || (1)	7.79767	0.978333	0.125465	0
	4822	C01G5.4	C01G5.4 || C01G5.4 || WBGene00015306 || (1)	3.69121	0.978333	0.265044	0.0434889
	4506	K10D11.1	K10D11.1 || dod-17 || WBGene00010745 || (1)	3.63408	0.978333	0.269211	0.0434889
	4573	F44D12.8	F44D12.8 || F44D12.8 || WBGene00009685 || (1)	4.06705	0.976667	0.240141	0
	3588	C45B11.7	C45B11.7 || C45B11.7 || WBGene00050945 || (2)	4.86165	0.975	0.200549	0
	4502	C06A8.6	C06A8.6 || C06A8.6 || WBGene00015516 || (1)	4.39575	0.975	0.221805	0
	4399	F59C6.2	F59C6.2 || F59C6.2 || WBGene00010323 || (1)	4.24763	0.975	0.22954	0
	3738	B0218.2	B0218.2 || B0218.2 || WBGene00015048 || (1)	2.96892	0.971667	0.327279	0.106714
	4783	F07E5.8	F07E5.8 || F07E5.8 || WBGene00017213 || (1)	3.92941	0.970667	0.247026	0
	4694	F37A8.2	F37A8.2 || F37A8.2 || WBGene00009502 || (1)	4.02305	0.97	0.24111	0
	5109	ZC13.4	ZC13.4 || mab-7 || WBGene00003104 || (1)	4.49909	0.968333	0.215229	0
	4631	F40E12.2	F40E12.2 || F40E12.2 || WBGene00018235 || (1)	3.92351	0.968333	0.246803	0
	4759	C01G12.8	C01G12.8 || C01G12.8 || WBGene00007248 || (1)	3.3628	0.968333	0.287955	0.0702425
	3848	F55H12.6	F55H12.6 || ztf-26 || WBGene00010137 || (3)	7.40065	0.966667	0.130619	0
	4551	F53F1.5	F53F1.5 || F53F1.5 || WBGene00009983 || (1)	4.45486	0.965	0.216618	0
	4729	C01G10.1	C01G10.1 || C01G10.1 || WBGene00007230 || (1)	3.8311	0.965	0.251886	0.0434889
	5054	R74.2	R74.2 || R74.2 || WBGene00011278 || (5)	3.94597	0.963333	0.244131	0
	5334	Y42A5A.1	Y42A5A.1 || Y42A5A.1 || WBGene00012776 || (1)	5.57065	0.961667	0.172631	0
	4315	AC3.3	AC3.3 || abu-1 || WBGene00000024 || (2)	4.37687	0.961667	0.219716	0
	4659	B0523.1	B0523.1 || kin-31 || WBGene00002212 || (1)	4.11756	0.961667	0.233552	0
	4499	F59A7.10	F59A7.10 || F59A7.10 || WBGene00023306 || (1)	3.87315	0.958333	0.24743	0.0434889
	4275	B0213.17	B0213.17 || nlp-34 || WBGene00015046 || (1)	3.84949	0.958333	0.248951	0.0434889
	4285	F27C1.8	F27C1.8 || dpy-5 || WBGene00001067 || (2)	3.35656	0.958333	0.28551	0.0702425
	3203	F59A1.10	F59A1.10 || F59A1.10 || WBGene00010296 || (1)	4.39884	0.956667	0.217482	0
	4666	F40F12.8	F40F12.8 || F40F12.8 || WBGene00014755 || (1)	3.5928	0.956667	0.266273	0.0434889
	3628	C31A11.5	C31A11.5 || oac-6 || WBGene00007833 || (1)	2.7945	0.956667	0.342339	0.150047
	3572	Y45F10C.6	Y45F10C.6 || Y45F10C.6 || WBGene00044256 || (1)	2.62603	0.955833	0.363984	0.314979
	4016	F35B3.4	F35B3.4 || F35B3.4 || WBGene00018031 || (1)	2.94823	0.955	0.323923	0.150047
	5233	ZK1225.4	ZK1225.4 || ZK1225.4 || WBGene00014238 || (1)	4.1469	0.95	0.229087	0
	5592	C10H11.3	C10H11.3 || ugt-25 || WBGene00015692 || (1)	3.79359	0.946667	0.249544	0.0434889
	4756	C39H7.1	C39H7.1 || C39H7.1 || WBGene00016541 || (1)	3.1706	0.946667	0.298577	0.0869462
	4174	F53B2.8	F53B2.8 || F53B2.8 || WBGene00009957 || (1)	2.90531	0.946667	0.32584	0.150047
	2699	F47C10.2	F47C10.2 || btb-21 || WBGene00018540 || (1)	2.75881	0.946667	0.343143	0.204413
	4844	Y39G8C.2	Y39G8C.2 || Y39G8C.2 || WBGene00012731 || (1)	3.87682	0.945	0.243756	0.0434889
	4867	W03D8.3	W03D8.3 || W03D8.3 || WBGene00020986 || (1)	3.70443	0.943333	0.25465	0.0434889
	4722	C50E10.1	C50E10.1 || C50E10.1 || WBGene00016825 || (1)	3.18975	0.943333	0.295739	0.0869462
	4780	T10E9.4	T10E9.4 || T10E9.4 || WBGene00020414 || (1)	3.16342	0.938333	0.29662	0.0869462
	3602	F46G10.6	F46G10.6 || mxl-3 || WBGene00003511 || (1)	5.06628	0.936667	0.184883	0
	5090	ZK1248.17	ZK1248.17 || ZK1248.17 || WBGene00022884 || (1)	3.13657	0.936667	0.298628	0.106714
	4698	F58A4.12	F58A4.12 || F58A4.12 || WBGene00014777 || (3)	3.86735	0.935	0.241768	0.0434889
	5539	F10D7.3	F10D7.3 || F10D7.3 || WBGene00017340 || (1)	7.52084	0.933333	0.1241	0
	3954	C03A7.12	C03A7.12 || C03A7.12 || WBGene00015370 || (1)	3.94294	0.931667	0.236288	0
	3837	C55C3.8	C55C3.8 || C55C3.8 || WBGene00044501 || (3)	3.89136	0.928611	0.238634	0.0434889
	5145	E03H12.5	E03H12.5 || E03H12.5 || WBGene00017112 || (6)	3.45658	0.928333	0.26857	0.0702425
	2508	H42K12.3	H42K12.3 || H42K12.3 || WBGene00019272 || (1)	3.26659	0.928333	0.28419	0.0869462
	4906	M88.3	M88.3 || M88.3 || WBGene00010906 || (2)	4.12048	0.926667	0.224893	0
	4809	ZK1248.20	ZK1248.20 || ZK1248.20 || WBGene00044393 || (5)	3.6641	0.926667	0.252904	0.0434889
	4720	Y57G11A.2	Y57G11A.2 || Y57G11A.2 || WBGene00013290 || (1)	3.03084	0.926667	0.305746	0.106714
	5872	K09A11.2	K09A11.2 || cyp-14A1 || WBGene00010705 || (1)	5.03012	0.925	0.183892	0
	5057	MTCE.4	MTCE.4 || MTCE.4 || WBGene00010958 || (1)	4.78078	0.925	0.193483	0
	4751	Y38H8A.3	Y38H8A.3 || Y38H8A.3 || WBGene00012637 || (2)	3.05588	0.925	0.302695	0.106714
	5155	C30H6.5	C30H6.5 || C30H6.5 || WBGene00007823 || (3)	4.61238	0.922292	0.19996	0
	4649	C34D4.2	C34D4.2 || C34D4.2 || WBGene00016398 || (1)	3.52538	0.922083	0.261556	0.0702425
	5319	W01B11.1	W01B11.1 || W01B11.1 || WBGene00020913 || (1)	3.39675	0.921667	0.271338	0.0702425
	3909	F38E1.11	F38E1.11 || F38E1.11 || WBGene00018183 || (1)	2.9265	0.921667	0.314939	0.150047
	4300	K12D12.3	K12D12.3 || col-84 || WBGene00000659 || (1)	4.50614	0.92	0.204166	0
	5380	F47F6.3	F47F6.3 || oac-30 || WBGene00018573 || (2)	3.43639	0.919792	0.267662	0.0702425
	5514	M01H9.1	M01H9.1 || M01H9.1 || WBGene00019717 || (1)	2.59607	0.918333	0.35374	0.314979
	3228	C10C5.4	C10C5.4 || C10C5.4 || WBGene00007508 || (1)	4.03932	0.916667	0.226936	0
	4834	F35H8.1	F35H8.1 || F35H8.1 || WBGene00009446 || (3)	3.77281	0.915833	0.242746	0.0434889
	5002	Y54E2A.9	Y54E2A.9 || Y54E2A.9 || WBGene00013194 || (1)	4.54418	0.915	0.201356	0
	4891	ZK783.5	ZK783.5 || ZK783.5 || WBGene00022819 || (1)	3.6294	0.913333	0.251648	0.0434889
	5723	T24A6.3	T24A6.3 || grl-30 || WBGene00001739 || (2)	2.8722	0.913333	0.317991	0.150047
	4235	B0410.3	B0410.3 || B0410.3 || WBGene00015172 || (1)	4.97667	0.911667	0.183188	0
	4793	ZK688.10	ZK688.10 || ZK688.10 || WBGene00044447 || (2)	3.07795	0.91	0.295652	0.106714
	4535	F11G11.9	F11G11.9 || F11G11.9 || WBGene00017387 || (1)	4.56933	0.908333	0.198789	0
	4411	F58A6.9	F58A6.9 || F58A6.9 || WBGene00019026 || (1)	3.7388	0.908333	0.242948	0.0434889
	5119	K06A1.2	K06A1.2 || K06A1.2 || WBGene00019425 || (1)	3.63286	0.908333	0.250032	0.0434889
	5338	Y18H1A.15	Y18H1A.15 || Y18H1A.15 || WBGene00044434 || (1)	4.36833	0.906667	0.207554	0
	4391	F53B1.4	F53B1.4 || F53B1.4 || WBGene00018737 || (1)	3.8641	0.906667	0.234638	0.0434889
	10106	F54C1.1	F54C1.1 || F54C1.1 || WBGene00018789 || (1)	3.63283	0.906667	0.249576	0.0434889
	4627	F55C5.2	F55C5.2 || F55C5.2 || WBGene00010092 || (1)	2.85069	0.906667	0.318051	0.150047
	4485	W08G11.1	W08G11.1 || W08G11.1 || WBGene00012346 || (1)	3.38758	0.905238	0.267223	0.0702425
	5821	F11E6.11	F11E6.11 || F11E6.11 || WBGene00023501 || (1)	4.1859	0.905	0.216202	0
	4414	D1081.5	D1081.5 || D1081.5 || WBGene00008383 || (1)	3.13725	0.905	0.28847	0.106714
	4721	Y4C6A.1	Y4C6A.1 || Y4C6A.1 || WBGene00021151 || (2)	3.33553	0.902083	0.270447	0.0702425
	3654	C44B7.6	C44B7.6 || C44B7.6 || WBGene00016628 || (2)	4.89053	0.901667	0.18437	0
	4769	T08G3.7	T08G3.7 || T08G3.7 || WBGene00011619 || (2)	3.53861	0.900952	0.254606	0.0434889
	4342	D2096.6	D2096.6 || D2096.6 || WBGene00017073 || (1)	3.13611	0.9	0.28698	0.106714
	5097	Y7A9C.11	Y7A9C.11 || Y7A9C.11 || WBGene00045105 || (1)	3.12979	0.9	0.287559	0.106714
	4828	F54F12.1	F54F12.1 || F54F12.1 || WBGene00010072 || (1)	3.96206	0.899444	0.227014	0
	4832	Y73B6A.1	Y73B6A.1 || Y73B6A.1 || WBGene00022228 || (1)	3.73002	0.899167	0.241062	0.0434889
	9643	Y44A6C.1	Y44A6C.1 || Y44A6C.1 || WBGene00012850 || (1)	3.51409	0.898333	0.255637	0.0702425
	4775	F36H12.8	F36H12.8 || F36H12.8 || WBGene00018122 || (3)	3.30759	0.898333	0.271597	0.0869462
	4596	B0218.5	B0218.5 || B0218.5 || WBGene00015049 || (1)	3.87684	0.896667	0.231288	0.0434889
	4129	T19C4.7	T19C4.7 || nlp-33 || WBGene00003771 || (1)	4.7436	0.895	0.188675	0
	4965	F38A6.4	F38A6.4 || F38A6.4 || WBGene00009528 || (1)	4.17087	0.894792	0.214534	0
	4049	C14A4.9	C14A4.9 || C14A4.9 || WBGene00007560 || (1)	2.376	0.894583	0.376508	0.415465
	4820	F01G10.5	F01G10.5 || F01G10.5 || WBGene00008508 || (1)	3.30406	0.893333	0.270375	0.0869462
	3833	H40L08.2	H40L08.2 || H40L08.2 || WBGene00014793 || (5)	4.66727	0.891667	0.191047	0
	5584	R11D1.3	R11D1.3 || R11D1.3 || WBGene00011244 || (1)	4.06548	0.891667	0.219326	0
	4389	T01B7.8	T01B7.8 || T01B7.8 || WBGene00011313 || (1)	4.02249	0.891667	0.221671	0
	5777	ZK177.9	ZK177.9 || ZK177.9 || WBGene00022674 || (1)	2.64265	0.891667	0.337413	0.204413
	5561	K01A2.2	K01A2.2 || far-7 || WBGene00001391 || (2)	2.39259	0.888333	0.371285	0.415465
	4321	C38C10.3	C38C10.3 || C38C10.3 || WBGene00008001 || (1)	4.25207	0.886667	0.208526	0
	2311	C47E12.6	C47E12.6 || C47E12.6 || WBGene00008150 || (1)	4.90706	0.885	0.180352	0
	4962	F46C8.8	F46C8.8 || F46C8.8 || WBGene00018487 || (1)	3.70697	0.885	0.238739	0.0434889
	5091	F19C7.7	F19C7.7 || col-110 || WBGene00000684 || (2)	4.71557	0.883333	0.187323	0
	5162	ZK1025.2	ZK1025.2 || ZK1025.2 || WBGene00014182 || (1)	2.70391	0.881667	0.326071	0.204413
	5498	T07A5.3	T07A5.3 || T07A5.3 || WBGene00011556 || (1)	4.75662	0.88	0.185005	0
	4782	F27C8.5	F27C8.5 || F27C8.5 || WBGene00009185 || (1)	4.02748	0.88	0.218499	0
	5074	T08B6.9	T08B6.9 || T08B6.9 || WBGene00020356 || (1)	3.08903	0.88	0.284879	0.106714
	4059	F08G5.6	F08G5.6 || F08G5.6 || WBGene00008584 || (1)	2.99489	0.88	0.293833	0.106714
	4687	C29E4.14	C29E4.14 || C29E4.14 || WBGene00044634 || (4)	3.52569	0.879722	0.249518	0.0434889
	5311	Y47D7A.15	Y47D7A.15 || Y47D7A.15 || WBGene00021627 || (5)	4.06197	0.878333	0.216234	0
	4608	C18E9.8	C18E9.8 || C18E9.8 || WBGene00007688 || (1)	3.09199	0.878333	0.284067	0.106714
	5519	F12D9.1	F12D9.1 || F12D9.1 || WBGene00017400 || (1)	2.84883	0.878333	0.308314	0.150047
	4716	C38C3.3	C38C3.3 || C38C3.3 || WBGene00016512 || (1)	3.07341	0.876667	0.285242	0.106714
	4417	C34E10.9	C34E10.9 || C34E10.9 || WBGene00016410 || (1)	3.49041	0.875	0.250687	0.0702425
	3832	T28F4.6	T28F4.6 || T28F4.6 || WBGene00012141 || (1)	3.41697	0.875	0.256075	0.0702425
	4330	C49A1.3	C49A1.3 || C49A1.3 || WBGene00008186 || (1)	2.96623	0.87375	0.294566	0.106714
	4518	F08F8.6	F08F8.6 || F08F8.6 || WBGene00017271 || (1)	4.6495	0.871667	0.187475	0
	4023	F15E6.2	F15E6.2 || lgc-22 || WBGene00017483 || (1)	2.94915	0.871667	0.295566	0.150047
	2310	C16C8.2	C16C8.2 || C16C8.2 || WBGene00015841 || (1)	4.51554	0.868333	0.192299	0
	4623	F54C1.9	F54C1.9 || sst-20 || WBGene00006058 || (1)	3.84123	0.868333	0.226056	0.0434889
	4999	T28A11.18	T28A11.18 || T28A11.18 || WBGene00020880 || (1)	7.70407	0.867292	0.112576	0
	4757	C25D7.14	C25D7.14 || C25D7.14 || WBGene00014681 || (1)	3.19672	0.866667	0.271111	0.0869462
	4072	C01G12.2	C01G12.2 || nspb-7 || WBGene00007243 || (2)	4.74043	0.865	0.182473	0
	4388	C38C6.3	C38C6.3 || C38C6.3 || WBGene00007996 || (1)	2.84769	0.864333	0.303521	0.150047
	5223	ZK1067.7	ZK1067.7 || pqn-95 || WBGene00004174 || (1)	5.53129	0.863333	0.156082	0
	4929	C38C6.5	C38C6.5 || C38C6.5 || WBGene00007998 || (2)	3.41643	0.863333	0.252701	0.0702425
	5123	M05B5.3	M05B5.3 || M05B5.3 || WBGene00010871 || (1)	3.72731	0.862667	0.231445	0.0434889
	4779	Y116A8C.23	Y116A8C.23 || Y116A8C.23 || WBGene00013800 || (1)	3.88577	0.862143	0.221872	0.0434889
	5605	Y70D2A.2	Y70D2A.2 || hex-5 || WBGene00013497 || (1)	5.03634	0.861667	0.17109	0
	3622	R03E9.1	R03E9.1 || mdl-1 || WBGene00003163 || (4)	4.75604	0.861667	0.181173	0
	5133	Y43C5B.2	Y43C5B.2 || Y43C5B.2 || WBGene00012785 || (1)	4.25037	0.861667	0.202727	0
	4360	F48F5.1	F48F5.1 || F48F5.1 || WBGene00009845 || (1)	4.36718	0.858056	0.196478	0
	4179	F08G2.6	F08G2.6 || ins-37 || WBGene00002120 || (1)	4.64631	0.856667	0.184376	0
	4675	C15H7.4	C15H7.4 || C15H7.4 || WBGene00007611 || (1)	4.15906	0.856667	0.205976	0
	4668	F36H12.3	F36H12.3 || F36H12.3 || WBGene00018119 || (1)	3.55529	0.856667	0.240956	0.0434889
	4553	F33D11.1	F33D11.1 || F33D11.1 || WBGene00018000 || (6)	3.31756	0.856667	0.258222	0.0869462
	4450	T22C1.8	T22C1.8 || T22C1.8 || WBGene00011918 || (1)	3.25071	0.856667	0.263532	0.0869462
	4168	F26G1.5	F26G1.5 || F26G1.5 || WBGene00017841 || (1)	5.35282	0.855	0.159729	0
	3748	B0545.4	B0545.4 || B0545.4 || WBGene00015247 || (1)	4.67367	0.855	0.18294	0
	4724	ZK616.1	ZK616.1 || ZK616.1 || WBGene00022771 || (1)	3.40676	0.855	0.250972	0.0702425
	4854	Y45F10B.2	Y45F10B.2 || Y45F10B.2 || WBGene00012870 || (2)	3.30038	0.855	0.259061	0.0869462
	4439	R10D12.10	R10D12.10 || R10D12.10 || WBGene00011191 || (1)	4.10665	0.853333	0.207793	0
	4534	Y50E8A.9	Y50E8A.9 || scrm-7 || WBGene00013052 || (1)	3.89359	0.853333	0.219163	0.0434889
	4776	T23G11.1	T23G11.1 || T23G11.1 || WBGene00011968 || (1)	3.23532	0.853333	0.263756	0.0869462
	4465	C30A5.4	C30A5.4 || C30A5.4 || WBGene00016239 || (2)	4.55216	0.851667	0.187091	0
	4665	C30B5.3	C30B5.3 || cpb-2 || WBGene00000771 || (2)	3.56193	0.851667	0.239102	0.0434889
	4448	C17F3.3	C17F3.3 || C17F3.3 || WBGene00015908 || (1)	3.42983	0.851667	0.248312	0.0702425
	4817	H08M01.1	H08M01.1 || H08M01.1 || WBGene00010373 || (1)	2.98965	0.851667	0.284872	0.106714
	4034	T19A5.3	T19A5.3 || T19A5.3 || WBGene00020554 || (5)	2.9575	0.851667	0.287968	0.150047
	5075	Y41C4A.7	Y41C4A.7 || Y41C4A.7 || WBGene00012754 || (1)	3.08037	0.84881	0.275554	0.106714
	4807	Y25C1A.1	Y25C1A.1 || clec-123 || WBGene00021288 || (1)	3.07965	0.848333	0.275464	0.106714
	4157	C04G6.10	C04G6.10 || C04G6.10 || WBGene00015458 || (1)	4.62875	0.846667	0.182915	0
	4975	R06B10.1	R06B10.1 || R06B10.1 || WBGene00019912 || (1)	3.1177	0.845556	0.271211	0.106714
	5420	Y4C6B.3	Y4C6B.3 || Y4C6B.3 || WBGene00021157 || (1)	4.64095	0.845	0.182075	0
	4903	C17H12.3	C17H12.3 || C17H12.3 || WBGene00015929 || (1)	4.47011	0.845	0.189033	0
	4159	Y5H2A.3	Y5H2A.3 || abu-4 || WBGene00000027 || (2)	4.40659	0.845	0.191758	0
	3698	F13H6.4	F13H6.4 || F13H6.4 || WBGene00017432 || (1)	3.7385	0.845	0.226026	0.0434889
	4744	Y57G7A.6	Y57G7A.6 || Y57G7A.6 || WBGene00021969 || (1)	3.50516	0.845	0.241073	0.0702425
	4745	ZK484.7	ZK484.7 || ZK484.7 || WBGene00022753 || (1)	3.50019	0.843333	0.240939	0.0702425
	9474	C45B2.7	C45B2.7 || ptr-4 || WBGene00004219 || (6)	2.40435	0.843333	0.350754	0.415465
	4811	Y69E1A.8	Y69E1A.8 || Y69E1A.8 || WBGene00013478 || (1)	3.12135	0.8425	0.269915	0.106714
	5463	R07E3.2	R07E3.2 || R07E3.2 || WBGene00011103 || (1)	5.92902	0.841667	0.141957	0
	4409	C12D8.2	C12D8.2 || C12D8.2 || WBGene00014674 || (5)	3.32456	0.841667	0.253166	0.0869462
	4221	C23H3.7	C23H3.7 || tre-5 || WBGene00006611 || (1)	4.38391	0.84	0.19161	0
	3609	C29E6.5	C29E6.5 || nhr-43 || WBGene00003633 || (1)	6.04848	0.838333	0.138602	0
	3295	F43C9.1	F43C9.1 || F43C9.1 || WBGene00018375 || (1)	5.04989	0.838333	0.16601	0
	4176	F29D10.2	F29D10.2 || F29D10.2 || WBGene00009251 || (2)	5.44855	0.836667	0.153558	0
	4575	F58E6.5	F58E6.5 || F58E6.5 || WBGene00010254 || (1)	4.12654	0.836667	0.202753	0
	4907	T13A10.1	T13A10.1 || T13A10.1 || WBGene00020468 || (1)	3.97003	0.836667	0.210746	0
	4850	Y69A2AR.19	Y69A2AR.19 || Y69A2AR.19 || WBGene00022090 || (1)	3.28836	0.836667	0.254432	0.0869462
	3035	C27B7.9	C27B7.9 || C27B7.9 || WBGene00007765 || (1)	2.79929	0.836667	0.298886	0.150047
	5778	F16B4.12	F16B4.12 || nhr-117 || WBGene00003707 || (3)	2.78079	0.836667	0.300873	0.204413
	4884	Y46G5A.22	Y46G5A.22 || Y46G5A.22 || WBGene00012912 || (2)	3.21864	0.835	0.259426	0.0869462
	4425	C42D4.13	C42D4.13 || C42D4.13 || WBGene00016598 || (1)	2.64619	0.83381	0.315098	0.204413
	3998	Y45G12C.1	Y45G12C.1 || Y45G12C.1 || WBGene00021565 || (1)	5.13494	0.833333	0.162287	0
	4735	C09D4.3	C09D4.3 || C09D4.3 || WBGene00015634 || (1)	3.63466	0.833333	0.229274	0.0434889
	4865	Y51H7C.2	Y51H7C.2 || scl-17 || WBGene00021780 || (1)	3.0954	0.832778	0.269037	0.106714
	4737	T28H11.7	T28H11.7 || T28H11.7 || WBGene00020905 || (1)	3.55492	0.831667	0.233948	0.0434889
	5442	Y53F4B.32	Y53F4B.32 || gst-29 || WBGene00001777 || (1)	2.578	0.831667	0.322601	0.314979
	4856	T27A3.5	T27A3.5 || T27A3.5 || WBGene00020841 || (1)	4.05606	0.83	0.204632	0
	5082	F54H5.2	F54H5.2 || F54H5.2 || WBGene00018839 || (1)	3.77043	0.83	0.220134	0.0434889
	4853	Y116A8C.4	Y116A8C.4 || Y116A8C.4 || WBGene00013785 || (1)	3.41163	0.83	0.243286	0.0702425
	3927	F33A8.10	F33A8.10 || F33A8.10 || WBGene00009356 || (1)	3.33472	0.83	0.248896	0.0702425
	5263	ZK945.8	ZK945.8 || ZK945.8 || WBGene00014170 || (1)	3.24774	0.828333	0.255049	0.0869462
	3785	F16H6.9	F16H6.9 || F16H6.9 || WBGene00008899 || (1)	4.5163	0.827619	0.183251	0
	4191	C50C3.2	C50C3.2 || C50C3.2 || WBGene00016800 || (1)	3.23664	0.826667	0.255409	0.0869462
	5028	T25D10.5	T25D10.5 || btb-2 || WBGene00020802 || (1)	2.76357	0.826667	0.29913	0.204413
	3375	F22B7.9	F22B7.9 || F22B7.9 || WBGene00017698 || (5)	4.62277	0.825	0.178464	0
	4690	F48C1.7	F48C1.7 || spe-11 || WBGene00004965 || (1)	3.55095	0.825	0.232332	0.0434889
	4313	F49C12.15	F49C12.15 || F49C12.15 || WBGene00009884 || (1)	3.08706	0.825	0.267245	0.106714
	4379	K05F1.2	K05F1.2 || msp-142 || WBGene00003469 || (1)	2.9167	0.825	0.282854	0.150047
	4419	F40C5.3	F40C5.3 || grl-27 || WBGene00001736 || (3)	2.4755	0.823333	0.332593	0.415465
	4508	F21A3.4	F21A3.4 || F21A3.4 || WBGene00008994 || (1)	2.94824	0.821667	0.278697	0.150047
	3780	T04H1.9	T04H1.9 || tbb-6 || WBGene00006539 || (1)	2.90398	0.821667	0.282945	0.150047
	4400	C28D4.4	C28D4.4 || C28D4.4 || WBGene00007792 || (1)	2.88738	0.821667	0.284572	0.150047
	4953	F28D1.8	F28D1.8 || F28D1.8 || WBGene00009217 || (1)	3.34608	0.821389	0.245478	0.0702425
	5003	C55C3.4	C55C3.4 || C55C3.4 || WBGene00016954 || (1)	4.29734	0.818333	0.190428	0
	4363	C14A4.8	C14A4.8 || C14A4.8 || WBGene00007559 || (1)	3.92075	0.818333	0.208719	0
	5548	R05H5.8	R05H5.8 || tts-2 || WBGene00006651 || (1)	3.53158	0.818333	0.231719	0.0434889
	4785	Y37D8A.5	Y37D8A.5 || Y37D8A.5 || WBGene00012547 || (1)	3.40471	0.818333	0.240354	0.0702425
	4512	B0261.6	B0261.6 || B0261.6 || WBGene00015094 || (1)	3.28272	0.818333	0.249285	0.0869462
	5647	T03G6.1	T03G6.1 || T03G6.1 || WBGene00020194 || (1)	2.71436	0.818333	0.301482	0.204413
	5104	T08B1.3	T08B1.3 || alh-5 || WBGene00000111 || (1)	3.19034	0.816667	0.255981	0.0869462
	3619	ZK470.2	ZK470.2 || ZK470.2 || WBGene00022745 || (7)	5.26931	0.815	0.154669	0
	4767	Y46G5A.30	Y46G5A.30 || snf-5 || WBGene00004904 || (1)	3.33992	0.815	0.244018	0.0702425
	4598	F35C11.2	F35C11.2 || F35C11.2 || WBGene00009401 || (2)	3.07045	0.815	0.265434	0.106714
	4536	F07A5.2	F07A5.2 || F07A5.2 || WBGene00008541 || (1)	2.70361	0.815	0.301448	0.204413
	4557	F37A4.4	F37A4.4 || F37A4.4 || WBGene00018134 || (1)	2.57719	0.815	0.316236	0.314979
	4128	Y105C5B.11	Y105C5B.11 || Y105C5B.11 || WBGene00013651 || (3)	6.69395	0.814792	0.121721	0
	4862	F38E1.3	F38E1.3 || F38E1.3 || WBGene00018178 || (1)	3.13955	0.813333	0.25906	0.106714
	4432	T15H9.4	T15H9.4 || T15H9.4 || WBGene00011789 || (3)	3.09763	0.812917	0.262432	0.106714
	4800	ZC477.7	ZC477.7 || ZC477.7 || WBGene00022621 || (2)	3.41818	0.811667	0.237455	0.0702425
	4977	ZC513.3	ZC513.3 || ZC513.3 || WBGene00022628 || (1)	3.08716	0.811667	0.262917	0.106714
	4033	D1054.9	D1054.9 || D1054.9 || WBGene00008376 || (7)	2.83841	0.811667	0.285958	0.150047
	4873	Y48G1C.5	Y48G1C.5 || Y48G1C.5 || WBGene00021678 || (1)	2.73125	0.810556	0.296771	0.204413
	4574	F58A6.5	F58A6.5 || F58A6.5 || WBGene00019024 || (3)	4.16719	0.81	0.194376	0
	4709	C15H7.3	C15H7.3 || C15H7.3 || WBGene00007610 || (1)	2.91434	0.81	0.277936	0.150047
	4829	C09B9.7	C09B9.7 || C09B9.7 || WBGene00015630 || (1)	2.62186	0.809759	0.308849	0.314979
	4747	T02E1.7	T02E1.7 || T02E1.7 || WBGene00011379 || (1)	3.06991	0.80875	0.263444	0.106714
	4738	R13H9.5	R13H9.5 || R13H9.5 || WBGene00020071 || (1)	3.19606	0.808333	0.252916	0.0869462
	5694	Y71H2AM.16	Y71H2AM.16 || Y71H2AM.16 || WBGene00022181 || (1)	2.61098	0.808333	0.30959	0.314979
	4393	F44E2.4	F44E2.4 || F44E2.4 || WBGene00018418 || (1)	3.46101	0.808125	0.233494	0.0702425
	4773	Y67A10A.3	Y67A10A.3 || Y67A10A.3 || WBGene00013452 || (1)	3.43566	0.806667	0.234792	0.0702425
	4885	W03D8.10	W03D8.10 || W03D8.10 || WBGene00020991 || (2)	3.28585	0.806667	0.245497	0.0869462
	4144	B0205.10	B0205.10 || B0205.10 || WBGene00015024 || (1)	2.80343	0.806667	0.287743	0.150047
	3397	C46A5.1	C46A5.1 || C46A5.1 || WBGene00016698 || (1)	2.38937	0.806667	0.337607	0.415465
	4814	W01B6.4	W01B6.4 || W01B6.4 || WBGene00012171 || (1)	3.96508	0.806429	0.203383	0
	4130	Y81G3A.2	Y81G3A.2 || Y81G3A.2 || WBGene00014953 || (1)	4.40819	0.805278	0.182678	0
	4847	Y116A8C.24	Y116A8C.24 || Y116A8C.24 || WBGene00013801 || (3)	3.31026	0.805	0.243183	0.0869462
	4920	F42E8.2	F42E8.2 || F42E8.2 || WBGene00009631 || (1)	2.87746	0.805	0.27976	0.150047
	4004	F23B12.1	F23B12.1 || F23B12.1 || WBGene00009079 || (1)	2.3159	0.805	0.347596	0.555269
	5400	K08F8.1	K08F8.1 || K08F8.1 || WBGene00010681 || (17)	5.95226	0.803333	0.134963	0
	4210	C17B7.12	C17B7.12 || C17B7.12 || WBGene00015886 || (1)	3.03821	0.803333	0.26441	0.106714
	4699	F10F2.7	F10F2.7 || clec-151 || WBGene00008659 || (1)	3.60132	0.801667	0.222604	0.0434889
	4664	B0379.7	B0379.7 || B0379.7 || WBGene00007159 || (1)	3.56502	0.801667	0.22487	0.0434889
	4655	F26A1.4	F26A1.4 || F26A1.4 || WBGene00017803 || (1)	4.40499	0.800833	0.181801	0
	3856	R06C7.3	R06C7.3 || dhp-1 || WBGene00000963 || (2)	9.54377	0.8	0.0838243	0
	4766	Y52D5A.1	Y52D5A.1 || Y52D5A.1 || WBGene00021792 || (1)	3.6226	0.8	0.220836	0.0434889
	4647	Y57G11C.6	Y57G11C.6 || Y57G11C.6 || WBGene00013304 || (2)	3.5509	0.8	0.225295	0.0434889
	4859	ZK354.2	ZK354.2 || ZK354.2 || WBGene00022705 || (2)	3.63932	0.798333	0.219363	0.0434889
	4741	T23F11.2	T23F11.2 || T23F11.2 || WBGene00011954 || (3)	3.50285	0.798333	0.22791	0.0702425
	5120	ZK856.5	ZK856.5 || ZK856.5 || WBGene00014106 || (1)	3.43064	0.798333	0.232707	0.0702425
	4901	ZK1010.5	ZK1010.5 || ZK1010.5 || WBGene00014179 || (1)	3.04757	0.798333	0.261958	0.106714
	5415	F29B9.9	F29B9.9 || col-111 || WBGene00000685 || (1)	2.43207	0.798333	0.328252	0.415465
	4218	BE10.2	BE10.2 || BE10.2 || WBGene00007210 || (1)	2.29183	0.798333	0.348339	0.555269
	4212	C48B6.4	C48B6.4 || C48B6.4 || WBGene00016742 || (1)	3.06348	0.797778	0.260416	0.106714
	4846	K07F5.6	K07F5.6 || K07F5.6 || WBGene00010634 || (1)	3.2705	0.796667	0.243591	0.0869462
	4007	C04G2.4	C04G2.4 || msp-36 || WBGene00003432 || (1)	3.03076	0.796667	0.26286	0.106714
	5034	Y53C10A.9	Y53C10A.9 || abt-5 || WBGene00000023 || (1)	3.99127	0.795333	0.199268	0
	3510	F18E3.12	F18E3.12 || F18E3.12 || WBGene00045275 || (2)	4.87177	0.795	0.163185	0
	4731	K02E11.1	K02E11.1 || ent-3 || WBGene00010510 || (1)	3.58898	0.795	0.221512	0.0434889
	4768	W01B6.6	W01B6.6 || W01B6.6 || WBGene00012173 || (3)	3.51228	0.795	0.226348	0.0702425
	5131	F36D3.8	F36D3.8 || F36D3.8 || WBGene00009473 || (1)	3.44218	0.795	0.230958	0.0702425
	5112	R05F9.3	R05F9.3 || msp-32 || WBGene00003430 || (1)	2.66274	0.795	0.298565	0.204413
	5671	Y38A10A.2	Y38A10A.2 || Y38A10A.2 || WBGene00021389 || (1)	3.98233	0.793333	0.199214	0
	4106	Y53F4B.27	Y53F4B.27 || Y53F4B.27 || WBGene00013173 || (1)	2.82175	0.792	0.280677	0.150047
	4848	K07F5.4	K07F5.4 || kin-24 || WBGene00002206 || (1)	3.59919	0.791667	0.219957	0.0434889
	4648	W09D6.4	W09D6.4 || W09D6.4 || WBGene00012357 || (1)	3.35068	0.791667	0.236271	0.0702425
	4588	F33D11.2	F33D11.2 || F33D11.2 || WBGene00018001 || (1)	3.26832	0.791667	0.242224	0.0869462
	5000	F10F2.8	F10F2.8 || clec-153 || WBGene00008660 || (3)	2.75339	0.791667	0.287524	0.204413
	4863	F47D12.7	F47D12.7 || F47D12.7 || WBGene00018563 || (1)	2.5922	0.791667	0.305404	0.314979
	5190	Y95B8A.1	Y95B8A.1 || nas-30 || WBGene00003548 || (1)	3.413	0.79	0.231468	0.0702425
	4622	Y43F8A.2	Y43F8A.2 || Y43F8A.2 || WBGene00012809 || (1)	2.85203	0.79	0.276996	0.150047
	4733	F58D5.8	F58D5.8 || F58D5.8 || WBGene00010247 || (1)	3.66374	0.788333	0.215172	0.0434889
	4845	ZK1251.5	ZK1251.5 || ZK1251.5 || WBGene00014996 || (3)	2.95137	0.788333	0.267108	0.150047
	4209	F01D5.10	F01D5.10 || F01D5.10 || WBGene00008500 || (1)	2.62531	0.788333	0.300282	0.314979
	5206	ZK285.2	ZK285.2 || ZK285.2 || WBGene00013961 || (1)	3.42868	0.787917	0.229802	0.0702425
	3644	C50D2.1	C50D2.1 || C50D2.1 || WBGene00016805 || (1)	3.2686	0.786667	0.240674	0.0869462
	4629	F36H12.10	F36H12.10 || F36H12.10 || WBGene00018124 || (1)	2.9459	0.786667	0.267038	0.150047
	4024	F11A5.10	F11A5.10 || glc-1 || WBGene00001591 || (1)	2.83788	0.786667	0.277202	0.150047
	4012	T27A3.3	T27A3.3 || ssp-16 || WBGene00006044 || (3)	2.76105	0.786667	0.284916	0.204413
	4436	D2092.7	D2092.7 || tsp-19 || WBGene00006645 || (1)	3.40651	0.786458	0.230869	0.0702425
	5315	T20D4.12	T20D4.12 || T20D4.12 || WBGene00020618 || (1)	4.59347	0.785	0.170895	0
	5107	F57H12.3	F57H12.3 || ora-1 || WBGene00003879 || (1)	3.1596	0.783667	0.248027	0.0869462
	10635	ZK688.2	ZK688.2 || ZK688.2 || WBGene00022797 || (1)	3.49747	0.783333	0.223972	0.0702425
	4624	K01H12.4	K01H12.4 || K01H12.4 || WBGene00010486 || (1)	3.10042	0.783333	0.252654	0.106714
	3908	B0507.10	B0507.10 || B0507.10 || WBGene00015227 || (1)	2.89088	0.783333	0.270967	0.150047
	5337	Y38E10A.5	Y38E10A.5 || clec-4 || WBGene00012583 || (1)	2.79975	0.783333	0.279787	0.150047
	4248	C30G7.3	C30G7.3 || C30G7.3 || WBGene00044177 || (1)	2.4074	0.783333	0.325385	0.415465
	4932	ZK783.6	ZK783.6 || ZK783.6 || WBGene00044448 || (1)	3.53306	0.782857	0.221581	0.0434889
	5099	ZK686.5	ZK686.5 || ZK686.5 || WBGene00022795 || (1)	4.30273	0.781667	0.181668	0
	4791	T06C10.6	T06C10.6 || kin-26 || WBGene00002208 || (1)	3.57518	0.781667	0.218637	0.0434889
	4913	Y38E10A.17	Y38E10A.17 || Y38E10A.17 || WBGene00012595 || (1)	2.73247	0.781667	0.286066	0.204413
	3436	F56D5.3	F56D5.3 || F56D5.3 || WBGene00010148 || (1)	5.11454	0.78	0.152506	0
	4202	C40H1.4	C40H1.4 || elo-4 || WBGene00001242 || (1)	4.4531	0.78	0.175159	0
	3881	C36C5.5	C36C5.5 || C36C5.5 || WBGene00016474 || (1)	3.68774	0.78	0.211511	0.0434889
	4589	B0207.11	B0207.11 || B0207.11 || WBGene00015034 || (1)	3.50641	0.78	0.22245	0.0702425
	4764	C08F8.6	C08F8.6 || C08F8.6 || WBGene00007448 || (1)	3.10202	0.78	0.251449	0.106714
	4412	F13A7.7	F13A7.7 || F13A7.7 || WBGene00008725 || (1)	2.68623	0.78	0.29037	0.204413
	4372	F09E8.1	F09E8.1 || F09E8.1 || WBGene00008623 || (1)	3.6304	0.779167	0.214623	0.0434889
	4827	F09C12.8	F09C12.8 || F09C12.8 || WBGene00017279 || (1)	3.78921	0.778333	0.205408	0.0434889
	4774	Y47D3A.11	Y47D3A.11 || wht-8 || WBGene00012925 || (3)	3.03115	0.778333	0.256778	0.106714
	3765	H32C10.3	H32C10.3 || H32C10.3 || WBGene00019257 || (1)	3.22656	0.777857	0.241079	0.0869462
	3997	R09B5.11	R09B5.11 || R09B5.11 || WBGene00019979 || (1)	5.32876	0.776667	0.14575	0
	4858	Y39B6A.30	Y39B6A.30 || Y39B6A.30 || WBGene00012689 || (6)	3.30717	0.776667	0.234844	0.0869462
	4625	C04E6.5	C04E6.5 || C04E6.5 || WBGene00015422 || (1)	3.21247	0.776667	0.241767	0.0869462
	5076	T27C10.8	T27C10.8 || T27C10.8 || WBGene00077519 || (2)	3.12271	0.776667	0.248715	0.106714
	4725	F59A6.4	F59A6.4 || F59A6.4 || WBGene00019086 || (1)	3.06248	0.776667	0.253607	0.106714
	3957	C50F2.5	C50F2.5 || C50F2.5 || WBGene00016839 || (3)	2.92996	0.776667	0.265077	0.150047
	5827	H03E18.1	H03E18.1 || H03E18.1 || WBGene00019148 || (1)	2.77482	0.776667	0.279898	0.204413
	4933	H20J04.1	H20J04.1 || H20J04.1 || WBGene00019216 || (1)	2.66416	0.77625	0.291368	0.204413
	4736	Y37F4.1	Y37F4.1 || Y37F4.1 || WBGene00021382 || (1)	3.41633	0.775833	0.227095	0.0702425
	4894	ZK616.7	ZK616.7 || ZK616.7 || WBGene00022777 || (1)	4.00687	0.775	0.193418	0
	4930	F32B4.2	F32B4.2 || F32B4.2 || WBGene00009313 || (3)	3.219	0.775	0.240758	0.0869462
	4896	Y69E1A.2	Y69E1A.2 || Y69E1A.2 || WBGene00013474 || (1)	3.0068	0.775	0.257749	0.106714
	3768	E01G4.3	E01G4.3 || E01G4.3 || WBGene00008446 || (4)	5.37264	0.773333	0.143939	0
	5343	C01F6.2	C01F6.2 || C01F6.2 || WBGene00007222 || (1)	4.68815	0.773333	0.164955	0
	3388	F23H12.5	F23H12.5 || F23H12.5 || WBGene00009094 || (1)	4.21071	0.773333	0.183659	0
	4062	C35B8.1	C35B8.1 || col-175 || WBGene00000748 || (1)	4.08958	0.773333	0.189099	0
	4954	F57C12.1	F57C12.1 || nas-38 || WBGene00003554 || (1)	3.45674	0.773333	0.223718	0.0702425
	5014	F44D12.4	F44D12.4 || F44D12.4 || WBGene00009681 || (2)	3.26157	0.773333	0.237105	0.0869462
	4549	K03H1.9	K03H1.9 || K03H1.9 || WBGene00010544 || (1)	3.25924	0.773333	0.237274	0.0869462
	4992	ZC376.8	ZC376.8 || ZC376.8 || WBGene00013879 || (2)	2.9169	0.773333	0.265122	0.150047
	5031	T23B3.5	T23B3.5 || T23B3.5 || WBGene00020713 || (1)	2.67412	0.773333	0.289192	0.204413
	4788	F07F6.1	F07F6.1 || F07F6.1 || WBGene00017215 || (1)	3.06981	0.771905	0.251451	0.106714
	5282	Y65B4BL.6	Y65B4BL.6 || Y65B4BL.6 || WBGene00022038 || (6)	7.02136	0.771667	0.109903	0
	5407	F37C12.18	F37C12.18 || F37C12.18 || WBGene00044005 || (1)	4.11313	0.771667	0.187611	0
	4032	H04M03.1	H04M03.1 || H04M03.1 || WBGene00019151 || (1)	3.70067	0.771667	0.208521	0.0434889
	4888	Y69F12A.1	Y69F12A.1 || Y69F12A.1 || WBGene00022102 || (3)	3.3367	0.771667	0.231266	0.0702425
	5189	T13F2.9	T13F2.9 || T13F2.9 || WBGene00011748 || (2)	3.21545	0.771667	0.239987	0.0869462
	9642	T10G3.1	T10G3.1 || T10G3.1 || WBGene00011692 || (1)	3.08392	0.771667	0.250223	0.106714
	4717	C45G9.4	C45G9.4 || C45G9.4 || WBGene00016675 || (2)	3.06515	0.771667	0.251755	0.106714
	5255	W08D2.8	W08D2.8 || kin-21 || WBGene00002204 || (1)	2.6251	0.771667	0.293957	0.314979
	3488	C32H11.12	C32H11.12 || dod-24 || WBGene00007875 || (1)	2.40116	0.771667	0.321372	0.415465
	4166	C02C2.1	C02C2.1 || tyr-1 || WBGene00015332 || (1)	6.10398	0.77	0.126147	0
	4784	T05C12.1	T05C12.1 || T05C12.1 || WBGene00011466 || (3)	3.64314	0.77	0.211356	0.0434889
	4765	C35E7.9	C35E7.9 || C35E7.9 || WBGene00016461 || (2)	3.43701	0.77	0.224032	0.0702425
	4879	Y119C1B.1	Y119C1B.1 || Y119C1B.1 || WBGene00022467 || (1)	2.83755	0.77	0.271361	0.150047
	4183	C55C2.3	C55C2.3 || C55C2.3 || WBGene00016949 || (2)	4.72075	0.769	0.162898	0
	4697	F56D6.14	F56D6.14 || F56D6.14 || WBGene00044476 || (5)	3.72619	0.768611	0.206273	0.0434889
	3255	H23N18.4	H23N18.4 || H23N18.4 || WBGene00019235 || (2)	6.6502	0.768333	0.115535	0
	3438	F35G12.6	F35G12.6 || mab-21 || WBGene00003112 || (3)	6.3989	0.768333	0.120073	0
	4708	C23G10.1	C23G10.1 || C23G10.1 || WBGene00016010 || (1)	3.84926	0.768333	0.199606	0.0434889
	4870	M04G7.2	M04G7.2 || M04G7.2 || WBGene00019773 || (3)	3.56607	0.768333	0.215457	0.0434889
	4660	F36A2.10	F36A2.10 || F36A2.10 || WBGene00009457 || (1)	3.05134	0.768333	0.251802	0.106714
	4877	F18A12.4	F18A12.4 || F18A12.4 || WBGene00017553 || (1)	2.82461	0.768333	0.272014	0.150047
	4577	ZK1290.9	ZK1290.9 || fbxa-224 || WBGene00022890 || (3)	4.2162	0.766667	0.181838	0
	4641	C34F11.4	C34F11.4 || msp-50 || WBGene00003443 || (2)	2.78773	0.766667	0.275014	0.204413
	4657	Y67A6A.1	Y67A6A.1 || Y67A6A.1 || WBGene00013449 || (1)	4.15826	0.765208	0.184021	0
	4945	F57H12.6	F57H12.6 || F57H12.6 || WBGene00019021 || (2)	3.77685	0.765	0.20255	0.0434889
	5278	T05C12.3	T05C12.3 || T05C12.3 || WBGene00011467 || (1)	2.44689	0.765	0.312642	0.415465
	4635	F35C11.3	F35C11.3 || F35C11.3 || WBGene00009402 || (2)	3.7223	0.763333	0.20507	0.0434889
	9940	Y32G9A.4	Y32G9A.4 || srp-3 || WBGene00005644 || (2)	3.45724	0.763333	0.220793	0.0702425
	4441	F36H12.11	F36H12.11 || rmd-4 || WBGene00018125 || (1)	3.27774	0.763333	0.232884	0.0869462
	5015	T05F1.5	T05F1.5 || T05F1.5 || WBGene00011491 || (1)	3.37017	0.761667	0.226002	0.0702425
	4163	R03C1.1	R03C1.1 || R03C1.1 || WBGene00010987 || (1)	3.60852	0.760417	0.210728	0.0434889
	3800	C14B9.3	C14B9.3 || C14B9.3 || WBGene00015753 || (1)	4.90062	0.76	0.155083	0
	4777	T08G11.2	T08G11.2 || T08G11.2 || WBGene00044684 || (2)	3.51392	0.76	0.216282	0.0702425
	3727	B0222.7	B0222.7 || col-145 || WBGene00000718 || (1)	2.99027	0.76	0.254158	0.106714
	4327	C04G2.8	C04G2.8 || C04G2.8 || WBGene00007307 || (1)	2.53566	0.76	0.299725	0.314979
	4426	Y22D7AR.12	Y22D7AR.12 || Y22D7AR.12 || WBGene00021265 || (1)	2.44082	0.759583	0.311199	0.415465
	4819	F53C3.1	F53C3.1 || F53C3.1 || WBGene00018745 || (1)	3.66359	0.758333	0.206992	0.0434889
	5007	ZK930.7	ZK930.7 || ZK930.7 || WBGene00014157 || (1)	3.53151	0.758333	0.214734	0.0434889
	4343	F49C5.11	F49C5.11 || F49C5.11 || WBGene00044163 || (10)	3.28375	0.758333	0.230935	0.0869462
	4880	W09C3.6	W09C3.6 || gsp-3 || WBGene00021113 || (2)	2.90063	0.756667	0.260863	0.150047
	5191	K05F1.7	K05F1.7 || msp-63 || WBGene00003456 || (1)	2.46997	0.756667	0.306347	0.415465
	3392	F16C3.2	F16C3.2 || F16C3.2 || WBGene00008886 || (1)	2.39685	0.756667	0.315692	0.415465
	5330	C18E9.1	C18E9.1 || cal-2 || WBGene00000286 || (1)	5.4023	0.755	0.139755	0
	5184	T27A3.4	T27A3.4 || T27A3.4 || WBGene00020840 || (1)	2.61435	0.755	0.288791	0.314979
	4043	K08C7.5	K08C7.5 || fmo-2 || WBGene00001477 || (1)	2.56172	0.754167	0.294399	0.314979
	5318	W02A2.8	W02A2.8 || W02A2.8 || WBGene00012191 || (1)	3.45319	0.753611	0.218237	0.0702425
	4925	T28C6.4	T28C6.4 || col-117 || WBGene00000691 || (1)	3.40401	0.753333	0.221308	0.0702425
	4760	T03F1.5	T03F1.5 || gsp-4 || WBGene00020187 || (2)	3.29562	0.753333	0.228587	0.0869462
	5128	C01G6.2	C01G6.2 || C01G6.2 || WBGene00007224 || (1)	4.59356	0.751667	0.163635	0
	4416	F15H10.7	F15H10.7 || F15H10.7 || WBGene00008874 || (1)	3.02613	0.751667	0.248392	0.106714
	4638	C12D8.3	C12D8.3 || C12D8.3 || WBGene00014675 || (1)	2.84653	0.751667	0.264065	0.150047
	5180	ZC412.6	ZC412.6 || nspa-5 || WBGene00013887 || (1)	2.80548	0.751667	0.267928	0.150047
	5018	K09F6.3	K09F6.3 || K09F6.3 || WBGene00019586 || (1)	2.6752	0.751667	0.280976	0.204413
	3615	T01B10.4	T01B10.4 || nhr-14 || WBGene00003613 || (3)	4.71585	0.75	0.159038	0
	4478	C35E7.10	C35E7.10 || C35E7.10 || WBGene00016462 || (2)	3.89594	0.75	0.192508	0.0434889
	4514	F13G11.2	F13G11.2 || F13G11.2 || WBGene00008772 || (2)	3.35788	0.748333	0.222859	0.0702425
	4911	K08F4.5	K08F4.5 || K08F4.5 || WBGene00010679 || (1)	3.15528	0.748333	0.237168	0.0869462
	4986	R155.3	R155.3 || R155.3 || WBGene00020117 || (1)	3.19783	0.747292	0.233687	0.0869462
	4742	C27D8.1	C27D8.1 || C27D8.1 || WBGene00007777 || (1)	3.29513	0.746667	0.226597	0.0869462
	4396	C07G1.6	C07G1.6 || C07G1.6 || WBGene00015572 || (1)	2.60935	0.746667	0.286151	0.314979
	4874	Y50E8A.10	Y50E8A.10 || Y50E8A.10 || WBGene00013053 || (1)	2.90182	0.745476	0.2569	0.150047
	4912	R08C7.8	R08C7.8 || R08C7.8 || WBGene00019951 || (2)	3.48984	0.745	0.213477	0.0702425
	3742	C02F4.4	C02F4.4 || C02F4.4 || WBGene00007264 || (1)	3.18767	0.745	0.233713	0.0869462
	4802	F54D1.3	F54D1.3 || col-127 || WBGene00000701 || (1)	3.08548	0.745	0.241454	0.106714
	3555	C24B5.3	C24B5.3 || ptr-1 || WBGene00004216 || (1)	3.21277	0.744762	0.231813	0.0869462
	4484	R102.3	R102.3 || R102.3 || WBGene00011290 || (3)	4.04064	0.744	0.184129	0
	3433	C11G10.1	C11G10.1 || C11G10.1 || WBGene00007525 || (2)	5.60352	0.743333	0.132655	0
	4714	C45G9.9	C45G9.9 || C45G9.9 || WBGene00016680 || (1)	3.07754	0.743333	0.241535	0.106714
	4188	K07C6.15	K07C6.15 || srx-70 || WBGene00005961 || (2)	3.04747	0.743333	0.243919	0.106714
	4792	Y47D3A.10	Y47D3A.10 || tbx-34 || WBGene00006553 || (1)	3.37671	0.741667	0.219642	0.0702425
	4723	F36D3.5	F36D3.5 || F36D3.5 || WBGene00009471 || (2)	3.1784	0.741667	0.233346	0.0869462
	4719	K05F1.3	K05F1.3 || acdh-8 || WBGene00019406 || (1)	2.971	0.741667	0.249635	0.106714
	4134	Y43C5A.3	Y43C5A.3 || Y43C5A.3 || WBGene00012783 || (3)	5.29592	0.74	0.13973	0
	4054	F44F4.4	F44F4.4 || ptr-8 || WBGene00004222 || (1)	4.23309	0.74	0.174813	0
	5035	K06H7.8	K06H7.8 || K06H7.8 || WBGene00019459 || (1)	3.42864	0.738333	0.215343	0.0702425
	4515	Y57G11B.7	Y57G11B.7 || Y57G11B.7 || WBGene00013299 || (1)	3.30116	0.738333	0.223659	0.0869462
	4950	B0024.2	B0024.2 || col-150 || WBGene00000723 || (1)	3.12742	0.738333	0.236084	0.106714
	4468	C31H1.5	C31H1.5 || C31H1.5 || WBGene00016288 || (1)	2.66396	0.738333	0.277156	0.204413
	4796	D1022.9	D1022.9 || D1022.9 || WBGene00044300 || (2)	3.03067	0.736875	0.24314	0.106714
	4127	C06E2.1	C06E2.1 || C06E2.1 || WBGene00015527 || (1)	4.04124	0.736042	0.182133	0
	5129	T27F6.1	T27F6.1 || T27F6.1 || WBGene00012102 || (3)	4.22592	0.735952	0.174152	0
	5544	ZK354.3	ZK354.3 || ZK354.3 || WBGene00022706 || (1)	3.50575	0.735833	0.209893	0.0702425
	4531	D1086.17	D1086.17 || D1086.17 || WBGene00045355 || (4)	3.5834	0.735	0.205112	0.0434889
	5211	T02E1.6	T02E1.6 || T02E1.6 || WBGene00011378 || (1)	3.32861	0.735	0.220813	0.0869462
	4786	W03C9.8	W03C9.8 || W03C9.8 || WBGene00012223 || (1)	3.13292	0.735	0.234605	0.106714
	5013	ZK1053.2	ZK1053.2 || ZK1053.2 || WBGene00014197 || (1)	2.89906	0.735	0.253531	0.150047
	4567	T05A7.6	T05A7.6 || T05A7.6 || WBGene00020223 || (1)	2.82756	0.735	0.259942	0.150047
	4581	C09B9.6	C09B9.6 || msp-55 || WBGene00003448 || (1)	2.64147	0.735	0.278255	0.204413
	1818	B0205.14	B0205.14 || B0205.14 || WBGene00044646 || (5)	2.6371	0.735	0.278716	0.204413
	4138	T22C8.7	T22C8.7 || cutl-12 || WBGene00011928 || (3)	7.03344	0.734167	0.104382	0
	3876	F49B2.4	F49B2.4 || F49B2.4 || WBGene00009864 || (3)	4.34668	0.733333	0.168711	0
	3987	C14A6.8	C14A6.8 || C14A6.8 || WBGene00007572 || (1)	4.10696	0.733333	0.178559	0
	4886	F31E8.5	F31E8.5 || F31E8.5 || WBGene00017955 || (1)	3.52814	0.733333	0.207852	0.0434889
	5050	T28B8.6	T28B8.6 || T28B8.6 || WBGene00044122 || (3)	3.2822	0.733333	0.223427	0.0869462
	4881	F36G9.15	F36G9.15 || F36G9.15 || WBGene00009491 || (2)	2.78066	0.733333	0.263726	0.204413
	3507	B0205.13	B0205.13 || B0205.13 || WBGene00044644 || (3)	2.70305	0.733333	0.271298	0.204413
	4098	F01G10.10	F01G10.10 || F01G10.10 || WBGene00008512 || (1)	2.40344	0.733333	0.305118	0.415465
	5181	Y37F4.5	Y37F4.5 || Y37F4.5 || WBGene00021386 || (1)	2.90285	0.733056	0.252529	0.150047
	5083	M110.7	M110.7 || M110.7 || WBGene00010915 || (1)	3.96542	0.732	0.184596	0
	4359	C46A5.3	C46A5.3 || col-14 || WBGene00000603 || (1)	3.88964	0.731667	0.188106	0.0434889
	4312	F54H12.7	F54H12.7 || F54H12.7 || WBGene00044633 || (3)	3.8813	0.731667	0.188511	0.0434889
	4415	F26A1.3	F26A1.3 || F26A1.3 || WBGene00017802 || (1)	3.07213	0.731667	0.238163	0.106714
	4910	Y69E1A.4	Y69E1A.4 || Y69E1A.4 || WBGene00013476 || (1)	2.976	0.730238	0.245376	0.106714
	4693	F47B3.5	F47B3.5 || F47B3.5 || WBGene00018529 || (1)	3.09936	0.73	0.235532	0.106714
	5096	C33F10.9	C33F10.9 || msp-40 || WBGene00003435 || (5)	2.94411	0.73	0.247953	0.150047
	5639	F32E10.3	F32E10.3 || clec-180 || WBGene00017991 || (1)	2.77888	0.729167	0.262396	0.204413
	4487	C29F5.3	C29F5.3 || C29F5.3 || WBGene00016212 || (1)	2.93875	0.729048	0.248081	0.150047
	4193	C49F8.3	C49F8.3 || C49F8.3 || WBGene00008215 || (1)	4.42844	0.728333	0.164467	0
	4928	F57H12.5	F57H12.5 || F57H12.5 || WBGene00019020 || (2)	3.43515	0.728333	0.212024	0.0702425
	4917	T13H10.1	T13H10.1 || kin-5 || WBGene00002193 || (1)	3.12192	0.727292	0.232963	0.106714
	4990	C10G11.10	C10G11.10 || C10G11.10 || WBGene00015690 || (1)	3.42888	0.726875	0.211986	0.0702425
	4070	F18G5.2	F18G5.2 || pes-8 || WBGene00003981 || (1)	5.07566	0.726667	0.143167	0
	5339	R09E10.1	R09E10.1 || R09E10.1 || WBGene00011171 || (2)	4.65997	0.726667	0.155938	0
	9616	T03F6.4	T03F6.4 || T03F6.4 || WBGene00011400 || (2)	4.1576	0.726667	0.17478	0
	4730	ZK354.8	ZK354.8 || ZK354.8 || WBGene00022709 || (4)	3.24472	0.726667	0.223953	0.0869462
	5240	Y37A1A.2	Y37A1A.2 || Y37A1A.2 || WBGene00012535 || (3)	2.8907	0.726667	0.251381	0.150047
	4876	F22B3.8	F22B3.8 || F22B3.8 || WBGene00009039 || (4)	3.04433	0.726042	0.238489	0.106714
	4996	Y41E3.19	Y41E3.19 || Y41E3.19 || WBGene00044979 || (1)	3.81855	0.725952	0.190112	0.0434889
	5137	Y37E11AL.2	Y37E11AL.2 || Y37E11AL.2 || WBGene00021358 || (1)	4.33062	0.725	0.167413	0
	4941	Y42H9B.1	Y42H9B.1 || col-115 || WBGene00000689 || (1)	3.74374	0.725	0.193656	0.0434889
	4427	T22H9.3	T22H9.3 || T22H9.3 || WBGene00020707 || (1)	2.94054	0.72381	0.246149	0.150047
	5038	T16H12.6	T16H12.6 || kel-10 || WBGene00002186 || (1)	3.8347	0.723333	0.188629	0.0434889
	3700	F32D8.7	F32D8.7 || F32D8.7 || WBGene00009331 || (1)	3.08366	0.723333	0.23457	0.106714
	4148	F36A4.3	F36A4.3 || F36A4.3 || WBGene00018082 || (1)	3.59623	0.722143	0.200806	0.0434889
	4292	B0213.3	B0213.3 || nlp-28 || WBGene00003766 || (14)	4.91886	0.721667	0.146714	0
	4823	T16G12.7	T16G12.7 || T16G12.7 || WBGene00011808 || (3)	3.58672	0.721667	0.201205	0.0434889
	4642	ZK546.3	ZK546.3 || ZK546.3 || WBGene00022760 || (2)	2.82626	0.721667	0.255344	0.150047
	4914	Y59E9AL.2	Y59E9AL.2 || Y59E9AL.2 || WBGene00043743 || (2)	2.61526	0.721667	0.275945	0.314979
	4498	F54H12.8	F54H12.8 || F54H12.8 || WBGene00045247 || (1)	2.74273	0.720714	0.262773	0.204413
	3823	F45E1.3	F45E1.3 || F45E1.3 || WBGene00018464 || (1)	4.13686	0.72	0.174045	0
	5078	K09C6.7	K09C6.7 || K09C6.7 || WBGene00019561 || (1)	3.26334	0.72	0.220633	0.0869462
	4213	R10H10.2	R10H10.2 || spe-26 || WBGene00004972 || (1)	3.03245	0.72	0.237432	0.106714
	4491	ZK938.1	ZK938.1 || ZK938.1 || WBGene00014158 || (1)	2.58363	0.72	0.278677	0.314979
	4754	T02B11.9	T02B11.9 || T02B11.9 || WBGene00044777 || (3)	3.61969	0.719583	0.198797	0.0434889
	4726	Y59E9AR.10	Y59E9AR.10 || Y59E9AR.10 || WBGene00044498 || (1)	3.05927	0.718333	0.234805	0.106714
	5512	K08D8.5	K08D8.5 || K08D8.5 || WBGene00010659 || (6)	2.60251	0.718333	0.276015	0.314979
	5285	C25A6.1	C25A6.1 || C25A6.1 || WBGene00016081 || (1)	3.51973	0.717667	0.203898	0.0702425
	4382	K02A11.2	K02A11.2 || K02A11.2 || WBGene00010487 || (1)	3.56839	0.716667	0.200838	0.0434889
	4752	Y59H11AM.4	Y59H11AM.4 || Y59H11AM.4 || WBGene00022008 || (1)	3.49887	0.716667	0.204828	0.0702425
	4410	T01E8.9	T01E8.9 || ubxn-5 || WBGene00011336 || (1)	3.34782	0.716667	0.21407	0.0702425
	4857	F32H2.7	F32H2.7 || F32H2.7 || WBGene00009344 || (1)	3.301	0.716667	0.217106	0.0869462
	5068	F46F5.2	F46F5.2 || F46F5.2 || WBGene00018494 || (1)	3.27697	0.716667	0.218698	0.0869462
	4603	F14H3.2	F14H3.2 || F14H3.2 || WBGene00008821 || (1)	2.90016	0.716667	0.247113	0.150047
	4611	C55B7.10	C55B7.10 || C55B7.10 || WBGene00016946 || (2)	3.68963	0.715	0.193786	0.0434889
	4632	C04G2.5	C04G2.5 || C04G2.5 || WBGene00007306 || (1)	2.97781	0.715	0.24011	0.106714
	4583	H05L14.1	H05L14.1 || H05L14.1 || WBGene00010366 || (1)	2.83806	0.715	0.251933	0.150047
	4558	T08B6.4	T08B6.4 || T08B6.4 || WBGene00020353 || (1)	2.55057	0.715	0.280329	0.314979
	3975	C17H12.6	C17H12.6 || C17H12.6 || WBGene00015932 || (1)	3.54411	0.714167	0.201508	0.0434889
	5270	M7.7	M7.7 || M7.7 || WBGene00010883 || (1)	3.75855	0.713333	0.18979	0.0434889
	4810	M70.3	M70.3 || M70.3 || WBGene00019785 || (1)	3.19372	0.713333	0.223355	0.0869462
	4781	Y69E1A.1	Y69E1A.1 || Y69E1A.1 || WBGene00013473 || (1)	2.91048	0.713333	0.245092	0.150047
	4808	ZK892.3	ZK892.3 || ZK892.3 || WBGene00014127 || (1)	2.86955	0.713333	0.248588	0.150047
	4621	T16A9.5	T16A9.5 || T16A9.5 || WBGene00011795 || (2)	2.72727	0.713333	0.261556	0.204413
	9589	W10G11.2	W10G11.2 || W10G11.2 || WBGene00021135 || (2)	2.45229	0.713333	0.290884	0.415465
	4570	F55H12.1	F55H12.1 || snf-2 || WBGene00004901 || (1)	2.92398	0.712708	0.243746	0.150047
	3812	F26G1.11	F26G1.11 || F26G1.11 || WBGene00045455 || (2)	6.40445	0.711875	0.111153	0
	4483	C33A12.15	C33A12.15 || ttr-9 || WBGene00007888 || (1)	4.65797	0.711667	0.152785	0
	4113	C07A9.5	C07A9.5 || C07A9.5 || WBGene00007401 || (3)	3.82337	0.711667	0.186136	0.0434889
	4887	Y6E2A.10	Y6E2A.10 || Y6E2A.10 || WBGene00050915 || (1)	3.40487	0.711667	0.209015	0.0702425
	5048	F10C1.3	F10C1.3 || F10C1.3 || WBGene00017325 || (1)	3.2118	0.711667	0.221579	0.0869462
	4443	K05F1.9	K05F1.9 || K05F1.9 || WBGene00019410 || (1)	2.69505	0.711667	0.264065	0.204413
	4296	R148.7	R148.7 || R148.7 || WBGene00020105 || (1)	3.6974	0.71	0.192027	0.0434889
	4732	ZK1290.6	ZK1290.6 || rnh-1.1 || WBGene00022888 || (1)	3.18001	0.71	0.22327	0.0869462
	5363	Y51A2B.5	Y51A2B.5 || Y51A2B.5 || WBGene00013069 || (1)	3.91623	0.709286	0.181114	0
	5044	K09G1.2	K09G1.2 || K09G1.2 || WBGene00010728 || (1)	3.62353	0.708333	0.195481	0.0434889
	4994	ZK1307.4	ZK1307.4 || ZK1307.4 || WBGene00014247 || (1)	2.91243	0.708333	0.243211	0.150047
	5290	Y54G2A.13	Y54G2A.13 || Y54G2A.13 || WBGene00021878 || (1)	2.78691	0.708333	0.254164	0.204413
	4353	C25F6.7	C25F6.7 || C25F6.7 || WBGene00016106 || (5)	2.62443	0.707381	0.269537	0.314979
	5224	T20D4.15	T20D4.15 || T20D4.15 || WBGene00020620 || (2)	3.76855	0.706875	0.187572	0.0434889
	5822	T27D12.1	T27D12.1 || T27D12.1 || WBGene00012085 || (1)	3.74012	0.706667	0.188942	0.0434889
	5384	ZC334.12	ZC334.12 || ZC334.12 || WBGene00045396 || (5)	3.31089	0.706667	0.213437	0.0869462
	4750	R08C7.5	R08C7.5 || R08C7.5 || WBGene00019949 || (1)	2.936	0.706667	0.24069	0.150047
	5397	W08F4.6	W08F4.6 || mlt-8 || WBGene00021095 || (1)	2.76212	0.706667	0.255842	0.204413
	4778	W04E12.5	W04E12.5 || W04E12.5 || WBGene00012250 || (1)	3.65524	0.705	0.192874	0.0434889
	4539	F37A8.1	F37A8.1 || F37A8.1 || WBGene00009501 || (1)	2.99936	0.705	0.23505	0.106714
	5024	T22B3.2	T22B3.2 || T22B3.2 || WBGene00011910 || (1)	2.5664	0.705	0.274703	0.314979
	5674	ZK688.12	ZK688.12 || ZK688.12 || WBGene00044763 || (2)	3.84628	0.703611	0.182933	0.0434889
	4600	F46A8.6	F46A8.6 || F46A8.6 || WBGene00009749 || (1)	3.90909	0.703333	0.179923	0.0434889
	3871	F27B10.1	F27B10.1 || F27B10.1 || WBGene00017850 || (1)	3.86991	0.703333	0.181744	0.0434889
	4676	F36H12.5	F36H12.5 || F36H12.5 || WBGene00018121 || (1)	3.62379	0.703333	0.194088	0.0434889
	4633	T09F5.10	T09F5.10 || T09F5.10 || WBGene00011669 || (1)	3.21436	0.703333	0.21881	0.0869462
	5170	ZK418.2	ZK418.2 || ZK418.2 || WBGene00022732 || (1)	2.78898	0.703333	0.252183	0.204413
	5254	Y46C8AL.1	Y46C8AL.1 || clec-73 || WBGene00021579 || (1)	2.66978	0.703333	0.263443	0.204413
	4442	F56F4.3	F56F4.3 || F56F4.3 || WBGene00018980 || (1)	2.95436	0.702708	0.237855	0.150047
	5061	T01C3.5	T01C3.5 || T01C3.5 || WBGene00011322 || (1)	4.318	0.701667	0.162498	0
	3701	F27E5.4	F27E5.4 || phg-1 || WBGene00004017 || (1)	2.96444	0.701667	0.236695	0.106714
	2586	F29C12.5	F29C12.5 || bath-45 || WBGene00009247 || (1)	2.33709	0.701667	0.300231	0.555269
	4825	C34G6.3	C34G6.3 || C34G6.3 || WBGene00016420 || (1)	3.8103	0.7	0.183713	0.0434889
	5030	Y39E4B.11	Y39E4B.11 || Y39E4B.11 || WBGene00012720 || (3)	3.37509	0.7	0.207402	0.0702425
	4612	BE10.1	BE10.1 || BE10.1 || WBGene00007209 || (1)	2.89608	0.7	0.241706	0.150047
	4404	F38H4.4	F38H4.4 || F38H4.4 || WBGene00009548 || (1)	2.80131	0.7	0.249883	0.150047
	4542	C01G12.13	C01G12.13 || C01G12.13 || WBGene00044333 || (2)	2.80298	0.699048	0.249395	0.150047
	5250	Y73F8A.20	Y73F8A.20 || Y73F8A.20 || WBGene00013526 || (1)	2.32014	0.698542	0.301078	0.555269
	4824	R02D5.7	R02D5.7 || R02D5.7 || WBGene00010980 || (2)	3.55066	0.698333	0.196677	0.0434889
	4538	D2062.4	D2062.4 || D2062.4 || WBGene00017056 || (1)	2.98499	0.698333	0.233948	0.106714
	5193	W01F3.2	W01F3.2 || W01F3.2 || WBGene00012185 || (1)	2.84367	0.698333	0.245574	0.150047
	5298	F32B6.5	F32B6.5 || sss-1 || WBGene00006056 || (2)	2.79599	0.698333	0.249762	0.150047
	4402	F08G5.2	F08G5.2 || acl-13 || WBGene00008581 || (1)	2.58661	0.698333	0.26998	0.314979
	4025	B0524.5	B0524.5 || B0524.5 || WBGene00015244 || (1)	2.55971	0.698333	0.272817	0.314979
	4454	C06C3.10	C06C3.10 || C06C3.10 || WBGene00044169 || (7)	2.50898	0.698333	0.278334	0.314979
	5305	Y66D12A.3	Y66D12A.3 || Y66D12A.3 || WBGene00013429 || (1)	4.42625	0.696667	0.157394	0
	5004	W01G7.2	W01G7.2 || W01G7.2 || WBGene00014851 || (2)	4.39626	0.696667	0.158468	0
	4569	C16C8.18	C16C8.18 || C16C8.18 || WBGene00015855 || (1)	2.83796	0.696667	0.245481	0.150047
	9462	ZK662.2	ZK662.2 || ZK662.2 || WBGene00014039 || (1)	2.74197	0.696667	0.254075	0.204413
	4654	Y49F6B.8	Y49F6B.8 || Y49F6B.8 || WBGene00021720 || (1)	3.61157	0.695	0.192437	0.0434889
	4566	C27D8.2	C27D8.2 || C27D8.2 || WBGene00007778 || (1)	2.96005	0.695	0.234794	0.150047
	3714	F17C11.13	F17C11.13 || F17C11.13 || WBGene00023503 || (1)	4.28307	0.693333	0.161878	0
	4748	T27E7.1	T27E7.1 || T27E7.1 || WBGene00012087 || (2)	3.32115	0.693333	0.208763	0.0869462
	4758	Y106G6H.13	Y106G6H.13 || Y106G6H.13 || WBGene00013723 || (1)	2.96226	0.693333	0.234055	0.150047
	5239	R05F9.8	R05F9.8 || msp-33 || WBGene00003431 || (4)	2.78909	0.693333	0.248588	0.204413
	3907	T28H10.3	T28H10.3 || T28H10.3 || WBGene00012144 || (5)	2.72037	0.693333	0.254867	0.204413
	6003	Y37H2A.14	Y37H2A.14 || Y37H2A.14 || WBGene00045416 || (1)	4.27368	0.691667	0.161843	0
	4904	T28C6.5	T28C6.5 || T28C6.5 || WBGene00012120 || (1)	4.1434	0.691667	0.166932	0
	5751	T16G1.7	T16G1.7 || T16G1.7 || WBGene00011801 || (1)	3.98409	0.691667	0.173607	0
	3454	F55H12.4	F55H12.4 || F55H12.4 || WBGene00010135 || (3)	6.81486	0.69	0.101249	0
	4669	C17H12.5	C17H12.5 || C17H12.5 || WBGene00015931 || (3)	4.12591	0.69	0.167236	0
	3618	F08B12.4	F08B12.4 || F08B12.4 || WBGene00008572 || (1)	4.12204	0.69	0.167393	0
	4646	F07E5.4	F07E5.4 || F07E5.4 || WBGene00017209 || (1)	3.35766	0.69	0.2055	0.0702425
	4091	C42D4.1	C42D4.1 || C42D4.1 || WBGene00016594 || (1)	2.38615	0.69	0.289169	0.415465
	5321	Y55B1AR.4	Y55B1AR.4 || Y55B1AR.4 || WBGene00021908 || (1)	3.87867	0.688333	0.177466	0.0434889
	4890	T13A10.11	T13A10.11 || tag-32 || WBGene00006416 || (2)	3.21467	0.688333	0.214122	0.0869462
	4014	Y47G6A.26	Y47G6A.26 || Y47G6A.26 || WBGene00021650 || (1)	2.91395	0.688333	0.23622	0.150047
	5069	Y59E9AL.6	Y59E9AL.6 || Y59E9AL.6 || WBGene00021996 || (3)	2.87842	0.688333	0.239136	0.150047
	4269	F38B6.5	F38B6.5 || col-172 || WBGene00000745 || (3)	2.60786	0.688333	0.263946	0.314979
	5604	R02C2.4	R02C2.4 || nhr-204 || WBGene00019816 || (1)	5.5689	0.686667	0.123304	0
	4523	F44F4.10	F44F4.10 || F44F4.10 || WBGene00009705 || (1)	4.15337	0.686667	0.165328	0
	4265	F46H5.8	F46H5.8 || lact-1 || WBGene00018523 || (2)	3.77918	0.686667	0.181697	0.0434889
	5017	C56C10.6	C56C10.6 || C56C10.6 || WBGene00016963 || (2)	2.91968	0.686667	0.235185	0.150047
	5242	ZK617.3	ZK617.3 || spe-17 || WBGene00004971 || (1)	2.65937	0.686667	0.258207	0.204413
	4705	ZK1225.5	ZK1225.5 || ZK1225.5 || WBGene00014239 || (1)	3.49416	0.68625	0.196399	0.0702425
	4470	B0545.3	B0545.3 || scl-23 || WBGene00015246 || (1)	3.51647	0.685833	0.195035	0.0702425
	5531	C34D1.4	C34D1.4 || C34D1.4 || WBGene00007931 || (1)	5.17068	0.685	0.132478	0
	4120	AC7.3	AC7.3 || AC7.3 || WBGene00014997 || (1)	5.04405	0.685	0.135804	0
	5302	Y41D4B.16	Y41D4B.16 || Y41D4B.16 || WBGene00021518 || (1)	3.37438	0.685	0.203	0.0702425
	4835	F58G1.3	F58G1.3 || F58G1.3 || WBGene00010265 || (1)	3.31818	0.685	0.206439	0.0869462
	4599	F53B2.5	F53B2.5 || F53B2.5 || WBGene00009956 || (3)	3.13778	0.685	0.218307	0.106714
	4607	F26D2.10	F26D2.10 || F26D2.10 || WBGene00009149 || (3)	3.06635	0.685	0.223393	0.106714
	4679	B0280.11	B0280.11 || B0280.11 || WBGene00015106 || (3)	3.02655	0.685	0.226331	0.106714
	4383	T26A5.1	T26A5.1 || wht-6 || WBGene00007060 || (1)	2.52047	0.685	0.271775	0.314979
	3726	C34F11.8	C34F11.8 || C34F11.8 || WBGene00016417 || (1)	5.96431	0.683333	0.11457	0
	5159	ZK180.5	ZK180.5 || ZK180.5 || WBGene00022679 || (4)	4.30754	0.683333	0.158636	0
	5059	ZK546.7	ZK546.7 || ZK546.7 || WBGene00022763 || (1)	2.53497	0.683333	0.269563	0.314979
	3553	C04F12.3	C04F12.3 || ikb-1 || WBGene00002069 || (1)	3.74501	0.681667	0.18202	0.0434889
	5754	C24H11.4	C24H11.4 || srd-74 || WBGene00007701 || (1)	3.42837	0.681667	0.198831	0.0702425
	2264	F35C5.10	F35C5.10 || nspb-11 || WBGene00009398 || (1)	3.2948	0.681667	0.206892	0.0869462
	5237	R09E10.3	R09E10.3 || R09E10.3 || WBGene00011173 || (1)	2.68281	0.681667	0.254086	0.204413
	4029	C48E7.8	C48E7.8 || oac-9 || WBGene00016753 || (1)	3.00062	0.680952	0.226937	0.106714
	3328	F26C11.1	F26C11.1 || F26C11.1 || WBGene00009146 || (1)	5.16788	0.68	0.131582	0
	4926	T05A10.3	T05A10.3 || ttr-14 || WBGene00011460 || (3)	3.41797	0.68	0.198948	0.0702425
	4511	AH6.3	AH6.3 || AH6.3 || WBGene00007081 || (1)	3.09763	0.68	0.219523	0.106714
	4909	M176.9	M176.9 || M176.9 || WBGene00014813 || (8)	2.79112	0.68	0.24363	0.204413
	4976	Y39E4A.1	Y39E4A.1 || Y39E4A.1 || WBGene00012711 || (1)	3.19901	0.679762	0.212491	0.0869462
	4243	F37C4.7	F37C4.7 || F37C4.7 || WBGene00018147 || (1)	4.78174	0.678333	0.141859	0
	4703	F35E2.9	F35E2.9 || F35E2.9 || WBGene00009416 || (2)	3.68104	0.678333	0.184278	0.0434889
	4673	F21H7.2	F21H7.2 || F21H7.2 || WBGene00009028 || (1)	3.17536	0.678333	0.213624	0.0869462
	4083	C54D10.1	C54D10.1 || cdr-2 || WBGene00008296 || (1)	3.0139	0.678333	0.225069	0.106714
	3895	F36A4.4	F36A4.4 || F36A4.4 || WBGene00018083 || (1)	2.87742	0.678333	0.235744	0.150047
	5156	T23B7.2	T23B7.2 || T23B7.2 || WBGene00044298 || (1)	4.89974	0.676667	0.138103	0
	4203	C50F7.3	C50F7.3 || C50F7.3 || WBGene00016843 || (1)	3.78756	0.676667	0.178655	0.0434889
	4594	C53B4.2	C53B4.2 || C53B4.2 || WBGene00008272 || (1)	3.20106	0.676667	0.211388	0.0869462
	4712	C18H7.7	C18H7.7 || C18H7.7 || WBGene00015997 || (4)	3.05327	0.676667	0.22162	0.106714
	3641	C46E10.1	C46E10.1 || C46E10.1 || WBGene00016707 || (1)	2.58932	0.676667	0.26133	0.314979
	4639	F53G12.6	F53G12.6 || spe-8 || WBGene00004962 || (4)	2.99825	0.676042	0.225479	0.106714
	4246	F23B2.7	F23B2.7 || F23B2.7 || WBGene00009075 || (1)	4.3414	0.675	0.15548	0
	4254	F36A2.11	F36A2.11 || F36A2.11 || WBGene00009458 || (1)	4.00518	0.675	0.168532	0
	5596	ZK1025.7	ZK1025.7 || ZK1025.7 || WBGene00014187 || (7)	3.91159	0.675	0.172564	0.0434889
	4438	B0244.9	B0244.9 || B0244.9 || WBGene00015084 || (1)	3.84406	0.675	0.175596	0.0434889
	3678	C26B9.3	C26B9.3 || C26B9.3 || WBGene00016133 || (1)	2.90619	0.675	0.232263	0.150047
	5299	ZK105.3	ZK105.3 || ZK105.3 || WBGene00022654 || (1)	2.63352	0.674048	0.255949	0.204413
	4367	C04F12.6	C04F12.6 || C04F12.6 || WBGene00007300 || (2)	3.43612	0.673333	0.195958	0.0702425
	5187	ZK1251.3	ZK1251.3 || ZK1251.3 || WBGene00014241 || (1)	2.5736	0.673333	0.261631	0.314979
	4554	C09B9.4	C09B9.4 || C09B9.4 || WBGene00015629 || (1)	2.4427	0.673333	0.275652	0.415465
	3554	F18C5.5	F18C5.5 || F18C5.5 || WBGene00017560 || (1)	3.64613	0.672857	0.18454	0.0434889
	5359	C01B12.1	C01B12.1 || sqt-2 || WBGene00005017 || (3)	4.31303	0.671667	0.15573	0
	4707	K03H1.1	K03H1.1 || gln-2 || WBGene00001603 || (1)	2.85782	0.671667	0.235027	0.150047
	5196	M02B1.4	M02B1.4 || M02B1.4 || WBGene00010829 || (5)	2.51432	0.671667	0.267137	0.314979
	4609	C50F4.2	C50F4.2 || C50F4.2 || WBGene00008230 || (1)	2.80027	0.67	0.239263	0.150047
	5157	Y48B6A.5	Y48B6A.5 || Y48B6A.5 || WBGene00012979 || (1)	4.72288	0.668958	0.141642	0
	4895	R10E9.2	R10E9.2 || R10E9.2 || WBGene00011214 || (1)	3.01523	0.668333	0.221652	0.106714
	4421	F37A4.5	F37A4.5 || F37A4.5 || WBGene00018135 || (1)	2.73418	0.668333	0.244437	0.204413
	5172	Y53F4B.11	Y53F4B.11 || Y53F4B.11 || WBGene00013158 || (1)	2.36378	0.668333	0.282739	0.415465
	4995	C55C3.6	C55C3.6 || C55C3.6 || WBGene00016956 || (3)	4.1651	0.666667	0.16006	0
	4548	H06H21.9	H06H21.9 || H06H21.9 || WBGene00019165 || (1)	3.02575	0.666667	0.220331	0.106714
	5175	W03D8.9	W03D8.9 || W03D8.9 || WBGene00020990 || (2)	2.56379	0.666667	0.260031	0.314979
	4619	Y59H11AM.1	Y59H11AM.1 || Y59H11AM.1 || WBGene00022005 || (1)	2.52588	0.666667	0.263934	0.314979
	5037	T09B4.7	T09B4.7 || T09B4.7 || WBGene00020381 || (1)	3.52058	0.665625	0.189067	0.0702425
	4576	C53D6.10	C53D6.10 || C53D6.10 || WBGene00023424 || (1)	4.01903	0.665	0.165463	0
	5093	ZC412.9	ZC412.9 || ZC412.9 || WBGene00013890 || (6)	3.51623	0.665	0.189123	0.0702425
	4740	T25B9.4	T25B9.4 || T25B9.4 || WBGene00012010 || (1)	3.27191	0.665	0.203245	0.0869462
	5342	ZK546.6	ZK546.6 || msp-152 || WBGene00003470 || (2)	2.7517	0.665	0.241669	0.204413
	5344	ZK524.1	ZK524.1 || spe-4 || WBGene00004958 || (1)	5.15913	0.663333	0.128575	0
	4645	F18A12.5	F18A12.5 || F18A12.5 || WBGene00017554 || (3)	3.17385	0.663333	0.209	0.0869462
	4970	Y57G11C.42	Y57G11C.42 || Y57G11C.42 || WBGene00013331 || (2)	2.98743	0.663333	0.222042	0.106714
	4923	K11C4.1	K11C4.1 || K11C4.1 || WBGene00019642 || (1)	2.85683	0.663333	0.232192	0.150047
	5115	ZK1307.3	ZK1307.3 || ZK1307.3 || WBGene00014246 || (1)	2.75387	0.663333	0.240873	0.204413
	10746	W10G11.3	W10G11.3 || W10G11.3 || WBGene00021136 || (1)	2.68469	0.663333	0.24708	0.204413
	3973	H23L24.2	H23L24.2 || H23L24.2 || WBGene00019229 || (1)	2.37288	0.663095	0.279448	0.415465
	4794	W03G9.5	W03G9.5 || W03G9.5 || WBGene00021016 || (1)	2.66058	0.661905	0.248782	0.204413
	4818	F44D12.6	F44D12.6 || F44D12.6 || WBGene00009683 || (3)	3.49709	0.661667	0.189205	0.0702425
	5081	R03D7.8	R03D7.8 || R03D7.8 || WBGene00010992 || (1)	3.14322	0.661667	0.210506	0.106714
	1830	R02F11.1	R02F11.1 || R02F11.1 || WBGene00019839 || (1)	3.03332	0.661667	0.218133	0.106714
	4614	B0280.17	B0280.17 || B0280.17 || WBGene00044674 || (5)	2.70204	0.661667	0.244876	0.204413
	5094	Y53F4B.24	Y53F4B.24 || Y53F4B.24 || WBGene00013170 || (1)	2.5513	0.661667	0.259345	0.314979
	4311	Y57A10B.7	Y57A10B.7 || Y57A10B.7 || WBGene00013279 || (1)	2.51965	0.661667	0.262602	0.314979
	5922	ZC101.3	ZC101.3 || hhat-1 || WBGene00013852 || (1)	2.46326	0.661667	0.268614	0.415465
	4104	Y32F6B.1	Y32F6B.1 || Y32F6B.1 || WBGene00012531 || (1)	2.33128	0.661667	0.283821	0.555269
	5335	Y38F1A.8	Y38F1A.8 || Y38F1A.8 || WBGene00012610 || (1)	4.67785	0.66	0.14109	0
	5006	Y95B8A.4	Y95B8A.4 || Y95B8A.4 || WBGene00022385 || (1)	3.88864	0.66	0.169725	0.0434889
	5041	ZK593.9	ZK593.9 || ZK593.9 || WBGene00014005 || (1)	3.31884	0.66	0.198864	0.0869462
	4475	C35D10.2	C35D10.2 || C35D10.2 || WBGene00016440 || (2)	2.80868	0.66	0.234986	0.150047
	4571	T19D12.5	T19D12.5 || T19D12.5 || WBGene00020580 || (1)	2.77817	0.66	0.237567	0.204413
	4620	W02D9.5	W02D9.5 || W02D9.5 || WBGene00012211 || (1)	2.64764	0.66	0.249279	0.204413
	5138	F21F3.2	F21F3.2 || F21F3.2 || WBGene00017672 || (1)	2.35376	0.66	0.280402	0.415465
	4681	C27D6.3	C27D6.3 || C27D6.3 || WBGene00016161 || (1)	3.53381	0.658333	0.186296	0.0434889
	4561	T10B10.1	T10B10.1 || col-41 || WBGene00000618 || (2)	2.9248	0.658333	0.225087	0.150047
	5241	C47E8.1	C47E8.1 || C47E8.1 || WBGene00008141 || (4)	2.61188	0.658333	0.252053	0.314979
	4582	K08F4.8	K08F4.8 || msp-38 || WBGene00003434 || (2)	2.60313	0.658333	0.2529	0.314979
	5033	T28H11.1	T28H11.1 || ssq-4 || WBGene00006053 || (2)	2.553	0.658333	0.257867	0.314979
	4341	F47B3.6	F47B3.6 || F47B3.6 || WBGene00018530 || (1)	2.40704	0.658333	0.273503	0.415465
	3783	F49E12.8	F49E12.8 || F49E12.8 || WBGene00009901 || (1)	5.80459	0.657083	0.113201	0
	4528	R04B5.11	R04B5.11 || R04B5.11 || WBGene00011008 || (5)	4.02412	0.656667	0.163183	0
	5134	Y51B9A.3	Y51B9A.3 || Y51B9A.3 || WBGene00013085 || (1)	3.92987	0.656667	0.167096	0
	3289	K02D7.1	K02D7.1 || K02D7.1 || WBGene00019298 || (1)	3.39586	0.656667	0.193372	0.0702425
	4749	F02C9.4	F02C9.4 || F02C9.4 || WBGene00017175 || (1)	2.97042	0.656667	0.221069	0.106714
	4921	T28H11.6	T28H11.6 || ssp-11 || WBGene00006040 || (3)	2.70341	0.656667	0.242903	0.204413
	4500	F52H3.6	F52H3.6 || F52H3.6 || WBGene00009948 || (2)	2.54514	0.656667	0.258008	0.314979
	4889	K12C11.5	K12C11.5 || K12C11.5 || WBGene00044896 || (3)	3.45115	0.655	0.189792	0.0702425
	4969	T17A3.8	T17A3.8 || ver-2 || WBGene00006895 || (3)	3.44631	0.655	0.190058	0.0702425
	4568	F44G4.5	F44G4.5 || F44G4.5 || WBGene00009714 || (1)	3.32161	0.655	0.197194	0.0869462
	3880	F18E3.7	F18E3.7 || F18E3.7 || WBGene00017565 || (4)	3.18213	0.655	0.205837	0.0869462
	4899	M05D6.1	M05D6.1 || M05D6.1 || WBGene00010874 || (1)	3.08524	0.655	0.212301	0.106714
	4513	F42A9.7	F42A9.7 || F42A9.7 || WBGene00018336 || (1)	3.00887	0.655	0.21769	0.106714
	5569	Y50E8A.12	Y50E8A.12 || Y50E8A.12 || WBGene00013055 || (1)	2.97903	0.655	0.21987	0.106714
	4052	F46G10.7	F46G10.7 || sir-2.2 || WBGene00004801 || (3)	5.99899	0.653333	0.108907	0
	4069	F01G10.8	F01G10.8 || daf-14 || WBGene00000910 || (1)	5.20529	0.653333	0.125513	0
	5451	MTCE.7	MTCE.7 || MTCE.7 || WBGene00014454 || (5)	4.24897	0.653333	0.153763	0
	3999	C01G12.10	C01G12.10 || nspb-8 || WBGene00007250 || (2)	3.70623	0.653333	0.17628	0.0434889
	2662	F17C11.11	F17C11.11 || F17C11.11 || WBGene00008922 || (1)	2.50378	0.653333	0.260938	0.314979
	4378	B0261.5	B0261.5 || B0261.5 || WBGene00015093 || (1)	2.94131	0.652619	0.221881	0.150047
	4165	F53A9.7	F53A9.7 || F53A9.7 || WBGene00018730 || (1)	4.14652	0.651667	0.15716	0
	4743	W04E12.4	W04E12.4 || W04E12.4 || WBGene00012249 || (1)	3.27576	0.651667	0.198936	0.0869462
	5110	ZK1248.5	ZK1248.5 || ZK1248.5 || WBGene00022876 || (1)	2.50004	0.651667	0.260663	0.314979
	3591	C34F11.5	C34F11.5 || C34F11.5 || WBGene00016416 || (1)	2.47988	0.651667	0.262782	0.415465
	5085	F40G12.10	F40G12.10 || F40G12.10 || WBGene00009605 || (1)	2.47565	0.651667	0.26323	0.415465
	4413	F54B3.2	F54B3.2 || F54B3.2 || WBGene00010014 || (1)	2.70348	0.650833	0.240739	0.204413
	3660	F21D12.1	F21D12.1 || nhr-21 || WBGene00003620 || (3)	3.33885	0.65	0.194678	0.0702425
	4771	C43F9.6	C43F9.6 || C43F9.6 || WBGene00008074 || (1)	3.3348	0.65	0.194914	0.0702425
	3976	C42C1.9	C42C1.9 || C42C1.9 || WBGene00016587 || (1)	3.66834	0.648333	0.176737	0.0434889
	4433	Y40B10A.6	Y40B10A.6 || Y40B10A.6 || WBGene00021491 || (2)	3.0303	0.648333	0.21395	0.106714
	4982	W02B12.12	W02B12.12 || W02B12.12 || WBGene00012207 || (3)	2.75056	0.648333	0.23571	0.204413
	4628	F37H8.4	F37H8.4 || sfxn-1.2 || WBGene00009513 || (1)	2.65289	0.648333	0.244388	0.204413
	4455	D2045.5	D2045.5 || D2045.5 || WBGene00008423 || (2)	3.9433	0.646667	0.163991	0
	4682	ZK1128.3	ZK1128.3 || ZK1128.3 || WBGene00014229 || (3)	3.62257	0.646667	0.178511	0.0434889
	3878	C30G12.2	C30G12.2 || C30G12.2 || WBGene00016274 || (1)	3.32259	0.646667	0.194627	0.0869462
	4533	T28F4.3	T28F4.3 || T28F4.3 || WBGene00012138 || (3)	3.81779	0.645	0.168946	0.0434889
	4392	R11G10.3	R11G10.3 || R11G10.3 || WBGene00044045 || (2)	3.72745	0.645	0.173041	0.0434889
	4762	K01D12.7	K01D12.7 || K01D12.7 || WBGene00010466 || (2)	3.12411	0.645	0.206459	0.106714
	3906	C01C10.3	C01C10.3 || acl-12 || WBGene00015295 || (1)	2.7491	0.645	0.234623	0.204413
	5684	Y18H1A.1	Y18H1A.1 || Y18H1A.1 || WBGene00021207 || (1)	2.56005	0.645	0.251949	0.314979
	5088	Y71G12B.3	Y71G12B.3 || Y71G12B.3 || WBGene00022143 || (1)	3.98905	0.643333	0.161275	0
	4550	C31H1.1	C31H1.1 || C31H1.1 || WBGene00016286 || (1)	3.76119	0.643333	0.171045	0.0434889
	4700	F47B8.11	F47B8.11 || sss-2 || WBGene00006057 || (1)	3.3822	0.643333	0.190212	0.0702425
	4799	Y106G6E.3	Y106G6E.3 || Y106G6E.3 || WBGene00013707 || (2)	3.32691	0.643333	0.193372	0.0869462
	4883	R07E5.15	R07E5.15 || R07E5.15 || WBGene00011120 || (1)	3.15145	0.643333	0.204139	0.0869462
	5443	Y46G5A.29	Y46G5A.29 || Y46G5A.29 || WBGene00012917 || (1)	2.9785	0.643333	0.215992	0.106714
	5001	Y106G6D.3	Y106G6D.3 || Y106G6D.3 || WBGene00013700 || (1)	2.80682	0.643333	0.229204	0.150047
	5077	Y32F6A.2	Y32F6A.2 || snf-10 || WBGene00004909 || (3)	2.7289	0.643333	0.235748	0.204413
	4015	F56A11.6	F56A11.6 || F56A11.6 || WBGene00018926 || (1)	2.71677	0.643333	0.2368	0.204413
	5036	K07F5.3	K07F5.3 || msp-56 || WBGene00003449 || (1)	2.46946	0.643333	0.260516	0.415465
	4908	Y6E2A.9	Y6E2A.9 || sfxn-1.3 || WBGene00012402 || (3)	4.21204	0.641667	0.152341	0
	4290	F55H12.5	F55H12.5 || F55H12.5 || WBGene00010136 || (1)	3.66571	0.641667	0.175046	0.0434889
	5303	K07F5.8	K07F5.8 || K07F5.8 || WBGene00010636 || (2)	3.60882	0.641667	0.177805	0.0434889
	4516	C03B8.1	C03B8.1 || C03B8.1 || WBGene00015384 || (6)	3.44098	0.641667	0.186478	0.0702425
	4718	F13A7.1	F13A7.1 || F13A7.1 || WBGene00008724 || (1)	2.94163	0.641667	0.218133	0.150047
	5461	Y4C6B.4	Y4C6B.4 || Y4C6B.4 || WBGene00021158 || (2)	2.78298	0.641667	0.230568	0.204413
	4563	F57B9.8	F57B9.8 || F57B9.8 || WBGene00018999 || (1)	2.75229	0.641667	0.233139	0.204413
	4490	F44F1.3	F44F1.3 || F44F1.3 || WBGene00009695 || (1)	2.65412	0.641667	0.241762	0.204413
	4338	F36H12.7	F36H12.7 || msp-19 || WBGene00003426 || (1)	2.34684	0.641667	0.273417	0.415465
	3790	C50F4.8	C50F4.8 || C50F4.8 || WBGene00008233 || (1)	2.7892	0.64	0.229456	0.204413
	4337	K07F5.2	K07F5.2 || msp-10 || WBGene00003425 || (2)	2.38278	0.64	0.268593	0.415465
	4305	F10D11.4	F10D11.4 || F10D11.4 || WBGene00008650 || (1)	2.65627	0.639524	0.24076	0.204413
	4479	Y52E8A.4	Y52E8A.4 || Y52E8A.4 || WBGene00021797 || (1)	3.64173	0.63881	0.175414	0.0434889
	5304	Y39F10A.3	Y39F10A.3 || Y39F10A.3 || WBGene00021454 || (3)	3.83965	0.638333	0.166248	0.0434889
	5236	M162.7	M162.7 || M162.7 || WBGene00010933 || (1)	2.71147	0.638333	0.23542	0.204413
	5143	ZC373.7	ZC373.7 || col-176 || WBGene00000749 || (1)	2.38326	0.638333	0.26784	0.415465
	5570	Y66D12A.11	Y66D12A.11 || Y66D12A.11 || WBGene00013437 || (3)	2.33917	0.638333	0.272889	0.555269
	4228	F55C5.1	F55C5.1 || F55C5.1 || WBGene00010091 || (1)	2.32979	0.638333	0.273988	0.555269
	4158	B0403.5	B0403.5 || B0403.5 || WBGene00015169 || (2)	3.97905	0.636667	0.160005	0
	5210	F38A5.6	F38A5.6 || F38A5.6 || WBGene00018163 || (1)	3.48691	0.636667	0.182588	0.0702425
	4366	F37E3.3	F37E3.3 || F37E3.3 || WBGene00018158 || (2)	3.43425	0.636667	0.185388	0.0702425
	4643	C17F3.1	C17F3.1 || C17F3.1 || WBGene00015907 || (1)	3.36288	0.636667	0.189322	0.0702425
	3558	B0213.10	B0213.10 || cyp-34A5 || WBGene00015040 || (2)	3.08977	0.636667	0.206056	0.106714
	4869	Y47D3A.13	Y47D3A.13 || Y47D3A.13 || WBGene00012926 || (2)	2.9159	0.636667	0.218343	0.150047
	4466	F32B6.4	F32B6.4 || F32B6.4 || WBGene00009321 || (1)	2.89347	0.636667	0.220035	0.150047
	4661	F36F12.7	F36F12.7 || F36F12.7 || WBGene00018098 || (1)	2.78609	0.636667	0.228516	0.204413
	4991	Y73F8A.14	Y73F8A.14 || Y73F8A.14 || WBGene00013523 || (1)	2.71578	0.636667	0.234433	0.204413
	4061	F59C6.3	F59C6.3 || F59C6.3 || WBGene00010324 || (2)	2.71261	0.636667	0.234707	0.204413
	4267	C24D10.1	C24D10.1 || C24D10.1 || WBGene00016053 || (1)	2.50276	0.636667	0.254386	0.314979
	4495	F47G6.3	F47G6.3 || F47G6.3 || WBGene00018580 || (1)	2.54689	0.635208	0.249405	0.314979
	5291	T14D7.3	T14D7.3 || tag-212 || WBGene00044062 || (1)	3.90687	0.635	0.162534	0.0434889
	5026	F47B3.7	F47B3.7 || F47B3.7 || WBGene00018531 || (1)	3.11277	0.635	0.203999	0.106714
	4618	F26G1.7	F26G1.7 || msp-3 || WBGene00003424 || (1)	2.46276	0.635	0.257841	0.415465
	5139	F58D2.2	F58D2.2 || F58D2.2 || WBGene00010241 || (1)	2.42679	0.635	0.261662	0.415465
	3724	F41E6.5	F41E6.5 || F41E6.5 || WBGene00018286 || (1)	2.4044	0.635	0.264099	0.415465
	4841	T06C10.3	T06C10.3 || T06C10.3 || WBGene00020289 || (1)	3.56377	0.633333	0.177715	0.0434889
	4526	K03H1.12	K03H1.12 || K03H1.12 || WBGene00010547 || (1)	3.4256	0.633333	0.184883	0.0702425
	5027	W03B1.1	W03B1.1 || W03B1.1 || WBGene00020971 || (1)	3.08413	0.633333	0.205353	0.106714
	4670	Y106G6G.3	Y106G6G.3 || dlc-6 || WBGene00013712 || (1)	4.07557	0.633095	0.155339	0
	4813	Y46G5A.37	Y46G5A.37 || Y46G5A.37 || WBGene00044042 || (5)	3.72205	0.633	0.170068	0.0434889
	4064	C06A6.7	C06A6.7 || C06A6.7 || WBGene00015511 || (3)	3.80863	0.631667	0.165852	0.0434889
	5721	Y53C12A.7	Y53C12A.7 || Y53C12A.7 || WBGene00013142 || (1)	3.66868	0.631667	0.172178	0.0434889
	3786	T28C12.4	T28C12.4 || T28C12.4 || WBGene00020891 || (1)	3.64477	0.631667	0.173308	0.0434889
	4938	F16G10.5	F16G10.5 || F16G10.5 || WBGene00017520 || (1)	3.57799	0.631667	0.176542	0.0434889
	4476	F07F6.5	F07F6.5 || dct-5 || WBGene00017218 || (2)	3.45919	0.631667	0.182605	0.0702425
	4893	R08A2.2	R08A2.2 || R08A2.2 || WBGene00011133 || (1)	2.9524	0.631667	0.21395	0.150047
	9178	F58F12.3	F58F12.3 || F58F12.3 || WBGene00019063 || (1)	2.92404	0.631667	0.216025	0.150047
	4236	F14F7.4	F14F7.4 || F14F7.4 || WBGene00008811 || (1)	2.74419	0.631667	0.230183	0.204413
	5306	ZK354.5	ZK354.5 || msp-51 || WBGene00003444 || (1)	2.61437	0.631667	0.241614	0.314979
	4940	F12A10.4	F12A10.4 || F12A10.4 || WBGene00017393 || (1)	3.52402	0.630952	0.179043	0.0702425
	3980	C16C10.12	C16C10.12 || wht-3 || WBGene00007631 || (1)	4.91235	0.63	0.128248	0
	4314	C35D10.3	C35D10.3 || C35D10.3 || WBGene00016441 || (1)	3.89952	0.63	0.161558	0.0434889
	4477	C47E12.12	C47E12.12 || C47E12.12 || WBGene00008155 || (1)	3.56482	0.63	0.176727	0.0434889
	4593	Y53F4B.19	Y53F4B.19 || Y53F4B.19 || WBGene00013165 || (3)	3.00972	0.63	0.209322	0.106714
	5562	Y59H11AR.5	Y59H11AR.5 || clec-181 || WBGene00044511 || (1)	2.91924	0.63	0.215809	0.150047
	4924	K06A5.2	K06A5.2 || K06A5.2 || WBGene00019430 || (1)	2.6307	0.63	0.23948	0.314979
	5244	Y53F4B.36	Y53F4B.36 || Y53F4B.36 || WBGene00013175 || (2)	2.62594	0.63	0.239914	0.314979
	4136	R12C12.9	R12C12.9 || R12C12.9 || WBGene00020029 || (1)	4.6142	0.628333	0.136174	0
	4978	B0379.2	B0379.2 || B0379.2 || WBGene00007156 || (1)	3.0941	0.628333	0.203075	0.106714
	4710	C05D2.3	C05D2.3 || C05D2.3 || WBGene00015467 || (4)	2.86435	0.628333	0.219363	0.150047
	3358	C02E7.1	C02E7.1 || C02E7.1 || WBGene00015338 || (1)	2.84825	0.628333	0.220604	0.150047
	4556	C10G11.9	C10G11.9 || C10G11.9 || WBGene00015689 || (2)	2.42761	0.628333	0.258828	0.415465
	5051	ZK1251.6	ZK1251.6 || msp-76 || WBGene00003463 || (1)	2.41122	0.628333	0.260587	0.415465
	5046	Y37E11B.10	Y37E11B.10 || Y37E11B.10 || WBGene00021381 || (1)	2.39477	0.628333	0.262378	0.415465
	5504	T19D2.1	T19D2.1 || T19D2.1 || WBGene00020567 || (1)	3.73747	0.626667	0.167672	0.0434889
	4430	M60.4	M60.4 || M60.4 || WBGene00019780 || (1)	3.33454	0.626667	0.187932	0.0702425
	4586	F21H7.5	F21H7.5 || F21H7.5 || WBGene00009031 || (1)	2.61484	0.626667	0.239658	0.314979
	3821	F17C11.4	F17C11.4 || F17C11.4 || WBGene00008915 || (1)	4.01758	0.625	0.155566	0
	4605	F58H1.6	F58H1.6 || F58H1.6 || WBGene00010289 || (3)	3.37128	0.625	0.18539	0.0702425
	4789	Y43C5A.1	Y43C5A.1 || nspd-7 || WBGene00012781 || (1)	2.86171	0.625	0.218401	0.150047
	4287	D2062.5	D2062.5 || D2062.5 || WBGene00017057 || (1)	3.33118	0.624333	0.187421	0.0702425
	5496	R57.2	R57.2 || R57.2 || WBGene00020083 || (1)	3.1164	0.623611	0.200107	0.106714
	4073	C33C12.7	C33C12.7 || C33C12.7 || WBGene00016339 || (1)	3.09856	0.623333	0.201169	0.106714
	4864	F57F4.1	F57F4.1 || F57F4.1 || WBGene00019015 || (2)	2.84367	0.623333	0.219201	0.150047
	4543	D2089.2	D2089.2 || D2089.2 || WBGene00008433 || (1)	2.66986	0.623333	0.233471	0.204413
	4919	K08D10.7	K08D10.7 || scrm-8 || WBGene00019530 || (1)	2.65929	0.623333	0.234398	0.204413
	4295	F20H11.4	F20H11.4 || F20H11.4 || WBGene00017647 || (1)	3.61484	0.621667	0.171976	0.0434889
	4517	C25A8.2	C25A8.2 || C25A8.2 || WBGene00016083 || (2)	3.35427	0.621667	0.185336	0.0702425
	4507	F43G9.8	F43G9.8 || F43G9.8 || WBGene00009670 || (1)	2.95347	0.621667	0.210487	0.150047
	5389	Y62F5A.10	Y62F5A.10 || Y62F5A.10 || WBGene00013388 || (1)	2.92194	0.621667	0.212758	0.150047
	4683	K04H4.5	K04H4.5 || K04H4.5 || WBGene00010574 || (1)	2.86398	0.621667	0.217064	0.150047
	5277	ZC395.4	ZC395.4 || ZC395.4 || WBGene00022596 || (1)	3.53126	0.62119	0.175912	0.0434889
	4981	Y44A6D.5	Y44A6D.5 || Y44A6D.5 || WBGene00012855 || (1)	3.07274	0.62	0.201774	0.106714
	5437	F09B12.1	F09B12.1 || mlt-9 || WBGene00008605 || (4)	2.67997	0.62	0.231346	0.204413
	5557	W03F11.3	W03F11.3 || dct-9 || WBGene00021006 || (1)	3.35797	0.618333	0.184139	0.0702425
	4606	C14A4.13	C14A4.13 || C14A4.13 || WBGene00007563 || (1)	3.22319	0.618333	0.191839	0.0869462
	4692	F40F8.12	F40F8.12 || F40F8.12 || WBGene00044917 || (1)	2.8055	0.618333	0.220401	0.150047
	4630	T25B9.6	T25B9.6 || T25B9.6 || WBGene00012012 || (1)	2.74503	0.617292	0.224876	0.204413
	4527	Y73F8A.15	Y73F8A.15 || Y73F8A.15 || WBGene00013524 || (1)	4.15948	0.617222	0.148389	0
	5710	T19H12.1	T19H12.1 || ugt-9 || WBGene00020587 || (1)	4.76566	0.616667	0.129398	0
	4922	ZK970.8	ZK970.8 || ZK970.8 || WBGene00014174 || (1)	3.34881	0.616667	0.184145	0.0702425
	4849	ZK809.1	ZK809.1 || ZK809.1 || WBGene00014085 || (2)	3.3141	0.616667	0.186073	0.0869462
	4701	Y106G6A.4	Y106G6A.4 || Y106G6A.4 || WBGene00013696 || (1)	3.20563	0.616667	0.19237	0.0869462
	4711	C25G4.6	C25G4.6 || C25G4.6 || WBGene00007733 || (1)	2.8646	0.616667	0.215271	0.150047
	4496	T04B2.2	T04B2.2 || frk-1 || WBGene00001487 || (1)	2.57796	0.616667	0.239207	0.314979
	4217	ZK353.2	ZK353.2 || ZK353.2 || WBGene00022698 || (1)	2.43233	0.616667	0.253529	0.415465
	5448	R07H5.9	R07H5.9 || R07H5.9 || WBGene00011129 || (1)	4.1791	0.615	0.147161	0
	4770	ZC116.2	ZC116.2 || cyc-2.2 || WBGene00013854 || (1)	3.61708	0.615	0.170027	0.0434889
	5720	C30B5.5	C30B5.5 || C30B5.5 || WBGene00016246 || (1)	3.34309	0.615	0.183962	0.0702425
	4935	ZK783.3	ZK783.3 || ZK783.3 || WBGene00022818 || (1)	3.10413	0.615	0.198123	0.106714
	4142	F47B3.2	F47B3.2 || F47B3.2 || WBGene00018526 || (1)	2.42859	0.615	0.253234	0.415465
	5043	Y59E9AR.1	Y59E9AR.1 || Y59E9AR.1 || WBGene00021997 || (2)	2.41404	0.615	0.25476	0.415465
	4446	R09E10.6	R09E10.6 || R09E10.6 || WBGene00011176 || (1)	2.39287	0.615	0.257013	0.415465
	4521	C05B5.6	C05B5.6 || fbxa-155 || WBGene00007323 || (1)	4.06957	0.614444	0.150985	0
	4480	C17E4.1	C17E4.1 || C17E4.1 || WBGene00007641 || (2)	3.26983	0.614048	0.187792	0.0869462
	4371	ZC477.10	ZC477.10 || ZC477.10 || WBGene00022622 || (1)	2.49239	0.61375	0.246249	0.314979
	4961	K08E4.7	K08E4.7 || K08E4.7 || WBGene00045036 || (1)	3.94118	0.613333	0.155622	0
	5510	Y41D4B.17	Y41D4B.17 || Y41D4B.17 || WBGene00021519 || (1)	3.82725	0.613333	0.160254	0.0434889
	4842	C08F11.10	C08F11.10 || C08F11.10 || WBGene00007457 || (1)	3.39143	0.613333	0.180848	0.0702425
	4028	F32B6.10	F32B6.10 || F32B6.10 || WBGene00009324 || (1)	2.67552	0.613333	0.229239	0.204413
	4651	ZK265.3	ZK265.3 || ZK265.3 || WBGene00013956 || (3)	2.66247	0.613333	0.230363	0.204413
	4555	C18H7.4	C18H7.4 || C18H7.4 || WBGene00015994 || (1)	2.50596	0.613333	0.24475	0.314979
	4273	F59A1.5	F59A1.5 || F59A1.5 || WBGene00014780 || (2)	2.37047	0.612857	0.258538	0.415465
	4241	C35A5.4	C35A5.4 || C35A5.4 || WBGene00007948 || (1)	2.67924	0.611875	0.228376	0.204413
	2327	C32D5.12	C32D5.12 || C32D5.12 || WBGene00016319 || (1)	3.9919	0.611667	0.153227	0
	4184	AH6.13	AH6.13 || sra-16 || WBGene00005042 || (2)	3.51874	0.611667	0.173831	0.0702425
	5598	ZK1053.6	ZK1053.6 || ZK1053.6 || WBGene00014201 || (1)	3.50224	0.611667	0.17465	0.0702425
	4022	C06G8.3	C06G8.3 || C06G8.3 || WBGene00014669 || (1)	2.97928	0.611667	0.205307	0.106714
	4988	Y18H1A.10	Y18H1A.10 || Y18H1A.10 || WBGene00021214 || (1)	2.88358	0.611667	0.212121	0.150047
	5247	ZK849.6	ZK849.6 || ZK849.6 || WBGene00014104 || (1)	2.4732	0.611667	0.247318	0.415465
	4334	F38E11.8	F38E11.8 || F38E11.8 || WBGene00014752 || (1)	3.43415	0.610833	0.17787	0.0702425
	4460	C14A6.6	C14A6.6 || C14A6.6 || WBGene00007570 || (1)	4.71097	0.61	0.129485	0
	5470	Y51H4A.13	Y51H4A.13 || Y51H4A.13 || WBGene00013107 || (1)	3.55191	0.61	0.171738	0.0434889
	4204	B0454.7	B0454.7 || clec-2 || WBGene00015198 || (1)	3.01519	0.61	0.202309	0.106714
	5066	K08C9.2	K08C9.2 || K08C9.2 || WBGene00010651 || (1)	2.81866	0.61	0.216415	0.150047
	3875	C05E7.1	C05E7.1 || C05E7.1 || WBGene00007343 || (1)	2.67534	0.61	0.228008	0.204413
	4617	C04G2.3	C04G2.3 || C04G2.3 || WBGene00014665 || (1)	2.42579	0.61	0.251465	0.415465
	3874	K08B12.1	K08B12.1 || K08B12.1 || WBGene00019520 || (6)	2.30079	0.61	0.265127	0.555269
	3843	Y41C4A.13	Y41C4A.13 || Y41C4A.13 || WBGene00012759 || (1)	5.72637	0.608333	0.106234	0
	5009	F17C8.2	F17C8.2 || col-89 || WBGene00000664 || (1)	4.19405	0.608333	0.145047	0
	4684	C25D7.1	C25D7.1 || C25D7.1 || WBGene00007714 || (1)	3.55934	0.608333	0.170912	0.0434889
	4332	F25H5.7	F25H5.7 || F25H5.7 || WBGene00009129 || (2)	3.16492	0.608333	0.192211	0.0869462
	4284	C32D5.4	C32D5.4 || C32D5.4 || WBGene00016312 || (1)	3.02719	0.608333	0.200957	0.106714
	5913	K08F4.7	K08F4.7 || gst-4 || WBGene00001752 || (1)	2.89767	0.608333	0.209939	0.150047
	4546	F47C12.4	F47C12.4 || clec-79 || WBGene00018548 || (3)	2.84436	0.608333	0.213873	0.150047
	5253	F36A2.14	F36A2.14 || F36A2.14 || WBGene00023490 || (1)	2.78691	0.608333	0.218283	0.204413
	2382	ZC168.5	ZC168.5 || grl-21 || WBGene00001730 || (5)	2.61903	0.608333	0.232274	0.314979
	6028	T26E4.10	T26E4.10 || T26E4.10 || WBGene00012052 || (1)	5.73132	0.607917	0.106069	0
	3299	C09G5.7	C09G5.7 || C09G5.7 || WBGene00007489 || (1)	4.73367	0.606667	0.12816	0
	4804	Y53H1C.3	Y53H1C.3 || Y53H1C.3 || WBGene00013186 || (1)	2.98134	0.606667	0.203488	0.106714
	4205	Y75B7B.1	Y75B7B.1 || Y75B7B.1 || WBGene00022288 || (1)	2.89889	0.606667	0.209276	0.150047
	4013	B0496.1	B0496.1 || B0496.1 || WBGene00015210 || (2)	2.67856	0.606667	0.22649	0.204413
	4626	F21C3.7	F21C3.7 || F21C3.7 || WBGene00077548 || (2)	2.52454	0.606667	0.240308	0.314979
	5154	F23C8.8	F23C8.8 || F23C8.8 || WBGene00017737 || (1)	4.72612	0.605	0.128012	0
	3956	Y53F4B.28	Y53F4B.28 || ptr-20 || WBGene00004234 || (1)	3.99846	0.605	0.151308	0
	4529	W03D8.5	W03D8.5 || W03D8.5 || WBGene00020987 || (5)	3.15538	0.605	0.191736	0.0869462
	4798	C37A2.3	C37A2.3 || acdh-5 || WBGene00016491 || (3)	3.12164	0.605	0.193808	0.106714
	4564	R13H9.6	R13H9.6 || R13H9.6 || WBGene00020072 || (1)	2.68607	0.605	0.225237	0.204413
	5243	ZK930.4	ZK930.4 || ZK930.4 || WBGene00014154 || (1)	2.58068	0.605	0.234434	0.314979
	4755	C07E3.4	C07E3.4 || C07E3.4 || WBGene00007415 || (2)	3.5005	0.604792	0.172773	0.0702425
	5521	C54C8.9	C54C8.9 || nlp-39 || WBGene00008295 || (1)	2.51614	0.604048	0.240069	0.314979
	5065	Y38F1A.1	Y38F1A.1 || Y38F1A.1 || WBGene00012605 || (1)	3.54317	0.603333	0.17028	0.0434889
	5620	T28B8.4	T28B8.4 || T28B8.4 || WBGene00012115 || (1)	3.08024	0.603333	0.195872	0.106714
	5019	ZK622.1	ZK622.1 || ZK622.1 || WBGene00022780 || (1)	2.68405	0.603333	0.224785	0.204413
	4547	C24A11.1	C24A11.1 || C24A11.1 || WBGene00016040 || (1)	2.6435	0.603333	0.228233	0.204413
	4615	F53B6.4	F53B6.4 || F53B6.4 || WBGene00009959 || (1)	2.60115	0.603333	0.231949	0.314979
	9566	Y22F5A.5	Y22F5A.5 || lys-2 || WBGene00003091 || (1)	2.39229	0.603333	0.252199	0.415465
	5594	H41C03.1	H41C03.1 || H41C03.1 || WBGene00019268 || (1)	3.68906	0.601667	0.163095	0.0434889
	5403	F28D1.9	F28D1.9 || F28D1.9 || WBGene00009218 || (1)	3.35125	0.601667	0.179535	0.0702425
	4222	C15A11.2	C15A11.2 || C15A11.2 || WBGene00007597 || (1)	2.90308	0.601667	0.207251	0.150047
	5160	K03H1.8	K03H1.8 || K03H1.8 || WBGene00010543 || (1)	2.87209	0.601667	0.209487	0.150047
	4009	C33F10.1	C33F10.1 || C33F10.1 || WBGene00016351 || (3)	2.39109	0.601667	0.251629	0.415465
	4256	F13E9.5	F13E9.5 || F13E9.5 || WBGene00008754 || (1)	2.35388	0.601667	0.255606	0.415465
	4277	F59A6.2	F59A6.2 || F59A6.2 || WBGene00019084 || (1)	2.7965	0.6	0.214554	0.150047
	4347	F36A2.12	F36A2.12 || F36A2.12 || WBGene00009459 || (4)	4.01567	0.598333	0.149	0
	5402	Y53H1B.2	Y53H1B.2 || Y53H1B.2 || WBGene00013181 || (1)	3.12144	0.598333	0.191685	0.106714
	5183	R05F9.13	R05F9.13 || msp-31 || WBGene00003429 || (5)	2.51762	0.598333	0.237658	0.314979
	4482	F08B4.2	F08B4.2 || cdh-5 || WBGene00000397 || (2)	2.40697	0.598333	0.248584	0.415465
	5025	R11A8.8	R11A8.8 || R11A8.8 || WBGene00011241 || (1)	3.06807	0.596667	0.194476	0.106714
	3399	F01G10.9	F01G10.9 || F01G10.9 || WBGene00008511 || (3)	2.90358	0.596667	0.205494	0.150047
	5998	T27A10.6	T27A10.6 || T27A10.6 || WBGene00020846 || (1)	2.4086	0.596667	0.247723	0.415465
	5478	F33D11.3	F33D11.3 || col-54 || WBGene00000631 || (1)	3.56022	0.595	0.167125	0.0434889
	4851	H32C10.1	H32C10.1 || H32C10.1 || WBGene00019255 || (3)	3.07728	0.595	0.193353	0.106714
	3407	T23F6.1	T23F6.1 || T23F6.1 || WBGene00011949 || (6)	2.69865	0.595	0.220481	0.204413
	5526	Y95B8A.12	Y95B8A.12 || Y95B8A.12 || WBGene00022391 || (1)	2.361	0.595	0.252011	0.415465
	3919	F57B7.3	F57B7.3 || col-156 || WBGene00000729 || (1)	3.02293	0.593333	0.196278	0.106714
	5049	T13F2.12	T13F2.12 || T13F2.12 || WBGene00011749 || (5)	3.00956	0.593333	0.197149	0.106714
	4398	C36F7.5	C36F7.5 || C36F7.5 || WBGene00007986 || (2)	2.42585	0.593333	0.244587	0.415465
	3319	K10D6.3	K10D6.3 || K10D6.3 || WBGene00010743 || (5)	3.62176	0.592292	0.163537	0.0434889
	3810	C34C12.7	C34C12.7 || C34C12.7 || WBGene00007926 || (1)	6.42343	0.591667	0.0921107	0
	4695	C09G9.4	C09G9.4 || tag-19 || WBGene00006409 || (1)	3.3258	0.591667	0.177902	0.0869462
	3280	F16B4.4	F16B4.4 || F16B4.4 || WBGene00017506 || (6)	3.22655	0.591667	0.183374	0.0869462
	3932	R08C7.6	R08C7.6 || clec-175 || WBGene00019950 || (3)	3.16284	0.591667	0.187068	0.0869462
	3668	F13H6.1	F13H6.1 || F13H6.1 || WBGene00017430 || (2)	3.10921	0.591667	0.190295	0.106714
	3899	F28H1.5	F28H1.5 || F28H1.5 || WBGene00017910 || (1)	2.76495	0.591667	0.213988	0.204413
	4403	C28D4.8	C28D4.8 || C28D4.8 || WBGene00007795 || (1)	2.59143	0.591667	0.228317	0.314979
	4678	K09C6.1	K09C6.1 || K09C6.1 || WBGene00019555 || (2)	4.12821	0.59	0.142919	0
	5774	T07H3.6	T07H3.6 || bath-26 || WBGene00020329 || (1)	3.54241	0.59	0.166553	0.0434889
	5597	C07A9.13	C07A9.13 || C07A9.13 || WBGene00044227 || (2)	3.22665	0.59	0.182852	0.0869462
	4637	C34D4.3	C34D4.3 || C34D4.3 || WBGene00016399 || (1)	2.93638	0.59	0.200927	0.150047
	5101	ZK892.5	ZK892.5 || ZK892.5 || WBGene00014129 || (2)	2.82102	0.59	0.209144	0.150047
	4579	Y47G6A.13	Y47G6A.13 || Y47G6A.13 || WBGene00021639 || (3)	2.71749	0.59	0.217112	0.204413
	4578	C33H5.16	C33H5.16 || C33H5.16 || WBGene00016382 || (1)	2.86814	0.588571	0.20521	0.150047
	4936	C47E8.10	C47E8.10 || C47E8.10 || WBGene00044216 || (5)	3.40112	0.588333	0.172982	0.0702425
	4840	K07A1.4	K07A1.4 || K07A1.4 || WBGene00010611 || (1)	3.20878	0.588333	0.183351	0.0869462
	5472	W09G12.10	W09G12.10 || W09G12.10 || WBGene00044463 || (5)	3.1752	0.588333	0.18529	0.0869462
	5106	ZK354.6	ZK354.6 || ZK354.6 || WBGene00022707 || (3)	2.77409	0.588333	0.212082	0.204413
	4282	F44D12.5	F44D12.5 || F44D12.5 || WBGene00009682 || (3)	2.75753	0.588333	0.213355	0.204413
	5072	C28D4.5	C28D4.5 || C28D4.5 || WBGene00007793 || (3)	2.54781	0.588333	0.230918	0.314979
	3642	F25B3.4	F25B3.4 || F25B3.4 || WBGene00009101 || (1)	2.43652	0.588333	0.241465	0.415465
	5022	T09A12.1	T09A12.1 || T09A12.1 || WBGene00020372 || (1)	2.4035	0.588125	0.244695	0.415465
	4408	C05C12.5	C05C12.5 || C05C12.5 || WBGene00007337 || (1)	3.03081	0.586667	0.193568	0.106714
	4806	ZK596.2	ZK596.2 || ZK596.2 || WBGene00014007 || (1)	2.98475	0.586667	0.196555	0.106714
	5797	T01B10.2	T01B10.2 || grd-14 || WBGene00001703 || (1)	2.61853	0.586667	0.224044	0.314979
	4326	C29E6.3	C29E6.3 || pph-2 || WBGene00004084 || (1)	2.60469	0.586667	0.225235	0.314979
	4066	M195.1	M195.1 || col-77 || WBGene00000653 || (1)	4.7801	0.585	0.122382	0
	5136	Y4C6A.4	Y4C6A.4 || Y4C6A.4 || WBGene00021154 || (1)	3.41402	0.585	0.171352	0.0702425
	711	F16H6.2	F16H6.2 || clec-246 || WBGene00008892 || (4)	3.27929	0.585	0.178392	0.0869462
	4489	F28E10.4	F28E10.4 || F28E10.4 || WBGene00017902 || (1)	2.67104	0.585	0.219016	0.204413
	5349	H27M09.5	H27M09.5 || H27M09.5 || WBGene00019248 || (1)	2.54936	0.585	0.229469	0.314979
	4065	C25H3.1	C25H3.1 || C25H3.1 || WBGene00016111 || (2)	4.48873	0.583333	0.129955	0
	5909	Y106G6D.6	Y106G6D.6 || Y106G6D.6 || WBGene00013702 || (1)	3.81561	0.583333	0.152881	0.0434889
	5166	T10E10.2	T10E10.2 || col-167 || WBGene00000740 || (2)	3.42264	0.583333	0.170434	0.0702425
	4195	F54C8.1	F54C8.1 || F54C8.1 || WBGene00010035 || (1)	3.31189	0.583333	0.176133	0.0869462
	4937	F10G8.2	F10G8.2 || F10G8.2 || WBGene00008662 || (1)	3.15791	0.583333	0.184722	0.0869462
	4875	K08D10.8	K08D10.8 || scrm-5 || WBGene00019531 || (1)	2.82764	0.583333	0.206297	0.150047
	4613	ZC168.6	ZC168.6 || ZC168.6 || WBGene00013858 || (1)	2.79265	0.583333	0.208882	0.150047
	5688	M04C3.2	M04C3.2 || M04C3.2 || WBGene00010851 || (1)	2.4156	0.583333	0.241486	0.415465
	2023	F42G2.7	F42G2.7 || F42G2.7 || WBGene00044362 || (1)	2.30298	0.583333	0.253295	0.555269
	5117	Y57G11C.52	Y57G11C.52 || Y57G11C.52 || WBGene00044741 || (5)	2.60233	0.581905	0.223609	0.314979
	5695	R09B5.13	R09B5.13 || cnc-11 || WBGene00044900 || (5)	3.96716	0.581667	0.146621	0
	4597	ZC317.6	ZC317.6 || ZC317.6 || WBGene00022589 || (2)	3.50939	0.581667	0.165746	0.0702425
	4861	Y38H8A.4	Y38H8A.4 || Y38H8A.4 || WBGene00012638 || (1)	2.94446	0.581667	0.197546	0.150047
	4370	C18G1.9	C18G1.9 || C18G1.9 || WBGene00015987 || (1)	2.29658	0.581667	0.253276	0.555269
	3988	R12B2.3	R12B2.3 || R12B2.3 || WBGene00020019 || (1)	4.02203	0.58	0.144206	0
	6121	K08E3.1	K08E3.1 || tyr-2 || WBGene00010661 || (1)	3.72883	0.58	0.155545	0.0434889
	5005	F27C1.3	F27C1.3 || F27C1.3 || WBGene00017853 || (1)	3.55234	0.58	0.163273	0.0434889
	5215	ZC412.3	ZC412.3 || ZC412.3 || WBGene00013884 || (4)	3.1595	0.58	0.183574	0.0869462
	4462	C47E12.11	C47E12.11 || C47E12.11 || WBGene00008154 || (1)	2.63122	0.58	0.22043	0.314979
	3862	F25H8.5	F25H8.5 || dur-1 || WBGene00001113 || (3)	2.57832	0.58	0.224953	0.314979
	3658	F35H8.4	F35H8.4 || F35H8.4 || WBGene00009449 || (1)	2.33946	0.58	0.247921	0.555269
	5668	R151.5	R151.5 || dpy-31 || WBGene00006592 || (1)	4.02621	0.578333	0.143642	0
	4384	ZK1225.6	ZK1225.6 || ssp-31 || WBGene00006048 || (7)	3.23335	0.578333	0.178865	0.0869462
	3829	W01B11.6	W01B11.6 || W01B11.6 || WBGene00020917 || (3)	3.12433	0.578333	0.185107	0.106714
	5141	R155.2	R155.2 || R155.2 || WBGene00020116 || (1)	2.33721	0.578333	0.247446	0.555269
	3296	C34D4.9	C34D4.9 || nas-8 || WBGene00003527 || (1)	7.10046	0.576667	0.0812154	0
	4734	F32B6.7	F32B6.7 || ssp-32 || WBGene00006049 || (2)	3.40608	0.576667	0.169305	0.0702425
	4816	T02H6.7	T02H6.7 || T02H6.7 || WBGene00020177 || (2)	3.15065	0.576667	0.183031	0.0869462
	5052	T20H4.2	T20H4.2 || T20H4.2 || WBGene00020635 || (1)	3.06445	0.576667	0.18818	0.106714
	4918	Y106G6G.1	Y106G6G.1 || Y106G6G.1 || WBGene00013710 || (1)	3.05679	0.576667	0.188651	0.106714
	4634	F36D3.4	F36D3.4 || F36D3.4 || WBGene00009470 || (1)	2.64088	0.576667	0.218362	0.204413
	5444	M01F1.5	M01F1.5 || hmit-1.3 || WBGene00010811 || (1)	2.3585	0.576667	0.244506	0.415465
	5073	C27B7.6	C27B7.6 || C27B7.6 || WBGene00007763 || (1)	2.77667	0.575714	0.20734	0.204413
	4374	C07D10.4	C07D10.4 || nas-7 || WBGene00003526 || (3)	4.9724	0.575	0.115638	0
	5655	T17H7.4	T17H7.4 || gei-16 || WBGene00001573 || (3)	4.11729	0.575	0.139655	0
	4843	C50D2.3	C50D2.3 || C50D2.3 || WBGene00016807 || (1)	3.27183	0.575	0.175743	0.0869462
	5118	C34F11.2	C34F11.2 || C34F11.2 || WBGene00016414 || (1)	2.94749	0.575	0.195081	0.150047
	5435	T19D7.3	T19D7.3 || T19D7.3 || WBGene00020571 || (2)	2.4268	0.575	0.236937	0.415465
	4316	C14C11.1	C14C11.1 || C14C11.1 || WBGene00015765 || (1)	3.92943	0.573333	0.145907	0
	5404	Y51A2D.10	Y51A2D.10 || ttr-25 || WBGene00013078 || (1)	3.44144	0.573333	0.166597	0.0702425
	4185	T09A12.3	T09A12.3 || ocr-2 || WBGene00003839 || (1)	3.30381	0.571667	0.173032	0.0869462
	4335	R12E2.15	R12E2.15 || R12E2.15 || WBGene00020040 || (4)	3.25893	0.571667	0.175415	0.0869462
	4297	C32E12.1	C32E12.1 || C32E12.1 || WBGene00016327 || (1)	3.23679	0.571667	0.176615	0.0869462
	4691	C24D10.2	C24D10.2 || C24D10.2 || WBGene00016054 || (11)	3.13825	0.571667	0.182161	0.106714
	3865	F21D9.2	F21D9.2 || F21D9.2 || WBGene00009016 || (1)	3.00446	0.571667	0.190273	0.106714
	5102	Y76A2A.1	Y76A2A.1 || tag-164 || WBGene00006509 || (1)	2.97179	0.571667	0.192364	0.106714
	4457	K09C6.8	K09C6.8 || K09C6.8 || WBGene00019562 || (1)	2.94581	0.571667	0.194061	0.150047
	4866	T04F3.3	T04F3.3 || T04F3.3 || WBGene00011438 || (3)	2.8038	0.571667	0.20389	0.150047
	5142	Y46H3D.1	Y46H3D.1 || Y46H3D.1 || WBGene00021608 || (1)	2.378	0.571042	0.240135	0.415465
	3096	K01D12.13	K01D12.13 || cdr-7 || WBGene00010472 || (1)	4.68198	0.57	0.121743	0
	3905	Y54G2A.32	Y54G2A.32 || Y54G2A.32 || WBGene00021894 || (1)	4.09994	0.57	0.139026	0
	4380	C14A6.13	C14A6.13 || C14A6.13 || WBGene00050956 || (1)	3.84803	0.57	0.148128	0.0434889
	5341	K06B4.15	K06B4.15 || K06B4.15 || WBGene00077450 || (1)	3.47788	0.57	0.163893	0.0702425
	5200	T28H11.5	T28H11.5 || ssq-2 || WBGene00006051 || (2)	2.60871	0.57	0.218499	0.314979
	3329	Y38F1A.4	Y38F1A.4 || Y38F1A.4 || WBGene00012607 || (2)	4.85672	0.568333	0.11702	0
	4250	C16D2.1	C16D2.1 || C16D2.1 || WBGene00007633 || (6)	3.61235	0.568333	0.157331	0.0434889
	4386	D2062.6	D2062.6 || D2062.6 || WBGene00017058 || (6)	3.33876	0.568333	0.170223	0.0702425
	4268	F14E5.3	F14E5.3 || F14E5.3 || WBGene00008801 || (1)	2.68272	0.568333	0.211849	0.204413
	3650	F09F7.8	F09F7.8 || nspb-12 || WBGene00017305 || (1)	2.29323	0.568333	0.247831	0.555269
	4429	AC3.8	AC3.8 || ugt-2 || WBGene00007073 || (1)	3.12036	0.566667	0.181603	0.106714
	4540	F42A9.3	F42A9.3 || F42A9.3 || WBGene00018332 || (1)	3.09091	0.566667	0.183334	0.106714
	3637	C27H5.4	C27H5.4 || C27H5.4 || WBGene00016174 || (1)	2.97948	0.566667	0.19019	0.106714
	4449	F02E9.3	F02E9.3 || F02E9.3 || WBGene00008529 || (2)	2.95514	0.566667	0.191756	0.150047
	4190	R13D7.6	R13D7.6 || srx-9 || WBGene00005900 || (1)	2.90161	0.566667	0.195294	0.150047
	4420	C24F3.5	C24F3.5 || abt-1 || WBGene00000019 || (1)	2.56694	0.566667	0.220756	0.314979
	3747	B0285.9	B0285.9 || ckb-2 || WBGene00000512 || (1)	2.54516	0.566667	0.222645	0.314979
	3398	W06A7.5	W06A7.5 || nspa-8 || WBGene00012294 || (6)	2.31191	0.566667	0.245108	0.555269
	4040	K01A6.7	K01A6.7 || K01A6.7 || WBGene00045096 || (4)	2.39166	0.565625	0.236499	0.415465
	3842	F40F8.5	F40F8.5 || F40F8.5 || WBGene00009578 || (2)	5.64531	0.565	0.100083	0
	5220	F10F2.3	F10F2.3 || lips-3 || WBGene00008655 || (3)	4.26371	0.565	0.132514	0
	5320	W01D2.3	W01D2.3 || W01D2.3 || WBGene00012180 || (1)	3.32652	0.565	0.169847	0.0869462
	3879	B0454.6	B0454.6 || B0454.6 || WBGene00015197 || (1)	3.01035	0.565	0.187686	0.106714
	5152	T14G10.8	T14G10.8 || T14G10.8 || WBGene00011777 || (1)	4.78888	0.563333	0.117634	0
	4437	F46F5.6	F46F5.6 || F46F5.6 || WBGene00018497 || (7)	3.5287	0.563333	0.159643	0.0434889
	5465	M02B1.2	M02B1.2 || M02B1.2 || WBGene00010827 || (1)	3.29494	0.563333	0.170969	0.0869462
	5418	ZC328.3	ZC328.3 || ZC328.3 || WBGene00022593 || (1)	3.20907	0.563333	0.175544	0.0869462
	5307	Y105C5B.17	Y105C5B.17 || Y105C5B.17 || WBGene00013656 || (1)	3.08448	0.563333	0.182635	0.106714
	4985	F54D1.1	F54D1.1 || F54D1.1 || WBGene00010046 || (1)	2.81745	0.563333	0.199944	0.150047
	5274	T05H4.2	T05H4.2 || fbxa-196 || WBGene00020265 || (1)	2.3055	0.563333	0.244343	0.555269
	5232	ZK484.8	ZK484.8 || nspd-1 || WBGene00022754 || (1)	2.82098	0.561667	0.199104	0.150047
	4481	F33D11.7	F33D11.7 || F33D11.7 || WBGene00018004 || (2)	2.74248	0.561667	0.204802	0.204413
	4488	F18A12.6	F18A12.6 || F18A12.6 || WBGene00017555 || (1)	2.65881	0.561667	0.211247	0.204413
	3741	T14A8.2	T14A8.2 || T14A8.2 || WBGene00020497 || (1)	2.61797	0.561667	0.214543	0.314979
	5063	ZK596.3	ZK596.3 || ZK596.3 || WBGene00014008 || (1)	2.74054	0.561458	0.204871	0.204413
	3097	K02F3.3	K02F3.3 || far-8 || WBGene00001392 || (1)	4.21199	0.56	0.132954	0
	3792	C33C12.4	C33C12.4 || C33C12.4 || WBGene00016336 || (1)	3.07953	0.56	0.181846	0.106714
	3693	C17H12.8	C17H12.8 || C17H12.8 || WBGene00015933 || (1)	2.90304	0.56	0.192901	0.150047
	4644	C03C11.1	C03C11.1 || C03C11.1 || WBGene00007274 || (1)	2.84008	0.56	0.197178	0.150047
	4640	K01D12.15	K01D12.15 || K01D12.15 || WBGene00010474 || (2)	2.83066	0.56	0.197833	0.150047
	4898	W02B12.7	W02B12.7 || klp-17 || WBGene00002227 || (2)	2.69516	0.56	0.20778	0.204413
	5691	Y57G11C.14	Y57G11C.14 || Y57G11C.14 || WBGene00013310 || (1)	3.25904	0.558333	0.171318	0.0869462
	4298	Y43F8C.5	Y43F8C.5 || Y43F8C.5 || WBGene00012827 || (1)	3.0996	0.558333	0.180131	0.106714
	4237	B0491.3	B0491.3 || rmd-3 || WBGene00007190 || (4)	2.81611	0.558333	0.198264	0.150047
	4537	AC3.10	AC3.10 || spe-10 || WBGene00004964 || (1)	2.75189	0.558333	0.202891	0.204413
	5925	Y57G11C.5	Y57G11C.5 || Y57G11C.5 || WBGene00013303 || (1)	2.40269	0.558333	0.232378	0.415465
	3400	F45E1.6	F45E1.6 || his-71 || WBGene00001945 || (1)	3.97186	0.556667	0.140152	0
	4658	C10H11.7	C10H11.7 || C10H11.7 || WBGene00015696 || (1)	3.22027	0.556667	0.172863	0.0869462
	5203	Y71G12B.17	Y71G12B.17 || Y71G12B.17 || WBGene00022155 || (1)	3.01467	0.556667	0.184652	0.106714
	5169	W06F12.3	W06F12.3 || W06F12.3 || WBGene00012307 || (1)	2.7789	0.556667	0.200319	0.204413
	5105	ZK353.4	ZK353.4 || ZK353.4 || WBGene00022700 || (1)	3.2003	0.555476	0.17357	0.0869462
	5677	W09C3.1	W09C3.1 || W09C3.1 || WBGene00021109 || (1)	5.46178	0.555	0.101615	0
	4686	C47A4.3	C47A4.3 || C47A4.3 || WBGene00008124 || (2)	2.97574	0.555	0.186508	0.106714
	5168	H34I24.1	H34I24.1 || H34I24.1 || WBGene00019260 || (1)	2.76141	0.555	0.200984	0.204413
	5390	K07A1.14	K07A1.14 || K07A1.14 || WBGene00010618 || (1)	2.43967	0.555	0.227489	0.415465
	3613	K07D4.7	K07D4.7 || tag-218 || WBGene00019487 || (1)	5.27651	0.554375	0.105065	0
	5121	K07E12.2	K07E12.2 || K07E12.2 || WBGene00019501 || (1)	3.80717	0.553333	0.14534	0.0434889
	3511	F18E3.11	F18E3.11 || F18E3.11 || WBGene00017567 || (2)	3.52003	0.553333	0.157196	0.0702425
	3914	W01C9.5	W01C9.5 || glb-27 || WBGene00012178 || (1)	2.8949	0.553333	0.19114	0.150047
	4405	K07F5.9	K07F5.9 || ssp-10 || WBGene00006039 || (2)	2.86342	0.553333	0.193242	0.150047
	5452	ZC477.2	ZC477.2 || ZC477.2 || WBGene00022617 || (1)	2.7637	0.553333	0.200215	0.204413
	3910	C03B1.7	C03B1.7 || C03B1.7 || WBGene00015378 || (1)	2.73159	0.553333	0.202568	0.204413
	2919	F10A3.2	F10A3.2 || fbxa-88 || WBGene00008632 || (1)	2.61738	0.553333	0.211408	0.314979
	4616	C17H12.12	C17H12.12 || C17H12.12 || WBGene00015937 || (1)	2.43236	0.553333	0.227488	0.415465
	4216	AH6.2	AH6.2 || sfxn-1.1 || WBGene00007080 || (1)	2.29012	0.553333	0.241618	0.555269
	5613	CD4.1	CD4.1 || CD4.1 || WBGene00016988 || (3)	5.64048	0.551667	0.0978049	0
	6002	T12B3.1	T12B3.1 || T12B3.1 || WBGene00020444 || (3)	4.61691	0.551667	0.119488	0
	4902	F36H12.4	F36H12.4 || F36H12.4 || WBGene00018120 || (6)	4.23452	0.551667	0.130279	0
	4251	F30A10.12	F30A10.12 || F30A10.12 || WBGene00009269 || (1)	3.51404	0.551667	0.156989	0.0702425
	4713	B0432.12	B0432.12 || clec-117 || WBGene00015193 || (1)	2.99217	0.551667	0.18437	0.106714
	4951	C03C10.2	C03C10.2 || C03C10.2 || WBGene00007269 || (1)	2.94049	0.551667	0.187611	0.150047
	4456	F42C5.5	F42C5.5 || F42C5.5 || WBGene00018347 || (1)	2.88394	0.551667	0.191289	0.150047
	5434	T03D8.6	T03D8.6 || T03D8.6 || WBGene00011393 || (1)	2.38649	0.551667	0.231162	0.415465
	5146	T15H9.5	T15H9.5 || T15H9.5 || WBGene00011790 || (1)	3.15005	0.550833	0.174865	0.0869462
	3860	Y87G2A.15	Y87G2A.15 || grd-15 || WBGene00001704 || (1)	9.28234	0.55	0.0592523	0
	3601	T12A7.2	T12A7.2 || T12A7.2 || WBGene00011723 || (7)	4.95209	0.55	0.111064	0
	4376	Y47G6A.3	Y47G6A.3 || Y47G6A.3 || WBGene00021633 || (1)	4.55295	0.55	0.120801	0
	5227	Y55F3C.3	Y55F3C.3 || Y55F3C.3 || WBGene00021948 || (3)	4.21269	0.55	0.130558	0
	5188	R07E5.6	R07E5.6 || R07E5.6 || WBGene00011114 || (1)	2.49995	0.55	0.220005	0.314979
	1695	R11G11.2	R11G11.2 || nhr-58 || WBGene00003648 || (2)	2.42524	0.55	0.226782	0.415465
	3950	C36E6.8	C36E6.8 || C36E6.8 || WBGene00044683 || (4)	4.20536	0.548333	0.130389	0
	4530	ZK593.2	ZK593.2 || ZK593.2 || WBGene00014002 || (1)	3.50044	0.548333	0.156647	0.0702425
	5100	C24D10.7	C24D10.7 || nspd-3 || WBGene00016058 || (3)	2.73454	0.548333	0.200521	0.204413
	3922	E03A3.4	E03A3.4 || his-70 || WBGene00001944 || (1)	2.31431	0.548333	0.236932	0.555269
	3981	C34B2.4	C34B2.4 || C34B2.4 || WBGene00016389 || (1)	4.2655	0.546667	0.12816	0
	5012	C54G4.3	C54G4.3 || C54G4.3 || WBGene00008313 || (3)	2.55414	0.546667	0.214031	0.314979
	2723	F52B11.4	F52B11.4 || col-133 || WBGene00000707 || (1)	2.42904	0.546667	0.225055	0.415465
	5753	R05D7.1	R05D7.1 || R05D7.1 || WBGene00011026 || (1)	4.74567	0.545	0.114842	0
	3621	F42C5.7	F42C5.7 || grl-4 || WBGene00001713 || (1)	4.36517	0.545	0.124852	0
	4078	F28H7.8	F28H7.8 || F28H7.8 || WBGene00009241 || (1)	4.02554	0.545	0.135386	0
	2043	C39B5.4	C39B5.4 || fbxa-38 || WBGene00016522 || (1)	3.06822	0.543333	0.177084	0.106714
	5367	ZK669.3	ZK669.3 || ZK669.3 || WBGene00014053 || (1)	3.01822	0.543333	0.180018	0.106714
	5147	T13F3.8	T13F3.8 || T13F3.8 || WBGene00044205 || (1)	3.01702	0.543333	0.180089	0.106714
	5630	Y51A2D.15	Y51A2D.15 || Y51A2D.15 || WBGene00013082 || (1)	2.79445	0.543333	0.194433	0.150047
	5182	K07F5.11	K07F5.11 || ssq-1 || WBGene00006050 || (1)	2.42649	0.543333	0.223917	0.415465
	3391	C06G3.1	C06G3.1 || nhr-105 || WBGene00003695 || (5)	2.37858	0.543333	0.228427	0.415465
	5288	Y105C5B.18	Y105C5B.18 || Y105C5B.18 || WBGene00013657 || (1)	3.25818	0.541667	0.166248	0.0869462
	5388	F46A9.2	F46A9.2 || F46A9.2 || WBGene00009755 || (1)	2.80218	0.541667	0.193302	0.150047
	4118	F38A5.8	F38A5.8 || F38A5.8 || WBGene00018165 || (1)	4.17517	0.54	0.129336	0
	3594	C37C3.13	C37C3.13 || ttr-33 || WBGene00016505 || (4)	4.11874	0.54	0.131108	0
	3983	ZC412.5	ZC412.5 || ZC412.5 || WBGene00013886 || (1)	3.96392	0.54	0.136229	0
	4826	H12D21.5	H12D21.5 || H12D21.5 || WBGene00010381 || (3)	3.27609	0.54	0.16483	0.0869462
	4837	Y73F8A.12	Y73F8A.12 || Y73F8A.12 || WBGene00013521 || (3)	3.14339	0.54	0.171789	0.106714
	5108	T05D4.4	T05D4.4 || osm-7 || WBGene00003887 || (1)	3.04093	0.54	0.177577	0.106714
	5586	Y66A7A.6	Y66A7A.6 || gly-8 || WBGene00001633 || (1)	2.90374	0.54	0.185967	0.150047
	1905	W06H8.5	W06H8.5 || W06H8.5 || WBGene00023159 || (1)	2.87948	0.54	0.187534	0.150047
	3989	F43E2.6	F43E2.6 || F43E2.6 || WBGene00018394 || (3)	2.78152	0.54	0.194138	0.204413
	4934	R13A5.11	R13A5.11 || R13A5.11 || WBGene00020053 || (1)	2.64307	0.54	0.204308	0.204413
	4289	F11G11.4	F11G11.4 || F11G11.4 || WBGene00017384 || (1)	2.6074	0.54	0.207103	0.314979
	5643	Y74E4A.1	Y74E4A.1 || lgc-27 || WBGene00022283 || (2)	2.30709	0.54	0.234061	0.555269
	5417	Y70C5A.3	Y70C5A.3 || Y70C5A.3 || WBGene00050904 || (1)	2.96713	0.538333	0.181432	0.106714
	4984	F54C1.8	F54C1.8 || F54C1.8 || WBGene00018792 || (5)	2.75903	0.538333	0.195117	0.204413
	4220	C42D4.3	C42D4.3 || C42D4.3 || WBGene00016596 || (1)	2.74877	0.538333	0.195845	0.204413
	1828	C42D8.5	C42D8.5 || acn-1 || WBGene00000039 || (1)	2.65091	0.538333	0.203075	0.204413
	4105	T06A4.1	T06A4.1 || T06A4.1 || WBGene00020281 || (1)	2.48029	0.538333	0.217045	0.415465
	5140	C04G2.2	C04G2.2 || C04G2.2 || WBGene00007305 || (1)	2.31559	0.538333	0.232482	0.555269
	5355	Y54F10AM.6	Y54F10AM.6 || Y54F10AM.6 || WBGene00021850 || (2)	2.27994	0.538333	0.236118	0.555269
	5919	T21H3.2	T21H3.2 || ptr-16 || WBGene00004230 || (1)	2.7778	0.536667	0.193199	0.204413
	5476	T28A11.2	T28A11.2 || T28A11.2 || WBGene00020869 || (2)	2.47384	0.536667	0.216936	0.415465
	4790	Y53F4A.2	Y53F4A.2 || Y53F4A.2 || WBGene00013148 || (1)	3.14562	0.535	0.170078	0.0869462
	1863	F47B7.1	F47B7.1 || F47B7.1 || WBGene00018532 || (3)	2.84266	0.535	0.188204	0.150047
	4232	T10E9.6	T10E9.6 || T10E9.6 || WBGene00020416 || (1)	2.8413	0.535	0.188294	0.150047
	4983	F11G11.8	F11G11.8 || nspd-5 || WBGene00017386 || (2)	2.71336	0.535	0.197172	0.204413
	5697	ZC15.8	ZC15.8 || pqn-94 || WBGene00004173 || (1)	2.52878	0.535	0.211565	0.314979
	5032	K07A3.3	K07A3.3 || K07A3.3 || WBGene00019461 || (3)	2.39255	0.535	0.22361	0.415465
	3815	T23B12.11	T23B12.11 || T23B12.11 || WBGene00044553 || (2)	4.79664	0.533333	0.111189	0
	5135	Y105C5A.26	Y105C5A.26 || Y105C5A.26 || WBGene00044263 || (3)	3.5712	0.533333	0.149343	0.0434889
	3803	W08E12.8	W08E12.8 || W08E12.8 || WBGene00021089 || (1)	3.37637	0.533333	0.157961	0.0702425
	3638	B0280.8	B0280.8 || nhr-10 || WBGene00003609 || (1)	3.12599	0.533333	0.170612	0.106714
	5132	ZK757.3	ZK757.3 || tag-76 || WBGene00006449 || (2)	3.08753	0.533333	0.172738	0.106714
	4492	F35F11.2	F35F11.2 || F35F11.2 || WBGene00018065 || (2)	3.07994	0.533333	0.173164	0.106714
	11188	ZK1058.6	ZK1058.6 || nit-1 || WBGene00014206 || (1)	2.8214	0.533333	0.189032	0.150047
	5823	Y116A8C.33	Y116A8C.33 || Y116A8C.33 || WBGene00013809 || (1)	2.79479	0.533333	0.190831	0.150047
	4545	Y71G12B.27	Y71G12B.27 || Y71G12B.27 || WBGene00022162 || (1)	2.67019	0.533333	0.199736	0.204413
	4276	C09F9.3	C09F9.3 || C09F9.3 || WBGene00007480 || (2)	2.5425	0.533333	0.209767	0.314979
	5408	Y43C5B.3	Y43C5B.3 || Y43C5B.3 || WBGene00012786 || (1)	3.67191	0.531667	0.144793	0.0434889
	3371	B0034.1	B0034.1 || B0034.1 || WBGene00015002 || (1)	3.39157	0.531667	0.156761	0.0702425
	4927	ZC250.5	ZC250.5 || ZC250.5 || WBGene00045306 || (1)	3.28008	0.531667	0.162089	0.0869462
	4340	C16A11.7	C16A11.7 || C16A11.7 || WBGene00015820 || (1)	2.91268	0.531667	0.182535	0.150047
	3913	F41B4.1	F41B4.1 || F41B4.1 || WBGene00018257 || (1)	2.82912	0.531667	0.187926	0.150047
	5281	R09A8.4	R09A8.4 || col-182 || WBGene00000755 || (1)	5.32149	0.53	0.0995962	0
	3664	R09B5.6	R09B5.6 || hacd-1 || WBGene00019978 || (1)	3.61895	0.53	0.146451	0.0434889
	4604	C28C12.11	C28C12.11 || C28C12.11 || WBGene00016181 || (1)	3.20044	0.53	0.165602	0.0869462
	4702	F36D4.1	F36D4.1 || F36D4.1 || WBGene00018087 || (1)	2.9022	0.528542	0.182117	0.150047
	3439	M05B5.2	M05B5.2 || M05B5.2 || WBGene00010870 || (1)	4.43723	0.528333	0.119068	0
	4652	Y54E2A.5	Y54E2A.5 || Y54E2A.5 || WBGene00013190 || (1)	3.25952	0.528333	0.162089	0.0869462
	4795	ZK637.15	ZK637.15 || ZK637.15 || WBGene00014032 || (2)	3.23033	0.528333	0.163554	0.0869462
	3970	C04F12.7	C04F12.7 || C04F12.7 || WBGene00007301 || (3)	3.10471	0.528333	0.170172	0.106714
	3931	C02F5.5	C02F5.5 || C02F5.5 || WBGene00015348 || (1)	2.96698	0.528333	0.178071	0.106714
	4473	C34B2.3	C34B2.3 || C34B2.3 || WBGene00016388 || (2)	2.85563	0.528333	0.185015	0.150047
	5563	Y71G12B.30	Y71G12B.30 || Y71G12B.30 || WBGene00044347 || (2)	2.80668	0.528333	0.188241	0.150047
	4650	Y57G11C.23	Y57G11C.23 || Y57G11C.23 || WBGene00013318 || (1)	2.76931	0.528333	0.190782	0.204413
	5509	ZK354.7	ZK354.7 || ZK354.7 || WBGene00022708 || (1)	2.71677	0.528333	0.194471	0.204413
	5280	W01B6.5	W01B6.5 || W01B6.5 || WBGene00012172 || (1)	2.56709	0.528333	0.20581	0.314979
	5308	Y38H6C.15	Y38H6C.15 || Y38H6C.15 || WBGene00012627 || (1)	2.35366	0.528333	0.224473	0.415465
	5086	W01B6.2	W01B6.2 || W01B6.2 || WBGene00012169 || (1)	2.29527	0.528333	0.230183	0.555269
	3770	D1009.4	D1009.4 || nlp-14 || WBGene00003752 || (1)	5.37405	0.527917	0.0982344	0
	5365	Y71F9AL.2	Y71F9AL.2 || Y71F9AL.2 || WBGene00022108 || (3)	3.79499	0.526667	0.138779	0.0434889
	5711	Y11D7A.14	Y11D7A.14 || Y11D7A.14 || WBGene00012437 || (1)	3.46917	0.526667	0.151813	0.0702425
	5670	C50E3.6	C50E3.6 || C50E3.6 || WBGene00016817 || (2)	3.42324	0.526667	0.153851	0.0702425
	4688	C10C6.3	C10C6.3 || C10C6.3 || WBGene00007512 || (2)	3.228	0.526667	0.163156	0.0869462
	5947	ZK1251.1	ZK1251.1 || ZK1251.1 || WBGene00014240 || (1)	2.94756	0.526667	0.178679	0.150047
	5262	Y51B9A.5	Y51B9A.5 || Y51B9A.5 || WBGene00013087 || (1)	2.90651	0.526667	0.181202	0.150047
	5693	W01A8.6	W01A8.6 || W01A8.6 || WBGene00012168 || (1)	2.89672	0.526667	0.181815	0.150047
	5664	K04A8.5	K04A8.5 || K04A8.5 || WBGene00019376 || (1)	2.46136	0.526667	0.213974	0.415465
	4122	F54C9.4	F54C9.4 || col-38 || WBGene00000615 || (1)	4.27015	0.525	0.122947	0
	3428	D2062.7	D2062.7 || D2062.7 || WBGene00017059 || (1)	3.56527	0.525	0.147254	0.0434889
	3094	F41B5.3	F41B5.3 || cyp-33C5 || WBGene00018261 || (2)	2.84032	0.525	0.184839	0.150047
	5705	F15E6.9	F15E6.9 || F15E6.9 || WBGene00017489 || (1)	5.9188	0.523333	0.0884187	0
	3904	C07G3.9	C07G3.9 || ugt-64 || WBGene00015577 || (1)	4.54135	0.523333	0.115237	0
	5124	C14A6.12	C14A6.12 || C14A6.12 || WBGene00050955 || (3)	4.18386	0.523333	0.125084	0
	4252	B0524.2	B0524.2 || B0524.2 || WBGene00015241 || (1)	3.72082	0.523333	0.14065	0.0434889
	4580	F55D12.6	F55D12.6 || F55D12.6 || WBGene00010114 || (1)	3.48021	0.523333	0.150374	0.0702425
	4291	F08A8.8	F08A8.8 || F08A8.8 || WBGene00045468 || (2)	3.31722	0.523333	0.157763	0.0869462
	4801	ZK512.10	ZK512.10 || ZK512.10 || WBGene00013988 || (1)	3.10243	0.523333	0.168685	0.106714
	4177	C41H7.7	C41H7.7 || clec-3 || WBGene00016577 || (3)	2.98079	0.523333	0.175569	0.106714
	3264	F55G11.2	F55G11.2 || F55G11.2 || WBGene00010123 || (1)	2.73701	0.523333	0.191207	0.204413
	4211	Y18H1A.11	Y18H1A.11 || Y18H1A.11 || WBGene00021215 || (1)	2.7146	0.523333	0.192785	0.204413
	4746	R08A2.1	R08A2.1 || R08A2.1 || WBGene00011132 || (1)	2.63867	0.523333	0.198332	0.204413
	3859	F17C11.6	F17C11.6 || F17C11.6 || WBGene00008917 || (3)	6.58598	0.521667	0.0792087	0
	3442	Y57G11A.4	Y57G11A.4 || Y57G11A.4 || WBGene00013292 || (1)	6.2783	0.521667	0.0830904	0
	3996	F59A7.5	F59A7.5 || F59A7.5 || WBGene00019092 || (2)	4.66291	0.521667	0.111876	0
	3830	R12B2.1	R12B2.1 || sma-4 || WBGene00004858 || (4)	3.56631	0.521667	0.146276	0.0434889
	3977	F21C3.6	F21C3.6 || F21C3.6 || WBGene00009005 || (1)	3.30858	0.521667	0.157671	0.0869462
	4035	E01A2.10	E01A2.10 || E01A2.10 || WBGene00077701 || (1)	2.6295	0.521667	0.19839	0.314979
	4322	C10G11.8	C10G11.8 || C10G11.8 || WBGene00015688 || (3)	2.60209	0.521667	0.20048	0.314979
	5616	M04F3.3	M04F3.3 || M04F3.3 || WBGene00019769 || (2)	6.40061	0.52	0.0812423	0
	3620	K08E5.3	K08E5.3 || mua-3 || WBGene00003482 || (1)	4.39129	0.52	0.118416	0
	4224	C09H5.7	C09H5.7 || C09H5.7 || WBGene00015661 || (1)	3.56442	0.52	0.145886	0.0434889
	5259	R12E2.14	R12E2.14 || R12E2.14 || WBGene00020039 || (1)	3.38162	0.52	0.153772	0.0702425
	5269	Y106G6D.4	Y106G6D.4 || Y106G6D.4 || WBGene00013701 || (2)	3.04451	0.52	0.170799	0.106714
	3444	C32A3.1	C32A3.1 || sel-8 || WBGene00004765 || (1)	2.53914	0.52	0.204794	0.314979
	5756	R03D7.1	R03D7.1 || R03D7.1 || WBGene00010988 || (3)	2.49812	0.52	0.208157	0.314979
	5634	Y71F9B.13	Y71F9B.13 || Y71F9B.13 || WBGene00022131 || (2)	4.50013	0.518333	0.115182	0
	4601	F58D5.7	F58D5.7 || F58D5.7 || WBGene00010246 || (1)	3.90237	0.518333	0.132825	0.0434889
	3863	C45G9.13	C45G9.13 || C45G9.13 || WBGene00016684 || (1)	3.25493	0.518333	0.159246	0.0869462
	3315	F12B6.1	F12B6.1 || abt-2 || WBGene00000020 || (1)	2.92274	0.518333	0.177345	0.150047
	3625	C26C6.3	C26C6.3 || nas-36 || WBGene00003552 || (1)	2.64261	0.518333	0.196144	0.204413
	3595	F42G4.6	F42G4.6 || F42G4.6 || WBGene00009643 || (1)	3.90011	0.516667	0.132475	0.0434889
	5369	T20D4.10	T20D4.10 || T20D4.10 || WBGene00020616 || (1)	3.62855	0.516667	0.142389	0.0434889
	4323	C18E3.1	C18E3.1 || C18E3.1 || WBGene00015970 || (3)	3.35824	0.516667	0.153851	0.0702425
	4739	ZK795.2	ZK795.2 || ZK795.2 || WBGene00014082 || (2)	3.233	0.516667	0.15981	0.0869462
	10356	T11G6.3	T11G6.3 || T11G6.3 || WBGene00011718 || (1)	3.11362	0.516667	0.165938	0.106714
	4214	E01A2.8	E01A2.8 || E01A2.8 || WBGene00017090 || (1)	4.1353	0.515	0.124537	0
	4255	F43E2.12	F43E2.12 || F43E2.12 || WBGene00050912 || (1)	3.52805	0.515	0.145973	0.0434889
	5310	R13H4.2	R13H4.2 || R13H4.2 || WBGene00014826 || (5)	3.31048	0.515	0.155566	0.0869462
	4151	C05E7.2	C05E7.2 || C05E7.2 || WBGene00007344 || (1)	2.82997	0.515	0.181981	0.150047
	4662	M70.2	M70.2 || M70.2 || WBGene00019784 || (1)	2.67286	0.515	0.192678	0.204413
	4447	C08F8.4	C08F8.4 || C08F8.4 || WBGene00007446 || (1)	2.67225	0.515	0.192721	0.204413
	1373	C17C3.15	C17C3.15 || C17C3.15 || WBGene00015896 || (1)	2.60745	0.515	0.197511	0.314979
	10150	Y54G9A.4	Y54G9A.4 || Y54G9A.4 || WBGene00013207 || (1)	2.5865	0.515	0.199111	0.314979
	10117	F19F10.7	F19F10.7 || clec-212 || WBGene00017603 || (1)	2.52227	0.515	0.204181	0.314979
	5089	ZK520.5	ZK520.5 || cyn-2 || WBGene00000878 || (1)	2.38182	0.515	0.216221	0.415465
	4175	C54G4.2	C54G4.2 || C54G4.2 || WBGene00008312 || (1)	3.54588	0.513333	0.144769	0.0434889
	5297	K01A11.4	K01A11.4 || spe-41 || WBGene00004976 || (1)	3.51973	0.513333	0.145845	0.0702425
	3526	B0336.11	B0336.11 || B0336.11 || WBGene00015148 || (2)	3.09255	0.513333	0.16599	0.106714
	5852	Y73C8B.1	Y73C8B.1 || Y73C8B.1 || WBGene00022258 || (2)	2.76556	0.513333	0.185617	0.204413
	4987	K08A2.2	K08A2.2 || K08A2.2 || WBGene00019512 || (1)	2.73214	0.513333	0.187887	0.204413
	5466	Y77E11A.14	Y77E11A.14 || Y77E11A.14 || WBGene00022314 || (1)	2.70729	0.513333	0.189612	0.204413
	5799	Y47H9C.6	Y47H9C.6 || csp-3 || WBGene00000821 || (1)	2.47515	0.513333	0.207395	0.415465
	5153	B0034.4	B0034.4 || B0034.4 || WBGene00015004 || (1)	4.76287	0.5125	0.107603	0
	4772	T19A6.4	T19A6.4 || T19A6.4 || WBGene00011829 || (3)	3.23127	0.511667	0.158348	0.0869462
	5960	R102.2	R102.2 || R102.2 || WBGene00011289 || (1)	3.22669	0.511667	0.158573	0.0869462
	4839	W03D8.2	W03D8.2 || W03D8.2 || WBGene00020985 || (1)	3.06801	0.511667	0.166775	0.106714
	3629	K08D9.4	K08D9.4 || K08D9.4 || WBGene00019525 || (1)	2.64372	0.511667	0.193541	0.204413
	4467	B0334.10	B0334.10 || B0334.10 || WBGene00007148 || (1)	2.38789	0.511667	0.214275	0.415465
	4525	F23C8.7	F23C8.7 || F23C8.7 || WBGene00017736 || (1)	3.80936	0.51	0.133881	0.0434889
	3603	T24A11.3	T24A11.3 || toh-1 || WBGene00006591 || (2)	3.58967	0.51	0.142074	0.0434889
	4469	B0218.7	B0218.7 || B0218.7 || WBGene00015051 || (1)	2.96527	0.51	0.171991	0.106714
	3779	F13D12.3	F13D12.3 || F13D12.3 || WBGene00008739 || (1)	2.71657	0.51	0.187737	0.204413
	4303	C14C10.1	C14C10.1 || C14C10.1 || WBGene00007584 || (1)	2.40967	0.51	0.211647	0.415465
	4397	T05D4.1	T05D4.1 || T05D4.1 || WBGene00011474 || (2)	2.4079	0.51	0.211803	0.415465
	5167	T22C1.9	T22C1.9 || T22C1.9 || WBGene00011919 || (4)	3.34072	0.508333	0.152163	0.0702425
	4949	T27F6.9	T27F6.9 || T27F6.9 || WBGene00014847 || (10)	3.33228	0.508333	0.152548	0.0702425
	3517	C01G12.7	C01G12.7 || C01G12.7 || WBGene00007247 || (1)	2.49268	0.508333	0.203931	0.314979
	2974	T05A7.9	T05A7.9 || T05A7.9 || WBGene00020226 || (5)	3.41814	0.507292	0.148412	0.0702425
	4135	K11D12.4	K11D12.4 || cpt-4 || WBGene00019644 || (1)	5.83166	0.506667	0.086882	0
	4126	C25E10.4	C25E10.4 || C25E10.4 || WBGene00016094 || (1)	4.2193	0.506667	0.120083	0
	5386	Y116F11B.3	Y116F11B.3 || pcp-4 || WBGene00003959 || (1)	2.92763	0.506667	0.173064	0.150047
	4572	T21G5.4	T21G5.4 || T21G5.4 || WBGene00020661 || (1)	2.64315	0.506667	0.191691	0.204413
	5235	H06O01.4	H06O01.4 || H06O01.4 || WBGene00010371 || (2)	2.53377	0.506667	0.199965	0.314979
	4302	F16C3.4	F16C3.4 || F16C3.4 || WBGene00044243 || (3)	2.34515	0.506667	0.216049	0.555269
	3991	F42F12.7	F42F12.7 || nspc-14 || WBGene00009638 || (1)	3.6932	0.505	0.136738	0.0434889
	5284	F56B3.6	F56B3.6 || F56B3.6 || WBGene00018930 || (1)	2.87031	0.505	0.175939	0.150047
	4060	F59A7.2	F59A7.2 || F59A7.2 || WBGene00019090 || (1)	2.48643	0.505	0.203102	0.415465
	3424	T27A1.6	T27A1.6 || mab-9 || WBGene00003106 || (3)	3.1781	0.504286	0.158675	0.0869462
	3608	C03G5.8	C03G5.8 || nspc-1 || WBGene00023477 || (4)	4.54215	0.503333	0.110814	0
	5362	K06A5.3	K06A5.3 || K06A5.3 || WBGene00019431 || (1)	3.95908	0.503333	0.127134	0
	4509	F22B8.7	F22B8.7 || F22B8.7 || WBGene00009049 || (1)	2.87935	0.501667	0.174229	0.150047
	3123	C33A12.19	C33A12.19 || C33A12.19 || WBGene00007890 || (1)	2.75717	0.501667	0.18195	0.204413
	3519	F54D8.4	F54D8.4 || cah-1 || WBGene00000279 || (1)	2.5191	0.501667	0.199146	0.314979
	5391	K10C9.7	K10C9.7 || K10C9.7 || WBGene00019626 || (1)	2.42151	0.501667	0.207171	0.415465
	3573	R08F11.3	R08F11.3 || cyp-33C8 || WBGene00019967 || (1)	3.08234	0.5	0.162214	0.106714
	3802	C33F10.8	C33F10.8 || C33F10.8 || WBGene00016356 || (1)	3.06287	0.5	0.163246	0.106714
	5040	K07A1.5	K07A1.5 || K07A1.5 || WBGene00010612 || (7)	3.01158	0.5	0.166026	0.106714
	2131	C07H4.1	C07H4.1 || C07H4.1 || WBGene00007421 || (1)	2.37863	0.5	0.210205	0.415465
	4424	C49C3.2	C49C3.2 || C49C3.2 || WBGene00008192 || (1)	2.4306	0.498958	0.205282	0.415465
	4362	F21C10.11	F21C10.11 || F21C10.11 || WBGene00017660 || (1)	3.80262	0.498333	0.13105	0.0434889
	5489	T10B10.5	T10B10.5 || T10B10.5 || WBGene00011682 || (3)	3.59367	0.498333	0.13867	0.0434889
	1902	F45H7.4	F45H7.4 || prk-2 || WBGene00004183 || (1)	3.19057	0.498333	0.156189	0.0869462
	5204	Y40H4A.2	Y40H4A.2 || Y40H4A.2 || WBGene00012741 || (1)	2.71345	0.498333	0.183653	0.204413
	4377	T15B7.5	T15B7.5 || col-141 || WBGene00000714 || (1)	3.64059	0.496667	0.136425	0.0434889
	5317	R08A2.3	R08A2.3 || R08A2.3 || WBGene00011134 || (3)	3.11873	0.496667	0.159253	0.106714
	4356	F40H6.1	F40H6.1 || F40H6.1 || WBGene00018253 || (1)	2.92822	0.496667	0.169614	0.150047
	4453	F18A12.1	F18A12.1 || F18A12.1 || WBGene00017550 || (2)	2.88282	0.496667	0.172285	0.150047
	5199	Y55F3AM.10	Y55F3AM.10 || Y55F3AM.10 || WBGene00021927 || (1)	3.72737	0.495	0.132801	0.0434889
	4162	T02B11.4	T02B11.4 || T02B11.4 || WBGene00020156 || (3)	3.64217	0.495	0.135908	0.0434889
	4422	F37B1.1	F37B1.1 || gst-24 || WBGene00001772 || (1)	2.43597	0.495	0.203204	0.415465
	4077	C05C12.1	C05C12.1 || C05C12.1 || WBGene00007335 || (1)	2.31605	0.495	0.213726	0.555269
	4905	T10E10.1	T10E10.1 || col-168 || WBGene00000741 || (2)	4.23901	0.493333	0.116379	0
	5784	T01G6.8	T01G6.8 || nhr-130 || WBGene00003720 || (1)	3.70591	0.493333	0.133121	0.0434889
	5713	ZK1321.4	ZK1321.4 || ZK1321.4 || WBGene00014262 || (1)	3.69107	0.493333	0.133656	0.0434889
	4803	C26B2.2	C26B2.2 || C26B2.2 || WBGene00016125 || (1)	2.32609	0.493333	0.212087	0.555269
	6071	K05F6.11	K05F6.11 || K05F6.11 || WBGene00044697 || (1)	4.24263	0.491667	0.115887	0
	4390	C01C4.1	C01C4.1 || nlp-1 || WBGene00003739 || (1)	3.47713	0.491667	0.1414	0.0702425
	2146	C05D9.9	C05D9.9 || C05D9.9 || WBGene00015476 || (2)	3.03127	0.491667	0.162198	0.106714
	4706	ZK1127.2	ZK1127.2 || ZK1127.2 || WBGene00022849 || (1)	2.81395	0.491667	0.174725	0.150047
	5682	M88.1	M88.1 || ugt-62 || WBGene00010904 || (1)	2.44865	0.491667	0.200791	0.415465
	5449	T26C5.1	T26C5.1 || gst-13 || WBGene00001761 || (1)	3.22427	0.49	0.151972	0.0869462
	4868	R10F2.6	R10F2.6 || R10F2.6 || WBGene00019997 || (1)	2.96939	0.49	0.165017	0.106714
	5084	Y73B6BL.35	Y73B6BL.35 || Y73B6BL.35 || WBGene00022254 || (1)	2.89052	0.49	0.16952	0.150047
	4522	C47D12.3	C47D12.3 || sfxn-1.4 || WBGene00008137 || (1)	3.79722	0.488333	0.128603	0.0434889
	3493	F49A5.12	F49A5.12 || F49A5.12 || WBGene00077446 || (1)	2.49893	0.488333	0.195417	0.314979
	5481	T19B10.2	T19B10.2 || T19B10.2 || WBGene00011831 || (1)	2.37065	0.488333	0.205991	0.415465
	5624	R06A10.5	R06A10.5 || R06A10.5 || WBGene00044895 || (5)	4.29848	0.486667	0.113218	0
	4897	T10E9.9	T10E9.9 || acdh-4 || WBGene00020419 || (1)	3.91659	0.486667	0.124258	0
	3750	F41E7.8	F41E7.8 || cnc-8 || WBGene00009624 || (5)	2.49444	0.486667	0.195101	0.314979
	4585	C28A5.6	C28A5.6 || C28A5.6 || WBGene00007791 || (3)	3.5695	0.485	0.135873	0.0434889
	5917	Y5F2A.2	Y5F2A.2 || ttr-17 || WBGene00012383 || (3)	3.20221	0.485	0.151458	0.0869462
	4667	F36D1.4	F36D1.4 || F36D1.4 || WBGene00009463 || (1)	3.07916	0.485	0.15751	0.106714
	5536	Y105C5A.5	Y105C5A.5 || pqn-78 || WBGene00004159 || (1)	2.54044	0.483333	0.190256	0.314979
	5379	T05C12.5	T05C12.5 || dylt-3 || WBGene00011469 || (1)	4.08823	0.483095	0.118167	0
	9180	ZK354.9	ZK354.9 || ZK354.9 || WBGene00022710 || (1)	2.34055	0.482778	0.206267	0.555269
	3496	D2023.8	D2023.8 || D2023.8 || WBGene00050970 || (1)	3.73666	0.481667	0.128903	0.0434889
	4943	Y45G12C.2	Y45G12C.2 || gst-10 || WBGene00001758 || (4)	3.14832	0.481667	0.152991	0.0869462
	5383	W04D2.1	W04D2.1 || atn-1 || WBGene00000228 || (2)	2.82877	0.481667	0.170274	0.150047
	5455	Y73B6BL.34	Y73B6BL.34 || col-112 || WBGene00000686 || (1)	2.56552	0.481667	0.187746	0.314979
	4226	Y45F10C.1	Y45F10C.1 || Y45F10C.1 || WBGene00012877 || (1)	3.1768	0.480417	0.151227	0.0869462
	5590	T05G5.12	T05G5.12 || dao-6 || WBGene00000932 || (3)	6.91945	0.48	0.0693697	0
	3831	H10E21.1	H10E21.1 || H10E21.1 || WBGene00019182 || (1)	5.0363	0.48	0.095308	0
	5549	T02B11.3	T02B11.3 || T02B11.3 || WBGene00020155 || (2)	3.08822	0.48	0.155429	0.106714
	5245	Y32G9A.3	Y32G9A.3 || Y32G9A.3 || WBGene00021302 || (1)	2.91729	0.48	0.164537	0.150047
	2593	B0564.3	B0564.3 || B0564.3 || WBGene00007203 || (1)	2.87923	0.48	0.166711	0.150047
	5758	ZK1128.7	ZK1128.7 || ZK1128.7 || WBGene00014233 || (3)	2.80697	0.48	0.171003	0.150047
	5179	ZC581.7	ZC581.7 || ZC581.7 || WBGene00022634 || (1)	2.4307	0.48	0.197474	0.415465
	4435	C50H2.7	C50H2.7 || C50H2.7 || WBGene00008243 || (1)	2.33714	0.48	0.205379	0.555269
	9252	C26D10.5	C26D10.5 || eff-1 || WBGene00001159 || (3)	3.68944	0.478333	0.129649	0.0434889
	4005	F20A1.1	F20A1.1 || F20A1.1 || WBGene00017613 || (1)	2.5493	0.478333	0.187633	0.314979
	4459	C01B12.4	C01B12.4 || C01B12.4 || WBGene00015287 || (3)	4.44469	0.476667	0.107244	0
	3808	C06E1.5	C06E1.5 || fip-3 || WBGene00015520 || (1)	2.77936	0.476667	0.171502	0.204413
	4244	F10G7.11	F10G7.11 || ttr-41 || WBGene00017374 || (1)	3.91909	0.475	0.121202	0
	3923	F56G4.7	F56G4.7 || F56G4.7 || WBGene00044250 || (5)	3.85969	0.475	0.123067	0.0434889
	5493	R04E5.10	R04E5.10 || ifd-1 || WBGene00002057 || (1)	3.40695	0.475	0.139421	0.0702425
	3967	MTCE.33	MTCE.33 || MTCE.33 || WBGene00014472 || (1)	3.10995	0.475	0.152736	0.106714
	4406	W03G9.6	W03G9.6 || paf-1 || WBGene00003906 || (1)	2.99475	0.475	0.158611	0.106714
	5628	F37D6.3	F37D6.3 || F37D6.3 || WBGene00009509 || (1)	2.92295	0.475	0.162507	0.150047
	3884	ZK593.3	ZK593.3 || ZK593.3 || WBGene00014003 || (1)	2.83908	0.475	0.167308	0.150047
	4368	C25E10.8	C25E10.8 || C25E10.8 || WBGene00016097 || (4)	4.18071	0.473333	0.113218	0
	5294	R12E2.11	R12E2.11 || R12E2.11 || WBGene00020036 || (1)	3.42656	0.473333	0.138137	0.0702425
	9582	Y40H4A.1	Y40H4A.1 || gar-3 || WBGene00001519 || (3)	3.39425	0.473333	0.139452	0.0702425
	3330	C01A2.2	C01A2.2 || C01A2.2 || WBGene00007214 || (1)	2.79023	0.473333	0.16964	0.204413
	3791	C46F4.2	C46F4.2 || acs-17 || WBGene00016716 || (6)	2.62176	0.473333	0.18054	0.314979
	3374	F07H5.6	F07H5.6 || F07H5.6 || WBGene00008557 || (1)	3.82431	0.471667	0.123334	0.0434889
	4116	F59E11.12	F59E11.12 || nhr-144 || WBGene00019117 || (6)	3.68057	0.471667	0.128151	0.0434889
	4333	C08B6.1	C08B6.1 || ugt-17 || WBGene00007422 || (1)	3.55103	0.471667	0.132825	0.0434889
	655	C17C3.1	C17C3.1 || C17C3.1 || WBGene00015887 || (13)	2.37772	0.471667	0.198369	0.415465
	5798	F11C1.4	F11C1.4 || F11C1.4 || WBGene00008693 || (1)	2.46953	0.470333	0.190454	0.415465
	5357	C28C12.1	C28C12.1 || C28C12.1 || WBGene00016177 || (6)	3.15141	0.47	0.14914	0.0869462
	4319	C17D12.5	C17D12.5 || C17D12.5 || WBGene00007639 || (1)	2.43511	0.47	0.19301	0.415465
	5309	T09B4.6	T09B4.6 || T09B4.6 || WBGene00020380 || (1)	4.94397	0.468333	0.0947281	0
	4375	F48A9.3	F48A9.3 || try-6 || WBGene00006624 || (1)	3.82343	0.468333	0.12249	0.0434889
	4208	D1081.4	D1081.4 || D1081.4 || WBGene00008382 || (2)	2.95762	0.468333	0.158348	0.150047
	4636	C27D6.11	C27D6.11 || C27D6.11 || WBGene00044388 || (1)	2.62968	0.468333	0.178095	0.314979
	9349	ZK829.1	ZK829.1 || ZK829.1 || WBGene00014093 || (3)	2.47996	0.468333	0.188847	0.415465
	5707	F09G2.5	F09G2.5 || lgc-39 || WBGene00017314 || (1)	3.56272	0.466667	0.130986	0.0434889
	5505	F28F5.6	F28F5.6 || F28F5.6 || WBGene00017905 || (1)	3.46496	0.466667	0.134682	0.0702425
	4001	C32E8.4	C32E8.4 || C32E8.4 || WBGene00016322 || (8)	3.21367	0.466667	0.145213	0.0869462
	3406	C32D5.1	C32D5.1 || C32D5.1 || WBGene00016310 || (1)	2.51756	0.466667	0.185365	0.314979
	4278	C01G12.9	C01G12.9 || C01G12.9 || WBGene00007249 || (1)	2.35696	0.466667	0.197995	0.415465
	3994	F27E5.3	F27E5.3 || F27E5.3 || WBGene00009193 || (1)	3.19167	0.465833	0.145953	0.0869462
	5126	F16H6.4	F16H6.4 || F16H6.4 || WBGene00008894 || (1)	4.26959	0.463333	0.108519	0
	4082	F01D5.8	F01D5.8 || F01D5.8 || WBGene00008498 || (1)	4.26007	0.463333	0.108762	0
	4882	Y39G10AR.16	Y39G10AR.16 || Y39G10AR.16 || WBGene00021472 || (1)	2.58547	0.463333	0.179206	0.314979
	3699	F10D11.6	F10D11.6 || F10D11.6 || WBGene00008652 || (1)	2.42797	0.463333	0.190831	0.415465
	3520	T01G9.3	T01G9.3 || T01G9.3 || WBGene00011345 || (1)	2.35244	0.463333	0.196958	0.415465
	3378	B0222.6	B0222.6 || col-144 || WBGene00000717 || (1)	2.34538	0.463333	0.197552	0.555269
	4299	F42E11.4	F42E11.4 || tni-1 || WBGene00006584 || (1)	4.00815	0.461667	0.115182	0
	4653	C50F4.10	C50F4.10 || C50F4.10 || WBGene00008235 || (1)	3.19338	0.461667	0.14457	0.0869462
	5706	C01G10.14	C01G10.14 || C01G10.14 || WBGene00007239 || (2)	3.17941	0.461667	0.145205	0.0869462
	5518	F45H10.5	F45H10.5 || F45H10.5 || WBGene00009742 || (6)	2.77404	0.461042	0.166198	0.204413
	3612	T28C6.1	T28C6.1 || grsp-2 || WBGene00012118 || (7)	5.70778	0.46	0.0805917	0
	3657	C05D11.5	C05D11.5 || C05D11.5 || WBGene00015483 || (3)	3.64318	0.46	0.126263	0.0434889
	4973	Y57G7A.5	Y57G7A.5 || Y57G7A.5 || WBGene00021968 || (1)	3.18847	0.46	0.14427	0.0869462
	5070	ZK892.4	ZK892.4 || ZK892.4 || WBGene00014128 || (1)	2.89731	0.459167	0.15848	0.150047
	5430	Y43F8B.1	Y43F8B.1 || Y43F8B.1 || WBGene00012812 || (2)	3.59246	0.458333	0.127582	0.0434889
	4115	C25H3.5	C25H3.5 || flp-27 || WBGene00016114 || (1)	3.4267	0.458333	0.133754	0.0702425
	3739	F58E6.1	F58E6.1 || F58E6.1 || WBGene00010251 || (1)	2.30271	0.458333	0.199041	0.555269
	5246	C09B9.2	C09B9.2 || C09B9.2 || WBGene00015627 || (1)	2.28808	0.458333	0.200314	0.555269
	5587	Y73B6BL.7	Y73B6BL.7 || csp-2 || WBGene00000820 || (2)	2.98687	0.457619	0.15321	0.106714
	5506	Y62E10A.13	Y62E10A.13 || Y62E10A.13 || WBGene00013379 || (7)	3.53528	0.456667	0.129174	0.0434889
	4199	F59E11.2	F59E11.2 || F59E11.2 || WBGene00019109 || (2)	2.6221	0.456667	0.174161	0.314979
	5273	ZK858.8	ZK858.8 || ZK858.8 || WBGene00014121 || (1)	2.56827	0.456667	0.177811	0.314979
	4261	F01D5.7	F01D5.7 || F01D5.7 || WBGene00008497 || (1)	4.64666	0.456333	0.0982067	0
	5431	Y40B10A.7	Y40B10A.7 || Y40B10A.7 || WBGene00021492 || (2)	2.50252	0.455	0.181817	0.314979
	3396	C08A9.3	C08A9.3 || C08A9.3 || WBGene00015583 || (2)	2.75273	0.453542	0.164761	0.204413
	3715	F14H3.11	F14H3.11 || nhr-176 || WBGene00008830 || (2)	3.27215	0.453333	0.138543	0.0869462
	3263	DC2.8	DC2.8 || DC2.8 || WBGene00077643 || (1)	2.85617	0.453333	0.158721	0.150047
	4610	F39E9.4	F39E9.4 || F39E9.4 || WBGene00018196 || (1)	2.70328	0.453333	0.167698	0.204413
	4044	T01G6.2	T01G6.2 || nhr-131 || WBGene00003721 || (1)	2.52361	0.453333	0.179637	0.314979
	4562	R11E3.1	R11E3.1 || R11E3.1 || WBGene00020003 || (2)	2.41977	0.453333	0.187345	0.415465
	3759	F19H8.1	F19H8.1 || tps-2 || WBGene00006603 || (1)	2.3412	0.453333	0.193633	0.555269
	4689	F55F10.3	F55F10.3 || F55F10.3 || WBGene00050916 || (3)	2.98705	0.451667	0.151208	0.106714
	5759	K03E5.2	K03E5.2 || K03E5.2 || WBGene00019361 || (14)	2.68635	0.451667	0.168134	0.204413
	4041	T01G6.6	T01G6.6 || nhr-212 || WBGene00020153 || (1)	2.62172	0.451667	0.172279	0.314979
	6074	Y95B8A.2	Y95B8A.2 || Y95B8A.2 || WBGene00022383 || (1)	2.52926	0.451667	0.178577	0.314979
	3224	C26E1.3	C26E1.3 || C26E1.3 || WBGene00007749 || (1)	2.45904	0.451667	0.183676	0.415465
	5413	T27A1.5	T27A1.5 || T27A1.5 || WBGene00020837 || (1)	2.43762	0.451667	0.18529	0.415465
	4090	C16D9.4	C16D9.4 || C16D9.4 || WBGene00015859 || (1)	2.28566	0.450208	0.196971	0.555269
	5331	F38B7.1	F38B7.1 || ccch-1 || WBGene00009532 || (4)	4.52078	0.45	0.0995403	0
	3992	K01H12.2	K01H12.2 || ant-1.3 || WBGene00010485 || (2)	3.41426	0.45	0.1318	0.0702425
	5375	Y46G5A.14	Y46G5A.14 || Y46G5A.14 || WBGene00012905 || (2)	3.31424	0.45	0.135778	0.0869462
	3818	F36G9.3	F36G9.3 || F36G9.3 || WBGene00009485 || (1)	3.25259	0.45	0.138351	0.0869462
	5130	C47A4.5	C47A4.5 || C47A4.5 || WBGene00008125 || (2)	2.97922	0.45	0.151046	0.106714
	5148	Y49E10.10	Y49E10.10 || Y49E10.10 || WBGene00013033 || (1)	2.65617	0.45	0.169417	0.204413
	3373	C34B2.11	C34B2.11 || C34B2.11 || WBGene00016396 || (3)	3.81999	0.448333	0.117365	0.0434889
	3978	Y42H9AR.2	Y42H9AR.2 || Y42H9AR.2 || WBGene00021537 || (1)	3.53846	0.448333	0.126703	0.0434889
	5984	R07B1.8	R07B1.8 || R07B1.8 || WBGene00001608 || (1)	3.20901	0.448333	0.139711	0.0869462
	5347	K10C2.7	K10C2.7 || K10C2.7 || WBGene00019622 || (5)	2.8486	0.448333	0.157387	0.150047
	4989	ZK84.5	ZK84.5 || ZK84.5 || WBGene00022652 || (1)	2.78528	0.448333	0.160965	0.204413
	5300	Y40D12A.2	Y40D12A.2 || Y40D12A.2 || WBGene00021503 || (1)	2.64496	0.448333	0.169505	0.204413
	4307	F46B3.4	F46B3.4 || ttr-12 || WBGene00009759 || (1)	2.30157	0.448333	0.194794	0.555269
	3313	F47D12.1	F47D12.1 || gar-2 || WBGene00001518 || (7)	3.32604	0.446667	0.134294	0.0869462
	4155	C18D4.8	C18D4.8 || C18D4.8 || WBGene00007677 || (1)	3.14758	0.445	0.141378	0.0869462
	1985	F48G7.12	F48G7.12 || F48G7.12 || WBGene00018623 || (1)	2.88035	0.445	0.154495	0.150047
	5221	C55C2.4	C55C2.4 || C55C2.4 || WBGene00016950 || (1)	2.71441	0.445	0.16394	0.204413
	5272	F34D10.8	F34D10.8 || F34D10.8 || WBGene00009377 || (1)	2.58063	0.445	0.172438	0.314979
	4830	F17C8.5	F17C8.5 || twk-6 || WBGene00006661 || (2)	2.76555	0.44381	0.160478	0.204413
	3610	F10G7.12	F10G7.12 || F10G7.12 || WBGene00044744 || (1)	3.14237	0.443571	0.141158	0.106714
	4239	F22D6.1	F22D6.1 || kin-14 || WBGene00002198 || (1)	4.5537	0.443333	0.0973568	0
	4156	cTel54X.1	cTel54X.1 || fbxa-6 || WBGene00008352 || (3)	3.29775	0.443333	0.134435	0.0869462
	5433	C13E3.1	C13E3.1 || C13E3.1 || WBGene00015740 || (1)	3.2181	0.443333	0.137763	0.0869462
	4087	F23H11.8	F23H11.8 || pef-1 || WBGene00003969 || (2)	5.93488	0.441667	0.0744188	0
	4346	F30F8.2	F30F8.2 || F30F8.2 || WBGene00009271 || (1)	4.10745	0.441667	0.107528	0
	5222	F19C7.5	F19C7.5 || F19C7.5 || WBGene00017595 || (1)	3.23111	0.441667	0.136692	0.0869462
	3827	F32D8.12	F32D8.12 || F32D8.12 || WBGene00009334 || (7)	2.40855	0.441667	0.183374	0.415465
	5450	Y71G12B.4	Y71G12B.4 || Y71G12B.4 || WBGene00022144 || (6)	4.45049	0.44	0.0988655	0
	3896	F47G6.4	F47G6.4 || spe-15 || WBGene00004969 || (6)	2.91708	0.44	0.150836	0.150047
	2589	D1025.6	D1025.6 || nspc-16 || WBGene00008357 || (1)	2.698	0.44	0.163084	0.204413
	5394	Y110A2AL.8	Y110A2AL.8 || ptc-3 || WBGene00004210 || (2)	3.65818	0.438333	0.119823	0.0434889
	10274	F41B5.4	F41B5.4 || cyp-33C3 || WBGene00018262 || (1)	4.14951	0.436667	0.105233	0
	5353	W06D4.3	W06D4.3 || W06D4.3 || WBGene00012297 || (3)	3.99539	0.436667	0.109293	0
	5650	Y57E12AR.1	Y57E12AR.1 || Y57E12AR.1 || WBGene00044612 || (4)	2.49661	0.436667	0.174904	0.314979
	5374	C17C3.5	C17C3.5 || C17C3.5 || WBGene00015890 || (1)	3.14098	0.435476	0.138644	0.106714
	5825	ZC410.4	ZC410.4 || twk-8 || WBGene00006663 || (2)	5.85037	0.435	0.0743543	0
	3509	C44F1.5	C44F1.5 || acy-3 || WBGene00000070 || (1)	4.45992	0.435	0.0975355	0
	3681	C34G6.2	C34G6.2 || tyr-4 || WBGene00016419 || (1)	3.1958	0.435	0.136116	0.0869462
	4960	R03D7.5	R03D7.5 || R03D7.5 || WBGene00010991 || (1)	2.85803	0.435	0.152202	0.150047
	4892	F56F3.4	F56F3.4 || F56F3.4 || WBGene00010155 || (1)	2.83711	0.435	0.153325	0.150047
	5382	T07C5.1	T07C5.1 || ugt-50 || WBGene00011564 || (2)	2.51705	0.433333	0.172159	0.314979
	2831	F56D6.12	F56D6.12 || F56D6.12 || WBGene00044474 || (1)	2.32314	0.433333	0.186529	0.555269
	5515	ZK849.5	ZK849.5 || ZK849.5 || WBGene00014103 || (3)	2.30139	0.433333	0.188292	0.555269
	5727	ZC455.4	ZC455.4 || ugt-6 || WBGene00013904 || (1)	4.43717	0.431667	0.0972842	0
	2297	C26F1.1	C26F1.1 || C26F1.1 || WBGene00016146 || (6)	4.39806	0.431667	0.0981494	0
	3095	F10D2.5	F10D2.5 || ugt-40 || WBGene00017331 || (1)	3.60254	0.431667	0.119823	0.0434889
	5653	W02D7.4	W02D7.4 || W02D7.4 || WBGene00020940 || (1)	3.10612	0.431667	0.138973	0.106714
	3925	H01G02.1	H01G02.1 || H01G02.1 || WBGene00010348 || (5)	2.7673	0.431667	0.155988	0.204413
	3663	C05D11.6	C05D11.6 || nas-4 || WBGene00003523 || (4)	3.54751	0.43	0.121212	0.0434889
	9203	Y53F4B.14	Y53F4B.14 || Y53F4B.14 || WBGene00013161 || (1)	2.34803	0.43	0.183132	0.415465
	5959	F42G4.2	F42G4.2 || F42G4.2 || WBGene00009641 || (1)	2.90717	0.428333	0.147337	0.150047
	3702	F49E11.7	F49E11.7 || F49E11.7 || WBGene00009893 || (1)	2.30146	0.428333	0.186113	0.555269
	5439	F47H4.8	F47H4.8 || fbxa-188 || WBGene00009839 || (1)	2.40039	0.427083	0.177923	0.415465
	3434	F16B3.2	F16B3.2 || F16B3.2 || WBGene00017502 || (5)	3.4036	0.426667	0.125358	0.0702425
	4351	R07E3.1	R07E3.1 || R07E3.1 || WBGene00011102 || (3)	3.38264	0.426667	0.126134	0.0702425
	3445	F56D1.6	F56D1.6 || cex-1 || WBGene00023407 || (1)	2.76329	0.426667	0.154405	0.204413
	5696	Y54E10BL.6	Y54E10BL.6 || mek-2 || WBGene00003186 || (1)	2.36142	0.426667	0.180682	0.415465
	3318	K05F1.6	K05F1.6 || K05F1.6 || WBGene00019408 || (1)	3.05322	0.425417	0.139334	0.106714
	3982	K07D8.1	K07D8.1 || mup-4 || WBGene00003497 || (1)	4.21401	0.425	0.100854	0
	2357	C08G9.1	C08G9.1 || C08G9.1 || WBGene00015619 || (3)	3.52451	0.425	0.120584	0.0702425
	3423	B0464.3	B0464.3 || nlp-36 || WBGene00007185 || (1)	3.38811	0.425	0.125439	0.0702425
	4206	F53B6.7	F53B6.7 || F53B6.7 || WBGene00009962 || (1)	2.63119	0.425	0.161524	0.314979
	5178	T02C12.1	T02C12.1 || hum-5 || WBGene00002038 || (1)	2.59582	0.425	0.163725	0.314979
	3897	F35E8.8	F35E8.8 || gst-38 || WBGene00001786 || (1)	2.57062	0.425	0.16533	0.314979
	5529	ZK909.3	ZK909.3 || ZK909.3 || WBGene00014148 || (3)	3.50959	0.423333	0.120622	0.0702425
	5295	C39E9.8	C39E9.8 || C39E9.8 || WBGene00008032 || (2)	2.7929	0.423333	0.151575	0.150047
	5060	R10E4.7	R10E4.7 || R10E4.7 || WBGene00011203 || (1)	2.5701	0.423333	0.164715	0.314979
	5686	ZK930.5	ZK930.5 || ZK930.5 || WBGene00014155 || (1)	2.42557	0.423095	0.174432	0.415465
	9419	Y22D7AR.6	Y22D7AR.6 || Y22D7AR.6 || WBGene00021260 || (2)	3.01598	0.421667	0.139811	0.106714
	3416	C53A5.4	C53A5.4 || tag-191 || WBGene00007049 || (2)	2.39711	0.421667	0.175906	0.415465
	5053	R13G10.4	R13G10.4 || R13G10.4 || WBGene00011260 || (1)	2.40698	0.420417	0.174665	0.415465
	4288	B0491.8	B0491.8 || clh-2 || WBGene00000529 || (4)	4.0339	0.42	0.104118	0
	10108	Y43D4A.7	Y43D4A.7 || Y43D4A.7 || WBGene00012793 || (1)	3.46383	0.42	0.121253	0.0702425
	5585	F53A9.6	F53A9.6 || F53A9.6 || WBGene00018729 || (2)	2.61078	0.42	0.160871	0.314979
	4253	C54D10.4	C54D10.4 || C54D10.4 || WBGene00008299 || (1)	2.47235	0.42	0.169879	0.415465
	3254	C54D1.3	C54D1.3 || ist-1 || WBGene00002163 || (1)	4.55112	0.418333	0.0919187	0
	5726	T27E9.9	T27E9.9 || acc-4 || WBGene00012099 || (1)	2.74017	0.418333	0.152667	0.204413
	3679	C41D11.3	C41D11.3 || C41D11.3 || WBGene00016562 || (2)	2.71664	0.418333	0.153989	0.204413
	3297	T19E7.6	T19E7.6 || T19E7.6 || WBGene00044500 || (7)	4.97222	0.416667	0.083799	0
	3314	C06E7.2	C06E7.2 || C06E7.2 || WBGene00015539 || (1)	3.9461	0.416667	0.10559	0
	5213	ZK524.2	ZK524.2 || unc-13 || WBGene00006752 || (1)	2.85078	0.416667	0.146159	0.150047
	3393	F53C11.9	F53C11.9 || F53C11.9 || WBGene00044921 || (3)	2.50461	0.416667	0.16636	0.314979
	4262	W01B6.7	W01B6.7 || col-2 || WBGene00000593 || (1)	4.07754	0.415	0.101777	0
	4180	H19N07.3	H19N07.3 || H19N07.3 || WBGene00010407 || (1)	3.92827	0.415	0.105645	0
	3820	F40E10.5	F40E10.5 || F40E10.5 || WBGene00009573 || (1)	3.69979	0.415	0.112169	0.0434889
	5329	DH11.1	DH11.1 || DH11.1 || WBGene00008435 || (1)	3.69523	0.415	0.112307	0.0434889
	5424	Y73B6BL.25	Y73B6BL.25 || Y73B6BL.25 || WBGene00022246 || (1)	3.34828	0.415	0.123944	0.0702425
	5348	Y71H2B.7	Y71H2B.7 || gpa-17 || WBGene00022196 || (1)	3.1292	0.415	0.132622	0.106714
	5062	F59A7.7	F59A7.7 || F59A7.7 || WBGene00019094 || (2)	2.90062	0.415	0.143073	0.150047
	3279	F09G8.2	F09G8.2 || tag-198 || WBGene00007056 || (1)	2.78734	0.415	0.148888	0.204413
	3709	F54D10.2	F54D10.2 || fbxa-24 || WBGene00018803 || (1)	2.72186	0.415	0.152469	0.204413
	2949	F15H10.1	F15H10.1 || col-12 || WBGene00000601 || (3)	2.5482	0.415	0.16286	0.314979
	5161	F48C1.1	F48C1.1 || aman-3 || WBGene00018594 || (2)	2.44522	0.415	0.169719	0.415465
	5513	F55C10.3	F55C10.3 || col-155 || WBGene00000728 || (1)	2.38147	0.415	0.174262	0.415465
	4270	D1086.7	D1086.7 || D1086.7 || WBGene00008394 || (2)	3.74754	0.413333	0.110295	0.0434889
	5029	R09A1.2	R09A1.2 || R09A1.2 || WBGene00019972 || (1)	2.94081	0.413333	0.140551	0.150047
	4181	C33F10.12	C33F10.12 || C33F10.12 || WBGene00016358 || (1)	2.90218	0.413333	0.142422	0.150047
	10275	ZK430.8	ZK430.8 || mlt-7 || WBGene00022743 || (1)	3.20201	0.411667	0.128565	0.0869462
	4852	F57A8.6	F57A8.6 || F57A8.6 || WBGene00010181 || (3)	2.61964	0.410556	0.156722	0.314979
	4590	Y105E8A.27	Y105E8A.27 || Y105E8A.27 || WBGene00013684 || (1)	2.45407	0.410333	0.167205	0.415465
	3986	K01C8.8	K01C8.8 || clec-142 || WBGene00010460 || (1)	3.56841	0.41	0.114897	0.0434889
	4263	C17B7.9	C17B7.9 || C17B7.9 || WBGene00015883 || (1)	3.52648	0.41	0.116263	0.0434889
	4997	ZK829.2	ZK829.2 || hdl-1 || WBGene00001839 || (1)	3.29505	0.41	0.124429	0.0869462
	5098	Y53F4B.33	Y53F4B.33 || gst-39 || WBGene00001787 || (1)	2.91549	0.41	0.140628	0.150047
	10998	R05D8.10	R05D8.10 || dhs-15 || WBGene00000978 || (1)	2.40767	0.41	0.170289	0.415465
	5064	K12D12.4	K12D12.4 || K12D12.4 || WBGene00010786 || (1)	3.2959	0.408333	0.123891	0.0869462
	3317	Y19D10B.6	Y19D10B.6 || Y19D10B.6 || WBGene00021235 || (1)	3.18636	0.408333	0.128151	0.0869462
	4797	Y54F10AM.8	Y54F10AM.8 || Y54F10AM.8 || WBGene00021852 || (5)	2.89114	0.408333	0.141236	0.150047
	3494	C34F11.3	C34F11.3 || C34F11.3 || WBGene00016415 || (7)	2.60481	0.408333	0.156761	0.314979
	5900	ZK6.10	ZK6.10 || dod-19 || WBGene00022644 || (1)	2.54859	0.408333	0.160219	0.314979
	9302	T23G5.5	T23G5.5 || dat-1 || WBGene00000934 || (1)	3.43299	0.408125	0.118883	0.0702425
	4123	C25E10.3	C25E10.3 || srsx-34 || WBGene00016093 || (3)	3.84217	0.406667	0.105843	0.0434889
	4972	ZK1248.16	ZK1248.16 || lec-5 || WBGene00002268 || (1)	3.80785	0.406667	0.106797	0.0434889
	3772	T28B4.3	T28B4.3 || ttr-6 || WBGene00020886 || (1)	3.36796	0.406667	0.120746	0.0702425
	3958	B0303.11	B0303.11 || B0303.11 || WBGene00015131 || (1)	3.28429	0.406667	0.123822	0.0869462
	4591	C47E12.10	C47E12.10 || C47E12.10 || WBGene00008153 || (1)	2.73761	0.406667	0.148548	0.204413
	3308	C42D4.2	C42D4.2 || C42D4.2 || WBGene00016595 || (1)	2.63128	0.406667	0.154551	0.314979
	3864	T23B3.3	T23B3.3 || rmd-5 || WBGene00020711 || (1)	3.2218	0.406429	0.126149	0.0869462
	4153	C31B8.8	C31B8.8 || C31B8.8 || WBGene00016283 || (1)	3.6166	0.405	0.111984	0.0434889
	5491	T28F2.8	T28F2.8 || col-51 || WBGene00000628 || (1)	3.28448	0.405	0.123307	0.0869462
	4963	Y38C1BA.3	Y38C1BA.3 || col-109 || WBGene00000683 || (1)	3.08241	0.405	0.131391	0.106714
	4510	F57A10.2	F57A10.2 || F57A10.2 || WBGene00010184 || (1)	2.94782	0.405	0.13739	0.150047
	3550	F15C11.1	F15C11.1 || sem-4 || WBGene00004773 || (5)	2.89103	0.405	0.140089	0.150047
	3365	C40H1.5	C40H1.5 || ttr-5 || WBGene00008040 || (1)	2.69054	0.405	0.150527	0.204413
	4381	C09H10.1	C09H10.1 || rpl-42 || WBGene00004455 || (1)	3.78363	0.404792	0.106985	0.0434889
	5372	Y60A3A.24	Y60A3A.24 || Y60A3A.24 || WBGene00023519 || (2)	3.31446	0.403333	0.121689	0.0869462
	4812	F26B1.4	F26B1.4 || col-58 || WBGene00000634 || (1)	2.97004	0.403333	0.135801	0.106714
	2906	F10D2.9	F10D2.9 || fat-7 || WBGene00001399 || (1)	2.5884	0.403333	0.155823	0.314979
	3411	C34C12.6	C34C12.6 || C34C12.6 || WBGene00007925 || (1)	2.33628	0.401667	0.171926	0.555269
	3617	T02E9.3	T02E9.3 || T02E9.3 || WBGene00011382 || (1)	3.70879	0.4	0.107852	0.0434889
	3789	F52F12.5	F52F12.5 || F52F12.5 || WBGene00009938 || (1)	2.75678	0.4	0.145097	0.204413
	3735	K02G10.4	K02G10.4 || flp-11 || WBGene00001454 || (8)	2.52806	0.4	0.158224	0.314979
	3605	C26F1.2	C26F1.2 || cyp-32A1 || WBGene00016147 || (1)	2.38179	0.4	0.167941	0.415465
	5176	Y74C10AR.1	Y74C10AR.1 || eif-3.I || WBGene00001232 || (1)	2.28525	0.4	0.175035	0.555269
	3890	C15B12.5	C15B12.5 || gar-1 || WBGene00001517 || (3)	3.65195	0.399375	0.10936	0.0434889
	4584	F34D10.9	F34D10.9 || F34D10.9 || WBGene00045484 || (1)	3.41919	0.398333	0.116499	0.0702425
	4357	F53G12.8	F53G12.8 || F53G12.8 || WBGene00018773 || (2)	2.68498	0.398333	0.148356	0.204413
	3354	K06B4.4	K06B4.4 || K06B4.4 || WBGene00010599 || (3)	2.55502	0.398333	0.155902	0.314979
	2216	F41H10.5	F41H10.5 || F41H10.5 || WBGene00018318 || (1)	2.46623	0.398333	0.161515	0.415465
	5644	R06F6.11	R06F6.11 || tag-209 || WBGene00011072 || (1)	2.40482	0.398333	0.16564	0.415465
	3928	F21A3.7	F21A3.7 || lgc-31 || WBGene00008997 || (3)	4.75958	0.396667	0.0833407	0
	3995	F14D12.5	F14D12.5 || sulp-2 || WBGene00017464 || (1)	4.51805	0.396667	0.087796	0
	5625	T01B11.4	T01B11.4 || ant-1.44 || WBGene00020140 || (2)	3.38133	0.395	0.116818	0.0702425
	1719	F56B6.6	F56B6.6 || F56B6.6 || WBGene00018937 || (5)	2.91609	0.395	0.135455	0.150047
	3774	T03D8.3	T03D8.3 || sbt-1 || WBGene00011392 || (1)	2.84619	0.395	0.138782	0.150047
	3920	C09F9.4	C09F9.4 || C09F9.4 || WBGene00007481 || (1)	2.60799	0.395	0.151458	0.314979
	4011	F54E7.2	F54E7.2 || rps-12 || WBGene00004481 || (6)	2.53302	0.395	0.155941	0.314979
	3921	C37C3.11	C37C3.11 || C37C3.11 || WBGene00016503 || (1)	2.73071	0.39375	0.144193	0.204413
	3805	R05H5.1	R05H5.1 || srd-2 || WBGene00005080 || (1)	3.63542	0.393571	0.10826	0.0434889
	2513	F13H8.8	F13H8.8 || F13H8.8 || WBGene00017441 || (4)	2.91818	0.393333	0.134787	0.150047
	5208	F56A4.4	F56A4.4 || F56A4.4 || WBGene00018912 || (1)	2.54024	0.393333	0.154841	0.314979
	3571	C02F5.2	C02F5.2 || C02F5.2 || WBGene00015345 || (1)	2.33402	0.393095	0.16842	0.555269
	5487	F15D3.4	F15D3.4 || F15D3.4 || WBGene00008854 || (1)	2.34811	0.3925	0.167156	0.415465
	5580	F54F2.1	F54F2.1 || pat-2 || WBGene00003929 || (1)	4.26101	0.391667	0.0919187	0
	2069	F10G8.8	F10G8.8 || F10G8.8 || WBGene00008666 || (3)	3.06718	0.391667	0.127696	0.106714
	5853	T28F12.1	T28F12.1 || T28F12.1 || WBGene00020904 || (1)	2.95273	0.391667	0.132646	0.150047
	3222	B0244.2	B0244.2 || ida-1 || WBGene00002048 || (1)	2.80475	0.391667	0.139644	0.150047
	3359	F54E2.3	F54E2.3 || ketn-1 || WBGene00004130 || (4)	2.73035	0.391667	0.143449	0.204413
	4428	Y71H2AM.13	Y71H2AM.13 || Y71H2AM.13 || WBGene00022178 || (1)	2.66449	0.391667	0.146995	0.204413
	4878	ZC581.2	ZC581.2 || ZC581.2 || WBGene00022632 || (2)	2.50259	0.391667	0.156504	0.314979
	11835	T19H12.10	T19H12.10 || ugt-11 || WBGene00020593 || (1)	2.31276	0.391667	0.16935	0.555269
	5532	ZK617.1	ZK617.1 || unc-22 || WBGene00006759 || (8)	3.79747	0.39	0.1027	0.0434889
	2296	C14A6.1	C14A6.1 || clec-48 || WBGene00007565 || (1)	3.78965	0.39	0.102912	0.0434889
	2882	F44C4.3	F44C4.3 || cpr-4 || WBGene00000784 || (1)	3.28524	0.39	0.118713	0.0869462
	5346	T16A9.3	T16A9.3 || T16A9.3 || WBGene00011793 || (2)	3.08973	0.39	0.126225	0.106714
	3713	F38B6.4	F38B6.4 || F38B6.4 || WBGene00018174 || (1)	2.84484	0.39	0.13709	0.150047
	6102	T24B8.4	T24B8.4 || T24B8.4 || WBGene00011978 || (3)	2.49716	0.39	0.156177	0.314979
	4026	C06E7.6	C06E7.6 || spe-27 || WBGene00004973 || (1)	2.48647	0.388889	0.156402	0.415465
	5378	F09G8.6	F09G8.6 || col-91 || WBGene00000666 || (1)	3.90255	0.388333	0.0995077	0.0434889
	3453	F09F3.6	F09F3.6 || ttr-21 || WBGene00008628 || (2)	2.97072	0.388333	0.13072	0.106714
	4000	C06E8.3	C06E8.3 || prk-1 || WBGene00004182 || (4)	2.45809	0.388333	0.157982	0.415465
	5633	W02B12.13	W02B12.13 || W02B12.13 || WBGene00043534 || (2)	3.72554	0.386667	0.103788	0.0434889
	5629	Y11D7A.10	Y11D7A.10 || Y11D7A.10 || WBGene00012434 || (1)	3.0251	0.386667	0.127819	0.106714
	3809	B0379.1	B0379.1 || B0379.1 || WBGene00007155 || (3)	2.52095	0.386667	0.153381	0.314979
	4331	Y22D7AR.9	Y22D7AR.9 || fbxa-74 || WBGene00021262 || (1)	2.51231	0.386667	0.153909	0.314979
	5621	K07A12.5	K07A12.5 || K07A12.5 || WBGene00010623 || (1)	3.85536	0.385	0.099861	0.0434889
	3547	C01H6.1	C01H6.1 || col-61 || WBGene00000637 || (1)	2.54096	0.385	0.151518	0.314979
	1625	C54D2.4	C54D2.4 || sul-3 || WBGene00006310 || (1)	2.41286	0.385	0.159562	0.415465
	3891	ZK1098.9	ZK1098.9 || ZK1098.9 || WBGene00014225 || (1)	2.6149	0.38381	0.146778	0.314979
	5794	D1014.2	D1014.2 || D1014.2 || WBGene00017015 || (1)	2.78948	0.383333	0.137421	0.204413
	5795	Y116F11B.14	Y116F11B.14 || Y116F11B.14 || WBGene00013829 || (1)	2.63178	0.383333	0.145656	0.314979
	4559	F40E3.5	F40E3.5 || F40E3.5 || WBGene00018232 || (3)	2.59127	0.383333	0.147933	0.314979
	5752	ZC247.1	ZC247.1 || ZC247.1 || WBGene00013859 || (1)	2.44566	0.383333	0.15674	0.415465
	3767	F53A9.2	F53A9.2 || F53A9.2 || WBGene00018725 || (6)	5.28459	0.381667	0.0722226	0
	2707	F17A9.5	F17A9.5 || F17A9.5 || WBGene00017537 || (2)	3.0005	0.381667	0.127201	0.106714
	5198	Y54E10BL.2	Y54E10BL.2 || col-48 || WBGene00000625 || (1)	3.46274	0.38	0.10974	0.0702425
	3877	BE10.5	BE10.5 || BE10.5 || WBGene00044127 || (5)	2.6121	0.38	0.145477	0.314979
	2590	D1025.4	D1025.4 || nspc-20 || WBGene00008356 || (1)	2.34416	0.38	0.162105	0.555269
	3888	H06H21.10	H06H21.10 || tat-2 || WBGene00019166 || (1)	2.87034	0.379792	0.132316	0.150047
	3626	C10H11.4	C10H11.4 || ugt-28 || WBGene00015693 || (1)	2.87097	0.378333	0.131779	0.150047
	4117	F18E3.13	F18E3.13 || F18E3.13 || WBGene00045276 || (1)	2.56998	0.378333	0.147213	0.314979
	5364	Y75B8A.23	Y75B8A.23 || Y75B8A.23 || WBGene00013556 || (1)	2.33528	0.378333	0.162007	0.555269
	4900	R102.10	R102.10 || R102.10 || WBGene00011297 || (1)	2.29439	0.378333	0.164895	0.555269
	4931	C53C9.3	C53C9.3 || kvs-1 || WBGene00002242 || (3)	2.32373	0.377619	0.162506	0.555269
	4715	F36H1.3	F36H1.3 || F36H1.3 || WBGene00009492 || (1)	2.44693	0.377333	0.154207	0.415465
	2876	C54F6.8	C54F6.8 || nhr-171 || WBGene00016926 || (1)	3.29795	0.376667	0.114212	0.0869462
	9354	Y32F6B.3	Y32F6B.3 || crp-1 || WBGene00012532 || (1)	3.00849	0.376667	0.125201	0.106714
	3868	C35D10.16	C35D10.16 || arx-6 || WBGene00000204 || (1)	2.36232	0.376667	0.159448	0.415465
	5559	Y34D9A.11	Y34D9A.11 || spp-23 || WBGene00021335 || (6)	2.48627	0.375	0.150828	0.415465
	4231	C04E12.2	C04E12.2 || C04E12.2 || WBGene00015433 || (1)	2.47545	0.375	0.151488	0.415465
	3298	F45E4.8	F45E4.8 || nlp-20 || WBGene00003758 || (1)	2.37143	0.375	0.158132	0.415465
	5534	T07F10.6	T07F10.6 || T07F10.6 || WBGene00011592 || (1)	2.34365	0.375	0.160007	0.555269
	3993	C46G7.4	C46G7.4 || pqn-22 || WBGene00004112 || (1)	3.06793	0.373333	0.121689	0.106714
	3604	C18A3.4	C18A3.4 || C18A3.4 || WBGene00015942 || (7)	2.98653	0.373333	0.125006	0.106714
	4075	C06H5.7	C06H5.7 || C06H5.7 || WBGene00007395 || (3)	2.54558	0.373333	0.14666	0.314979
	3662	F44F4.3	F44F4.3 || F44F4.3 || WBGene00009702 || (1)	2.53374	0.373333	0.147345	0.314979
	3953	F42F12.10	F42F12.10 || nspc-12 || WBGene00023493 || (3)	2.42108	0.373333	0.154201	0.415465
	5225	Y12A6A.1	Y12A6A.1 || Y12A6A.1 || WBGene00012439 || (1)	4.04343	0.371667	0.0919187	0
	3533	C41C4.10	C41C4.10 || sfxn-5 || WBGene00044049 || (3)	3.84818	0.371667	0.0965825	0.0434889
	4259	C09H10.9	C09H10.9 || C09H10.9 || WBGene00007503 || (1)	3.49198	0.371667	0.106434	0.0702425
	2832	Y59H11AM.2	Y59H11AM.2 || Y59H11AM.2 || WBGene00022006 || (1)	2.30113	0.371667	0.161515	0.555269
	5676	K04H4.7	K04H4.7 || flp-25 || WBGene00010575 || (3)	4.63871	0.37	0.0797635	0
	1866	C55A6.11	C55A6.11 || C55A6.11 || WBGene00008340 || (1)	3.36722	0.37	0.109883	0.0702425
	5916	H06H21.8	H06H21.8 || H06H21.8 || WBGene00019164 || (2)	3.31746	0.37	0.111531	0.0869462
	3589	C06A5.2	C06A5.2 || C06A5.2 || WBGene00015500 || (1)	3.31331	0.37	0.111671	0.0869462
	5039	Y43F8C.2	Y43F8C.2 || nlp-26 || WBGene00003764 || (1)	2.3079	0.37	0.160319	0.555269
	4364	F10D11.5	F10D11.5 || F10D11.5 || WBGene00008651 || (1)	2.38963	0.36875	0.154312	0.415465
	3616	W03C9.4	W03C9.4 || lin-29 || WBGene00003015 || (2)	4.38849	0.368333	0.0839318	0
	5055	T01G5.2	T01G5.2 || ugt-30 || WBGene00011340 || (1)	3.2815	0.368333	0.112245	0.0869462
	10634	M04G12.1	M04G12.1 || tag-260 || WBGene00010867 || (1)	3.06759	0.368333	0.120073	0.106714
	5268	ZK973.8	ZK973.8 || ZK973.8 || WBGene00022834 || (1)	3.0271	0.368333	0.121679	0.106714
	3732	F58G11.3	F58G11.3 || F58G11.3 || WBGene00010281 || (1)	2.51969	0.368333	0.146182	0.314979
	4058	C34D4.15	C34D4.15 || col-113 || WBGene00000687 || (1)	3.37428	0.366667	0.108665	0.0702425
	5116	Y45F10B.3	Y45F10B.3 || Y45F10B.3 || WBGene00012871 || (2)	2.94059	0.366667	0.124692	0.150047
	5080	F58F6.2	F58F6.2 || col-105 || WBGene00000679 || (1)	2.83445	0.366667	0.129361	0.150047
	3731	F20A1.6	F20A1.6 || F20A1.6 || WBGene00017618 || (2)	2.68226	0.366667	0.136701	0.204413
	5217	Y87G2A.20	Y87G2A.20 || Y87G2A.20 || WBGene00044261 || (5)	3.21089	0.365	0.113676	0.0869462
	4595	C06C3.8	C06C3.8 || C06C3.8 || WBGene00007378 || (1)	2.68359	0.365	0.136012	0.204413
	2380	C09F9.1	C09F9.1 || C09F9.1 || WBGene00007478 || (1)	2.66198	0.365	0.137116	0.204413
	1732	C51E3.9	C51E3.9 || C51E3.9 || WBGene00008254 || (1)	2.53349	0.365	0.14407	0.314979
	3784	F07A11.4	F07A11.4 || F07A11.4 || WBGene00008547 || (1)	3.18246	0.363333	0.114167	0.0869462
	4944	C42D8.1	C42D8.1 || C42D8.1 || WBGene00016599 || (1)	2.7449	0.363333	0.132367	0.204413
	4146	C30A5.5	C30A5.5 || snb-5 || WBGene00004899 || (2)	3.72432	0.361667	0.0971095	0.0434889
	5927	R151.4	R151.4 || R151.4 || WBGene00020108 || (3)	2.90163	0.361667	0.124642	0.150047
	4189	K08C9.5	K08C9.5 || K08C9.5 || WBGene00010652 || (1)	2.79278	0.361667	0.1295	0.150047
	4074	C03G5.7	C03G5.7 || flp-5 || WBGene00001448 || (2)	2.51783	0.361667	0.143642	0.314979
	5631	Y67H2A.5	Y67H2A.5 || Y67H2A.5 || WBGene00013463 || (1)	2.50887	0.361667	0.144155	0.314979
	3688	C52G5.2	C52G5.2 || C52G5.2 || WBGene00008260 || (1)	2.41496	0.361667	0.149761	0.415465
	5409	K08D8.3	K08D8.3 || K08D8.3 || WBGene00010657 || (1)	2.31727	0.361667	0.156075	0.555269
	3435	F32B5.7	F32B5.7 || F32B5.7 || WBGene00017980 || (1)	2.4743	0.361458	0.146085	0.415465
	4407	F55G11.8	F55G11.8 || F55G11.8 || WBGene00010128 || (1)	2.67834	0.36	0.134412	0.204413
	5550	F08F8.1	F08F8.1 || numr-2 || WBGene00017267 || (1)	2.61686	0.36	0.137569	0.314979
	6037	H24G06.1	H24G06.1 || H24G06.1 || WBGene00019237 || (2)	2.67409	0.358333	0.134002	0.204413
	10202	W07A12.5	W07A12.5 || col-78 || WBGene00000654 || (1)	2.56728	0.358333	0.139577	0.314979
	785	F31C3.6	F31C3.6 || F31C3.6 || WBGene00009288 || (3)	2.46134	0.358333	0.145585	0.415465
	5992	R13.4	R13.4 || miz-1 || WBGene00011259 || (2)	2.3927	0.358333	0.149761	0.415465
	3544	AC3.2	AC3.2 || ugt-49 || WBGene00007070 || (2)	2.72675	0.356667	0.130803	0.204413
	413	C54E4.4	C54E4.4 || C54E4.4 || WBGene00016919 || (1)	2.43193	0.356667	0.14666	0.415465
	5551	T21G5.3	T21G5.3 || glh-1 || WBGene00001598 || (1)	2.40052	0.356667	0.148579	0.415465
	4249	C38C3.8	C38C3.8 || C38C3.8 || WBGene00016516 || (1)	2.33976	0.356667	0.152437	0.555269
	4161	Y69A2AR.14	Y69A2AR.14 || Y69A2AR.14 || WBGene00022085 || (1)	2.85208	0.355625	0.12469	0.150047
	3756	F14D7.1	F14D7.1 || F14D7.1 || WBGene00008788 || (3)	2.88273	0.355	0.123147	0.150047
	5283	C50F7.2	C50F7.2 || clx-1 || WBGene00000551 || (1)	2.62621	0.355	0.135176	0.314979
	10230	K08C7.4	K08C7.4 || K08C7.4 || WBGene00010647 || (6)	2.46518	0.355	0.144006	0.415465
	10495	Y54G2A.6	Y54G2A.6 || clec-85 || WBGene00021872 || (1)	2.45646	0.355	0.144517	0.415465
	3300	T12D8.9	T12D8.9 || T12D8.9 || WBGene00011736 || (2)	4.03733	0.353333	0.0875167	0
	5127	F55C10.2	F55C10.2 || col-154 || WBGene00000727 || (1)	3.64893	0.353333	0.096832	0.0434889
	3825	D2030.2	D2030.2 || D2030.2 || WBGene00008412 || (3)	3.45901	0.353333	0.102149	0.0702425
	3826	F53A9.1	F53A9.1 || F53A9.1 || WBGene00018724 || (2)	3.29924	0.353333	0.107095	0.0869462
	4152	F55A12.4	F55A12.4 || dhs-2 || WBGene00000966 || (2)	3.10713	0.353333	0.113717	0.106714
	3639	T11B7.2	T11B7.2 || T11B7.2 || WBGene00011707 || (1)	2.89487	0.353333	0.122055	0.150047
	5692	F36F2.1	F36F2.1 || F36F2.1 || WBGene00009475 || (1)	2.46244	0.353333	0.143489	0.415465
	3949	F54E2.1	F54E2.1 || F54E2.1 || WBGene00018823 || (1)	4.86227	0.351667	0.0723256	0
	3661	T11F9.9	T11F9.9 || col-157 || WBGene00000730 || (2)	2.88145	0.351667	0.122045	0.150047
	5881	Y54G2A.49	Y54G2A.49 || Y54G2A.49 || WBGene00044492 || (5)	2.28025	0.351667	0.154223	0.555269
	1960	C50H2.3	C50H2.3 || mec-9 || WBGene00003173 || (2)	2.61183	0.351458	0.134564	0.314979
	3760	C25G4.7	C25G4.7 || C25G4.7 || WBGene00007734 || (1)	2.2986	0.350417	0.152448	0.555269
	11162	ZK455.8	ZK455.8 || oct-2 || WBGene00003843 || (2)	3.10094	0.35	0.112869	0.106714
	5908	R12E2.9	R12E2.9 || inx-15 || WBGene00002137 || (1)	2.98699	0.35	0.117175	0.106714
	6046	W04E12.6	W04E12.6 || clec-49 || WBGene00012251 || (2)	2.48942	0.35	0.140595	0.314979
	2163	C51F7.1	C51F7.1 || frm-7 || WBGene00001493 || (1)	2.33253	0.35	0.150052	0.555269
	2031	M03A8.4	M03A8.4 || gei-15 || WBGene00001572 || (1)	2.3181	0.35	0.150986	0.555269
	3984	F41B4.3	F41B4.3 || F41B4.3 || WBGene00018259 || (1)	2.76266	0.348333	0.126086	0.204413
	4974	Y71G12A.4	Y71G12A.4 || Y71G12A.4 || WBGene00022140 || (1)	2.66323	0.348333	0.130794	0.204413
	5323	T25C8.3	T25C8.3 || gln-4 || WBGene00001605 || (2)	2.36072	0.348333	0.147554	0.415465
	5901	ZK6.11	ZK6.11 || ZK6.11 || WBGene00022645 || (1)	2.69387	0.346667	0.128687	0.204413
	3492	C50B8.6	C50B8.6 || C50B8.6 || WBGene00008228 || (1)	2.50713	0.346667	0.138272	0.314979
	5640	Y69E1A.5	Y69E1A.5 || Y69E1A.5 || WBGene00013477 || (1)	2.45438	0.346667	0.141244	0.415465
	4027	K02F6.2	K02F6.2 || K02F6.2 || WBGene00019336 || (1)	2.43131	0.346667	0.142584	0.415465
	5646	ZC123.1	ZC123.1 || ZC123.1 || WBGene00022517 || (6)	2.42141	0.346667	0.143167	0.415465
	2619	C14B9.1	C14B9.1 || hsp-12.2 || WBGene00002011 || (2)	3.54985	0.345	0.0971872	0.0434889
	4504	F40F12.1	F40F12.1 || ttr-4 || WBGene00009590 || (4)	2.3604	0.345	0.146161	0.415465
	4107	Y65B4A.2	Y65B4A.2 || Y65B4A.2 || WBGene00022026 || (1)	2.3175	0.343333	0.148148	0.555269
	3281	F39C12.4	F39C12.4 || F39C12.4 || WBGene00044568 || (5)	2.28624	0.342917	0.149992	0.555269
	5552	T26H10.1	T26H10.1 || des-2 || WBGene00000955 || (1)	2.53467	0.342381	0.135079	0.314979
	5824	C27A7.1	C27A7.1 || C27A7.1 || WBGene00007753 || (2)	4.56754	0.341667	0.0748033	0
	5543	F11G11.13	F11G11.13 || F11G11.13 || WBGene00017388 || (1)	2.79766	0.341667	0.122126	0.150047
	5783	Y73F8A.11	Y73F8A.11 || Y73F8A.11 || WBGene00013520 || (1)	2.46329	0.341667	0.138704	0.415465
	3562	F46G11.2	F46G11.2 || F46G11.2 || WBGene00018515 || (2)	2.46149	0.341667	0.138805	0.415465
	11140	Y67D8C.12	Y67D8C.12 || Y67D8C.12 || WBGene00023187 || (1)	2.42574	0.34	0.140164	0.415465
	5619	K02F2.6	K02F2.6 || ser-3 || WBGene00004778 || (1)	4.99096	0.338333	0.0677893	0
	5698	ZK795.4	ZK795.4 || ZK795.4 || WBGene00014084 || (1)	3.21703	0.338333	0.105169	0.0869462
	3332	F13E9.16	F13E9.16 || F13E9.16 || WBGene00045209 || (1)	2.44821	0.338333	0.138196	0.415465
	6012	ZK930.2	ZK930.2 || ZK930.2 || WBGene00014152 || (1)	2.33513	0.338333	0.144888	0.555269
	4264	F08A10.1	F08A10.1 || F08A10.1 || WBGene00008570 || (4)	3.16128	0.336667	0.106497	0.0869462
	5422	K04C2.8	K04C2.8 || K04C2.8 || WBGene00044312 || (5)	2.6949	0.336667	0.124927	0.204413
	5687	T23E7.2	T23E7.2 || T23E7.2 || WBGene00020732 || (10)	2.5899	0.336667	0.129992	0.314979
	2620	C03G5.10	C03G5.10 || nspc-3 || WBGene00044338 || (1)	3.14847	0.335	0.106401	0.0869462
	4178	F28F8.1	F28F8.1 || acr-18 || WBGene00000057 || (1)	3.00521	0.335	0.111473	0.106714
	3515	F42F12.6	F42F12.6 || nspc-13 || WBGene00009637 || (1)	2.78292	0.335	0.120377	0.204413
	4114	C08F1.5	C08F1.5 || math-4 || WBGene00015609 || (1)	3.21329	0.333333	0.103736	0.0869462
	5834	M04C3.1	M04C3.1 || M04C3.1 || WBGene00010850 || (1)	2.7865	0.333333	0.119624	0.204413
	5983	E03G2.3	E03G2.3 || mec-5 || WBGene00003169 || (1)	3.2874	0.331667	0.10089	0.0869462
	3205	C02F12.3	C02F12.3 || C02F12.3 || WBGene00015354 || (1)	2.49904	0.331667	0.132718	0.314979
	5296	ZK1290.10	ZK1290.10 || ZK1290.10 || WBGene00022891 || (1)	2.36458	0.33125	0.140088	0.415465
	3376	T03F7.7	T03F7.7 || T03F7.7 || WBGene00011404 || (2)	3.05558	0.33	0.107999	0.106714
	5755	Y79H2A.2	Y79H2A.2 || Y79H2A.2 || WBGene00013579 || (2)	2.77982	0.33	0.118713	0.204413
	2021	D1086.12	D1086.12 || D1086.12 || WBGene00044082 || (1)	2.72158	0.33	0.121253	0.204413
	4131	T22H6.2	T22H6.2 || T22H6.2 || WBGene00011938 || (6)	4.6995	0.328333	0.0698656	0
	1230	F13G3.12	F13G3.12 || F13G3.12 || WBGene00008770 || (1)	2.92754	0.328333	0.112153	0.150047
	9927	T23F2.2	T23F2.2 || T23F2.2 || WBGene00020735 || (2)	2.88186	0.328333	0.113931	0.150047
	10245	T08A9.11	T08A9.11 || T08A9.11 || WBGene00020339 || (1)	2.72982	0.326667	0.119666	0.204413
	3692	F53B6.2	F53B6.2 || F53B6.2 || WBGene00009958 || (5)	2.70819	0.326667	0.120622	0.204413
	3546	ZK669.5	ZK669.5 || ZK669.5 || WBGene00014055 || (5)	2.42421	0.326667	0.134752	0.415465
	4474	C47E8.11	C47E8.11 || C47E8.11 || WBGene00044180 || (5)	2.96238	0.326429	0.110191	0.150047
	4121	C50B8.1	C50B8.1 || C50B8.1 || WBGene00008224 || (1)	3.54482	0.325	0.0916831	0.0434889
	5387	K11H3.2	K11H3.2 || K11H3.2 || WBGene00010779 || (1)	3.25271	0.325	0.0999166	0.0869462
	5238	Y45F10B.13	Y45F10B.13 || Y45F10B.13 || WBGene00012875 || (4)	2.96965	0.325	0.109441	0.106714
	1480	F23H12.4	F23H12.4 || sqt-3 || WBGene00005018 || (3)	2.5225	0.325	0.128841	0.314979
	3655	F17C11.3	F17C11.3 || col-153 || WBGene00000726 || (1)	2.48739	0.325	0.130659	0.314979
	9478	W07E11.3	W07E11.3 || flp-2 || WBGene00001445 || (1)	2.47216	0.325	0.131464	0.415465
	5736	ZC190.1	ZC190.1 || cln-3.3 || WBGene00000541 || (1)	2.28977	0.325	0.141935	0.555269
	5219	F07C4.7	F07C4.7 || grsp-4 || WBGene00017201 || (1)	3.54688	0.323333	0.0911598	0.0434889
	9617	ZC581.3	ZC581.3 || ZC581.3 || WBGene00022633 || (1)	3.35132	0.323333	0.0964794	0.0702425
	3669	C06H5.2	C06H5.2 || fbxa-157 || WBGene00007393 || (1)	2.93406	0.323333	0.1102	0.150047
	4003	F35F10.7	F35F10.7 || F35F10.7 || WBGene00018057 || (1)	2.49947	0.323333	0.129361	0.314979
	4036	T21C9.8	T21C9.8 || ttr-23 || WBGene00011894 || (2)	2.33552	0.323333	0.138442	0.555269
	5648	T22H6.6	T22H6.6 || gei-3 || WBGene00001560 || (3)	2.73075	0.321667	0.117794	0.204413
	4860	R02F2.5	R02F2.5 || R02F2.5 || WBGene00019834 || (1)	2.51155	0.321667	0.128075	0.314979
	5996	T04C9.4	T04C9.4 || mlp-1 || WBGene00003375 || (1)	2.31572	0.321667	0.138906	0.555269
	5883	D1073.1	D1073.1 || trk-1 || WBGene00017039 || (8)	2.77158	0.320714	0.115715	0.204413
	3683	F02A9.1	F02A9.1 || F02A9.1 || WBGene00008513 || (5)	4.29118	0.32	0.0745715	0
	4696	F25B4.1	F25B4.1 || F25B4.1 || WBGene00017765 || (3)	2.8114	0.32	0.113822	0.150047
	11161	F25H5.2	F25H5.2 || F25H5.2 || WBGene00009125 || (1)	2.79268	0.32	0.114585	0.150047
	5703	Y23H5A.4	Y23H5A.4 || Y23H5A.4 || WBGene00021271 || (1)	2.72595	0.32	0.11739	0.204413
	4171	F22D6.2	F22D6.2 || F22D6.2 || WBGene00009050 || (5)	2.71405	0.32	0.117905	0.204413
	4967	ZK455.7	ZK455.7 || pgp-3 || WBGene00003997 || (1)	2.45726	0.32	0.130226	0.415465
	9479	T19A5.4	T19A5.4 || nhr-44 || WBGene00003634 || (1)	2.39655	0.32	0.133525	0.415465
	5229	Y66D12A.20	Y66D12A.20 || spe-6 || WBGene00004960 || (1)	2.90788	0.318333	0.109473	0.150047
	3898	F21F3.5	F21F3.5 || unc-38 || WBGene00006774 || (1)	2.80858	0.318333	0.113343	0.150047
	3590	F45H7.6	F45H7.6 || F45H7.6 || WBGene00009738 || (1)	2.71733	0.318333	0.11715	0.204413
	5850	Y43D4A.8	Y43D4A.8 || Y43D4A.8 || WBGene00045143 || (1)	2.69366	0.318333	0.118179	0.204413
	3311	F13B6.1	F13B6.1 || F13B6.1 || WBGene00017416 || (2)	3.44873	0.316875	0.0918817	0.0702425
	4286	F11G11.3	F11G11.3 || gst-6 || WBGene00001754 || (1)	2.79471	0.316667	0.113309	0.150047
	3900	B0228.4	B0228.4 || tag-308 || WBGene00015061 || (5)	2.36738	0.316667	0.133762	0.415465
	5079	C50D2.4	C50D2.4 || col-68 || WBGene00000644 || (1)	2.85588	0.315	0.110299	0.150047
	4401	C49C3.1	C49C3.1 || snf-9 || WBGene00004908 || (1)	2.29503	0.315	0.137253	0.555269
	3811	E02A10.4	E02A10.4 || E02A10.4 || WBGene00008454 || (1)	4.03864	0.313333	0.0775839	0
	5368	R06B9.4	R06B9.4 || R06B9.4 || WBGene00011055 || (1)	3.45703	0.313333	0.0906366	0.0702425
	5918	W02A2.3	W02A2.3 || pqn-74 || WBGene00004156 || (1)	2.89907	0.313333	0.108081	0.150047
	3390	T21F4.1	T21F4.1 || T21F4.1 || WBGene00020658 || (1)	2.33936	0.313333	0.13394	0.555269
	5618	T04C12.3	T04C12.3 || T04C12.3 || WBGene00011428 || (6)	2.74536	0.311667	0.113525	0.204413
	3441	C54F6.13	C54F6.13 || nhx-3 || WBGene00003731 || (1)	4.12541	0.31	0.0751441	0
	3457	C52E4.2	C52E4.2 || mif-2 || WBGene00003235 || (1)	3.09017	0.31	0.100318	0.106714
	4207	C09E8.3	C09E8.3 || mlt-10 || WBGene00015646 || (2)	2.41364	0.31	0.128437	0.415465
	3432	F11A6.1	F11A6.1 || kpc-1 || WBGene00002232 || (7)	2.81653	0.308333	0.109473	0.150047
	3729	C23H4.1	C23H4.1 || cab-1 || WBGene00000277 || (8)	2.61946	0.308333	0.117709	0.314979
	3134	C34H4.1	C34H4.1 || C34H4.1 || WBGene00016424 || (1)	2.35476	0.308333	0.13094	0.415465
	5171	Y51H4A.7	Y51H4A.7 || Y51H4A.7 || WBGene00013103 || (1)	2.86349	0.306667	0.107095	0.150047
	9476	F13H6.3	F13H6.3 || F13H6.3 || WBGene00017431 || (1)	2.55467	0.306667	0.120042	0.314979
	2936	F35H10.2	F35H10.2 || F35H10.2 || WBGene00018068 || (1)	2.29201	0.306667	0.133798	0.555269
	3316	C55C3.1	C55C3.1 || C55C3.1 || WBGene00016951 || (1)	2.95347	0.305	0.103268	0.150047
	5447	K10F12.3	K10F12.3 || pll-1 || WBGene00004045 || (1)	2.86382	0.305	0.106501	0.150047
	5351	ZK899.1	ZK899.1 || ZK899.1 || WBGene00014140 || (1)	3.12879	0.303333	0.096949	0.106714
	1549	F54F3.4	F54F3.4 || F54F3.4 || WBGene00010063 || (1)	2.99003	0.303333	0.101448	0.106714
	4968	R05A10.7	R05A10.7 || R05A10.7 || WBGene00011024 || (1)	2.7167	0.303333	0.111655	0.204413
	5438	R07B7.15	R07B7.15 || nhr-208 || WBGene00011099 || (1)	2.40337	0.303333	0.126212	0.415465
	5507	T25C12.4	T25C12.4 || spp-21 || WBGene00044284 || (1)	3.19691	0.301667	0.0943619	0.0869462
	1271	C50C3.5	C50C3.5 || C50C3.5 || WBGene00016801 || (3)	2.72373	0.301667	0.110755	0.204413
	5205	F46G10.1	F46G10.1 || F46G10.1 || WBGene00009796 || (7)	2.6541	0.301667	0.11366	0.204413
	5257	K02F6.9	K02F6.9 || K02F6.9 || WBGene00019343 || (3)	2.61403	0.301667	0.115403	0.314979
	5516	Y71G12B.22	Y71G12B.22 || Y71G12B.22 || WBGene00022157 || (1)	2.44752	0.301667	0.123254	0.415465
	3716	C37H5.9	C37H5.9 || nas-9 || WBGene00003528 || (1)	2.8742	0.3	0.104377	0.150047
	4387	C14H10.1	C14H10.1 || C14H10.1 || WBGene00007591 || (1)	2.53162	0.3	0.118501	0.314979
	10824	ZK131.5	ZK131.5 || his-11 || WBGene00001885 || (6)	2.31687	0.3	0.129485	0.555269
	4345	F48F7.2	F48F7.2 || syn-2 || WBGene00006372 || (3)	2.91333	0.298333	0.102403	0.150047
	5632	R173.4	R173.4 || flp-26 || WBGene00020126 || (1)	2.58415	0.298333	0.115447	0.314979
	10097	T21C12.4	T21C12.4 || T21C12.4 || WBGene00011900 || (4)	2.55605	0.298333	0.116717	0.314979
	4260	C01G12.3	C01G12.3 || C01G12.3 || WBGene00007244 || (1)	2.47435	0.298333	0.12057	0.415465
	3459	F35B12.9	F35B12.9 || F35B12.9 || WBGene00009388 || (4)	3.38965	0.295	0.0870297	0.0702425
	3990	F38B2.4	F38B2.4 || F38B2.4 || WBGene00009531 || (4)	2.95082	0.295	0.0999721	0.150047
	3557	C27F2.2	C27F2.2 || nca-2 || WBGene00003558 || (3)	2.85664	0.295	0.103268	0.150047
	5530	Y65B4A.7	Y65B4A.7 || Y65B4A.7 || WBGene00022030 || (1)	2.4073	0.295	0.122544	0.415465
	5565	Y55F3AR.2	Y55F3AR.2 || Y55F3AR.2 || WBGene00021933 || (1)	3.22703	0.293333	0.0908989	0.0869462
	5469	Y51H4A.28	Y51H4A.28 || col-136 || WBGene00000709 || (2)	2.92296	0.293333	0.100355	0.150047
	10229	F56C4.3	F56C4.3 || glb-19 || WBGene00010146 || (1)	2.40649	0.293333	0.121893	0.415465
	3955	R06B10.2	R06B10.2 || R06B10.2 || WBGene00019913 || (1)	2.65506	0.291875	0.109932	0.204413
	1808	F39B2.8	F39B2.8 || F39B2.8 || WBGene00009558 || (1)	3.16868	0.291667	0.0920468	0.0869462
	4197	F44C8.1	F44C8.1 || cyp-33C4 || WBGene00018413 || (2)	2.51301	0.291667	0.116063	0.314979
	3372	F30B5.7	F30B5.7 || F30B5.7 || WBGene00017936 || (1)	3.38455	0.29	0.0856835	0.0702425
	4170	D2023.2	D2023.2 || pyc-1 || WBGene00004258 || (6)	2.59584	0.29	0.111717	0.314979
	4358	C05E4.3	C05E4.3 || srp-1 || WBGene00005642 || (1)	2.30812	0.29	0.125643	0.555269
	9510	T21D12.12	T21D12.12 || T21D12.12 || WBGene00020651 || (1)	2.61225	0.288333	0.110377	0.314979
	3959	C49C8.5	C49C8.5 || C49C8.5 || WBGene00016769 || (1)	3.05942	0.286667	0.0936995	0.106714
	5685	C04F12.8	C04F12.8 || C04F12.8 || WBGene00007302 || (1)	2.58912	0.286667	0.11072	0.314979
	5324	T19D12.2	T19D12.2 || T19D12.2 || WBGene00020577 || (5)	2.55577	0.286667	0.112165	0.314979
	11237	M04B2.5	M04B2.5 || twk-25 || WBGene00006678 || (1)	2.41594	0.286667	0.118656	0.415465
	5591	K02E11.7	K02E11.7 || K02E11.7 || WBGene00010516 || (1)	2.35573	0.286667	0.121689	0.415465
	3465	F38A3.2	F38A3.2 || ram-2 || WBGene00004300 || (5)	3.09339	0.285	0.092132	0.106714
	5216	Y57A10A.11	Y57A10A.11 || rol-1 || WBGene00004394 || (1)	3.03746	0.285	0.0938285	0.106714
	4519	D2092.4	D2092.4 || D2092.4 || WBGene00017065 || (1)	2.66976	0.285	0.106751	0.204413
	5699	W06B3.2	W06B3.2 || sma-5 || WBGene00004859 || (2)	2.53251	0.285	0.112537	0.314979
	5376	K09F6.4	K09F6.4 || K09F6.4 || WBGene00019587 || (2)	2.33728	0.285	0.121937	0.555269
	2885	C44B12.2	C44B12.2 || ost-1 || WBGene00003893 || (2)	2.6074	0.283333	0.108665	0.314979
	5377	F01F1.3	F01F1.3 || F01F1.3 || WBGene00017160 || (1)	2.54394	0.283333	0.111376	0.314979
	4186	F53F10.3	F53F10.3 || F53F10.3 || WBGene00018765 || (1)	2.62188	0.281667	0.107429	0.314979
	5627	Y55B1BL.1	Y55B1BL.1 || Y55B1BL.1 || WBGene00021909 || (3)	2.50221	0.281667	0.112567	0.314979
	9231	R12E2.6	R12E2.6 || R12E2.6 || WBGene00020032 || (1)	2.44635	0.281667	0.115138	0.415465
	5260	T06A4.2	T06A4.2 || mps-3 || WBGene00020282 || (1)	2.66646	0.281042	0.105399	0.204413
	3966	F25E5.16	F25E5.16 || F25E5.16 || WBGene00017792 || (1)	2.89623	0.280208	0.0967493	0.150047
	3951	F53B3.6	F53B3.6 || F53B3.6 || WBGene00018744 || (1)	2.7942	0.28	0.100208	0.150047
	5214	R07C12.2	R07C12.2 || R07C12.2 || WBGene00019932 || (1)	2.53938	0.28	0.110263	0.314979
	5279	T10B10.2	T10B10.2 || ucr-2.2 || WBGene00011679 || (1)	2.44933	0.28	0.114317	0.415465
	3687	F36H5.1	F36H5.1 || math-26 || WBGene00018100 || (1)	2.36116	0.278333	0.11788	0.415465
	5535	H19N07.4	H19N07.4 || H19N07.4 || WBGene00010408 || (1)	3.47712	0.276667	0.0795677	0.0702425
	9565	T07G12.1	T07G12.1 || cal-4 || WBGene00000288 || (1)	3.11	0.275	0.0884245	0.106714
	3918	B0546.4	B0546.4 || B0546.4 || WBGene00015251 || (1)	2.40207	0.275	0.114485	0.415465
	3926	F41E6.6	F41E6.6 || tag-196 || WBGene00007055 || (1)	2.31507	0.275	0.118787	0.555269
	4245	F42F12.9	F42F12.9 || nspc-10 || WBGene00009640 || (3)	3.1059	0.273333	0.0880045	0.106714
	3965	C15B12.4	C15B12.4 || C15B12.4 || WBGene00015786 || (1)	2.6349	0.273333	0.103736	0.204413
	4233	F44G3.6	F44G3.6 || skr-3 || WBGene00004809 || (1)	3.59095	0.271667	0.0756532	0.0434889
	4685	T28D6.2	T28D6.2 || tba-7 || WBGene00006533 || (5)	2.65154	0.271667	0.102456	0.204413
	1962	F35B12.6	F35B12.6 || tag-290 || WBGene00009386 || (1)	2.5207	0.271667	0.107774	0.314979
	5612	T05H10.7	T05H10.7 || T05H10.7 || WBGene00011511 || (1)	2.41141	0.271667	0.112659	0.415465
	3979	C50F7.10	C50F7.10 || C50F7.10 || WBGene00016848 || (1)	3.22688	0.27	0.0836722	0.0869462
	5623	Y105E8A.7	Y105E8A.7 || lev-10 || WBGene00002977 || (5)	3.04813	0.27	0.0885789	0.106714
	10167	K04A8.6	K04A8.6 || dre-1 || WBGene00001089 || (1)	2.61629	0.268333	0.102563	0.314979
	10543	T20B12.6	T20B12.6 || mml-1 || WBGene00003378 || (4)	2.30849	0.268333	0.116238	0.555269
	3804	F55A3.5	F55A3.5 || F55A3.5 || WBGene00018850 || (1)	3.05439	0.266667	0.0873061	0.106714
	3672	MTCE.31	MTCE.31 || MTCE.31 || WBGene00010965 || (1)	3.03907	0.265476	0.0873545	0.106714
	5228	K02A11.3	K02A11.3 || K02A11.3 || WBGene00010488 || (1)	2.69787	0.265	0.0982257	0.204413
	3886	F25C8.3	F25C8.3 || unc-80 || WBGene00006812 || (1)	2.28382	0.265	0.116033	0.555269
	4434	Y32B12C.1	Y32B12C.1 || Y32B12C.1 || WBGene00012525 || (1)	2.40304	0.26375	0.109757	0.415465
	5312	K03B8.6	K03B8.6 || K03B8.6 || WBGene00010524 || (2)	3.54661	0.263333	0.0742493	0.0434889
	1841	F44C8.9	F44C8.9 || nhr-184 || WBGene00018415 || (5)	2.59297	0.263333	0.101557	0.314979
	4225	C25F6.3	C25F6.3 || dpyd-1 || WBGene00016103 || (1)	3.18769	0.26	0.0815638	0.0869462
	5360	W05H12.1	W05H12.1 || W05H12.1 || WBGene00012289 || (3)	2.97963	0.26	0.0872591	0.106714
	3870	C18B2.3	C18B2.3 || C18B2.3 || WBGene00015954 || (1)	2.83139	0.26	0.0918278	0.150047
	5328	M02D8.1	M02D8.1 || M02D8.1 || WBGene00019727 || (1)	2.40027	0.258333	0.107627	0.415465
	5571	C56G3.1	C56G3.1 || C56G3.1 || WBGene00016984 || (1)	2.39339	0.258095	0.107837	0.415465
	3611	C18D11.2	C18D11.2 || maa-1 || WBGene00007680 || (1)	3.38746	0.256667	0.0757696	0.0702425
	4160	T11B7.3	T11B7.3 || col-118 || WBGene00000692 || (2)	2.7377	0.255	0.0931439	0.204413
	1481	F41E7.3	F41E7.3 || F41E7.3 || WBGene00009619 || (1)	2.40424	0.254375	0.105803	0.415465
	3499	F33C8.3	F33C8.3 || tsp-8 || WBGene00006634 || (1)	3.43916	0.253333	0.0736615	0.0702425
	3505	C01G12.11	C01G12.11 || nspb-9 || WBGene00007251 || (1)	2.56879	0.253333	0.0986199	0.314979
	5770	T23F11.1	T23F11.1 || T23F11.1 || WBGene00011953 || (5)	2.45451	0.253333	0.103211	0.415465
	1849	F32A5.5	F32A5.5 || aqp-1 || WBGene00000169 || (1)	2.49989	0.251667	0.100671	0.314979
	3814	F58G1.6	F58G1.6 || F58G1.6 || WBGene00010268 || (1)	3.58642	0.25	0.0697074	0.0434889
	5928	Y38C1AA.5	Y38C1AA.5 || cutl-24 || WBGene00021396 || (3)	2.74571	0.25	0.0910513	0.204413
	5385	Y39A1A.6	Y39A1A.6 || Y39A1A.6 || WBGene00012645 || (1)	2.41443	0.25	0.103544	0.415465
	3671	C44C10.3	C44C10.3 || C44C10.3 || WBGene00008084 || (3)	2.36162	0.25	0.10586	0.415465
	4057	B0464.4	B0464.4 || bre-3 || WBGene00000268 || (1)	2.99991	0.248333	0.0827804	0.106714
	5581	T28B4.1	T28B4.1 || T28B4.1 || WBGene00020884 || (1)	3.05552	0.246667	0.0807281	0.106714
	5371	T01E8.5	T01E8.5 || T01E8.5 || WBGene00011333 || (1)	2.98469	0.246667	0.082644	0.106714
	3665	E01A2.7	E01A2.7 || E01A2.7 || WBGene00017089 || (1)	2.67747	0.246667	0.0921267	0.204413
	10542	C31H5.6	C31H5.6 || C31H5.6 || WBGene00007857 || (1)	2.57248	0.246667	0.0958868	0.314979
	5547	F55F3.1	F55F3.1 || aakb-1 || WBGene00010115 || (3)	2.53971	0.246667	0.0971241	0.314979
	3367	R13A5.9	R13A5.9 || R13A5.9 || WBGene00020051 || (1)	2.41986	0.246667	0.101934	0.415465
	2044	F58A6.1	F58A6.1 || F58A6.1 || WBGene00019022 || (1)	2.36951	0.246667	0.1041	0.415465
	2744	C25E10.12	C25E10.12 || C25E10.12 || WBGene00016101 || (1)	2.34173	0.246667	0.105335	0.555269
	6004	Y60A3A.18	Y60A3A.18 || skr-4 || WBGene00004810 || (1)	2.93412	0.245	0.0835004	0.150047
	9650	Y45F10B.10	Y45F10B.10 || qui-1 || WBGene00004265 || (3)	2.77073	0.245	0.0884245	0.204413
	2585	B0218.6	B0218.6 || clec-51 || WBGene00015050 || (3)	2.43721	0.245	0.100525	0.415465
	9253	Y69F12A.2	Y69F12A.2 || alh-12 || WBGene00000118 || (2)	3.19975	0.243333	0.0760476	0.0869462
	9251	K07D4.9	K07D4.9 || K07D4.9 || WBGene00019488 || (1)	2.49933	0.24	0.0960256	0.314979
	4463	F54C9.1	F54C9.1 || iff-2 || WBGene00002065 || (6)	2.46028	0.24	0.0975499	0.415465
	3366	B0496.3	B0496.3 || unc-82 || WBGene00006814 || (1)	2.43452	0.24	0.098582	0.415465
	4227	F36D1.5	F36D1.5 || F36D1.5 || WBGene00009464 || (1)	2.51921	0.238333	0.0946063	0.314979
[truncated: 1,440 more rows]
