# Supplementary material for: CEP-1, the Caenorhabditis elegans p53 Homolog, Mediates Opposing Longevity Outcomes in Mitochondrial Electron Transport Chain Mutants
Source: PLoS Genet. 2014 Feb 27;10(2):e1004097. doi: 10.1371/journal.pgen.1004097 (PMC3937132; doi:10.1371/journal.pgen.1004097)
Supplement: Table S6 — CEP-1-regulated genes that are differentially changed in the isp-1 and mev-1 mutants. (XLSX) [file pgen.1004097.s012.xlsx]

## Sheet: Table S6
Table S6: The CEP-1 regulated genes that are differentially changed in the isp-1 and mev-1 mutants
GENE ID	gene name/ description
AH10.1	acs-10 (fatty Acid CoA Synthetase family)
C01B10.6	protein coding
C04E12.4	protein coding
C07G1.7	protein coding
C08A9.1	sod-3 (SOD (superoxide dismutase))
C08E3.1	protein coding
C12D8.14	fipr-4 (FIP (Fungus-Induced Protein) Related)
C14A6.10	pseudogene
C14C6.2	protein coding
C14C6.5	protein coding
C17D12.3	protein coding
C18H7.11	protein coding
C25A8.5	protein tyrosine kinase
C32A3.2	mrps-31 (Mitochondrial Ribosomal Protein, Small)
C44B7.10	protein coding
C45B2.2	protein coding
C52A10.2	carboxylesterase
C54F6.14	ftn-1 (FerriTiN)
D2096.3	aagr-1 (Acid Alpha Glucosidase Relate)
F09B12.3	protein coding
F09C8.1	phospholipase precursor
F10F2.4	lron-5 (eLRR (extracellular Leucine-Rich Repeat) ONly)
F19C7.2	Lysosomal carboxypeptidase
F19C7.4	Lysosomal carboxypeptidase
F26F12.1	col-140 (COLlagen)
F27C8.4	spp-18 (SaPosin-like Protein family)
F28B4.3	EFG like repeat
F28F8.2	acs-2 (fatty Acid CoA Synthetase family), mitochondrial
F42G8.8	ser/ thr protein phosphatase
F47B8.1	protein coding
F47G9.3	cutl-18 (CUTiclin-Like)
F48G7.5	protein coding
F53C3.12	bcmo-2 (Beta-Carotene 15,15'-MonoOxygenase)
F53E10.5	protein coding
F53F4.5	fmo-4 (Flavin-containing MonoOxygenase family)
F55A11.11	histidine phosphatase superfamily
F56D6.15	clec-69 (C-type LECtin)
F56D6.2	clec-67 (C-type LECtin)
H22K11.1	asp-3 (ASpartyl Protease)
H34I24.2	protein coding
K04A8.3	protein coding
K07C6.5	cyp-35A5 (CYtochrome P450 family)
K08H10.1	lea-1 (plant Late Embryo Abundant (LEA) related)
K10C2.3	aspertyl protease
K10D3.2	unc-14 (UNCoordinated)
K11D12.3	srr-4 (Serpentine Receptor, class R)
K11D2.2	asah-1 (AcylSphingosine AmidoHydrolase)
K11G9.2	esterase
R05H10.7	protein coding
T05A1.2	col-122 (COLlagen)
T10B9.1	cyp-13A4 (CYtochrome P450 family), dod-1
T10B9.2	cyp-13A5 (CYtochrome P450 family)
T22B7.3	protein coding
T24D8.5	nlp-2 (Neuropeptide-Like Protein)
W02A2.1	fat-2 (FATty acid desaturase)
W09C3.2	protein coding
Y105C5A.12	protein coding
Y105C5B.15	protein coding
Y37A1B.5	protein coding
Y37B11A.2	protein coding
Y41C4A.16	col-95 (COLlagen)
Y41E3.2	dpy-4 (DumPY: shorter than wild-type)
Y47G6A.33	protein coding
Y49G5A.1	trypsin inhibitor
Y66A7A.5	ceh-91 (C. Elegans Homeobox)
Y67D8B.5	protein coding
Y69A2AR.23	protein coding
Y75B8A.29	zip-12 (bZIP transcription factor family)
ZC412.7	nspa-3 (Nematode Specific Peptide family, group A)
ZK54.2	tps-1 (Trehalose 6-Phosphate Synthase)
ZK945.7	protein coding
