# Supplementary material for: CEP-1, the Caenorhabditis elegans p53 Homolog, Mediates Opposing Longevity Outcomes in Mitochondrial Electron Transport Chain Mutants
Source: PLoS Genet. 2014 Feb 27;10(2):e1004097. doi: 10.1371/journal.pgen.1004097 (PMC3937132; doi:10.1371/journal.pgen.1004097)
Supplement: Table S7 — Functional annotation of different sets of CEP-1-regulated genes in isp-1 and mev-1 mutants by DAVID. (XLSX) [file pgen.1004097.s013.xlsx]

## Sheet: Table S7
Table S7: Functional annotation of different sets of CEP-1 regulated genes in isp-1 and mev-1 mutant by DAVID
Table S7A: Genes that are similarly upregulated by CEP-1 in isp-1 and mev-1 mutant background
	Functional annotation	E- score	Examples (genes)
1	Protein-tyrosine phosphatase	25.61	C23G10.1	Putative serine/threonine-protein phosphatase
			C27B7.6	Putative serine/threonine-protein phosphatase
			B0280.11	Putative tyrosine-protein phosphatase
			C15H7.3	Putative tyrosine-protein phosphatase
			Y69E1A.4	Serine/threonine protein phosphatase
			F25B3.4	Serine/threonine protein phosphatase
			ZK938.1	Serine/threonine protein phosphatase
			C34D4.2	Serine/threonine protein phosphatase
2	Nematode cuticle collagen	24.06	M195.1	COLlagen
			F55C10.3	COLlagen
			Y73B6BL.34	COLlagen
			Y49F6B.10	COLlagen
			ZC513.8	COLlagen
			Y51H4A.9	COLlagen
9	Lipid modification	3.54	AC3.2	UDP-GlucuronosylTransferase
			C07G3.9	UDP-GlucuronosylTransferase
			T01G5.2	UDP-GlucuronosylTransferase
			H23N18.3	UDP-GlucuronosylTransferase
			C10H11.4	UDP-GlucuronosylTransferase
12	Neuropeptide	2.12	F45E4.8	Neuropeptide-Like Protein
			T23E7.4	Neuropeptide-Like Protein
			B0213.17	Neuropeptide-Like Protein
			D1009.4	Neuropeptide-Like Protein
			B0213.4	Neuropeptide-Like Protein
			T19C4.7	Neuropeptide-Like Protein
Table S7B: Genes that are similarly downregulated by CEP-1 in isp-1 and mev-1 mutant background
	Functional anotation	E- score	Examples (genes)
1	Cell cycle	5.95	F18H3.5	Cyclin-Dependent Kinase family
			T05G5.3	Cyclin-Dependent Kinase family
			F39H11.3	Cyclin-Dependent Kinase family
2	Negative regulation of transcription	3.69	Y105E8A.17	Enhancer of Ksr-1 Lethality
			Y11D7A.13	FLYWCH zinc finger transcription factor homolog
			C53A5.3	Histone DeAcetylase
			K04F10.6	MUTator
			ZK1098.8	MUTator
			F46G10.3	yeast SIR related
			R11A8.4	yeast SIR relate
3	Lipid transport and storage	3.62	F59D8.1	VITellogenin structural genes (yolk protein genes)
			K09F5.2	VITellogenin structural genes (yolk protein genes)
			K07H8.6	VITellogenin structural genes (yolk protein genes)
			C04F6.1	VITellogenin structural genes (yolk protein genes)
			C42D8.2	VITellogenin structural genes (yolk protein genes)
			F59D8.2	VITellogenin structural genes (yolk protein genes)
Table S7C: Genes that are differentialy downregulated by CEP-1 in isp-1 and mev-1 mutant background
	Functional anotation	E- score	Examples (genes)
1	Aging	1.99	H22K11.1	ASpartyl Protease
			K11D2.2	AcylSphingosine AmidoHydrolase
			T10B9.1	CYtochrome P450 family
			C54F6.14	FerriTiN
			C08A9.1	SOD (superoxide dismutase)
2	Metridin-like ShK toxin	1.91	C14C6.2
			C14C6.5
			F48G7.5
