# Supplementary material for: CEP-1, the Caenorhabditis elegans p53 Homolog, Mediates Opposing Longevity Outcomes in Mitochondrial Electron Transport Chain Mutants
Source: PLoS Genet. 2014 Feb 27;10(2):e1004097. doi: 10.1371/journal.pgen.1004097 (PMC3937132; doi:10.1371/journal.pgen.1004097)
Supplement: Table S8 — CEP-1-regulated transcriptomes in mitochondrial mutants and in UV-, gamma- and X-ray-irradiated animals. (XLSX) [file pgen.1004097.s014.xlsx]

## Sheet: Table S8
Table S8: CEP-1 regulated transcriptomes in mitochondrial mutants, UV, gamma and X-ray irradiation
GENEID	NAME	Average of 2hxray nonIR wt(average)/cep-1 log2 (1)	Average of 2hxray nonIR wt(average)/cep-1 log2 (2)	Average of 2hxray nonIR wt(average)/cep-1 log2 (3)	Average of 2hxray IR wt(average)/cep-1 log2 (1)	Average of 2hxray IR wt(average)/cep-1 log2 (2)	Average of 2hxray IR wt(average)/cep-1 log2 (3)	Average of B prep -UV wt/cep-1 log2	Average of A prep -UV wt/cep-1 log2	Average of C prep -UV wt/cep-1 log2	Average of 6h gammaray nonIR wt(average)/cep-1 log2 (1)	Average of 6h gammaray nonIR wt(average)/cep-1 log2 (2)	Average of 6h gammaray nonIR wt(average)/cep-1 log2 (3)	Average of 6h gammaray IR wt(average)/cep-1 log2 (1)	Average of 6hgammaray IR wt(average)/cep-1 log2 (2)	Average of 6hgammaray IR wt(average)/cep-1 log2 (3)	Average of isp-1/cep-1;isp-1 log2	Average of isp-1/cep-1;isp-1 log2	Average of isp-1/cep-1;isp-1 log2	Average of mev-1/cep-1;mev-1 log2	Average of mev-1/cep-1;mev-1 log2	Average of mev-1/cep-1;mev-1 log2	Average of prep A +UV wt/cep-1 log2	Average of prep B +UV wt/cep-1 log2	Average of prep C +UV wt/cep-1 log2
C01F6.5	C01F6.5	-0.117964	-0.187126	-0.249924	-0.319327	-0.145559	-0.224679	0.42	0.454	0.797	0.228706	0.429534	0.166375	0.115482	0.44359	0.021582	-0.33	-0.04	-0.6	-0.23	0	-0.24	0.214	0.08	0.884
F22B7.10	F22B7.10	-0.216683	-0.206372	-0.157252	-0.329462	-0.387242	0.143732	0.415	0.825	0.681	0.075739	0.271824	-0.043629	-0.153767	0.32125	-0.482849	-0.35	0.02	-0.59	-0.66	0	-0.44	-0.102	0.001	0.584
E01G4.5	E01G4.5	0.208463	-0.492956	-0.091795	-0.286579	-0.506354	-0.49459	0.138	0.517	0.324	-0.214599	0.193247	0.231687	0.386041	0.761035	0.036784	-0.61	-0.35	-0.26	-0.6	-0.42	-0.45	0.664	-0.238	0.242
F19B10.1	F19B10.1	0.187517	-0.021239	-0.040425	-0.373086	-0.012925	-0.522827	0.252	0.728	0.463	0.274496	0.784996	0.551798	0.388119	1.09957	0.410075	-0.26	-0.28	-0.47	-0.56	-0.04	-0.33	0.269	-0.218	0.283
F21F8.6	F21F8.6	-0.147064	0.204182	-0.085056	0.034772	0.037279	-0.036654	0.27	0.417	0.45	-0.045111	0.525158	0.461475	0.237276	0.469896	0.620826	-0.81	-0.37	-0.42	-0.6	0.02	-0.1	0.448	-0.047	0.434
F15D4.2	F15D4.2	-0.041344	-0.123792	0.059477	-0.207629	-0.067598	-0.336473	0.252	0.104	0.429	0.052986	0.427503	0.430537	0.206841	0.264406	0.211143	-0.09	0.18	0	-0.24	-0.2	-0.09	0.132	0.031	0.361
C25G4.10	C25G4.10	0.125662	0.303548	0.103991	-0.356619	-0.348474	-0.116875	0.066	-0.117	0.475	-0.190898	-0.058921	0.03455	-0.012342	0.336946	0.251803	-0.32	-0.07	-0.28	-0.35	-0.24	-0.29	0.019	-0.095	0.195
W04A8.1	W04A8.1	-0.066061	0.242714	0.323406	-0.587207	-0.337531	-0.074656	0.076	0.19	0.52	0.357714	-0.158911	0.221094	0.164421	0.798131	0.225785	-0.55	-0.14	-0.51	-0.52	-0.42	-0.67	0.16	-0.49	-0.466
C46H3.2	C46H3.2	-0.340751	0.177741	-0.201208	-0.135127	0.293458	-0.090535	0.115	-0.063	0.355	-0.107117	0.379375	-0.051027	-0.106964	0.37898	-0.111345	-0.24	-0.44	-0.75	-0.71	-0.39	-0.71	-0.29	0.094	0.106
T05B11.1	T05B11.1	0.465791	0.099604	-0.643852	-0.125	-0.762193	-0.402931	-0.171	0.158	0.659	-0.246329	0.248089	-0.174154	-0.073307	0.324711	-0.569646	-0.35	-0.56	-0.9	-0.52	-0.64	-0.53	0.305	0.463	0.803
Y17G7B.17	Y17G7B.17	0.132663	0.157094	0.04234	-0.145936	-0.168735	-0.168026	-0.026	-0.181	0.292	-0.070009	0.219699	0.239861	0.109976	0.153353	-0.419661	-0.1	-0.01	-0.22	-0.45	-0.47	-0.57	0.065	-0.109	0.199
C25B8.3	C25B8.3	-0.088606	0.156888	0.063206	0.000389	0.237285	0.083795	0.393	0.052	0.065	-0.012952	0.12037	0.144237	0.204059	-0.016661	0.213179	-0.23	0.34	-0.12	-0.03	-0.5	-0.44	0.178	0.346	0.139
K07C11.4	K07C11.4	0.053884	0.023332	0.209366	-0.202138	0.057349	-0.088636	0.102	0.036	0.176	0.079862	0.135898	0.155641	0.466964	0.499211	-0.158877	-0.03	0.08	-0.26	-0.06	-0.4	-0.61	0.325	0.287	0.297
C01G8.5	C01G8.5	0.050874	-0.016012	0.019784	0.036591	-0.006765	-0.226668	-0.32	-0.074	0.39	-0.137131	0.095302	0.048114	0.124271	0.349711	0.260434	0.05	-0.07	-0.1	0.01	-0.14	-0.69	-0.216	-0.007	0.104
C14B9.7	C14B9.7	-0.008105	-0.009484	-0.08341	-0.046685	-0.014138	-0.070696	0.181	0.264	0.813	-0.149902	0.184995	0.129759	0.276383	0.122513	0.379665	-0.18	-0.05	-0.06	0.01	-0.8	-1	-0.139	0.377	0.655
R13A5.8	R13A5.8	0.089347	0.023614	0.014915	0.073534	-0.053004	0.023176	0.289	0.188	0.575	-0.03665	0.207972	-0.019194	0.193041	0.012929	0.243219	-0.2	0.17	-0.12	-0.15	-0.56	-1.39	-0.482	0.262	0.386
Y106G6H.3	Y106G6H.3	-0.027335	-0.009745	0.074134	-0.015667	0.149144	0.063192	0.17	0.108	0.383	-0.124842	0.203472	0.169416	0.285764	0.29196	0.420447	-0.06	-0.04	-0.02	0.12	-0.63	-0.35	-0.288	0.047	0.61
C03E10.6	C03E10.6	0.707709	0.331464	-0.306271	-0.002372	0.582843	-0.024933	0.21	0.307	0.382	0.945267	1.05483	0.736142	0.849629	0.202959	0.414327	-1.5	0.04	-0.54	-0.74	-0.91	-0.86	-0.413	-0.231	0.309
C06E4.8	C06E4.8	0.126826	0.126826	-1.02178	0.442869	0.562778	0.275109	0.178	0.2	0.215	1.01242	0.816772	0.288419	0.854518	-0.281434	-0.605594	-1.4	-0.36	-0.32	-0.6		-0.49	-0.333	0.126	0.251
R107.8	R107.8	0.078707	0.296501	-0.547141	0.082322	0.943488	0.371914	-0.117	0.114	-0.226	0.212891	0.575647	0.372511	0.104605	0.272829	-0.366293	-0.63	0.06	-0.78	-0.21	-0.9	-0.46	-0.201	-0.394	0.229
M03C11.1	M03C11.1	0.331979	0.203105	-0.693007	0.710728	0.356884	-0.635132	0.258	1.564	0.233	0.128775	0.685762	0.702413	0.773143	-0.050024	-0.353062	-0.61	0.18	-0.31	-0.04	-0.38	0.07	-0.062	-0.016	0.835
F08H9.8	F08H9.8	-0.387738	0.100311	0.351163	0.692742	-0.348782	-0.349412	0.382	0.344	0.5	-0.177107	0.432238	0.059339	0.108078	0.346456	-0.281433	-0.59	0.28	-0.23	-0.19	-0.62	-0.45	-0.902	0.187	-0.255
F08B4.3	F08B4.3	0.118956	0.193646	0.285907	1.18064	-0.15734	-0.787353	0.11	0.273	0.836	0.662201	0.645141	0.55302	-0.327837	-0.785458	-0.170014	-0.38	-0.5	-0.22	-0.2	-0.33	-0.76	-0.878	-0.267	0.11
W01B6.1	W01B6.1	0.029105	-0.017924	-0.109301	0.671706	-0.154809	-0.394139	-0.089	0.194	0.188	0.626868	0.352972	0.59778	0.311253	0.236028	-0.255655	-0.53	0.05	-0.71	-0.24	-0.28	-0.24	-0.404	0.077	-0.181
C48E7.5	C48E7.5	0.369172	-0.350498	-0.235229	0.811212	0.007703	-0.380662	0.1	0.285	0.069	-0.402895	0.439536	-0.192736	0.345738	-0.356758	-0.298495	-0.83	0.02	-0.14	-0.13	-0.49	-0.43	-0.368	0.03	0.297
F56A6.2	F56A6.2	0.468888	-0.15383	-0.240312	1.27931	0.123125	-0.445344	-0.176	0.13	-0.105	-0.502614	0.326946	0.237064	0.348753	-0.361651	-0.210713		-0.16	-0.32	-0.1	0.16	-0.35	0.282	-0.065	0.197
F36H12.1	F36H12.1	-0.077756	0.003411	0.158812	0.537683	0.253977	-0.138637	-0.026	-0.063	-0.112	-0.207642	0.268647	0.196591	0.041187	-0.06031	-0.195636	-0.28	-0.37	-0.09	0.17	-0.15	-0.26	-0.119	-0.223	0.527
C05G5.1	C05G5.1	0.050773	-0.149979	-0.062614	0.750036	0.223662	-0.594001	-0.095	0.08	0.135	-0.947311	0.125965	-0.073989	0.078773	0.481782	0.420898	-0.77	-0.39	-0.46	-0.34	-0.55	-0.19	0.1	0.395	-0.218
F43G6.7	F43G6.7	-0.132131	0.26293	-0.217005	1.13341	0.479765	0.014345	0.302	0.581	0.479	-0.566197	0.23466	-0.067256	0.443704	0.261427	0.402136	-0.64	-0.47	-0.32	-0.61	-1.04	-0.59	-0.072	-0.128	-0.657
ZK418.7	ZK418.7	0.063956	0.245427	-0.405955	0.430967	-0.059665	-0.636306	-0.077	0.476	-0.062	-0.622881	-0.057983	-0.089966	0.621495	0.074378	-0.04806	-0.56	-0.09	-0.46	-0.5	-0.47	-0.22	-0.189	0.271	0.349
F53H8.2	F53H8.2	0.397052	0.261395	-0.232884	0.399539	-0.112099	-0.16814	0.122	0.396	0.22	-0.169013	0.192498	0.154359	0.244913	-0.171649	0.121481	-0.34	-0.23	-0.59	-0.18	-0.3	-0.41	0.069	-0.048	-0.371
R12C12.3	R12C12.3	0	0	0	0.343692	-0.176688	-0.789652	-0.063	-0.035	0.225	-0.127225	0.023544	0.121683	0.71109	0.00452	0.104109	-0.13	-0.46	-0.5	-0.36	-0.09	-0.57	-0.063	-0.022	-0.366
C04F6.5	C04F6.5	-0.188134	0.214015	-0.37478	-0.321558	-0.168337	-0.465429	0.064	-0.085	-0.626	0.051324	-0.027248	0.582819	-0.309025	0.053986	-1.54799	-0.99	-0.06	-0.74	-0.4	-0.37	-0.32	0.754	0.089	-0.571
C44H4.2	C44H4.2	-0.378344	-0.378324	-0.517757	-0.269869	0.413588	-0.414283	0.045	-0.208	-0.085	-0.121073	0.129682	0.569052	-0.645189	-0.343326	-1.52387	-0.93	0.34	-1.19	-0.49	-0.52	-1	1.389	0.259	0.199
F40H3.4	F40H3.4	-0.072519	-0.064784	-0.203824	-0.534091	0.23225	0.090418	0.11	-0.057	0.04	0.096292	0.204468	0.253757	0.468218	-0.175929	-0.777499	-0.52	0.15	-0.47	-0.05	-0.13	-0.49	0.617	0.069	-0.056
R13F6.6	R13F6.6	-0.340709	-0.173978	-0.196961	-0.084436	-0.058014	0.045821	-0.3	0.038	-0.425	0.266042	-0.273816	0.125129	0.165428	-0.30792	-0.346673	-0.47	-0.12	-0.53	-0.34	-0.11	-0.18	0.727	0.183	0.368
F08G12.1	F08G12.1	0.517593	0.144145	-0.256752	-0.268692	-0.039118	-0.668909	0.052	0.089	-0.687	0.192765	-0.110499	-0.161109	-0.120659	-0.347929	-0.846254	-0.92	-0.31	-0.63	-0.09	-0.51	-0.06	0.661	0.088	0.197
F26E4.12	F26E4.12	-0.053492	0.044445	0.090387	-0.472455	-0.299863	-0.099369	0.217	-0.044	-0.216	0.157485	-0.416617	-0.105087	-0.440173	-0.185017	-0.4821	-1.04	0.18	-0.27	-0.06	-0.48	-0.41	0.573	0.453	0.374
K09E9.2	K09E9.2	0.406104	0.286928	0.244023	-0.249242	-0.291326	0.353976	-0.069	0.331	-0.248	-0.008056	-0.12766	0.250832	-0.171936	-0.221479	-0.532585	-0.37	-0.11	-0.34	-0.02	-0.37	-0.01	0.559	0.427	0.023
C50F4.9	C50F4.9	-0.353078	-1.15464	-0.962159	-0.397066	-0.172389	-0.21215	0.059	0.055	0.147	-0.026422	-0.141782	-0.310015	-0.54802	-0.015721	-0.683183	-1.33	-0.39	-0.31	-0.32		-0.21	-0.444	-0.155	0.263
C54E10.6	C54E10.6	-0.05341	-0.236879	-0.62698	-0.375712	-0.077112	-0.036826	0.128	0.25	0.103	-0.478888	-0.034293	-0.134412	-0.080843	0.001384	-0.962604	-0.84	0.25	-0.23	-0.11	-0.26	0.14	-0.144	0.176	0.227
C11H1.7	C11H1.7	-0.688891	-0.221309	-0.334919	0.080317	-0.107589	0.66649	0.045	-0.206	0.135	0.047504	-0.007253	0.110903	0.027781	0.594712	-0.554276	-1.47	-0.01	-1.16	0.03	-0.81	-0.33	-0.373	0.16	0.325
F38E11.9	F38E11.9	-0.161229	0.143331	-0.34901	-0.485895	0.053884	-0.112095	0.189	-0.311	-0.258	0.653822	0.158193	-0.054616	-0.800917	0.860749	-0.818396	-1.05	-0.09	-0.54	-0.35	-0.59	-0.27	-0.798	0.731	-0.223
F40F4.3	F40F4.3	-0.225726	-0.301108	-0.215332	-0.317888	-0.242437	-0.282946	0.024	-0.46	-0.206	-0.140587	-0.160665	0.073683	-0.434453	0.064762	-0.362658	-1.3	0.15	-0.71	-0.31	-0.48	-0.21	-0.515	-0.1	-0.624
R12H7.3	R12H7.3	-0.134057	-0.242965	-0.044964	-0.151681	-0.036979	-0.310129	0.115	-0.236	-0.265	-0.010373	-0.053262	0.173804	-0.316136	-0.019513	-0.596044	-0.76	0.09	-0.28	0.14	-0.14	-0.2	-0.102	0.394	0.029
B0513.1	B0513.1	0.02134	-0.416416	-0.259727	0.022929	-0.060987	0.018253	0.184	0.33	0.047	-0.194963	0.010136	-0.060633	-0.022797	0.274015	-0.070589	-0.21	-0.1	-0.49	-0.06	0.17	-0.03	0.543	0.068	0.003
C26G2.1	C26G2.1	-0.886039	-1.12253	-1.26267	0.1746	-0.089616	0.712813	-0.085	0.472	-0.257	-0.476408	-0.155311	0.117147	-0.092399	0.267507	-0.865155		-0.17	-0.94	-0.3	0.06	0.18	0.501	0.119	0.299
F14B4.1	F14B4.1	-0.381004	-0.5526	-0.533723	0.295509	-0.041584	-0.224923	0.088	0.792	0.098	-0.604867	-0.355577	0.140458	0.257515	-0.308062	-1.02106		-0.35	-1.74	-0.22	0.21	0.21	0.43	-0.196	0.41
F56A11.3	F56A11.3	-0.410597	-0.280775	0.15883	-0.083527	-0.207003	0.004755	-0.006	0.062	0.12	-0.249619	0.310751	-0.004413	0.171999	0.292651	-0.024032	-0.82	-0.09	-0.86	-0.33	0.09	-0.15	0.528	-0.377	0.03
Y63D3A.2	Y63D3A.2	-1.10053	-0.405992	-1.2345	0.508028	-0.908385	-0.529076	0.045	0.331	0.475	-0.355218	-0.122643	0.330041	0.233749	0.639995	0.057246	-1.08	-0.7	-1.58	0.39	0.36	-0.32	0.395	-0.194	0.199
C39F7.2	C39F7.2	-0.016774	-0.505299	-0.434191	-0.338465	-0.112438	-0.403388	-0.158	-0.108	0.151	-0.207673	-0.110068	0.075522	0.016578	0.477753	-0.616594	-0.91	0.13	-0.79	0.32	-0.35	-0.12	0.084	0.301	-0.48
B0511.1	B0511.1	-0.161368	-0.900512	-0.790312	-0.25015	-0.653902	-0.480178	0.017	0.472	0.492	0.442494	0.551752	0.905852	0.49555	0.629549	-1.27869	-1.39	0.26	-2.64	-0.25	-0.38	-0.84	0.927	0.149	-0.556
F38A6.1	F38A6.1	-0.069433	-0.321055	-0.520686	-0.5572	-0.631697	-0.362116	0.061	0.087	-0.114	-0.21472	0.113663	0.161933	0.016988	0.113591	-0.551062	-0.59	0.27	-1.06	-0.03	-0.38	-0.47	0.228	0.197	-0.15
EEED8.2	EEED8.2	0.300042	-0.973387	-0.042985	-0.279034	0.058214	-0.055813	-0.051	0.204	0.1	-0.287651	-0.050579	0.113361	-0.01315	-0.23196	-1.30915	-1.53	0.44	-1.76	-0.16	-0.79	-0.86	-0.191	-0.071	-0.478
F02C12.5	F02C12.5	-0.09925	-0.58477	-0.427294	-0.029664	-0.528761	-0.213261	0.054	0.148	-0.206	0.154839	-0.704061	0.718971	-0.411824	0.212648	-1.47229	-1.49	0.12	-1.22	-0.26	-0.26	-0.58	-0.127	0.289	-0.496
B0285.7	B0285.7	-0.116564	-0.599468	-0.657843	-0.543107	-0.473158	-1.02387	0.41	0.48	0.242	0.016744	-0.294287	0.425355	-0.383621	0.031352	-0.859548		-0.53	-1.95	0.18	0.31	0.34	0.138	0.365	-0.265
F54D8.1	F54D8.1	-0.737899	-1.09576	-0.81884	-0.579889	-0.87863	-1.02128	0.091	-0.012	-0.014	0.029961	-0.073358	0.594995	-0.057179	-0.625813	-2.11271	-2.02	-0.55	-2.51	0.27	0.46	-0.18	-0.082	0.23	-0.042
F13C5.2	F13C5.2	-0.374345	-0.457109	-0.292419	-0.129245	-0.478785	-0.34846	0.197	0.27	0.061	0.015807	-0.119284	0.270396	-0.547794	0.160757	-0.788884	-1.06	-0.31	-0.81	-0.16	-0.32	-0.02	0.312	-0.028	-0.364
F46E10.2	F46E10.2	-0.448596	-0.738664	-1.00866	-0.387508	-0.586203	-0.762623	0.207	0.387	0.282	0.233722	0.114368	0.433062	-0.621597	-0.314642	-0.812224	-1.64	-0.71	-1.53	-0.54	0.13	-0.23	-0.267	-0.127	-0.742
T05A7.4	T05A7.4	-0.499586	-0.859028	-0.816942	-0.536426	-0.511795	-0.631547	-0.047	0.498	-0.295	0.015413	0.114687	0.306543	0.194835	0.032002	-0.537148	-1.31	-0.3	-1.24	-0.01	0.14	0.45	0.469	-0.17	-0.737
C28A5.4	C28A5.4	-0.204061	-0.694051	-0.385356	-0.934289	0.093905	-0.495172	0.156	0.356	0.559	0.327419	0.220425	0.245652	-0.513206	-0.013737	-0.882701	-2.51	-0.94	-2.04	-0.86	-0.06		0.436	-0.013	0.184
C49A1.4	C49A1.4	-0.340937	0.188194	-1.03359	-0.477056	-0.341987	-0.475129	0.194	0.233	0.405	0.27309	0.13901	0.181825	-0.468002	0.137685	-0.675333	-2.3	-0.91	-2.39	-0.3		-0.61	0.197	-0.216	0.385
F35D2.3	F35D2.3	-0.168322	-0.679813	-0.643887	-0.289259	-0.373968	-0.403519	0.162	0.256	0.499	0.355356	-0.147003	-0.122172	-0.310765	-0.270132	-1.45894		-0.74	-2.16	-0.53	-0.1	-0.72	0.184	-0.181	0.376
R08B4.3	R08B4.3	0.182848	0.101182	-0.141527	-0.213353	-0.279267	-0.27346	0.124	0.203	0.189	0.145884	-0.079376	-0.030861	-0.297698	-0.137259	-0.220111	-0.83	-0.32	-0.63	-0.16	-0.25	-0.11	0.325	0.107	0.069
F22F1.1	F22F1.1	-0.413932	-0.652991	-0.588911	-0.468733	-0.523919	-0.373248	0.513	0.572	0.692	0.125846	0.183155	0.43616	-0.434232	0.134085	-0.569275	-1.66	-0.28	-1.75	0.29	-0.39	-0.76	-0.432	-0.127	0.126
W05E10.3	W05E10.3	-0.489215	-0.712713	-0.536112	-0.479156	-0.460418	-0.036639	0.273	0.238	0.295	-0.149556	-0.36818	-0.162992	-0.033418	0.361795	-0.729329	-1.14	-0.12	-1.17	0.24		-0.61	-0.105	0.043	-0.02
F33E2.5	F33E2.5	-0.284844	-0.228077	-0.618596	-0.183171	-0.491396	-0.426445	0.417	1.052	1.107	-0.295038	0.13353	0.40516	-0.159929	0.18759	-0.533212	-0.9	-0.46	-1.64	-0.4	0	-0.02	0.441	-0.231	-0.628
K04B12.2	K04B12.2	-0.240972	-0.368223	-0.190968	0.061582	-0.14127	0.121541	0.07	0.339	0.447	-0.02066	0.011769	0.174758	-0.28374	-0.2732	-0.80342	-0.45	-0.19	-0.8	-0.43	-0.53	-0.24	0.259	-0.01	-0.431
T14G8.1	T14G8.1	-0.088399	-0.187035	-0.181723	-0.193444	-0.337779	-0.293206	0.241	0.079	0.444	-0.118603	0.078745	0.265074	-0.140976	-0.134643	-0.700811	-0.27	-0.19	-0.88	-0.21	-0.03	-0.56	0.306	0.081	-0.529
F28H1.1	F28H1.1	-0.278318	-0.278996	-0.109318	-0.027925	-0.179644	0.033354	0.033	0.32	0.49	0.124183	-0.103765	-0.083915	-0.299214	-0.081769	-0.121082	-0.94	-0.13	-0.93	-0.24	-0.5	-0.83	0.991	0.036	-0.644
Y47H9C.5	Y47H9C.5	-0.247749	-0.470165	-0.17263	-0.001777	-0.182451	-0.598373	0.165	0.539	0.38	-0.267461	-0.019996	-0.087675	-0.11298	0.063238	-0.431666	-0.58	-0.01	-0.67	-0.21	-0.13	-0.18	0.703	0.409	-0.676
C16B8.4	C16B8.4	0.349823	-0.325213	-0.361613	0.002253	-0.115022	0.146637	-0.226	-0.311	-0.432	-0.167437	-0.026314	0.104756	0.070417	0.161203	-0.475195	-0.34	0.03	-1.16	0.06	-0.12	-0.43	-0.062	-0.013	-0.248
ZC168.1	ZC168.1	0.064078	-0.184383	-0.308728	0.017745	-0.118724	-0.015077	-0.17	-0.072	-0.264	-0.313475	0.183848	0.164988	0.123077	0.525662	-0.580278	-0.3	-0.31	-1.01	-0.14	-0.22	0	0.174	-0.375	0.057
C36F7.1	C36F7.1	-0.02056	0.10706	-0.694827	-0.145468	0.11422	0.195303	-0.375	-0.157	0.02	-0.02953	0.026443	0.277622	0.078559	0.346934	-0.562884	-0.36	0.05	-1.15	0.19	0.46	0.56	0.165	0.013	-0.735
Y18D10A.8	Y18D10A.8	0.005234	0.108972	-0.12892	-0.305549	-0.440478	0.051688	-0.006	-0.508	-0.029	-0.269887	-0.027697	0.043532	-0.009626	-0.138135	-0.538972	0.26	0.3	-2.38	0.09	0.11	0.27	0.275	0.081	-0.591
B0507.3	B0507.3	0.506182	-0.067579	-0.1477	-0.328941	0.155263	0.390055	-0.234	0.174	0.247	-0.100992	0.008694	-0.399845	0.397383	0.246001	0.523266		-1.34	-1.31	-0.32	0.1	0.83	-0.279	-0.559	0.372
C07A9.4	C07A9.4	0.865923	0.4187	0.3298	0.124897	0.150706	0.392182	0.149	0.397	0.192	0.318282	-0.480326	-0.542001	0.607111	0.400744	0.23582	-1.08	-1.64	-1.66	-0.67	-0.02	0.18	-0.241	-0.133	-0.288
F55G1.15	F55G1.15	0.575234	0.10402	0.088354	0.109278	-0.048725	0.093845	0.264	0.126	0.318	0.679543	-0.247602	-0.720266	0.038004	-0.198463	-0.523566	-0.6	-1.71	-0.9	-0.5	-0.48	0.1	-0.373	0.115	-0.58
C52B11.3	C52B11.3	0.065257	0.15297	-0.108964	-0.233138	0.391735	0.094753	0.197	0.37	0.399	0.30674	-0.24256	-0.089071	0.728398	0.431488	0.032752	-0.27	-0.8	-0.54	-0.32	-0.05	-0.31	-0.241	-0.223	-0.092
F49E12.10	F49E12.10	-0.37737	-0.068542	-0.074511	0.23876	0.595601	0.428641	-0.051	-0.12	0.069	-0.000896	-0.673602	-0.349853	0.751596	1.22498	0.036226	-1.54	-1.22	-0.91	-0.64		-0.3	0.141	-0.149	0.195
C17E4.9	C17E4.9	-0.109613	-0.100923	0.262372	0.290938	0.525515	0.007283	-0.186	-0.014	0.202	0.014734	0.107184	-0.424342	-0.028051	-0.1856	-0.178564	-0.4	-0.26	-0.31	-0.12	0.05	0.07	-0.546	-0.095	0.336
F13B6.2	F13B6.2	0.13949	0.221097	0.326974	0.934846	0.47496	0.313992	0.122	0.642	0.598	0.478392	-0.254848	-0.523231	-0.058255	-0.124724	0.473349	-1.44	-0.83	-0.93	-0.06	-0.14	0.35	-0.889	0.35	0.34
C53B4.6	C53B4.6	-0.093438	0.309844	0.235871	-0.020188	0.085808	0.174019	0.22	0.141	0.069	-0.204828	-0.171018	-0.153304	0.198451	0.117247	0.566592	-0.46	-0.36	-0.49	-0.33	0.02	0.15	-0.344	0.096	-0.302
F21H7.1	F21H7.1	-0.171954	0.031859	0.122381	0.096528	0.078562	0.044611	0.467	0.524	0.28	-0.064592	-0.453075	-0.545098	0.118804	0.068009	0.421395	-0.73	-0.22	-0.29	-0.13	-0.11	-0.05	-0.468	0.23	-0.125
K08D8.6	K08D8.6	0.025514	0.103991	-0.083293	-0.111939	0.059444	0.068844	0.181	-0.054	-0.162	-0.025982	-0.271264	-0.191728	-0.064248	-0.314585	0.332234	-0.65	-0.35	-0.54	-0.14	0.11	0.24	-0.786	-0.009	-0.009
C43H8.1	C43H8.1	0.221896	0.008111	0.192843	0.009821	-0.013394	-0.008956	0.069	-0.032	0.195	0.13313	0.077851	0.205225	0.03965	0.005426	-0.004143	-0.82	-0.52	-0.29	0.13	0.03	0.25	0.149	-0.245	0.293
F01F1.2	F01F1.2	0.032414	0.043315	0.137264	0.063174	-0.058929	0.071762	-0.019	0.195	-0.072	0.272716	0.269213	0.267163	-0.133299	-0.214067	0.056575	-1.02	-0.65	-0.15	0.01	0.06	0	-0.462	-0.274	0.374
C09B8.4	C09B8.4	0.103857	0.154211	0.133144	0.318374	-0.475633	0.154896	0.869	0.629	1.036	0.482436	-0.103251	0.531317	-0.225135	0.679003	-0.120698	-3.27	-1.23	-2.1	0.48	-0.04	-0.19	-0.017	0.664	0.363
F47G9.3	F47G9.3	0.476852	0.059153	0.140623	-0.472883	-0.75206	-0.013608	0.267	-0.091	0.064	0.056517	-0.233162	-0.021004	-0.166273	0.327777	-0.796147	-1.7	-1.14	-1.72	0.08	-0.05	0.17	0.462	0.679	0.686
Y7A9D.1	Y7A9D.1	0.072527	-0.445923	0.599242	0.276687	-1.15582	-1.03021	-0.039	0.22	0.49	-0.208527	0.043524	0.500804	-0.052661	0.191828	-1.12367	-1.55	-0.8	-1.63	-0.11	-0.11	-0.3	-0.633	-0.272	0.372
C56G2.15	C56G2.15	-0.088099	0.717876	-0.242718	-0.179174	0.101008	-0.032708	-0.111	0.1	-0.06	-0.326638	0.25723	0.252756	0.339193	0.169747	-0.0088	-0.98	-0.52	-0.58	-0.08	-0.61	-0.48	0.443	-0.1	0.397
F10G2.4	F10G2.4	-0.046918	0.213489	-0.218175	0.335354	-0.150395	-0.10867	-0.025	0.363	-0.122	-0.158441	0.021596	0.034096	0.046691	0.020579	-0.175506	-0.77	-0.9	-0.77	-0.52	-0.48	-0.32	-0.191	-0.16	0.665
F58F9.4	F58F9.4	-0.178006	-0.010172	-0.648261	-0.388208	0.020939	-0.203288	-0.066	0.167	-0.193	-0.615839	0.115427	0.052899	0.084783	0.092685	-0.082401	-0.89	-0.83	-0.46	-0.28	-0.67	-0.15	-0.37	-0.125	0.259
R11.1	R11.1	0.199202	0.186413	0.094067	-0.182818	-0.16226	0.236651	0.106	0.3	-0.331	-0.056151	0.255424	0.189001	0.086094	-0.019563	-0.021157	-0.4	-0.52	-0.43	-0.46	-0.88	-0.05	0.127	-0.278	0.062
C03D6.6	C03D6.6	-0.178902	-0.012221	-0.376756	-0.018464	-0.250645	-0.04437	0.095	-0.157	0.064	0.014447	-0.193137	-0.013859	-0.06355	-0.203263	0.056242	-1.22	-0.25	-0.53	-0.45	-0.63	-0.46	-0.711	-0.12	0.223
C35A5.3	C35A5.3	-0.0485	0.138165	-0.070158	-0.039593	-0.092949	0.065477	0.038	-0.114	-0.333	-0.276717	-0.060959	-0.127767	0.119753	0.155437	-0.11464	-1.28	-0.27	-0.7	-0.19	-0.31	-0.09	-0.897	-0.026	-0.045
3R5.1	3R5.1	-0.147043	0.18119	0.153234	-0.445251	-0.293828	-0.018251	0.045	0.021	0.332	-0.196754	0.124148	0.174928	0.064898	-0.087648	0.087663	-0.98	-0.31	-0.61	-0.27	-0.22	-0.22	-0.624	-0.255	0.297
D1009.2	D1009.2	0.204884	0.188933	0.12657	0.06414	0.024662	0.063476	0.07	-0.031	0.259	-0.126624	0.37868	0.042936	-0.1913	-0.078676	0.091448	-0.91	-0.5	-0.64	-0.56	-0.43	-0.58	-0.619	-0.278	0.279
F43D9.5	F43D9.5	0.170912	-0.053989	0.146033	-0.399031	-0.489846	-0.68585	0.165	0.021	0.163	0.291173	0.186554	0.238461	0.200453	-0.144872	0.530229	-1.21	-0.41	-0.48	-0.12	-0.49	-0.29	-0.61	-0.432	0.207
C26B2.7	C26B2.7	-0.106214	-0.34812	0.017449	-0.029033	0.40167	-0.158784	0.178	0.27	0.218	0.327074	0.158116	0.183263	-0.221644	-0.288555	0.024767	-1.04	-0.27	-0.27	-0.16	-0.29	-0.02	-0.718	-0.142	0.088
F59A2.5	F59A2.5	0.150331	-0.020183	0.068866	0.256698	-0.153663	-0.13378	0.038	0.431	0.382	0.49391	0.341729	0.374219	-0.092173	-0.153853	0.034256	-1.17	-0.11	-0.59	-0.38	-0.32	-0.11	-0.997	-0.063	0.016
C13F10.2	C13F10.2	0.06887	0.046532	-0.355482	-0.165669	0.061597	0.134495	0.04	0.489	0.306	0.288645	0.148742	-0.013943	-0.062499	-0.236261	-0.346972	-1.15	-0.67	-0.72	-0.22	-0.45	-0.19	-1.168	-0.427	-0.411
T15B7.1	T15B7.1	0.013178	0.160455	0.017117	-0.290828	0.064957	0.023663	-0.066	0.358	0.47	0.287513	0.172229	0.018166	0.141965	0.090127	0.208144	-1.08	-0.7	-1.02	-0.24	-0.1	0.13	-0.715	-0.134	-0.125
R12C12.6	R12C12.6	-0.244113	0.017398	-0.185044	0.129441	-0.035972	0.345897	0.544	0.339	0.338	0.231525	-0.140174	0.148297	-0.029431	-0.085624	0.208801	-0.98	-0.27	-0.24	-0.3	-0.31	-0.06	-0.474	-0.162	0.219
T12G3.6	T12G3.6	-0.253157	-0.018422	-0.204733	-0.119058	0.126149	0.103828	0.56	0.285	-0.106	0.309293	0.115494	-0.049824	-0.214595	-0.193409	-0.091125	-1.48	-0.31	-0.64	-0.72	-0.31	-0.24	-0.613	-0.635	0.024
Y52B11A.2	Y52B11A.2	-0.163429	-0.044891	0.075706	0.010241	0.312914	0.311659	0.165	0.292	-0.184	0.011583	-0.004158	0.042118	-0.20982	-0.245218	0.334085	-0.74	-0.35	-0.48	-0.53	-0.13	-0.28	-0.24	-0.095	0.007
B0041.3	B0041.3	-0.066266	0.134134	0.304402	0.297207	0.123805	0.039762	0.28	0.233	0.307	-0.078212	0.193397	0.099245	0.150113	0.133855	-0.393373	-0.59	0.17	-0.85	-0.38	-0.33	-0.02	-0.419	-0.116	-0.407
C24D10.5	C24D10.5	-0.58037	-0.120463	0.10844	-0.193878	0.689308	-0.247214	0.123	0.924	0.659	0.024024	0.476381	0.130464	-0.017499	-0.019174	-0.525321	-1.23	-0.22	-0.81	-0.98	-0.19	-0.57	-0.432	-0.317	0.076
T18D3.1	T18D3.1	-0.590493	0.282448	0.019256	0.628163	0.529074	0.040842	0.116	0.169	0.408	0.181426	0.323049	0.090255	-0.070402	-0.129877	-0.472852	-0.73	-0.46	-0.71	-0.52	-0.39	-0.41	-0.333	-0.299	-0.147
C05D9.7	C05D9.7	0.039491	0.061645	-0.380461	-0.175306	-0.297672	-0.668214	0.348	-0.059	0.021	-0.212843	0.11828	-0.21824	-0.279563	-0.288406	-0.399855	-0.97	-0.54	-0.85	-0.13	-0.56	-0.65	-0.229	-0.281	-0.47
C25D7.7	C25D7.7	0.140822	0.285532	-0.441618	-0.296719	-0.126677	-0.12532	0.124	0.25	0.107	-0.090152	-0.026309	-0.137042	0.097075	0.147332	-0.048269	-0.7	-0.31	-0.71	-0.31	-0.06	-0.32	-0.088	-0.039	-0.438
C06A5.6	C06A5.6	0.040984	0.086457	-0.097261	0.05781	0.103032	0.014298	0.064	0.322	0.25	-0.152824	0.10985	0.056693	0.292869	-0.096114	0.016336	-0.55	-0.78	-0.73	-0.3	-0.68	-0.41	-0.322	-0.742	-0.24
F17E9.10	F17E9.10	-0.006245	-0.051297	0.096413	-0.104946	-0.170445	0.063243	0.224	0.126	0.238	0.07688	0.194713	0.150287	0.06588	0.271682	0.002023	-0.68	-0.93	-1.15	-0.41	-0.11	-0.22	0.156	-0.793	-0.324
B0281.5	B0281.5	-0.245274	0.425061	0.324282	0.61854	0.365421	-0.03088	0.437	0.85	0.813	0.319408	-0.311558	-0.394566	-0.809471	-0.928082	-0.926417	-2.66	-1.38	-1.88	-1.36	-0.56	-0.58	-0.488	-1.017	-0.873
C27A12.3	C27A12.3	-0.056897	0.072037	-0.083679	-0.141422	0.023462	0.089319	0.197	0.128	0.241	0.116095	-0.024423	-0.121103	-0.414733	-0.46985	-0.011412	-1.21	-0.64	-0.83	-0.43	-0.28	-0.1	-0.05	-0.264	-0.878
F08F1.5	F08F1.5	0.725533	0.613981	-0.092605	-0.047838	0.74894	0.219769	0.512	0.666	0.715	0.091174	-0.023478	-0.040625	-0.580087	-0.200234	-0.540472	-1.27	-1.15	-1.31	-0.96	-0.33	-0.45	0.065	-0.492	-1.279
C31G12.1	C31G12.1	0.104854	0.108506	0.227703	-0.002406	0.365866	0.091821	0.454	0.446	0.744	0.586358	-0.126612	-0.081349	-0.684262	-0.620581	-0.548877	-1.6	-0.94	-0.8	-2.5	-0.12	-0.44	-0.586	-0.317	-0.873
F56D5.5	F56D5.5	-0.121061	0.154995	0.648878	-0.237779	0.312744	0.653716	0.208	0.335	-0.16	0.349474	0.501154	0.465877	-0.491833	-0.152426	-0.343869	-2.13	-1.08	-1.6	-1.83	-0.82	-0.88	-0.991	-0.701	-0.849
R52.1	R52.1	0.059023	0.079518	1.31402	0.101098	-0.417685	-0.303575	0.45	1.404	0.273	0.488577	0.174498	0.041514	-0.406535	0.050068	-0.152453	-3.72	-1.39	-2.25	-3.57		-1.15	-0.624	-0.916	-0.908
K04G2.10	K04G2.10	0.28777	0.41083	0.345012	0.025755	0.071339	-0.935273	-0.089	0.518	0.267	0.007635	0.176816	0.068343	-0.365806	-0.298424	-0.038377	-1.68	-0.95	-1	-1.12	-0.18	0.14	-0.464	-0.123	-0.694
C35E7.1	C35E7.1	0.125661	0.028753	0.104183	-0.242391	-0.166988	-0.359538	0.406	0.824	0.316	0.499232	0.283727	0.100898	-0.233439	-0.105493	0.016034	-1.99	-1.01	-1.56	-1.41	-0.4	-0.7	-1.099	-1.415	-1.842
C01G6.3	C01G6.3	0.014987	-0.003026	-0.057245	-0.034534	-0.061315	-0.131269	0.613	0.46	0.525	0.309654	0.346565	0.270364	-0.089988	0.000799	-0.044033	-0.82	-0.24	-0.77	-0.77	-0.33	-0.58	-0.521	-1.041	-0.409
T05H10.4	T05H10.4	-0.008766	0.008149	0.053717	0.126665	-0.129453	0.037382	0.542	1.079	0.771	0.138349	-0.068722	0.040816	-0.449423	0.15397	-0.315597	-1.12	-0.53	-0.97	-0.82	-0.37	-0.32	-0.651	-1.248	-0.821
C52D10.9	C52D10.9	-0.256494	-0.204722	-0.251689	-0.192703	0.000169	0.195455	0.646	1.214	0.866	0.161752	0.431717	0.421869	0.296613	0.428563	0.210365	-2.51	-0.88	-1.55	-1.51	-0.37	-0.82	-1.293	-1.047	-0.771
C35E7.5	C35E7.5	0.099246	0.052618	-0.313669	0.373114	0.121409	0.266783	0.664	1.091	1.216	-0.348051	0.030294	0.184296	-0.30113	-0.246443	-0.634214	-3.04	-1.35	-2.57	-1.87	-1.33	-1.71	-0.941	-1.086	-1.657
F56G4.3	F56G4.3	-0.26053	-0.272076	-0.116053	-0.024619	-4.1e-05	-0.147556	1.316	0.998	1.88	0.248019	0.218668	0.190526	-0.019799	-0.148029	-0.143379	-3.61	-1.08	-2.21	-2.79	-1.11	-1.38	-0.911	-1.657	-1.162
F17A2.13	F17A2.13	-0.078376	0.084303	-0.057849	-0.265817	0.124413	-0.047023	0.095	0.181	0.581	-0.530874	0.171389	-0.124906	-0.051648	-0.221496	0.193897	-2.17	-1.39	-1.57	-1.2	-0.46	-0.99	-0.66	-0.417	-1.211
T09B4.2	T09B4.2	-0.238281	-0.252361	-0.150597	0.023363	0.182327	-0.184288	0.399	-0.003	0.645	-0.035174	0.005022	0.066634	-0.032724	0.017494	0.262347	-1.48	-0.54	-0.95	-0.89	-0.94	-0.92	-1.017	-0.916	-1.286
B0410.2	B0410.2	-0.174745	0.004129	0.071329	-0.159358	-0.236598	-0.209184	0.539	0.563	0.462	0.138435	-0.155539	0.092428	-0.547033	-0.026668	-0.505611	-0.87	-0.81	-0.98	-1.11	-0.3	-0.4	-0.578	-0.292	-0.776
F44A6.2	F44A6.2	-0.105388	-0.175625	-0.016715	-0.301683	-0.371876	-0.075834	0.517	0.415	0.445	0.115533	0.08776	0.209978	-0.309321	-0.000501	-0.243219	-0.68	-0.82	-0.95	-0.66	-0.45	-0.39	-0.456	-0.26	-0.468
M05B5.5	M05B5.5	0.003362	0.029685	0.202294	0.145059	-0.289236	0.138191	0.564	0.443	0.699	0.286048	0.074679	0.144252	-0.384547	-0.007863	-0.433823	-0.75	-0.8	-1.16	-0.94	-0.54	-0.2	0.119	-0.633	-1.026
C25B8.4	C25B8.4	-0.222186	-0.767478	-0.398375	-0.540248	-0.682062	-0.586972	0.552	2.199	1.223	-0.075218	-0.127919	0.393083	-0.471332	0.094575	-0.717185	-2.81	-1.36	-2.57	-1.57	-1.46	-1.53	-1.362	-1.608	-0.919
R04A9.2	R04A9.2	-0.226084	-0.239788	-0.086057	-0.164089	-0.102871	-0.180077	0.308	0.993	0.752	0.055687	0.04647	0.096483	-0.28233	0.049463	-0.16144	-0.89	-0.53	-0.78	-0.69	-0.37	-0.43	-0.983	-0.537	-0.293
T13F2.8	T13F2.8	-0.390452	-0.57221	-0.451953	-0.477595	-0.574643	-0.496757	0.991	4.63	1.542	0.063922	0.100989	0.332809	-0.186192	0.394176	-0.265317	-2.39	-1.05	-1.93	-1.45	-0.53	-1.05	-1.358	-1.089	-0.737
C32F10.6	C32F10.6	-0.049288	0.129617	0.174033	-0.281469	-0.186256	0.00793	0.264	0.626	-0.3	0.040259	0.529074	0.115407	0.020141	0.546134	0.081553	-1.09	-0.93	-1.07	-0.93	-0.26	-0.19	-0.486	-0.602	-0.648
ZK177.1	ZK177.1	0.525872	-0.227634	0.269474	-0.350556	0.03801	0.291117	0.104	0.643	0.32	-0.230355	0.465291	0.207122	0.184974	0.101242	0.113734	-0.82	-0.92	-0.94	-1.15	-0.21	-0.37	-0.456	-0.302	-1.133
F15B10.3	F15B10.3	0.258757	-0.950973	0.083699	-0.860258	0.028689	-0.802411	0.273	0.246	0.421	0.517973	0.282361	0.210253	0.119391	0.070445	-0.213359	-2.21	-0.65	-1.5	-0.01	-0.87	-0.59	0.065	-0.208	0.152
F28D1.2	F28D1.2	-0.035358	-0.797321	0.34264	-0.226863	-0.274819	-0.948905	0.445	0.594	0.864	0.109452	0.443668	0.785518	-0.260811	0.406737	-0.516714	-3.21	-0.93	-0.98	-0.46	-0.95	-1.12	-0.074	-0.542	-0.383
B0035.7	B0035.7	-0.070149	-0.088198	0.025295	0.170123	0.041942	0.283259	0.439	0.305	0.335	0.081152	0.233033	0.22722	-0.002064	-0.020069	-0.180665	-1.01	-0.3	-0.92	0	-0.13	-0.27	-0.165	-0.517	-0.06
C06E1.1	C06E1.1	-0.389164	-0.436671	-0.171239	0.286341	-0.236349	0.286847	0.265	0.569	0.127	-0.070118	-0.035633	0.063106	-0.103269	0.317726	-0.210268	-1.33	-0.42	-1.15	-0.34	-0.46	-0.59	0.238	-0.669	0.151
C04F6.3	C04F6.3	-0.318029	-0.512387	-0.461536	-0.471796	-0.457448	-0.632508	1.295	0.722	1.004	0.005085	-0.007073	0.440171	-0.597392	0.057924	-0.648059	-3	-1.29	-2.28	-1.27	-1.01	-1.51	0.16	-0.764	-1.502
T09B4.5	T09B4.5	-0.296036	-0.680838	-0.378674	-0.342175	-0.723884	-0.420782	0.715	1.085	1.223	-0.080094	-0.170386	0.116905	-0.567256	0.001651	-0.869596	-2.45	-0.86	-2.35	-0.91	-0.81	-1.3	0.543	-0.633	-0.327
M163.3	M163.3	-0.310502	-0.559642	-0.416082	-0.274367	-0.488575	-0.275225	1.205	1.348	0.991	-0.003218	0.170408	0.404154	-0.323864	0.225149	-0.412665	-2.32	-0.96	-2.04	-0.17	-0.68	-0.75	-0.368	-0.51	-0.454
F52F12.6	F52F12.6	-0.185877	-0.558223	-0.304573	0.074721	-0.172555	0.035332	0.214	0.432	0.771	0.208853	0.194306	0.290416	-0.060677	0.323635	-0.538611	-1.9	-0.82	-1.38	-0.91	-0.49	-0.75	0.698	-0.293	-0.546
F44F1.6	F44F1.6	-0.073133	-0.187244	-0.286494	-0.34498	0.124485	0.271582	0.116	0.208	0.39	-0.216349	0.398262	0.249664	0.57476	0.62587	-0.022386	-1.94	-1.02	-2.36	-0.53		-0.51	0.382	-0.285	-0.902
K02B12.2	K02B12.2	0.303992	-0.461543	-0.341556	0.406074	0.862705	-0.094095	0.377	0.704	0.567	0.165267	-0.067149	-0.296085	-0.079983	0.322346	0.086845	-2.8	-1.16	-2.28		-0.62	-1.15	0.286	-0.756	-0.589
F15A4.10	F15A4.10	-0.308091	0.051643	0.058787	0.079113	-0.064325	-0.105222	0.2	0.179	0.282	0.237179	0.35609	0.355244	0.248457	0.423076	-0.180492	-1.28	-0.45	-0.57	-0.97	-0.21	-0.2	-0.278	0.009	0.31
F17A2.5	F17A2.5	-0.171654	0.025274	0.151529	-0.009081	0.142891	-0.803392	0.016	0.574	0.189	0.200835	0.2875	-0.002629	0.103662	-0.039291	-0.064227	-1.21	-1.34	-1.63	-1.62	-0.79	-0.69	-0.3	-0.229	-0.651
F23F12.9	F23F12.9	-0.286273	-0.504128	0.882569	-0.400445	-0.162927	-0.895006	0.302	0.736	0.401	0.091084	0.465583	0.454418	0.027227	0.274554	0.093453	-1.01	-1.14	-2.35	-1.22	-1.62	-1.46	-0.127	-0.881	-0.725
C09B8.5	C09B8.5	-0.143709	0.378068	0.956725	-0.23027	0.435989	-0.159732	0.034	0.689	0.415	-0.374413	0.762186	0.027752	-0.096983	-0.010439	0.400864	-2.3	-1.36	-1.79	-1.01	-0.32	-0.52	-0.769	-0.228	0.123
W04A8.5	W04A8.5	0.132365	0.268449	0.382202	-0.014185	-0.280157	-0.169384	0.207	0.233	0.274	0.357018	0.016341	0.051982	-0.114572	0.156349	0.329472	-2.37	-1.47	-2.01	-1.17	-0.26	-0.48	-0.58	-0.3	-0.297
C52D10.7	C52D10.7	-0.079387	-0.11854	0.330224	-0.397386	-0.292466	-0.14758	0.3	0.932	0.715	0.270221	0.309169	0.189693	-0.195632	-0.006947	-0.307984	-3.29	-1.12	-1.95	-1.44	-1.08	-1.28	-0.644	-0.648	-0.407
C52D10.8	C52D10.8	-0.202373	-0.418121	0.082369	-0.476658	-0.136719	-0.363128	0.108	0.448	0.609	0.476795	0.302804	0.192596	-0.237603	-0.047549	-0.001672	-2.57	-0.9	-1.52	-0.93	-1.03	-1.11	-1.047	-0.687	-0.366
F56A8.8	F56A8.8	-0.392052	-0.444269	-0.017806	-0.114627	-0.388004	-0.249792	0.176	0.614	0.427	0.408733	0.498744	0.176593	-0.036546	0.519413	-0.026114	-2.89	-1.28	-1.74	-0.85		-0.97	-0.317	-0.405	-0.678
T04D3.2	T04D3.2	-0.418445	0.930392	0.548096	-0.182965	0.95432	-0.52353	0.393	0.936	0.833	0.678531	0.420532	0.672795	-0.1635	0.157331	0.151503	-4.11	-1.43	-2.8	-1.48	-1.47	-1.39	-0.317	-0.203	0.006
F14B6.3	F14B6.3	-0.356293	0.799456	-0.126797	-0.684674	-0.153503	0.008982	-0.142	0.506	0.103	0.037605	0.714047	0.541343	0.32702	0.317954	0.282157	-3.64	-1.38	-2.45	-1.86	-1.05	-1.88	-0.041	-0.565	-0.48
M01E5.6	M01E5.6	0.057409	0.045191	0.349025	-0.251791	0.018108	-0.335491	0.332	0.589	0.432	0.119533	0.545137	0.005255	0.256555	0.238986	0.422261	-2.32	-1.13	-2	-2.28	-0.99	-1.61	-0.29	-0.561	-0.191
R07C3.6	R07C3.6	0.215323	-0.222089	0.655902	-0.501157	0.172808	0.092121	0.077	0.643	0.41	-0.002727	0.066073	0.341166	0.271084	0.525052	0.146955	-3.03	-1.46	-1.87	-1.37	-0.14	-1.27	0.141	-0.527	-0.281
Y25C1A.6	Y25C1A.6	0	0	-0.206226	0	0	-0.530071	-0.082	0.393	0.462	0.322354	0.120519	0.170109	-0.558596	-0.535062	-0.193486	-2.46	-1.52	-1.77	-1.18	-1.03	-1.61	0.161	-0.216	0.315
T25E12.6	T25E12.6	-0.214993	0.00474	-0.415231	-0.003451	0.675933	-0.343856	0.401	0.503	0.036	-0.049951	0.123616	0.188896	0.27814	0.459938	0.169987	-1.66	-1.06	-1.28	-1.46	-0.91	-0.89	-0.288	0.009	0.123
F08G2.7	F08G2.7	-0.174731	-0.228953	-0.376856	-0.28216	-0.556467	0.722988	0.034	0.287	0.307	-0.486933	0.219065	0.058975	0.496221	-0.035603	-0.389945	-0.56	-0.96	-1.44	-0.9		-0.28	0.49	-0.071	0.17
K05B2.2	K05B2.2	-0.232619	-0.220285	-0.01214	-0.323466	0.018816	0.281154	0.213	0.516	0.328	0.042627	0.067487	0.085037	-0.043631	0.037442	-0.061249	-0.43	-0.41	-0.86	-0.18	0.01	-0.52	0.161	-0.034	0.151
C06E2.5	C06E2.5	0.494678	0.075888	0.033267	-0.464714	-0.144784	-0.313684	0.444	0.473	0.48	0.028213	0.128726	0.217981	-0.05499	-0.175986	0.109942	-0.93	-0.91	-1.01	-0.98	-0.13	-0.46	0.04	0.059	-0.436
F19B10.9	F19B10.9	0.374051	0.095619	0.076202	-0.160711	-0.290344	0.079993	0.139	0.556	0.292	-0.377669	0.410628	0.170022	-0.106431	0.254229	-0.147992	-0.49	-0.68	-0.67	-1.28	-0.15	-0.73	0.257	-0.181	-0.458
F54D10.1	F54D10.1	-0.185973	-0.180464	0.000665	-0.395761	-0.215104	0.034452	0.123	0.475	0.345	-0.105066	0.447992	0.10845	0.078609	0.030808	0.055346	-0.87	-0.75	-0.65	-1.15	-0.08	-0.67	0.111	-0.201	0.043
Y57G11C.25	Y57G11C.25	0.115981	0.197626	0.11928	-0.07159	-0.13438	0.430673	0.393	0.551	0.344	-0.253786	0.217566	-0.018477	0.061599	-0.251501	0.051985	-0.6	-0.66	-0.73	-0.97	-0.34	-0.81	0.195	-0.122	0.023
T07C4.6	T07C4.6	0.036836	-0.007566	0.086711	-0.213106	0.063494	-0.024486	0.139	0.255	0.301	-0.0094	0.05319	0.06511	-0.289155	-0.111981	-0.128331	-0.59	-0.66	-0.61	-0.77	-0.25	-0.35	0.483	-0.234	0.092
K06G5.2	K06G5.2	0.45866	0.198027	0.208692	-0.515497	-0.368991	0.371701	0.285	0.118	0.122	-0.451584	-0.170226	0.224195	0.190725	0.355996	0.229389	-1.44	-0.99	-0.89	-1.39	-0.32	-0.69	0.189	-0.023	0.22
B0272.2	B0272.2	-0.411118	-0.17	-0.228113	0.001355	0.076915	-0.12724	0.729	0.582	0.076	-0.225871	0.12235	0.223305	-0.403904	-0.238121	-0.374701	-0.89	-0.49	-0.5	-0.38	-0.21	0.01	0.245	-0.053	0.001
E02H9.5	E02H9.5	-0.081045	-0.338673	0.04164	-0.057986	0.698543	-0.342817	0.317	0.37	0.592	-0.17298	0.56947	0.251505	-0.134154	-0.355771	-0.362631	-1.29	-0.62	-0.8	-0.02	-0.13	-0.15	-0.091	-0.003	-0.246
F54B11.6	F54B11.6	-0.257249	-0.04769	-0.797559	-0.367153	0.701741	-0.238525	0.276	1.149	0.67	0.63838	0.026343	0.363145	-0.617556	-0.519447	-1.02707	-1.8	-0.56	-0.89	-0.27	-0.14	-0.35	0.014	-0.089	0.135
F18H3.5	F18H3.5	0.085765	0.095414	-0.456564	0.652433	-0.060361	0.248006	0.43	0.184	0.355	0.094719	0.234816	0.28948	-0.336549	-0.207626	-0.407575	-1.14	-0.61	-0.62	-0.58	-0.01	-0.22	-0.022	-0.429	0.051
F10D2.10	F10D2.10	0.192903	-0.028997	0.85472	-0.151965	0.566746	0.270381	0.24	0.37	1.46	0.364679	-0.476009	0.360995	-0.715674	-0.252619	-0.91925	-1.21	-0.35	-0.82	-0.14	-0.07	-0.03	0.149	0.268	0.076
R07C3.8	R07C3.8	-0.117	-0.337258	0.405402	-0.094687	-0.06853	0.549726	0.001	0.328	0.897	0.031457	0.320215	0.514202	-0.095882	0.078175	-0.131715	-0.77	-0.47	-0.59	-0.66	-0.3	0.01	0.23	-0.069	0.251
F23D12.2	F23D12.2	0.37523	0.242903	0.753	0.072532	-0.018873	-0.105795	-0.026	0.222	0.32	-0.204613	0.398613	0.40834	-0.666346	-0.270786	-0.125475	-0.56	-0.74	-0.9	-0.86	-0.19	-0.17	-0.226	-0.338	0.419
C18D1.1	C18D1.1	0.361736	0.008447	-0.049935	-0.121791	-0.059227	-0.08852	0.05	0.255	0.601	0.568865	-0.038526	0.213611	-0.463079	-0.161565	-0.440268	-0.85	-0.63	-0.64	0.03	-0.38	-0.35	0.026	-0.288	0.259
F58B3.9	F58B3.9	-0.273991	-0.572283	-0.343929	-0.278018	-0.608959	-0.631149	0.178	1.227	2.095	-0.068278	0.162217	0.420776	-0.413325	-0.143756	-0.479883	-2.5	-0.78	-1.98	-1.14	-0.66	-0.87		0.187	1.91
W06H12.1	W06H12.1	0.253495	-0.047992	0.067424	0.204793	0.059121	-0.091458	0.07	0.366	0.317	0.152257	-0.041862	0.268507	-0.462508	-0.153877	-0.46253	-1.05	-0.34	-0.92	-0.35	-0.38	-0.23	0.61	-0.06	0.632
F43H9.2	F43H9.2	-0.018234	-0.018292	-0.03168	0.18679	0.354315	0.33328	0.282	0.963	1.44	-0.230665	-0.113663	-0.445562	0.042742	-0.209929	0.045661	-0.86	-1.91	-0.96	-0.58	-0.34	0.01	0.045	0.05	0.79
C39E6.1	C39E6.1	0.01505	0.483121	0.115313	0.256254	0.322433	-0.043914	0.356	0.921	0.916	0.123492	-0.204797	-0.403479	-0.317901	0.068102	-0.373276	-0.64	-1.09	-0.75	-0.57	-0.28	-0.21	-0.639	-0.267	-0.044
W06D11.1	W06D11.1	0.337159	0.180864	-0.091314	0.14068	0.477257	0.400379	0.42	0.659	0.786	-0.083141	0.044973	-0.271721	0.018543	0.069412	-0.181192	-0.77	-1.06	-0.77	-0.63	-0.38	-0.14	-0.39	0.038	-0.053
F23A7.4	F23A7.4	0.218932	0.050339	0.305741	0.206195	0.061159	0.289454	0.66	0.849	1.133	0.154789	-0.121028	-0.087292	-0.177892	0.290906	-0.243994	-2.24	-1.3	-1.12	-0.36	-0.02	0.07	-0.329	-0.482	-0.048
F48C1.5	F48C1.5	0.222978	-0.006917	0.225421	-0.05089	0.100343	-0.089461	0.054	0.249	0.392	0.205417	-0.038298	0.06154	-0.158654	-0.082654	-0.085112	-0.7	-0.46	-0.41	-0.22	-0.25	-0.12	-0.175	-0.154	-0.111
R10A10.2	R10A10.2	-0.103376	0.13996	0.183003	0.021131	-0.317465	-0.095267	0.165	0.324	0.46	-0.099952	-0.130102	-0.069273	-0.208057	0.164423	-0.049238	-0.89	-0.7	-0.5	-0.3	-0.13	-0.27	0.087	-0.407	0.162
F58H1.3	F58H1.3	0.020443	0.108972	0.17231	0.112527	0.173288	0.004418	0.126	0.458	0.805	0.208329	0.187191	0.457675	-0.305886	-0.406493	-0.029735	-0.61	-0.54	-0.46	-0.19	-0.15	-0.07	-0.39	0.089	0.465
F43D9.2	F43D9.2	0.03724	0.0689	0.185638	0.058772	0.340718	-0.091745	-0.062	0.102	0.377	-0.040467	-0.149963	-0.043653	-0.26939	-0.015712	0.056521	-0.63	-0.58	-0.87	-0.21	-0.17	-0.2	-0.468	-0.082	0.336
T05A12.4	T05A12.4	0.221896	0.008111	0.192843	0.009821	-0.013394	-0.008956	0.126	0.363	0.349	0.13313	0.077851	0.205225	0.03965	0.005426	-0.004143	-0.38	-0.47	-0.71	-0.2	-0.28	-0.16	-0.335	-0.048	0.144
C33G8.3	C33G8.3	0.49426	0.702971	0.378483	0.667972	0.473266	0.151981	-0.542	0.026	0.176	-0.450915	-1.10405	-0.806466	-1.08038	-1.02504	-0.963723	-1.36	-0.9	-1.15	-0.67	-0.43	-0.55	0.116	-0.189	-0.478
C34D1.5	C34D1.5	0.1042	0.23522	0.09156	0.030051	0.545639	0.694373	0.001	0.048	0.054	-0.639256	-0.678638	-0.317661	-0.363951	-0.544599	-0.919848	-1.21	-0.49	-0.55	-0.61	-0.26	-0.27	0	0.263	-0.183
F45C12.4	F45C12.4	-0.039764	-0.092476	-0.126678	-0.306125	0.179782	-0.148514	0.175	0.647	0.577	-1.45547	-0.998984	-0.911676	-0.452567	-1.208	-0.6661	-1.71	-0.76	-1.38	-1.08	-0.73	-0.66	-0.288	0.255	-0.336
F21F8.11	F21F8.11	0.220693	0.691938	0.03512	0.181347	0.275788	0.638037	0.033	0.605	0.664	-1.04581	-1.06183	-0.951016	-0.197721	-0.379614	0.020832	-0.52	-0.99	-1.06	-0.53	-0.53	0.01	0.045	-0.214	0.01
C16C4.4	C16C4.4	-0.002175	0.308094	0.028073	0.397134	0.397134	0.397134	0.172	0.911	0.477	-1.51772	-0.729169	-1.40898	-0.62094	-0.280257	0.512518	-1.71	-2.65	-2	-1.17	-0.86	-0.7	0.12	0.062	0.302
K09C4.5	K09C4.5	-0.328567	0.148005	-0.0536	0.283504	0.004478	0.584525	0.337	0.98	0.476	-1.00074	-0.820648	-0.861886	-0.345996	-0.404242	-0.918653	-1.31	-2.78	-1.69	-1.61	-0.66	-0.74	-0.599	-0.878	-0.542
T05E7.1	T05E7.1	-0.088567	0.180865	0.14341	-0.061689	0.901233	0.347909	-0.001	0.561	0.13	-0.359916	-0.227387	-0.064323	-0.466582	-0.081071	-0.244787	-0.76	-1	-0.55	-0.7	-0.52	-0.16	-0.003	0.003	0.286
Y63D3A.8	Y63D3A.8	-0.02959	0.186603	0.123272	0.144698	0.476059	0.100811	0.149	0.299	0.158	-0.305473	-0.199805	-0.300182	-0.230092	-0.094579	-0.232981	-0.58	-0.46	-0.81	-0.45	-0.32	-0.1	0.25	0.058	0.391
B0041.6	B0041.6	0.263351	0.28724	0.1338	0.126192	0.022405	-0.028956	0.141	0.453	0.061	0.145622	-0.167968	0.020458	-0.686546	-0.370116	-0.870732	-0.84	-0.88	-0.52	-0.42	-0.33	-0.07	-0.48	-0.152	-0.599
M03B6.1	M03B6.1	0.246915	0.729523	0.325599	0.93628	0.123226	-0.304553	0.038	0.726	0.259	-0.22348	-0.930062	-0.405333	-0.659693	-0.54078	-1.12901	-1.17	-1.87	-1.44	-0.62	-0.79	-0.48	-0.824	-0.123	0.122
C07D10.5	C07D10.5	-0.245687	-0.197227	-0.179318	0.627377	-0.31256	-0.102454	0.145	0.611	0.368	-0.172958	-0.170414	0.216395	-0.688425	-0.039859	-0.665643	-1.15	-0.95	-1.26	-0.43	-0.4	-0.51	-0.304	-0.353	-0.157
Y49F6C.3	Y49F6C.3	0	0	-0.047306	0.409738	0.409738	-0.67976	0.139	0.525	0.814	-0.009846	-0.51204	0.17275	-0.657288	0.485766	-0.997183	-1.96	-1.2	-2.21	-1.16	-0.66	-0.46	0.088	-0.071	-0.36
K01B6.3	K01B6.3	-0.280851	-0.026135	-0.021281	0.742658	0.688229	-0.109858	0.064	0.353	0.214	-0.192131	-0.680048	0.179216	-0.66658	-0.458876	-1.50483	-1.25	-1.51	-1.66	-1.5	-0.85	-0.95	0.626	0.135	0.383
W06D12.3	W06D12.3	0.077669	0.621038	0.179287	0.121569	0.35994	-0.065579	0.841	0.94	0.836	-0.288212	-0.358399	-0.153451	0.00675	0.080241	-0.710078	-1.7	-0.68	-1.73	-0.97	-1.37	-1.15	0.041	0.423	-0.456
Y48E1B.8	Y48E1B.8	0.428563	0.440467	0.647716	-0.168951	0.430023	0.493307	0.275	0.741	0.813	-0.257513	-0.498917	-0.266026	-0.03073	0.121067	-0.672067	-1.98	-2.56	-1.92	-1.75	-1.24	-0.99	-0.105	0.188	0.066
K09C4.1	K09C4.1	0.679274	0.679274	-0.455385	-0.869925	0.059706	0.271481	0.017	0.21	0.037	0.19367	-0.6539	-0.514363	-0.832349	-0.834582	-0.614283		-0.85	-1.8	-0.76	-1.2	-0.79	-0.425	0.183	-0.042
F59F5.6	F59F5.6	-0.200398	-0.145403	0.00183	-0.224661	-0.196849	0.066495	0.183	-0.042	0.013	0.183147	-0.470071	-0.389673	-0.321631	-0.301827	-1.09238	-0.22	-0.46	-0.8	-0.2	-0.41	-0.68	-0.071	0.003	-0.409
ZK1058.2	ZK1058.2	-0.03615	-0.013416	-0.006538	-0.010587	-0.016155	0.112738	0.1	0.139	-0.022	-0.005062	-0.086219	-0.160258	-0.179477	-0.120291	-0.367655	-0.21	-0.16	-0.3	-0.23	-0.12	-0.23	-0.109	0.076	0.036
W07G1.3	W07G1.3	-0.060878	0.095049	-0.059873	-0.514237	0.160157	0.180453	-0.028	0.13	0.036	-0.314852	-0.277711	-0.410957	-0.229684	-0.00751	-0.590827	0.05	-0.49	-0.1	-0.36	-0.5	-0.53	-0.13	-0.103	-0.199
C01H6.9	C01H6.9	-0.006687	-0.096439	0.291161	-0.272731	-0.336953	-0.170096	0.024	0.469	0.163	0.191067	-0.254641	-0.061841	-0.351107	-0.378537	-0.219911	-0.47	-0.32	-0.4	-0.29	-0.48	-0.07	-0.105	-0.642	-0.188
ZC84.3	ZC84.3	-0.075559	-0.23549	0.610926	-0.361051	-0.370178	-0.745958	0.066	0.77	0.59	-0.157905	-0.445275	-0.489803	-0.929021	-0.797742	-0.840292	-1.11	-0.99	-1.16	0.2	-1.5	-1.15	-0.216	-0.496	-0.423
K11H12.5	K11H12.5	0.321481	-0.035641	0.230585	-0.756347	-0.107659	-0.739666	0.136	0.126	0.316	-0.136096	-0.617579	-0.324069	-0.456329	-0.845396	-0.761298	-0.79	-0.41	-1.62	-0.53		0.12	0.083	-0.425	-0.206
T09B4.4	T09B4.4	0.14941	-0.065771	0.152421	0.067563	-0.465587	-0.244254	0.096	0.435	0.624	-0.261864	-0.282629	-0.263156	-0.117744	-0.460121	-0.836048	-1.07	-0.53	-0.77	-0.37	-0.51	0.25	0.242	0.099	-0.276
F20D1.1	F20D1.1	0.051803	-0.068761	-0.208226	-0.137673	-0.217088	-0.129344	0.057	0.338	0.144	0.084308	0.045788	0.174256	-0.287734	-0.238925	-0.994995	-0.43	-0.67	-0.37	0.02	-0.47	-0.28	0.797	-0.173	-0.498
F46A9.6	F46A9.6	0.01989	-0.111425	-0.109713	-0.05037	-0.238127	0.062823	0.145	0.43	0.242	0.204109	-0.113068	0.04597	-0.53235	0.085295	-0.535798	-0.44	-0.81	-0.92	-0.23	-0.46	-0.29	0.711	-0.044	0.006
ZK637.3	ZK637.3	0.0705	0.035945	0.059754	-0.076591	-0.010459	0.135002	0.13	-0.032	0.203	-0.029532	-0.208989	-0.141558	-0.314569	-0.220423	-0.237605	-0.33	-0.27	-0.22	-0.22	-0.23	0	0.441	-0.173	-0.206
C11D2.4	C11D2.4	0.032013	0.087505	-0.021527	0.338484	0.15644	0.162317	0.466	0.114	0.238	0.311545	-0.046299	-0.108861	-0.125361	-0.12348	0.028759	-0.3	-0.28	0.18	-0.04	-0.09	0.03	-0.013	-0.448	0.315
F10B5.6	F10B5.6	0.061428	-0.043837	-0.014641	-0.05152	0.090745	0.115344	0.621	0.29	0.414	0.34163	-0.008515	-0.092322	-0.280825	-0.202221	-0.062374	-0.23	-0.25	-0.37	-0.26	-0.31	-0.28	-0.149	-0.554	0.128
F29B9.6	F29B9.6	0.120209	0.080107	0.295051	0.130255	0.176324	0.039531	0.854	0.34	0.538	-0.126021	-0.148026	-0.218992	-0.108097	-0.003889	0.051402	-0.45	-0.54	-0.47	-0.18	-0.06	-0.23	-0.17	-0.527	0.059
F59B2.6	F59B2.6	-0.012797	-0.017601	0.109253	0.037105	0.142757	0.210711	0.601	0.531	1.29	0.050173	-0.209207	-0.15074	-0.431086	0.012845	-0.066735	-0.83	-0.92	-0.82	-0.57	-0.25	-0.32	-0.434	-0.824	0.482
F48A11.4	F48A11.4	0.1257	0.025456	0.077904	0.176489	0.118793	0.203502	0.375	0.367	0.399	-0.015306	-0.208229	-0.121565	-0.218625	0.314277	-0.084174	-0.34	-0.26	-0.29	-0.29	-0.03	-0.12	0.379	-0.517	0.055
F13G3.5	F13G3.5	-0.040173	0.103157	-0.092156	-0.031395	0.143496	-0.121941	0.554	0.169	0.299	-0.020865	-0.109558	-0.17011	-0.089913	-0.113884	0.091396	-0.48	-0.07	-0.15	-0.09	-0.18	-0.15	-0.007	-0.234	-0.184
T01B7.3	T01B7.3	-0.050987	-0.125818	-0.25252	0.177126	0.034758	0.02565	0.843	0.411	0.992	-0.264155	-0.051402	-0.175577	0.022648	-0.139301	0.256092	-0.94	-0.53	-0.29	-0.18	-0.34	-0.14	-0.229	-0.241	0.277
T03F6.3	T03F6.3	-0.177806	-0.020984	-0.105191	-0.249029	-0.137869	-0.262274	0.58	0.314	0.405	0.032519	-0.01822	-0.102839	0.082504	0.022657	0.193338	-0.65	-0.4	-0.29	-0.01	-0.16	-0.05	0.231	-0.347	0.327
Y23H5A.3	Y23H5A.3	-0.10883	0.05447	-0.115069	-0.097826	-0.14316	-0.17941	0.847	0.244	0.64	0.062186	0.09441	-0.013919	-0.130869	-0.090169	0.221951	-0.84	-0.28	-0.42	-0.17	-0.43	-0.37	0.245	-0.32	0.023
DC2.3	DC2.3	0.066301	0.277865	0.495942	0.060236	0.233118	-0.274273	0.166	-0.001	0.583	0.101027	-0.237909	0.075178	-0.180344	-0.004115	-0.010363	-0.63	-0.31	-0.11	-0.09	-0.36	-0.36	0.33	-0.163	0.152
T14G10.3	T14G10.3	0.098447	0.070094	0.309819	0.432793	0.336683	-0.205761	0.521	0.293	0.144	0.169904	-0.254842	-0.339037	-0.279665	-0.268362	-0.331681	-1.01	-0.31	-0.29	-0.12	-0.46	-0.36	-0.023	-0.201	0.183
B0047.3	B0047.3	0.272022	-0.247146	0.183684	0.130699	0.011092	-0.236775	0.286	0.375	0.484	-0.436909	-0.13405	-0.362158	0.034662	0.089911	-0.012311	-1.05	-0.34	-0.45	-0.34	-0.34	-0.17	0.29	-0.234	0.335
Y116A8C.26	Y116A8C.26	0.276211	0.052656	0.262199	-0.078534	0.021051	0.021035	-0.05	0.023	0.43	-0.363282	-0.432371	-0.31206	-0.21026	-0.11646	0.039428	-1.05	-0.27	-0.55	-0.22	-0.65	-0.42	0.322	0.161	0.526
W02A11.5	W02A11.5	0.728767	0.485911	0.728767	0.662256	0.207028	-0.440514	-0.146	0.341	0.368	-0.5309	-0.513371	-0.707042	0.022667	-0.206266	-0.271199	-1.4	-0.63	-0.85	-0.49	-0.28	-0.17	0.12	-0.204	0.285
F42G4.5	F42G4.5	0.488391	0.333321	-0.033955	0.192211	-0.09376	0.186928	0.07	0.302	0.345	0.590108	-0.036405	0.069823	0.29257	-0.114965	0.496477	-0.69	-1.05	-0.84	0.07	-0.79	-0.78	-0.116	-0.346	0.353
C26D10.3	C26D10.3	0.02836	-0.311634	0.198269	0.092581	0.253449	0.046616	-0.183	0.624	0.486	0.502522	-0.187384	-0.186198	0.070169	0.087855	-0.194521	-0.71	-0.77	-0.44	-0.37	-0.19	-0.09	-0.194	-0.409	0.405
W09B6.4	W09B6.4	0.146302	-0.186478	-0.24438	0.132517	0.16272	0.116351	-0.02	0.393	0.219	0.488466	0.043487	0.125357	-0.027734	-0.117214	0.159885	-0.69	-0.21	-0.28	-0.12	-0.31	-0.28	-0.274	-0.425	0.307
F42G9.1	F42G9.1	-0.125621	0.063402	0.02071	0.100552	-0.10422	0.056339	0.068	0.003	-0.208	0.219928	0.088205	-0.034561	-0.248215	-0.245368	-0.08551	-0.22	-0.42	-0.39	-0.28	-0.11	-0.13	-0.226	-0.336	-0.019
T26C11.6	T26C11.6	-0.129784	0.084882	0.182527	0.32802	0.067323	0.271805	0.161	-0.012	0.088	0.714371	0.160425	-0.129565	0.114278	-0.132732	0.101302	-0.32	-0.49	-0.61	-0.84	-0.29	0.04	-0.806	-0.708	-0.031
F28D1.1	F28D1.1	-0.140447	0.073021	0.119628	-0.019952	0.160322	0.002875	-0.162	0.157	0.021	0.345176	-0.024624	-0.017515	-0.152826	0.163436	-0.112587	-0.3	-0.28	-0.23	-0.26	-0.23	-0.29	-0.368	-0.438	0.043
ZC168.4	ZC168.4	0.049903	0.038966	0.097391	0.033375	0.087291	0.06005	-0.146	0.013	0.077	0.169532	0.01023	-0.051409	0.031384	0.012552	0.158418	-0.17	-0.41	-0.31	-0.32	-0.18	-0.43	-0.571	-0.204	0.452
C33H5.4	C33H5.4	-0.400219	0.162829	-0.175728	-0.193394	0.334092	-0.265855	-0.051	-0.415	0.084	-0.07719	-0.180579	-0.080736	0.059109	-0.234293	0.363769	-0.48	-0.73	-0.25	-0.2	0.02	-0.19	-0.783	-0.847	-0.429
B0495.6	B0495.6	0.001892	-0.078154	-0.577086	-0.351302	0.435811	-0.119441	0.184	-0.014	0.421	0.106176	-0.037931	0.071058	-0.147624	0.098756	-0.024278	-0.68	-0.37	-0.41	-0.41	-0.96	-0.79	-0.711	-0.383	-0.578
F26H9.1	F26H9.1	-0.43781	0.293369	-0.245051	0.13356	0.624318	-0.150578	-0.028	0.294	0.684	-0.132137	-0.33374	-0.195102	-0.199859	-0.256568	0.200868	-0.29	-0.64	-0.46	-0.34	-0.65	-0.5	-0.617	-0.706	-0.488
C05C8.1	C05C8.1	-0.17441	-0.003163	-0.095366	-0.00683	0.083502	-0.065869	0.294	-0.231	0.64	0.107427	-0.08744	4.4e-05	-0.215332	-0.039052	-0.191676	-0.6	-0.04	-0.21	-0.39	-0.41	-0.41	-0.813	-0.094	-0.144
C14B1.5	C14B1.5	-0.161872	0.047207	0.041934	0.089232	0.156729	-0.117034	0.233	-0.136	0.497	-0.046419	0.249757	0.187408	-0.108279	-0.189605	0.214281	-0.58	0.06	-0.3	-0.14	-0.36	-0.5	-0.754	-0.223	0.091
M01E5.4	M01E5.4	0.095076	0.172441	0.115258	-0.004984	-0.065461	0.184421	0.338	-0.413	0.42	-0.020356	-0.086811	-0.221969	-0.361299	-0.123033	-0.177823	-0.34	-0.1	-0.17	-0.29	0.03	-0.38	-0.525	-0.527	-0.013
F38H4.9	F38H4.9	-0.059407	-0.08052	-0.105497	0.054678	0.094523	0.214624	0.158	-0.082	0.261	-0.013595	-0.113158	-0.103667	-0.135245	-0.034678	-0.102577	-0.12	-0.53	-0.07	-0.04	0.01	0.07	-0.36	-0.025	0.023
F49E11.1	F49E11.1	-0.036006	0.014937	-0.2075	0.035557	0.035491	0.137278	0.195	-0.074	0.596	0.251521	-0.051002	-0.005503	-0.22784	-0.058501	-0.265428	-0.18	-0.64	-0.43	-0.23	-0.11	-0.07	-0.521	-0.335	-0.053
H25P19.1	H25P19.1	-0.087819	-0.088724	-0.305782	0.15941	0.025032	0.106145	0.03	0.2	0.207	-0.025695	-0.225772	-0.206639	-0.127246	0.064143	0.122942	0.09	-0.52	-0.09	-0.33	-0.03	-0.31	-0.488	-0.271	0.376
C07A12.3	C07A12.3	-0.388004	-0.192334	-0.418009	0.521493	-0.13513	-0.078647	-0.086	0.017	0.984	0.031507	-0.304483	-0.195128	0.132598	-0.22399	-0.105231	-0.43	-0.88	-0.6	-0.28	-0.75	-0.52	0.169	0.112	0.556
R107.6	R107.6	-0.102556	0.107735	-0.129724	0.055598	0.013524	-0.03979	-0.057	-0.123	0.429	-0.067586	0.001627	0.016683	-0.145357	-0.303835	-0.056176	-0.27	-0.5	-0.29	-0.06	-0.25	-0.17	-0.116	-0.304	0.132
T23G5.2	T23G5.2	0.00012	-0.06063	-0.001718	0.348011	-0.097512	0.103332	-0.364	-0.326	0.926	-0.024243	-0.197893	-0.124216	-0.174334	-0.074547	-0.033293	-0.72	-0.57	-0.54	-0.19	-0.32	-0.31	-0.604	-0.358	0.034
C49H3.6	C49H3.6	-0.156256	0.152497	-0.094889	-0.162154	0.305971	0.242306	0.011	0.16	0.595	-0.285991	0.298555	-0.060152	-0.125752	-0.183516	0.059146	-0.37	-0.25	-0.36	-0.4	-0.07	-0.51	-0.571	-0.498	-0.12
F02D10.6	F02D10.6	0.095814	0.104759	-0.119289	0.381318	-0.011705	0.599427	0.179	0.368	0.82	-0.080707	-0.066462	-0.1894	-0.097078	-0.179835	-0.016222	-0.97	-0.75	-0.68	-1.14	-0.38	-0.78	-0.513	-0.302	0.187
F45C12.15	F45C12.15	0.050054	0.060425	-0.064958	0.278633	-0.261434	0.174845	0.143	0.269	0.87	-0.237037	0.286791	-0.094309	-0.502785	-0.364485	-0.038497	-0.75	-0.5	-0.53	-1.11	-0.64	-0.55	-0.216	-0.9	0.091
R06F6.4	R06F6.4	-0.155317	0.136104	-0.060742	0.338205	0.269491	0.556457	-0.057	0.03	0.61	0.08055	-0.078879	-0.270656	0.151853	-0.250203	-0.01984	-0.22	-0.2	-0.19	-0.35	0.02	-0.3	-0.127	-0.255	-0.136
K04F10.7	K04F10.7	0.077129	0.070105	0.053269	0.051096	0.200527	0.088818	0.01	0.333	0.548	0.073357	-0.101571	-0.066812	-0.298698	-0.19979	-0.187248	-0.29	-0.28	-0.22	-0.29	-0.04	-0.5	0.065	-0.281	0.131
ZK20.5	ZK20.5	0.144119	0.023605	0.023781	0.006957	0.010125	0.088109	0.327	0.765	0.726	-0.222395	-0.102885	-0.140399	-0.093725	-0.302968	0.125069	-0.27	-0.09	-0.3	-0.06	-0.14	-0.75	-0.037	-0.138	0.332
W07A12.7	W07A12.7	-0.319379	-0.130121	-0.315382	0.340903	0.018775	0.057619	-0.272	0.346	0.392	-0.270253	-0.28936	-0.362947	-0.062067	0.017243	0.281474	-0.04	-0.36	-0.47	-0.72	-0.81	-0.9	0.302	-0.146	-0.336
ZK1320.1	ZK1320.1	-0.093465	-0.182309	-0.288465	0.586338	0.137931	0.342207	0.034	-0.035	0.739	-0.053166	-0.208885	-0.231216	-0.17924	-0.155369	-0.127474	-0.3	-0.15	-0.58	-0.46	-0.74	-0.82	0.009	-0.208	-0.383
C14A4.7	C14A4.7	1.06409	0.315471	0.04357	-0.336972	-0.164606	0.615761	-0.054	0.261	0.528	-0.002825	0.096101	-0.522097	-0.035711	-0.195113	-0.463355	-0.68	-0.24	-0.16	-0.03	-0.09	0.06	-0.506	0.223	0.594
F14F3.3	F14F3.3	0.160842	0.084979	-0.00472	-0.359428	0.204242	0.311334	0.041	0.661	0.3	-0.187889	-0.095771	-0.009309	-0.252052	-0.106969	-0.411569	-0.4	-0.33	-0.34	-0.03	-0.12	0.08	-0.571	0.139	0.331
C07E3.6	C07E3.6	0.602846	0.333413	0.15285	-0.367828	0.337184	0.289229	0.399	0.187	0.295	-0.392021	-0.051818	-0.157969	0.050765	0.201253	-0.218467	-0.13	-0.32	-0.32	-0.32	-0.44	-0.56	-0.701	-0.176	-0.041
C12D12.5	C12D12.5	1.14253	0.074511	-0.067581	-0.847455	-0.035843	0.114559	0.171	0.175	0.175	-0.666343	-0.177354	-0.465483	0.714709	-0.020606	-0.108972	-0.63	-1.19	-0.75	-0.38	-0.33	-0.27	-0.932	0.026	-0.257
R09E10.7	R09E10.7	0.355505	-0.124576	-0.205171	-0.265581	0.279573	0.154841	0.059	-0.014	-0.094	-0.27782	-0.069854	-0.10056	-0.086404	-0.189847	-0.516697	-0.34	-0.14	-0.74	-0.13	-0.21	-0.06	-0.657	-0.262	-0.108
T22B7.4	T22B7.4	1.36933	-0.109467	-0.13167	-0.895793	-0.065531	1.38724	0.27	0.504	0.064	-0.631802	0.240388	0.22818	-0.509184	-0.564975	-0.830549	-1.52	-0.69	-1.34	-0.38	-0.44	-0.57	-1.053	-0.302	-0.45
C05E11.1	C05E11.1	-0.031676	0.012135	-0.292365	0.1919	-0.104016	0.187873	-0.095	0.317	-0.241	0.150497	0.188292	-0.02991	-0.208536	-0.297462	-0.61394	-0.39	0.03	-0.34	-0.19	-0.64	-0.56	-0.606	-0.056	0.102
C43H6.7	C43H6.7	0.252725	0.194879	-0.098854	0.109669	0.166047	0.369994	-0.102	0.484	-0.462	-0.129976	-0.226627	-0.204315	-0.340215	-0.050027	-0.508703	-0.63	-0.11	-0.45	-0.19	-0.21	-0.21	-0.991	0.149	0.171
F52E4.7	F52E4.7	0.329227	-0.042322	0.138528	-0.121572	0.055566	0.098176	0.118	0.609	-0.154	-0.025198	0.125935	0.016527	-0.045092	-0.135951	-0.08683	-0.43	-0.2	-0.36	-0.36	-0.42	-0.4	-0.559	0.147	0.072
C16C10.10	C16C10.10	0.368651	0.201091	-0.092591	0.266566	-0.252826	-0.234123	0.257	0.283	0.52	0.081097	0.193792	0.125412	-0.224085	-0.478773	-0.108369	-0.68	0.26	-0.02	-0.3	-0.2	-0.15	-0.278	-0.116	0.257
F53A3.2	F53A3.2	0.145579	0.298225	-0.185897	0.066031	0.108158	-0.097885	0.249	0.365	0.299	0.076735	0.217834	0.065464	-0.202854	-0.195143	-0.098561	-0.43	-0.04	-0.26	-0.35	-0.28	-0.28	-0.351	-0.432	0.283
F13E6.3	F13E6.3	0.556843	0.334964	-0.013958	0.552611	0.000626	0.303419	0.3	0.373	0.273	-0.376968	0.045509	-0.250423	-0.303619	-0.374594	-0.200231	-0.71	-0.41	-0.52	-0.41	-0.31	-0.23	-0.855	-0.183	0.385
F37B12.3	F37B12.3	0.254117	0.094641	0.292654	0.198015	0.044406	-0.002064	0.677	0.314	0.166	0.062714	-0.046169	-0.199774	-0.282021	-0.26921	-0.15832	-0.47	-0.2	-0.19	-0.17	-0.05	-0.19	-0.533	-0.355	0.239
ZC13.1	ZC13.1	0.43971	0.157748	0.289487	0.091322	0.028021	-0.025723	0.387	0.408	-0.112	0.170079	-0.022744	-0.201134	-0.187219	-0.389878	-0.33294	-0.33	-0.43	-0.35	-0.21	-0.24	-0.36	-0.248	-0.45	0.225
C17G10.2	C17G10.2	0.339815	0.399285	-0.069481	-0.131049	-0.224708	-0.00717	0.083	0.072	-0.022	0.065457	0.283436	0.267134	-0.263439	-0.21468	0.048111	-0.44	-0.45	-0.42	-0.08	-0.18	-0.29	-0.619	-0.586	-0.309
C49F5.2	C49F5.2	0.458873	0.547454	-0.186055	0.168045	0.376681	0.169634	0.076	0.111	-0.474	0.325056	-0.009167	0.068786	0.263757	-0.141024	-0.418297	-0.76	-0.61	-0.67	-0.24	-0.14	-0.3	-0.791	-0.324	-0.264
F53B3.1	F53B3.1	0.566468	0.25821	0.083154	-0.000366	0.125005	-0.108143	0.006	0.259	-0.37	0.163444	0.119422	0.252979	0.026341	-0.070245	-0.031118	-0.72	-0.52	-0.49	-0.43	-0.08	-0.52	-0.798	-0.231	0.021
F59A1.8	F59A1.8	1.08665	0.420524	0.527753	0.177358	0.090069	-0.131214	-0.109	0.043	-0.5	0.055972	0.305632	0.797582	0.03219	0.234298	0.05068	-0.93	-0.52	-0.74	-0.16	-0.39	-0.58	-0.801	-0.211	-0.02
C41G7.1	C41G7.1	0.921928	0.541944	0.742831	0.200391	0.468214	0.19691	0.472	0.349	0.077	0.408423	0.238102	0.019777	-0.352852	-0.29554	0.018792	-0.93	-0.09	-0.15	-0.16	-0.19	-0.17	-1.006	-0.368	-0.317
ZC376.4	ZC376.4	0.753881	0.979587	0.302703	-0.113363	0.089686	-0.08167	0.569	0.203	-0.353	0.062548	0.202951	0.172532	-0.136066	0.027964	-0.212748	-1.11	-0.2	-0.52	-0.29	-0.46	-0.29	-1.152	-0.102	-0.136
ZK1127.4	ZK1127.4	0.42438	0.39506	0.415475	0.1259	-0.010825	0.01227	0.07	-0.133	-0.238	0.081045	-0.065419	0.083126	-0.34072	-0.103556	-0.155589	-1.01	-0.13	-0.41	-0.05	-0.14	-0.17	-0.633	-0.139	-0.229
R03G8.6	R03G8.6	0.34044	0.504051	-0.024279	0.598692	0.191652	-0.038756	-0.122	-0.198	-1.038	0.084987	-0.190411	-0.119973	-0.782518	0.169622	-0.48046	-1.02	-0.72	-1.04	-0.09	-0.41	-0.23	-0.849	-0.134	-0.417
T03D3.1	T03D3.1	-0.270752	0.326346	0.552005	0.214026	0.248726	-0.055318	-0.138	0.312	-0.216	-0.128153	-0.1781	0.056277	-0.655351	-0.005604	-0.414417	-2	-0.72	-1.78	0.3	-0.55	-0.21	-0.619	-0.228	-0.39
F39H12.1	F39H12.1	0.41761	0.074703	0.951007	-0.068888	0.470433	-0.576798	-0.122	0.107	-0.173	-0.013431	0.207581	0.088726	0.002338	-0.334219	-0.531724	-0.52	-0.1	-0.57	-0.37	-0.3	-0.12	-0.889	-0.188	0.364
K10D2.7	K10D2.7	0.565999	0.164741	0.80777	-0.226379	0.162374	-0.165119	0.102	0.108	0.123	0.303405	-0.022423	0.109789	-0.31336	-0.286095	-0.439982	-0.38	0	-0.14	0.01	-0.08	0.15	-0.613	0.045	0.029
F59A1.7	F59A1.7	0.206749	0.292904	0.582385	-0.381977	-0.007667	-0.305296	0.275	0.12	0.006	0.662453	0.124107	0.32481	-0.290738	-0.032046	-0.172681	-0.65	-0.03	-0.18	-0.06	-0.06	-0.2	-0.715	0.183	0.423
D1005.4	D1005.4	0.49194	0.778228	0.88825	0.173671	-0.032473	-0.446941	0.02	0.004	-0.037	0.036988	0.11528	0.197379	-0.579839	-0.518892	-0.405066	-1.18	-0.63	-0.61	-0.09	-0.03	0.3	-0.062	-0.039	0.265
F52C12.2	F52C12.2	0.033247	0.446011	0.203086	-0.032235	0.003184	-0.280486	-0.059	0.031	-0.274	0.06351	0.037351	0.25929	-0.329127	-0.23784	-0.173415	-0.64	-0.09	-0.16	-0.05	0.07	-0.01	-0.409	-0.15	-0.111
R03A10.1	R03A10.1	-0.049556	0.661108	0.141387	-0.736521	-0.288624	-0.590126	0.247	0.439	0.123	0.404002	-0.156842	0.100462	-0.550768	-0.656624	-0.89189	-0.66	-0.72	-0.72	-0.42	-0.36	-0.39	-0.957	-0.037	0.092
T23C6.1	T23C6.1	-0.044472	0.407636	0.343974	-0.103877	0.065989	-0.206426	0.229	0.296	0.365	-0.016776	0.119206	0.347387	-0.288585	-0.454992	-0.514897	-0.63	-0.54	-0.2	-0.15	-0.05	-0.09	-0.824	-0.221	0.157
T23F11.4	T23F11.4	0.280434	0.142575	0.662933	-0.043255	-0.219966	-0.630887	0.344	0.187	0.05	-0.167315	0.083975	-0.07139	-0.340733	0.192438	-0.694593	-1.14	-0.27	-0.75	-0.5	-0.73	-0.4	-0.375	-0.37	-0.353
T27A8.2	T27A8.2	0.718648	0.540044	0.812656	-0.362193	-0.366759	-0.653258	0.44	0.323	0.446	-0.124134	0.023835	0.041416	-0.590509	-0.640324	-0.239961	-1.44	-0.76	-0.66	-0.42	-0.64	-0.2	-0.513	-0.521	-0.606
T25B9.8	T25B9.8	0.119979	0.949831	0.667891	0.041906	-0.065738	-0.50674	0.519	0.339	0.553	0.155892	0.210928	-0.150737	-0.452969	-0.542617	-1.06853	-0.6	-0.17	-0.5	-0.2	-0.48	-0.07	-0.438	-0.155	-0.478
C37A2.8	C37A2.8	0.282413	-0.107603	-0.042348	-0.061185	0.066726	0.156181	-0.054	-0.241	-0.068	0.106411	0.277463	0.245357	-0.03557	-0.249328	-0.081194	-0.33	0.01	-0.07	-0.06	-0.06	-0.26	-0.123	-0.32	-0.221
B0303.14	B0303.14	0.508196	0.093153	0.947945	-0.291055	0.6015	0.045665	0.222	0.092	0.152	0.491793	0.311281	0.244288	-0.187326	-0.243202	-0.449295	-0.57	-0.16	-0.58	-0.19	-0.16	-0.07	0.269	-0.344	-0.637
F52E10.1	F52E10.1	0.388632	0.572184	0.685601	0.201558	0.25808	-0.214536	0.235	0.127	0.127	0.225758	0.45182	0.351109	-0.11267	-0.063905	-0.292567	-0.72	-0.3	-0.58	-0.57	-0.65	-0.43	0.156	-0.425	-1.262
R07C3.2	R07C3.2	-0.09779	0.210581	0.38839	-0.412893	0.929412	-0.806449	0.309	0.515	0.302	0.555519	0.60295	0.564131	-0.167731	0.245264	-0.418396	-0.55	-0.53	-0.9	-0.81	-0.09	-0.05	0.238	-1.029	-1.139
F45G2.7	F45G2.7	0.15111	0.310698	0.211474	0.071538	0.414394	-0.158331	0.115	-0.175	-0.191	0.349394	0.27104	0.262249	-0.148779	0.01439	-0.019901	-0.51	-0.17	-0.11	-0.25	-0.12	-0.18	0.037	-0.29	0.024
C08A9.7	C08A9.7	-0.056326	0.063088	0.452243	0.078714	-0.042756	0.032674	0.112	0.073	0.273	-0.233768	-0.270013	0.181268	-0.195457	-0.217901	-0.012465	0.28	-0.34	-1.53	0.03	0.2	-0.57	-0.035	-0.37	-0.189
F19C7.3	F19C7.3	0.273151	-0.470436	-0.213992	0.706346	-0.555485	-0.23476	0.166	0.354	-0.34	-0.437873	0.568796	0.961318	-0.634459	0.090056	-0.289363		-1.48	-1.43	-0.5	-0.46	-0.01	-0.404	-0.272	-0.398
F55A8.1	F55A8.1	0.030162	-0.042457	-0.137819	0.067358	-0.264532	0.103705	-0.012	0.344	0.135	-0.306937	0.142199	0.315206	0.001406	0.182495	-0.075008	-0.21	-0.59	-0.77	-0.3	-0.05	-0.47	-0.211	-0.241	0.041
C23H4.6	C23H4.6	-0.171243	-0.566273	-0.498155	-0.369576	0.328199	0.265159	-0.089	0.062	-0.004	0.147521	0.735464	0.9027	0.275597	-0.17035	0.222138	-0.69	-0.62	-0.87	-0.69		-0.87	0.409	-0.206	-0.51
K08A8.3	K08A8.3	0.07414	-0.783325	-0.293591	-0.038673	0.049842	0.067553	0.019	-0.219	-0.053	0.240515	0.142883	0.427815	0.135234	0.276795	-0.175415	-0.64	-0.24	-1.04	-0.54	-0.17	-0.52	0.451	-0.18	-0.747
B0336.4	B0336.4	-0.250188	-0.03965	-0.310454	0.026969	0.110304	-0.328268	0.006	0.203	0.02	0.260281	-0.324991	-0.351831	-0.397003	-0.442442	-0.553794	-0.28	-0.4	-0.63	-0.09	-0.04	-0.01	-0.131	-0.533	-0.342
C31E10.6	C31E10.6	-0.445961	-0.400689	-0.45139	-0.090635	-0.245567	-0.21708	0.194	0.314	0.233	0.356118	0.167717	-0.098379	-0.419219	-0.549753	-0.500065	0.11	-1.02	-1.37	-0.48	-1.24	-0.29	0.08	-0.525	-0.751
F09C8.2	F09C8.2	-0.252085	-0.173447	-0.679542	-0.147145	-0.165732	-0.042765	0.03	-0.072	-0.062	0.092166	0.100653	0.373407	-0.45744	-0.232686	-0.792694	-0.06	-0.43	-0.65	-0.48	-0.29	-0.41	0.13	-0.074	-0.783
C41H7.6	C41H7.6	0.133028	-0.02764	-0.224297	0.034685	0.029821	-0.274297	0.139	-0.146	0.029	-0.151963	0.303796	0.214327	0.007061	-0.052585	-0.284857	-0.1	-0.27	-0.43	-0.51	-0.23	-0.37	-0.039	-0.604	-0.591
F25F2.2	F25F2.2	0.084274	-0.156557	-0.273484	-0.013868	-0.177701	0.013947	0.176	0.083	0.116	-0.233951	0.126115	0.184838	-0.115949	-0.117712	-0.374619	-0.4	-0.47	-0.72	-0.39	-0.32	-0.38	0.052	-0.136	-1.194
Y51H1A.7	Y51H1A.7	0.082856	-0.149373	-0.217308	-0.16232	-0.321014	0.021686	-0.05	0.094	0.116	-0.493384	0.188796	0.112347	-0.192961	-0.30005	0.123856	-0.45	-0.57	-0.15	-0.13	-0.14	-0.35	-0.009	-0.602	-1.396
F16H11.3	F16H11.3	0.272661	-0.035989	0.293329	-0.127721	-0.234958	0.537398	0.323	0.357	0.477	0.223432	-0.006284	-0.095086	-0.533264	-0.53127	-0.583459	-0.72	-0.65	-0.72	-0.72	-0.43	-0.96	-0.288	-1.006	-0.98
F31B9.3	F31B9.3	0.189043	0.186498	0.075335	-0.475333	0.01746	0.090611	0.175	0.145	0.3	0.38551	0.543424	0.072558	-0.278265	-0.62087	-0.502076	-0.84	-0.74	-0.64	-0.65	-0.5	-0.82	-0.168	-0.444	-0.119
F32A6.4	F32A6.4	-0.011081	0.091556	-0.170047	0.040044	-0.034087	0.030474	0.139	0.13	0.222	0.192317	0.054828	-0.333767	-0.257189	-0.322351	-0.107944	-0.35	-0.63	-0.37	-0.27	-0.23	-0.44	-0.191	-0.063	-0.571
K08H2.3	K08H2.3	0.207507	-0.055051	0.174705	-0.399489	0.095166	0.125987	0.141	-0.025	-0.069	0.252494	0.037764	-0.206337	-0.126895	-0.378749	-0.230778	-0.52	-0.71	-0.45	-0.7	-0.2	-0.49	-0.05	-0.158	-0.921
F36H5.4	F36H5.4	0.453493	0.112019	-0.071248	0.010965	-0.035529	1.04564	0.162	0.617	0.529	0.265997	0.398912	0.474042	0.057661	0.155969	-0.027102		-0.6	-2.12	-0.75	-0.92	-1.3	0.486	-0.228	-0.589
K09E3.7	K09E3.7	0.342951	0.273038	0.37354	0.080397	0.059699	0.298715	0.068	0.386	0.583	0.154616	0.02195	-0.197066	0.123417	-0.097213	0.091148	-0.58	-0.76	-1.05	-1.02	-1.1	-0.67	-0.346	-0.276	-1.188
ZK484.4	ZK484.4	-0.306618	0.209253	-0.382368	0.273483	-0.297202	0.29958	0.145	0.247	0.268	0.428647	-0.257313	-0.316624	-0.219154	0.068765	-0.274437	-0.59	-0.61	-0.99	-0.45	-0.4	-0.41	-0.097	-0.349	-0.808
T07D3.7	T07D3.7	-0.039153	0.111721	0.1248	-0.030622	-0.093968	0.211465	-0.032	-0.163	0.17	0.037741	-0.012907	0.177066	-0.118645	-0.10706	-0.170671	-0.2	-0.69	-0.68	-0.04	-0.73	-0.47	0.252	-0.769	-0.916
T20G5.1	T20G5.1	-0.033567	0.04502	0.011503	0.1801	0.110709	0.35642	0.222	-0.131	0.037	0.311315	0.125713	0.055414	-0.224576	-0.250465	-0.091627	-0.22	-0.66	-0.35	-0.13	-0.51	-0.35	0.03	0.102	-0.759
F54B11.3	F54B11.3	-0.056972	-0.226651	0.089365	0.183288	0.112867	0.481625	0.143	-0.157	-0.085	-0.071516	0.145781	0.178891	-0.040738	0.258586	-0.348325	-0.03	-0.05	-0.28	-0.23	0.05	-0.81	-0.186	-0.333	-1.178
M02D8.3	M02D8.3	0.031377	-0.492104	-0.285105	-0.216725	0.017089	0.390057	0.03	-0.353	-0.368	0.06219	0.186354	0.139204	-0.308847	-0.063622	-0.157145	-0.38	-0.41	-0.4	-0.28	-0.13	-0.16	-0.226	-0.163	-0.946
R11B5.1	R11B5.1	-0.069734	-0.11832	-0.210063	-0.024706	0.060434	0.734451	-0.028	-0.099	0.132	-0.026227	-0.112937	-0.046079	-0.344427	0.042022	-0.34072	-0.21	-0.48	-0.5	-0.2	-0.04	-0.59	-0.633	0.157	-0.834
F23F1.5	F23F1.5	-0.078976	0.122482	-0.325356	0.133596	0.077592	0.029451	0.023	0.288	0.333	0.055752	0.310644	-0.043604	-0.204374	0.042947	-0.469941	-0.13	-0.88	-0.15	-0.04	-0.29	-0.63	0.174	-0.155	-0.094
W09G10.4	W09G10.4	0.050087	0.158107	-0.120005	0.051918	0.090498	0.082105	-0.042	0.166	0.341	-0.152532	0.104749	0.252054	-0.04457	-0.160112	-0.249813	0.07	-0.4	-0.26	-0.32	0	-0.3	0.193	0.001	-0.371
Y40B1B.8	Y40B1B.8	-0.130807	0.281701	-0.110249	-0.175689	0.199662	-0.166687	0.116	0.374	0.907	0.044535	0.188051	0.157251	-0.229956	-0.186551	0.110204	0.44	-0.36	-0.35	-0.43	-0.13	-0.68	0.318	-0.173	-0.582
C04F5.7	C04F5.7	0.589769	0.606729	0.032246	-0.309438	0.60706	0.581266	-0.025	0.305	-0.068	-0.057223	0.120907	0.046807	-0.293236	0.154959	-1.44202	-0.53	-1.08	-0.41	-0.53	-0.57	0.35	-0.366	-0.077	-1.544
C04G6.5	C04G6.5	0.828176	0.43043	0.024482	-0.352374	-0.009884	-0.173265	-0.317	-0.209	-0.053	0.164786	-0.234289	-0.589846	-0.404561	-0.191551	-0.535588	-0.71	-0.32	-0.37	-0.06	-0.13	-0.74	-0.355	-0.423	-1.165
F22D3.6	F22D3.6	0.208077	0.522015	0.325	-0.031025	0.08071	0.191065	-0.001	0.021	0.102	-0.011706	-0.036963	-0.23248	-0.142665	-0.051075	-0.206032	-0.41	-0.03	-0.15	-0.03	-0.11	-0.06	0	0.034	-0.796
C05D9.5	C05D9.5	0.241	-0.025317	0.310547	0.362067	0.046832	0.171132	0.458	0.274	-0.488	-0.324247	-0.246616	-0.288126	-0.314988	0.117254	-0.735087	-0.75	-0.28	-0.42	0.05	-0.29	-0.23	-0.012	0.033	-1.074
T23B12.2	T23B12.2	0.273922	0.153643	0.21861	0.082631	-0.030544	0.303668	-0.082	-0.396	-0.427	-0.181834	-0.101714	-0.131833	-0.319752	-0.073546	-0.157197	-0.91	-0.49	-0.26	-0.07	-0.04	0.08	0.141	0.045	-0.881
C29F7.1	C29F7.1	0.134641	-0.322308	0.288442	-0.404028	-0.540294	-0.461491	-0.097	0.037	-0.29	0.031601	-0.5694	0.319435	-0.222544	-0.446948	-0.215045	-0.76	-0.42	-0.18	0	-0.12	0.05	-0.229	-0.318	-0.751
H14A12.5	H14A12.5	0.217465	-0.074269	0.165356	0.021568	-0.236602	-0.468925	0.08	0.115	-0.281	-0.025657	0.021032	-0.126054	-0.268974	-0.592937	-0.04417	-1.1	-0.56	-0.6	0.12	-0.01	-0.26	0.227	0.247	-0.801
T08A9.7	T08A9.7	-0.046619	0.170736	0.161731	-0.383035	-0.074576	-0.245073	0.1	-0.039	0.214	0.018214	-0.127379	-0.288814	-0.450684	-0.326761	-0.049614	-0.6	-0.32	-0.11	0.14	-0.19	-0.36	0.115	0.073	-0.637
C07A9.6	C07A9.6	0.64139	0.28599	0.127117	0.35835	0.644622	0.24898	-0.134	-0.502	0.04	0.221633	-0.374343	-0.391074	0.141836	-0.151369	-0.07163	-0.4	-0.66	-0.33	-0.46	-0.34	-0.34	-0.017	-0.219	-0.429
K02D10.4	K02D10.4	0.89782	0.154356	0.901912	0.034945	0.492818	0.057599	0.031	-0.059	0.112	0.230283	-0.207378	-0.431917	-0.073559	-0.574674	-0.456432	-0.28	-0.56	-0.81	-0.73	-0.59	-0.55	-0.241	0.011	-0.667
C50E3.5	C50E3.5	0.305181	0.17713	0.018511	-0.059248	0.055998	0.016195	0.17	0.099	0.295	-0.053487	0.013138	-0.295819	-0.169678	-0.618432	0.384781	-0.01	-0.49	-0.16	-0.19	-0.03	-0.14	-0.274	-0.211	-0.394
Y26E6A.2	Y26E6A.2	0.351576	0.26759	0.622398	0.334068	-0.071618	0.25071	0.087	0.089	0.373	-0.00354	0.176528	-0.45171	-0.27891	-0.294315	0.0502	-0.01	-0.91	-0.22	-0.34	-0.34	-0.1	-0.066	0.066	-0.342
F45C12.12	F45C12.12	1.11497	0.563607	0.065711	-0.968434	-0.859371	-0.768964	0.188	0.328	0.034	-0.431496	0.232428	-0.032361	-0.300599	-0.340728	0.031251	-0.79	-0.68	-0.43	-0.58	-0.17	-0.5	-0.204	-0.346	-0.388
T10B11.7	T10B11.7	0.413664	0.419282	0.278074	-0.419709	-0.295562	-0.456182	-0.117	0.147	0.127	-0.246513	-0.104791	-0.467159	-0.341814	-0.171284	-0.153928		-0.66	-0.85	-0.84	-0.42	-0.61	0.052	-0.252	-0.082
R13A5.7	R13A5.7	0.181606	-0.073577	-0.412911	-1.0268	-0.524531	-0.571953	0.338	0.271	0.505	-0.007893	0.265149	-0.015792	-0.38534	-0.597737	-0.242044	-0.45	-0.55	-0.56	-0.56	-0.64	-0.64	-0.402	-0.322	-0.198
T24C2.2	T24C2.2	1.07252	0.38456	0.626785	-0.538548	-0.390219	-0.32566	0.03	0.738	1.032	-0.310808	0.19633	-0.148384	-0.161043	-0.229364	-0.366939	-0.51	-0.55	-0.2	-1.2	-0.5	-0.39	-0.546	-0.379	-1.068
T26E3.3	T26E3.3	0.224519	0.492019	0.436074	-0.068356	-0.005031	0.002834	0.048	0.306	0.531	-0.082046	-0.145049	-0.303261	-0.412488	-0.209346	-0.319235	-0.15	-0.41	-0.32	-0.25	-0.18	-0.18	-0.458	-0.448	-0.584
ZK1236.3	ZK1236.3	0.153179	0.145672	0.272964	-0.1109	-0.239647	-0.133888	-0.24	-0.131	0.406	-0.021649	0.110907	-0.223973	-0.378525	-0.28663	-0.361286	-0.22	-0.22	-0.37	-0.2	-0.3	-0.21	-0.404	-0.309	-0.102
B0207.12	B0207.12	0.356789	-0.352296	-0.479313	-0.153501	0.06671	-0.421261	0.219	0.003	0.171	0.716335	0.173855	-0.338118	-0.212981	0.080027	0.01913	-1.16	-0.31	-0.22	-0.05	0.23	0.12	0.738	-0.014	-0.031
F09E5.8	F09E5.8	-0.156481	-0.058964	-0.116723	0.157182	-0.186277	-0.27164	0.323	0.195	0.208	0.142281	0.044026	0.280422	-0.193481	-0.109532	-0.081926	-0.57	-0.19	0.07	0	-0.19	-0.07	0.019	-0.066	-0.204
C10F3.5	C10F3.5	0.111201	0.094728	-0.427247	-0.271723	0.299338	-0.439366	0.27	0.149	0.241	0.559292	0.250919	0.356045	-0.126979	-0.032822	-0.407664	-0.7	0.07	-0.25	-0.22	-0.26	-0.4	-0.16	0.185	-0.542
F57C2.4	F57C2.4	-0.040894	0.056052	-0.055808	-0.090767	0.039667	-0.533674	0.145	0.139	0.327	0.683011	0.396624	0.131381	-0.301744	-0.108915	-0.210372	-0.79	-0.17	0.09	0.11	-0.33	-0.02	0.044	-0.012	-0.45
R04B5.4	R04B5.4	-0.112877	0.010221	0.030122	-0.330861	0.110437	-0.885273	0.444		-0.146	0.62017	0.066522	0.080604	-0.300677	-0.20885	-0.236282	-0.84	-0.38	-0.6	-0.39	-0.22	-0.12		0.013
C07E3.9	C07E3.9	-0.145812	-0.108527	0.039198	-0.150103	0.160817	-0.162867	0.178	0.138	0.32	0.493277	-0.298393	-0.116781	-0.223361	-0.188322	-0.334633	-1.25	0.17	-0.21	-0.21	-0.34	-0.47	-0.599	-0.206	-0.427
C18E9.4	C18E9.4	0.02082	0.016585	0.171352	-0.041708	0.087753	-0.172254	-0.109	0.297	0.452	0.481209	-0.043643	0.120018	-0.262751	0.009186	-0.09404	-0.69	0.15	-0.13	-0.05	-0.35	-0.17	-0.285	-0.004	-0.327
B0432.2	B0432.2	0.159401	-0.177632	-0.086291	0.000199	0.144394	0.069202	0.098	0.292	0.368	0.18612	-0.051925	-0.1257	-0.002307	-0.095796	0.138461	-0.55	0.23	-0.11	-0.12	-0.14	-0.13	-0.248	-0.214	0.119
K06A5.6	K06A5.6	0.052461	-0.092836	-0.062983	0.047365	-0.062373	-0.062414	0.288	0.545	0.677	0.346277	-0.077215	-0.181659	-0.176122	-0.365869	-0.098566	-0.92	0.12	-0.11	-0.21	-0.42	-0.26	-0.109	-0.16	-0.24
C40H1.6	C40H1.6	-0.058585	-0.239953	-0.111326	0.187117	0.026741	-0.016227	0.487	0.296	0.644	0.242819	-0.006183	0.179312	-0.229167	-0.184388	-0.071401	-0.85	0.13	-0.28	-0.12	-0.29	-0.16	0.238	0.328	0.241
R10E4.9	R10E4.9	-0.035473	-0.041395	-0.095595	0.153969	0.055919	0.059142	0.178	0.158	0.365	-0.017385	-0.070291	-0.020609	-0.237524	0.044471	-0.181144	-0.86	0.09	-0.3	0.04	-0.18	-0.19	0.092	0.153	-0.308
Y37H9A.6	Y37H9A.6	-0.324256	-0.152559	0.406956	-0.154191	0.285784	-0.031158	0.277	0.314	0.622	-0.008986	0.233642	0.041742	0.033637	-0.157896	0.078125	-0.91	0.16	-0.28	-0.21	-0.28	-0.23	-0.044	0.033	0.285
F15A2.5	F15A2.5	-0.037016	-0.135934	0.06332	-0.201414	-0.110278	1.03227	-0.048	0.257	0.314	0.605311	0.638405	0.591798	0.42763	0.434844	0.021094	-0.98	-0.63	-0.2	-0.13	0.03	-0.15	-0.246	0.095	-0.095
F42F12.4	F42F12.4	-0.233318	0.15922	-0.010666	0.226753	0.164994	0.36125	-0.088	-0.186	0.335	0.472124	0.232707	0.06624	0.046875	0.017647	-0.055913	-0.94	-0.17	-0.16	0.01	-0.14	-0.37	-0.221	0.712	0.233
W02A11.2	W02A11.2	-0.070649	0.060022	0.287922	0.119822	0.244105	0.293853	0.271	0.043	0.306	0.517788	0.523197	0.164539	0.053961	0.254327	0.045838	-0.88	0.05	-0.04	0.03	-0.36	-0.27	-0.158	0.02	0.187
F35C12.3	F35C12.3	0.118291	0.074663	0.539165	-0.156228	-0.35748	0.40217	0.045	-0.184	0.172	1.36841	-0.036493	-0.107746	-0.167421	-0.187207	-0.058379	-1.08	-0.22	-0.22	0.17	-0.45	-0.32	0.115	0.107	-0.136
T20D4.19	T20D4.19	0.057662	0.057662	0.057662	0	0	0	0.089	-0.054	0.139	1.84428	0.325195	-0.059347	-0.417756	0.264977	0.544396	-1.11	0.11	-0.26	-0.1	-0.09	-0.31	-0.088	-0.245	-0.116
T08A9.9	T08A9.9	0.041728	-0.12049	0.085676	0.421387	-0.065509	0.081028	0.404	0.023	0.1	1.63768	-0.003013	0.02988	-0.274491	0.122528	-0.295893	-0.49	-0.12	-0.26	-0.04	-0.4	-0.26	-0.299	0.28	-0.223
R09G11.1	R09G11.1	0.015192	-0.251272	0.545016	-0.456086	0.07632	-0.052509	0.112	0.187	-0.048	1.22566	0.245933	-0.11239	-0.291929	0.034661	-0.538475	-0.74	-0.4	-0.38	-0.1	-0.31	-0.1	-0.032	0.045	0.141
K04G2.1	K04G2.1	-0.053644	0.023809	0.006932	-0.123774	0.052611	-0.031623	0.33	0.247	0.583	0.961605	0.235918	0.290927	0.027916	-0.053683	0.097512	-0.77	-0.17	-0.08	0.08	0.05	-0.24	0.484	0.138	-0.088
K01A11.2	K01A11.2	0.015771	0.025215	-0.109529	0.076423	0.169666	0.486856	0.157	0.116	0.27	0.935034	0.129655	0.547651	-0.228164	-0.155061	-0.152496	-0.94	0	-0.1	-0.02	-0.04	-0.1	-0.059	-0.233	-0.053
ZC395.7	ZC395.7	-0.016711	0.089296	-0.274	0.346509	0.099251	0.243962	0.265	0.349	0.431	0.822725	0.102342	0.300739	-0.211967	-0.150247	0.002093	-0.72	-0.04	-0.59	-0.31	-0.15	0.04	-0.144	0.004	0.336
C35D10.8	C35D10.8	-0.47505	-0.138626	-0.535055	-0.170451	0.082514	0.314554	0.057	0.103	-0.085	0.367364	0.410346	0.538287	-0.094893	-0.137445	0.181599	-0.76	-0.05	0.03	0.16	0.2	0.52	0.045	0.241	-0.068
Y44E3A.3	Y44E3A.3	-0.417706	-0.24651	-0.459947	-0.05416	0.004583	0.057049	0.251	0.314	0.154	0.567682	0.227364	0.697464	-0.242239	-0.341338	-0.257475	-0.62	0.27	-0.08	-0.03	-0.09	0.04	0.193	0.003	0.156
C14F5.4	C14F5.4	0.394182	0.067514	0.495585	0.201049	-0.317939	-0.385844	-0.001	0.14	-0.226	0.183154	-0.096695	0.044977	-0.215703	0.247788	-0.29313	-0.68	0.14	-0.15	-0.13	-0.09	-0.15	-0.146	0.42	0.397
R74.4	R74.4	0.11723	0.143399	0.263231	-0.058106	-0.037768	-0.296	0.574	0.116	-0.297	0.163125	0.004388	0.160396	-0.293955	0.152866	-0.088278	-0.73	-0.08	0.03	0.01	-0.03	-0.16	0.169	0.088	0.009
M04C9.3	M04C9.3	0.269202	0.353037	0.372619	-0.095528	-0.30583	-0.001882	0.149	0.286	-0.404	0.620907	-0.277443	-0.081452	-0.221727	0.057818	-0.234555	-0.53	0.09	0.12	-0.05	-0.15	0.07	-0.366	0.151	-0.189
C06A5.8	C06A5.8	0.108576	0.227952	-0.107384	-0.190995	0.215261	-0.173152	0.475	0.308	0.171	-0.187605	0.338076	0.218148	0.103525	-0.25155	-0.092673	-0.17	-0.16	-0.14	-0.16	-0.23	-0.42	0.104	-0.407	0.152
T10B11.3	T10B11.3	0.331385	0.01067	-0.063721	-0.370654	0.167227	-0.103721	0.399	0.321	0.387	-0.267168	-0.023135	-0.061622	0.244037	-0.241463	0.003521	-0.03	-0.17	-0.19	-0.11	0.01	-0.08	0.112	-0.127	0.145
C01G6.4	C01G6.4	0.315129	0.088094	-0.123386	-0.122972	-0.119894	0.002986	0.009	0.102	-0.083	-0.210739	0.116251	0.177795	-0.077009	-0.221568	0.038054	0.19	-0.14	-0.07	-0.14	-0.07	-0.25	0.062	-0.196	-0.152
B0281.4	B0281.4	0.528738	0.528738	0.134407	-1.01511	0.318317	0.411426	0.175	0.45	0.519	-0.203346	0.999373	0.226695	-0.091721	-0.497626	-0.230969		-0.8	-1	-0.51	-0.24	-0.23	-0.045	-0.569	-0.496
K02B9.2	K02B9.2	0.246285	0.544225	-0.042663	0.09265	0.580748	0.894037	0.372	0.148	0.23	-0.178155	0.479266	0.085917	-0.200155	-0.902941	0.30508	0.46	-0.6	-0.17	-0.46		-0.27	0.185	-1.009	-0.327
F53A2.8	F53A2.8	0.059298	0.18054	0.061443	-0.362179	-0.02307	-0.200978	-0.063	0.084	-0.072	-0.114393	0.159152	-0.057164	-0.121	-0.433864	-0.329598	0.06	-0.21	-0.08	-0.2	-0.02	-0.03	0.339	-0.786	-0.206
Y49E10.11	Y49E10.11	0.145469	0.083777	0.187075	-0.044004	-0.290456	0.031028	-0.019	0.052	0.222	-0.023851	0.154556	0.015647	-0.240287	-0.265508	-0.37784	0.03	-0.26	-0.08	-0.1	0.05	-0.15	0.208	-0.386	0.045
T24B8.7	T24B8.7	0.936757	0.404226	0.14075	-0.316079	-0.098298	0.314454	-0.08	-0.062	-0.047	0.728937	0.120981	-0.214419	-0.414482	-0.316998	-0.511889	0.29	-0.52	-0.48	-0.12	0.14	-0.12	0.091	-0.706	-0.071
C34D4.14	C34D4.14	-0.12326	-0.154328	0.119635	0.072396	0.047062	0.162352	0.104	0.362	0.286	0.450005	0.140439	-0.013561	-0.055505	0.218081	-0.322023	-0.2	-0.36	-0.1	0.01	0.11	-0.4	-0.028	-0.529	0
C18A3.1	C18A3.1	-0.193242	0.233299	-0.323818	0.061907	-0.081215	0.546362	0.327	0.838	-0.165	0.252376	0.161139	0.24837	-0.252125	-0.307361	0.08866	-0.66	-0.1	-0.24	-0.27	-0.25	-0.01	-0.494	-0.331	-0.105
T06H11.4	T06H11.4	0.045155	0.016766	-0.140408	0.168164	-0.068753	0.498335	0.348	0.496	-0.144	0.311222	0.216212	0.267782	0.064153	-0.057757	-0.009277	-0.22	-0.11	-0.41	-0.38	-0.36	-0.44	-0.711	-0.155	0.096
F17E9.13	F17E9.13	-0.070149	-0.088198	0.025295	0.170123	0.041942	0.283259	0.568	0.095	0.317	0.081152	0.233033	0.22722	-0.002064	-0.020069	-0.180665	-0.23	-0.42	-0.6	-0.02	-0.22	-0.11	-0.144	-0.51	-0.097
B0035.8	B0035.8	-0.047574	0.109943	0.048817	0.363764	-0.093264	0.530804	0.434	0.473	0.145	0.433517	0.476937	0.321623	0.304143	0.154742	0.021861	-0.13	-0.43	-0.6	-0.03	-0.16	-0.17	-0.355	-0.602	-0.683
F55G1.3	F55G1.3	-0.047574	0.109943	0.048817	0.363764	-0.093264	0.530804	0.633	0.569	-0.209	0.433517	0.476937	0.321623	0.304143	0.154742	0.021861	-0.24	-0.36	-0.49	0.02	-0.22	-0.28	-0.44	-0.9	-0.419
F54E12.4	F54E12.4	-0.047574	0.109943	0.048817	0.363764	-0.093264	0.530804	0.769	0.381	-0.279	0.433517	0.476937	0.321623	0.304143	0.154742	0.021861	-0.49	-0.36	-0.61	0.15	-0.09	-0.18	-0.279	-0.878	0.145
Y54E2A.12	Y54E2A.12	0.004151	0.107029	-0.098192	0.059503	-0.175386	0.450733	0.141	0.371	0.115	0.29398	0.26549	0.448631	0.014724	-0.107082	-0.0978	-0.12	-0.63	-0.44	-0.26	-0.08	-0.31	-0.149	-0.271	-0.071
F22B3.1	F22B3.1	0.154217	0.185096	0.368801	0.096546	0.039752	0.174385	0.728	0.312	0.487	0.532545	0.34798	0.419346	0.163243	-0.01881	-0.170209	-0.82	0.18	-0.57	0	-0.38	-0.45	0.308	-0.615	0.036
T23D8.5	T23D8.5	0.154217	0.185096	0.368801	0.096546	0.039752	0.174385	0.597	0.52	-0.056	0.532545	0.34798	0.419346	0.163243	-0.01881	-0.170209	-1.03	-0.4	-0.5	0.13	-0.33	-0.15	0.185	-0.563	0.043
F54E12.3	F54E12.3	0.154217	0.185096	0.368801	0.096546	0.039752	0.174385	0.85	0.366	0.329	0.532545	0.34798	0.419346	0.163243	-0.01881	-0.170209	-0.51	-0.16	-0.19	0.22	-0.02	0.08	0.261	-0.725	0.162
ZK131.4	ZK131.4	0.154217	0.185096	0.368801	0.096546	0.039752	0.174385	0.888	0.813	0.001	0.532545	0.34798	0.419346	0.163243	-0.01881	-0.170209	-0.6	-0.02	0.04	0.26	-0.04	-0.1	0.077	-0.617	0.013
T25G3.1	T25G3.1	0.181197	0.185879	0.603048	0.094551	0.093786	0.282687	0.401	0.33	0.197	0.384024	0.440887	0.179894	-0.040224	0.064165	0.122509	-0.17	-0.11	-0.23	-0.04	0.09	0.19	0.075	-0.286	0.085
C10G11.7	C10G11.7	0.001626	-0.00475	-0.079855	-0.028367	-0.000443	0.175634	0.63	0.119	0.043	-0.195496	-0.005821	0.012772	0.18554	0.265705	0.1023	-0.41	0	-0.49	-0.5	-0.23	-0.62	0.242	-0.651	-0.655
F22B3.2	F22B3.2	-0.006245	-0.051297	0.096413	-0.104946	-0.170445	0.063243	0.527	0.034	-0.279	0.07688	0.194713	0.150287	0.06588	0.271682	0.002023	-0.91	0.05	-0.79	0.02	-0.31	-0.4	0.07	-0.889	-0.285
F55G1.10	F55G1.10	-0.070149	-0.088198	0.025295	0.170123	0.041942	0.283259	0.688	0.167	-0.065	0.081152	0.233033	0.22722	-0.002064	-0.020069	-0.180665	-0.52	-0.1	-0.72	0.01	-0.18	-0.36	0.357	-0.498	-0.271
F08G2.3	F08G2.3	-0.006245	-0.051297	0.096413	-0.104946	-0.170445	0.063243	0.559	0.08	0.029	0.07688	0.194713	0.150287	0.06588	0.271682	0.002023	-0.16	-0.12	-0.23	0.11	-0.21	-0.09	0.192	-0.584	0.136
F55G1.2	F55G1.2	-0.006245	-0.051297	0.096413	-0.104946	-0.170445	0.063243	0.597	0.111	0.11	0.07688	0.194713	0.150287	0.06588	0.271682	0.002023	-0.23	-0.12	-0.36	0.05	-0.41	-0.32	0.027	-0.769	0.003
F54E12.1	F54E12.1	-0.006245	-0.051297	0.096413	-0.104946	-0.170445	0.063243	0.523	0.222	0.383	0.07688	0.194713	0.150287	0.06588	0.271682	0.002023	0.08	-0.03	-0.39	-0.02	-0.11	-0.16	-0.004	-0.744	-0.142
C02B10.4	C02B10.4	-0.017103	-0.021333	-0.040577	-0.053412	0.117894	0.096609	0.432	-0.136	-0.037	-0.069691	0.317426	0.051215	0.111451	-0.053928	0.181292	0	-0.26	-0.28	-0.16	-0.15	-0.2	-0.165	-0.521	0.242
Y37D8A.9	Y37D8A.9	0.088977	-0.026886	-0.039354	-0.008954	-0.060869	0.213471	0.805	0.161	0.043	-0.179153	0.01839	-0.099092	-0.069201	-0.200824	-0.056376	-0.16	-0.27	-0.33	-0.23	-0.31	-0.28	-0.155	-0.444	-0.105
Y75B12B.2	Y75B12B.2	0.188854	0.105069	0.094886	0.170792	-0.11355	0.08907	0.418	0.175	0	-0.279456	0.109432	-0.029366	-0.125581	0.112888	0.140236	-0.01	-0.08	-0.17	-0.08	-0.43	-0.45	-0.154	-0.288	0.007
H14A12.3	H14A12.3	-0.071671	-0.114452	-0.004901	0.135743	0.164259	0.316958	0.718	0.111	-0.246	0.203809	0.266558	0.111198	4.9e-05	0.221255	0.234471	0.13	-0.3	0	-0.01	-0.17	-0.2	0.037	-0.563	-0.226
F54E12.5	F54E12.5	-0.070149	-0.088198	0.025295	0.170123	0.041942	0.283259	0.501	0.179	0.227	0.081152	0.233033	0.22722	-0.002064	-0.020069	-0.180665	0.22	0.01	-0.01	0.12	-0.16	0.03	0.153	-0.58	-0.423
T23D8.6	T23D8.6	-0.070149	-0.088198	0.025295	0.170123	0.041942	0.283259	0.773	0.167	0.308	0.081152	0.233033	0.22722	-0.002064	-0.020069	-0.180665	0.08	-0.14	0.07	0.24	0.04	0.13	0.429	-0.657	0.157
ZK131.6	ZK131.6	-0.070149	-0.088198	0.025295	0.170123	0.041942	0.283259	0.65	0.247	0.314	0.081152	0.233033	0.22722	-0.002064	-0.020069	-0.180665	0.01	-0.18	-0.18	0.17	-0.23	-0.08	0.294	-0.593	0.162
C09D4.4	C09D4.4	-0.077615	-0.215888	0.337533	0.121166	-0.016926	0.327454	-0.158	-0.136	-0.028	0.037848	-0.207064	-0.283196	-0.221469	-0.26614	-0.02788	0.28	-0.18	0.04	-0.2	0.23	0.16	-0.274	-0.515	0.016
C37H5.8	C37H5.8	0.005997	-0.069648	0.157472	0.097828	0.133424	0.043552	-0.454	-0.336	-0.478	-0.080184	-0.435837	-0.429045	-0.415149	-0.465131	-0.264999	0.28	-0.18	0.05	-0.17	0.04	0.25	-0.36	-0.178	0.083
C25H3.8	C25H3.8	0.177563	0.423561	0.059204	0.22704	0.130801	0.188018	0.044	0.021	-0.5	0.309057	-0.18826	-0.007985	-0.259518	-0.138085	-0.250403	0.43	-0.26	0.27	0.03	0.11	0.2	-0.229	-0.37	0.148
F14B4.3	F14B4.3	0.191069	0.167202	0.234179	0.137854	0.281936	0.184297	0.084	-0.229	-0.626	0.246105	-0.184232	-0.065675	-0.48914	-0.391753	-0.268522	0.03	-0.44	-0.07	0.02	0.37	0.26	-0.134	-0.472	0.307
C15B12.7	C15B12.7	0.252568	0.196048	0.437796	0.06362	0.456804	0.149146	-0.39	-0.133	-0.17	0.098402	0.042361	0.0196	-0.044748	-0.170852	-0.366724	0.34	-0.28	0.13	0.1	0.8	-0.05	-0.468	-0.238	-0.309
W05E7.1	W05E7.1	0.58762	0.79941	0.38712	-0.212524	0.407884	-0.035585	-0.664	0.021	-0.105	-0.215291	-0.320297	-0.221134	-0.516593	0.065257	-0.117713	0.68	-0.01	0.13	-0.03	0.17	0.22	-0.604	-0.563	-0.199
ZK430.1	ZK430.1	0.506145	0.317875	0.151255	0.319722	0.604516	0.079753	-0.531	-0.213	0.03	-0.378231	-0.079624	-0.315247	-0.171342	-0.147684	0.057651	0.11	-0.17	-0.05	-0.01	0.33	0.07	-0.446	-0.533	-0.32
C15H11.9	C15H11.9	0.130757	-0.049524	0.119389	0.164895	-0.081911	0.011576	-0.122	-0.023	-0.523	0.25304	-0.187221	0.233252	-0.121008	-0.15336	-0.028235	-0.05	-0.66	0.08	0.39	0.36	0.51	-0.619	0.047	0.275
C17E4.5	C17E4.5	0.044376	-0.11465	0.032707	0.073952	0.018245	0.02222	-0.24	0.321	-0.173	0.022342	-0.155874	-0.09289	-0.182453	0.075488	-0.121309	-0.38	-0.8	-0.12	0.18	0.26	0.44	-0.624	-0.295	-0.037
C33H5.8	C33H5.8	0.095673	-0.174589	0.042894	-0.039038	-0.017424	0.080528	-0.188	0.358	-0.438	-0.069308	0.030138	0.073522	0.056633	0.245142	0.260972	-0.11	-0.28	-0.26	-0.06	0.1	0.14	-0.711	-0.238	0.065
T05C3.5	T05C3.5	0.098632	-0.107367	-0.005293	-0.035295	0.028194	-0.218371	-0.125	0.475	-0.089	-0.131061	-0.204068	-0.0993	0.040018	0.331882	-0.070945	-0.22	-0.57	-0.36	-0.16	-0.04	-0.02	-0.44	-0.236	0.275
C01B7.1	C01B7.1	-0.451604	-0.142092	0.421232	-0.147997	0.249958	-0.04339	-0.029	0.092	-0.091	0.594108	-0.193598	-0.098304	-0.394334	-0.546246	0.09739	-0.19	-0.4	-1.01	-0.22	-0.52	0.43	-0.646	-0.262	0.214
F38A5.13	F38A5.13	0.068317	0.153716	0.067052	0.09203	0.06196	-0.201239	-0.051	0.268	0.024	-0.001098	0.087701	0.125104	-0.16989	-0.196007	0.090849	0.22	-0.67	-0.39	-0.11	-0.33	0.33	-0.565	-0.626	-0.071
K08F4.1	K08F4.1	0.105879	-0.00144	0.28569	0.095473	0.03771	-0.035648	-0.13	0.131	-0.243	-0.02592	0.02565	0.071815	-0.211905	-0.191661	-0.082321	0.02	-0.49	-0.27	-0.23	-0.31	0.24	-0.857	-0.48	0.111
H17B01.4	H17B01.4	-0.051582	0.079462	-0.012101	0.014905	0.026332	0.092623	-0.281	-0.125	-0.05	0.163181	-0.036207	-0.138074	-0.13268	-0.193381	-0.07374	-0.13	-0.55	-0.3	-0.13	-0.01	0.33	-0.396	-0.285	-0.233
W10C6.1	W10C6.1	-0.096002	-0.036132	-0.218589	0.167329	-0.22535	-0.333801	-0.248	-0.134	-0.139	0.379799	0.180067	0.287174	-0.418629	-0.294721	-0.397761	0.28	-0.89	-0.18	0.13	-0.07	0.67	-0.66	-0.706	-0.519
B0416.6	B0416.6	0.380273	0.4316	0.163412	0.278487	0.688526	0.051162	-0.025	-0.071	-0.452	0.040207	-0.055942	0.187346	-0.535435	-0.043882	-0.680178	-0.19	-0.45	-0.34	0.03	0.43	0.38	-0.786	-0.308	0.233
F11C1.1	F11C1.1	0.463937	0.545734	0.632448	0.678172	0.10028	-0.05735	-0.105	0.061	-0.388	0.192489	0.236178	0.256099	-0.095914	-0.264179	-0.581556	-0.1	-0.37	-0.15	0.08	0	0.27	-0.878	0.175	0.467
C56E6.1	C56E6.1	0.724139	0.447454	0.841334	1.10531	0.133614	0.746297	-0.041	-0.258	-1.165	0.508337	0.202937	0.296012	-0.418753	0.074664	-0.396357	-0.08	-0.53	-0.63	-0.12	-0.43	0.22	-1.089	-0.66	-0.238
Y102A5C.3	Y102A5C.3	0.049439	0.056746	0.707635	1.43136	0.207727	0.304383	0.128	-0.283	-0.826	0.133328	-0.050421	0.000126	-0.193346	-0.285036	-0.176881	-0.1	-0.02	0	-0.23	-0.17	-0.32	-1.029	-0.466	0.119
F32A5.1	F32A5.1	0.109843	-0.023987	0.531633	0.555728	0.666496	-0.216767	-0.413	-0.189	-0.344	0.191842	0.081701	-0.187364	-0.191499	-0.339036	-0.729145	-0.17	-0.41	-0.19	-0.18	0.15	0.16	-0.079	-0.423	-0.001
F56F10.4	F56F10.4	0.156833	-0.230612	0.198577	0.552367	0.170932	0.116164	0.096	0.181	-0.218	-0.081756	0.120777	0.382397	-0.220478	0.05064	-0.673965	-0.07	-0.56	-0.4	-0.08	0.02	0.14	-0.026	-0.196	0.23
C04E7.2	C04E7.2	0.012325	0.081717	0.615396	-0.388579	0.228111	-0.25763	0.364	0.52	-1.05	0.097989	0.313309	0.344884	-0.117454	-0.593972	-0.487609	-0.31	-0.26	-0.54	-0.27	-0.38	-0.02	-0.533	-0.349	0.057
C17G10.4	C17G10.4	0.282024	0.1646	0.079857	-0.208115	-0.14389	-0.090638	0.004	0.184	-0.593	0.211882	-0.099049	-0.107815	0.014651	-0.316346	-0.41831	-0.24	-0.43	-0.55	-0.25	0.01	-0.06	-0.462	-0.271	-0.271
F18H3.1	F18H3.1	0.131568	0.059429	0.13857	-0.805906	-0.388689	-0.316086	0.286	0	-0.989	0.236918	0.169977	0.011808	-0.437872	-0.397715	-0.452495	-0.63	-0.28	-0.63	-0.27	-0.28	-0.21	-0.324	-0.248	-0.3
F08G12.4	F08G12.4	-0.146033	0.275614	0.517662	-0.178848	0.147778	-0.327922	-0.009	0.234	-1.08	0.078709	0.195958	0.243126	-0.252691	-0.363659	-0.480106	-1.15	-0.14	-0.25	-0.36		0.1	0.153	-0.344	-0.855
B0280.10	B0280.10	-0.098343	-0.136113	0.119775	-0.200275	-0.019806	0.149234	0.261	0.166	-1.224	0.603672	-0.15327	0.036646	-0.306816	-0.661083	-0.06151	-0.82	-0.53	-0.27	-0.15	0.18	0.13	-1.569	-0.683	-0.223
F13G3.10	F13G3.10	0.283264	0.072737	-0.107364	0.024793	-0.080431	-0.125386	0.345	0.353	-0.791	0.883451	-0.110173	0.092318	-0.534432	-0.276195	-0.305867	-0.6	-0.28	-0.24	0.04	0.22	0.47	-1.168	-0.208	-0.12
F32E10.2	F32E10.2	-0.295421	-0.069199	-0.403355	-0.153475	-0.02331	-0.070989	0.383	0.251	-1.065	0.411573	-0.018007	-0.000315	-0.331176	-0.124937	-0.553801	-0.43	-0.58	-0.95	-0.42	0.09	0.03	-1.582	-0.529	-0.188
C56C10.7	C56C10.7	-0.016286	0.093457	-0.071109	-0.062695	0.142547	-0.231941	0.282	0.321	-0.331	0.50132	0.243788	-0.216214	-0.509145	-0.436705	-0.299256	-0.29	-0.18	-0.09	-0.12	0.12	0.04	-0.586	-0.186	-0.252
C15C8.4	C15C8.4	0.421223	0.169472	0.282572	0.378038	0.066998	0.152245	0.519	0.207	-0.769	0.237769	-0.073828	-0.160631	-0.947173	-0.541539	-0.488161	-0.3	-0.45	-0.39	-0.42	-0.29	-0.07	-1.396	-0.584	-0.022
C50F2.3	C50F2.3	0.334709	0.026517	0.23254	0.163541	0.134729	0.115353	0.24	0.285	-0.63	0.299205	0.051488	0.214484	-0.337128	-0.380612	-0.278769	-0.06	0.06	-0.18	-0.22	-0.05	-0.04	-0.776	-0.602	0
K10D3.3	K10D3.3	0.219598	0.281252	0.274078	0.108315	0.364924	0.453533	0.081	0.3	-0.713	0.282527	-0.006463	-0.0493	-0.397487	-0.423117	-1.05817	-0.52	-0.35	-0.22	-0.42	0.01	-0.14	-1.099	-0.642	-0.218
F25B4.2	F25B4.2	-0.020505	0.076108	0.232107	0.463543	0.539824	0.700401	0.189	0.609	-1.071	0.519701	-0.209217	0.037252	-0.189514	0.027878	-0.351749	-0.36	-0.25	-0.6	-0.3	-0.2	0.02	-1.47	-0.32	-0.144
C34F6.4	C34F6.4	0.042989	0.229146	0.653229	-0.13512	-0.287273	-0.401582	0.184	0.193	-0.496	0.332162	-0.199431	-0.107698	-0.575784	-0.694859	-0.628075	-0.46	-0.37	-0.62	-0.52	-0.31	-0.15	-1.671	-0.423	-0.478
C50F4.1	C50F4.1	-0.14858	-0.001946	0.593032	-0.002759	-0.121217	-0.651416	0.157	0.143	-0.604	-0.031453	-0.437772	-0.472903	-0.748253	-0.593412	-0.771449	-0.48	-0.79	-0.25	-0.34	-0.32	-0.33	-1.434	-0.346	-0.617
F56H9.5	F56H9.5	0.147967	0.292336	-0.044778	-0.116321	-0.286404	-0.413493	0.213	0.255	-0.542	0.305138	-0.015376	-0.08783	-0.817937	-1.04834	-1.13194	-0.29	-0.32	-0.55	-0.33	-0.53	-0.63	-1.388	-0.229	-0.066
B0391.10	B0391.10	0.626174	0.005576	0.53059	-0.029895	0.396927	0.014913	0.178	0.041	-0.54	1.11289	-0.627778	-0.612424	-0.945434	-1.21571	-0.785489	-0.35	-0.72	-0.32	-0.36	-0.48	-0.14	-0.989	-0.331	-0.281
T05B11.4	T05B11.4	0.423689	0.187823	0.522794	0.3111	0.444019	0.159903	-0.175	-0.038	-0.434	1.27446	-0.035229	-0.02699	-0.632803	-0.866626	-1.04327	-1.04	-1.11	-0.67	-0.17	-0.3	-0.17	-1.262	-0.306	-0.791
F35C8.4	F35C8.4	0.39015	-0.111518	0.375376	0.059775	-0.018864	0.118926	-0.373	0.115	-0.711	0.317147	-0.09194	-0.065953	-0.249956	-0.118202	-0.409677	-0.51	-0.22	-0.3	-0.11	-0.04	-0.05	-0.578	-0.099	0.143
C41D11.7	C41D11.7	0.213883	0.219553	0.541798	0.532376	0.237866	-0.087254	0.158	0.058	-0.957	-1.2298	0.3728	0.459464	-0.36283	-1.06432	-0.821306	-0.56	-0.3	-0.45	-0.5	-0.17	-0.28	-1.556	-0.788	-1.062
F57G4.7	F57G4.7	0.350684	0.767811	1.00077	0.65904	0.093763	0.056826	-0.184	-0.311	-1.9	-0.937158	-0.584649	-0.972162	-0.79543	-1.06612	-1.20935	-0.08	-0.09	-0.47	-0.11	-0.19	-0.15	-1.599	-0.96	-0.766
F26F4.6	F26F4.6	0.165367	0.027189	0.179417	0.198034	-0.180826	0.458743	-0.05	-0.006	-0.413	-0.302146	-0.008287	0.201561	-0.132003	-0.243966	-0.140765	-0.02	-0.03	-0.1	-0.14	0.29	0.2	-0.662	-0.302	-0.272
C33A12.7	C33A12.7	0.403631	0.348479	-0.004827	0.54375	-0.094823	-0.020561	0.075	-0.533	-1.208	0.185773	0.010845	0.230317	-0.391023	-0.047521	-0.298467	-0.31	0.1	-0.16	-0.29	-0.28	-0.44	-0.723	-0.056	-0.593
F21C3.1	F21C3.1	0.28829	0.636519	0.192277	0.081187	-0.030173	0.212381	0.02	-0.293	-1.396	0.19861	-0.232231	-0.262187	-0.328505	-0.47252	-0.531574	-0.11	-0.11	-0.07	-0.3	-0.41	-0.51	-0.821	-0.023	-0.431
C32D5.2	C32D5.2	-0.002667	0.359849	-0.116959	0.517996	-0.154056	0.228357	-0.355	-0.18	-1.133	0.634941	-0.266369	-0.372226	-0.502264	-0.310052	-1.09493	0.23	0.28	0.14	0.01	-0.3	-0.35	-0.236	0.119	-1.062
F56H9.2	F56H9.2	0.10902	0.070243	0.02742	0.074749	-0.083169	0.138024	0.016	-0.152	-0.633	0.508146	-0.052879	0.133228	-0.399064	-0.292195	-0.529124	0.01	-0.23	-0.04	-0.08	-0.23	-0.21	-0.318	-0.123	-0.355
C03G6.15	C03G6.15	0.479152	0.225873	0.451622	0.716646	0.326651	-0.041968	-0.221	-0.293	-0.894	0.770554	-0.494266	-0.216323	-0.286344	-0.46296	-1.49471	-0.01	-0.15	-0.73	-0.42	-0.6	-0.29	-1.297	-0.349	-0.517
T03G11.4	T03G11.4	0.009797	0.001689	0.21954	0.443469	-0.043891	-0.049205	0.087	-0.173	-0.563	0.30139	-0.042918	-0.135598	-0.517239	-0.462997	-0.554567	-0.31	0.1	-0.37	-0.26	-0.13	-0.07	-0.983	0.124	-0.371
M110.4	M110.4	0.302855	0.093801	0.353187	0.392849	0.07487	0.034822	-0.559	-0.379	-0.58	0.248836	-0.249652	-0.089034	-0.23047	-0.28085	-0.612654	0.15	-0.1	-0.22	-0.03	0.07	0.21	-0.776	-0.069	-0.089
T10G3.5	T10G3.5	0.236685	0.103155	0.159592	0.40158	0.034406	0.130963	-0.371	-0.147	-0.678	0.050403	-0.166527	-0.230895	-0.15093	-0.427686	-0.309489	0.32	-0.27	-0.26	-0.25	-0.18	0.07	-0.578	-0.095	-0.353
F23B12.7	F23B12.7	0.297528	0.114033	0.544698	0.240977	-0.20262	-0.541929	0.054	0.044	-0.806	0.686724	-0.120397	-0.225277	-0.305905	-0.453132	-0.285963	0.17	0.01	-0.05	-0.12	-0.1	-0.07	-0.697	-0.533	-0.188
F27C1.6	F27C1.6	0.330361	0.580837	0.429337	0.073838	-0.142239	-0.146346	0.2	-0.106	-1.023	0.261599	-0.365573	0.130688	-0.367234	-0.329595	-0.171104	0.27	-0.11	0.01	-0.09	0.13	0.11	-0.404	-0.496	-0.373
R05D3.1	R05D3.1	0.517187	0.638668	1.08155	-0.06749	-0.101804	-0.272944	-0.044	-0.1	-0.711	0.095287	-0.190095	0.05592	-0.379904	-0.178999	-0.31705	-0.01	-0.03	0.11	-0.17	-0.13	-0.17	-0.816	-0.335	-0.214
ZK1240.3	ZK1240.3	0.522728	0.290784	0.976298	0.176845	-0.069375	-0.363724	-0.224	-0.15	-0.535	-0.117253	0.314858	-0.108324	-0.050539	0.261042	-0.681061	-0.03	0.04	0.19	-0.12	-0.13	0	-0.739	-0.466	0.171
C44C1.2	C44C1.2	0.158229	0.364222	0.108067	-0.387598	0.012751	0.050157	0.084	-0.001	-0.136	0.082272	-0.18859	-0.186257	-0.043177	-0.119975	-0.349187	-0.23	0.34	-0.2	-0.07	-0.27	-0.27	-0.584	0.003	-0.32
Y38F1A.6	Y38F1A.6	0.111303	-0.003298	0.247522	-0.106516	-0.101185	-0.060729	-0.154	-0.154	-0.178	0.312741	-0.065893	-0.013097	-0.112391	-0.065176	0.043776	-0.39	-0.16	-0.35	0	0	-0.5	-0.991	0.066	-0.293
B0261.1	B0261.1	-0.152159	-0.037684	0.41552	0.247498	0.419389	0.032208	-0.292	-0.58	0.108	0.380693	-0.00559	-0.073474	-0.150462	-0.283	-0.117012	0.37	0.03	-0.07	-0.28	0.26	0.14	-0.769	-0.36	0.083
F14F7.2	F14F7.2	0	0	0	0.829534	0.829534	-0.13246	0.03	-0.781	-0.335	1.4963	-0.621353	-1.59217	-0.111802	-1.36984	-1.56693	1.01	-0.15	-0.03	-0.62		0.38	-2.053	-0.16	-0.246
F25H9.5	F25H9.5	0.038948	0.088373	0.080997	0.054826	0.127644	-0.1383	0.108	-0.366	-0.398	0.715822	-0.11606	-0.124738	-0.279149	-0.521833	-0.441453	0.26	0.1	0.12	-0.02	-0.08	-0.16	-1.218	0.077	0.242
C04E6.7	C04E6.7	-0.277557	-0.01141	0.037343	0.235907	0.289042	0.022933	-0.221	-0.131	-0.16	-0.139253	-0.666182	-0.427784	0.029702	-0.092345	-0.381066	0	0.09	0.19	0.05	0.16	-0.1	-1.171	0.308	-0.317
W10D5.2	W10D5.2	-0.063406	0.122088	0.024416	-0.040508	0.071003	0.033605	-0.24	-0.238	0.153	0.073365	-0.261332	-0.111051	-0.236215	0.093413	-0.168392	0.22	0.13	0.2	0.06	0.15	-0.01	-1.062	0.066	-0.079
C26D10.2	C26D10.2	0.015591	0.042781	0.05827	0.022047	-0.011577	-0.036694	-0.074	-0.569	-0.711	0.208146	0.004091	0.007245	0.033099	0.080778	0.161145	-0.11	-0.04	-0.17	-0.03	-0.14	-0.04	-0.662	-0.508	0.187
F25D1.1	F25D1.1	0.079872	0.039652	0.139294	0.195215	0.063368	0.069738	-0.756	-0.508	-0.927	0.217916	0.003525	-0.179638	-0.11948	0.025269	0.135257	-0.23	0.07	-0.15	-0.17	-0.09	-0.26	-0.966	-0.58	0.052
M01E11.4	M01E11.4	0.042101	0.004602	0.07356	0.263885	0.136606	0.225452	-0.373	-0.425	-0.377	0.185278	-0.021316	-0.088741	-0.071296	-0.190716	-0.05924	0.11	-0.15	0.06	0.08	-0.05	-0.13	-0.801	-0.165	-0.056
F41H10.4	F41H10.4	-0.457912	0.060086	0.069993	0.545278	0.57833	-0.143326	-0.088	-0.45	-0.778	-0.03162	0.151411	0.001033	0.0229	0.094074	-0.118484	-0.19	-0.12	-0.17	-0.23	0.05	-0.12	-1.162	-0.531	-0.209
F39B1.1	F39B1.1	-0.373528	-0.417078	0.425462	0.013312	0.096328	-0.004754	-0.434	-0.552	-0.531	0.114827	-0.102327	-0.433314	0.222317	-0.108714	-0.110667	-0.07	-0.15	-0.17	0.07	0.06	-0.25	-0.747	-0.425	-0.285
F14B8.4	F14B8.4	0.148695	0.173467	0.295701	0.142954	0.233102	0.46711	-0.152	-0.326	-0.593	0.260754	-0.165405	-0.063448	-0.219078	-0.033654	0.400247	-0.53	0.32	0.1	0.23	0.32	0.07	-0.847	0.17	0.154
M79.3	M79.3	0.504108	0.334106	0.226623	-0.195033	0.356641	0.051695	-0.664	-0.49	-1.032	0.365873	-0.437269	0.119885	-0.148154	0.139914	-0.078897	-0.19	0.26	0.29	0.21	0.15	-0.01	-0.905	-0.458	0.377
F54F7.3	F54F7.3	-0.258267	0.174679	0.607297	0.031445	0.454675	0.146548	-0.725	-0.783	-1.311	0.328057	-0.358115	-0.199653	-0.415063	-0.263374	-0.377519	-0.81	-0.04	0.38	0.15	-0.13	0.1	-1.595	0.224	0.553
W05E10.4	W05E10.4	0.060973	0.37729	0.172907	-0.065862	0.023022	-0.105233	-0.599	-0.486	-0.613	0.141227	-0.276965	0.055349	-0.252103	-0.046358	-0.161485	0.09	-0.09	-0.1	-0.03	-0.34	-0.12	-1.221	0.193	0.385
C14C10.3	C14C10.3	-0.011024	-0.052839	0.196713	0.051306	0.065393	-0.156931	-0.18	-0.094	-0.3	0.394666	0.154051	0.170756	0.039234	-0.071183	0.097954	0.49	0.04	0.13	-0.08	0.18	0.14	-1.181	-0.554	0.007
C28C12.10	C28C12.10	-0.036575	-0.068532	-0.124288	0.012118	0.048674	0.176559	-0.099	-0.127	-0.788	0.775349	0.364477	0.291419	0.066143	-0.434673	-0.350542	0.33	-0.24	0.06	-0.13	0.02	-0.12	-1.478	-0.713	-0.257
F53C11.5	F53C11.5	0.070693	-0.041653	0.048307	-0.163806	0.027943	-0.07376	-0.168	-0.038	-0.905	0.366986	-0.134301	-0.322143	-0.430531	-0.75123	-0.50699	0.25	-0.15	-0.02	-0.05	-0.13	-0.12	-2.095	-0.766	-0.468
F01G4.3	F01G4.3	0.07777	-0.047493	0.178784	-0.048376	0.152142	-0.019005	-0.434	0.242	-0.285	0.584838	0.227449	0.435791	-0.168487	-0.278165	0.058605	0.36	0	-0.08	-0.12	0.1	0.08	-1.198	-0.533	-0.692
F20D12.2	F20D12.2	-0.053102	0.042529	0.023656	-0.3421	-0.085915	-0.152466	-0.394	0.286	0.208	0.540384	0.192503	0.303387	-0.080568	0.000726	-0.085592	0.22	-0.12	0	-0.13	-0.1	0	-1.208	-0.806	-0.44
F33G12.5	F33G12.5	-0.04581	0.11703	0.20976	-0.171407	0.006691	-0.216521	-0.544	-0.003	-0.216	0.530674	0.046385	0.149739	-0.158419	-0.113926	-0.09484	0.17	-0.08	0.03	-0.1	-0.42	-0.25	-0.919	-0.315	-0.223
K10C8.3	K10C8.3	0.133951	0.059572	0.250316	0.122591	0.277136	-0.013423	-0.221	-0.003	-0.318	0.242587	0.081154	0.084988	-0.07882	-0.025098	0.013161	0.14	-0.1	-0.01	-0.1	-0.23	-0.1	-0.704	-0.37	-0.134
R08D7.1	R08D7.1	0.170971	0.291013	0.154177	-0.091143	0.060999	-0.336549	-0.597	0.034	-0.462	0.20317	-0.199307	0.11125	0.060002	0.011565	0.094012	0.03	0.02	-0.1	-0.15	-0.09	-0.35	-0.905	-0.669	-0.458
D2013.5	D2013.5	-0.067647	0.281822	0.515676	0.103807	0.461455	-0.136054	-0.513	-0.234	-0.281	0.327048	-0.052813	-0.280745	-0.067579	0.110485	0.112129	0.14	-0.16	-0.09	-0.38	-0.05	0.02	-0.93	-0.377	-0.056
F55F8.2	F55F8.2	0.10425	0.193486	0.186161	0.001478	0.041962	-0.247435	-0.329	0.037	-0.089	0.068147	-0.132222	-0.174801	-0.179776	0.036357	-0.03731	-0.15	-0.08	-0.24	-0.19	-0.01	0.29	-0.783	-0.308	-0.248
C04G6.4	C04G6.4	0.004015	0.379036	0.655599	0.477326	0.259072	-0.193739	-0.371	-0.037	-0.357	0.088156	0.000872	0.089596	-0.20988	-0.219821	0.494959	0.25	0.06	-0.05	-0.2	-0.17	-0.19	-1	-0.747	-0.671
F11G11.11	F11G11.11	0.615969	0.123205	0.588617	0.509234	-0.033377	0.481625	-0.542	-0.248	-0.535	-0.166384	-0.347135	0.082009	-0.179339	0.240782	0.084022	0.19	0.48	0.26	-0.3	0.1	-0.26	-1.34	-1.102	-1.012
D2085.5	D2085.5	-0.113995	0.081896	0.255517	-0.003543	0.035609	0.144263	-0.602	-0.494	-0.117	0.084816	-0.241485	0.035682	-0.539688	0.033755	-0.592983	0.15	0.01	0.15	0.08	-0.05	-0.11	-0.776	-0.546	-0.591
M199.4	M199.4	0.605822	0.18455	1.03436	0.316233	0.576082	0.427903	-0.336	-0.484	-1.34	0.494765	0.457576	0.144646	-0.753313	-0.379563	-1.24974	-0.4	0.56	0.7	-0.68	-0.46	-0.54	-2.617	-1.415	-1.617
T12G3.7	T12G3.7	0.499827	0.275897	0.324385	0.437109	0.316293	0.296637	-0.208	-0.683	-0.478	0.166406	-0.175938	-0.137132	-0.535587	-0.221776	-0.490378	0.14	-0.05	0.13	-0.19	0.11	0.01	-1.347	-0.635	-0.379
T24A11.1	T24A11.1	0.017169	0.107065	0.296972	0.11045	-0.042079	0.043386	-0.089	-0.404	-0.315	0.328886	-0.029465	-0.131735	-0.201376	0.025296	-0.152829	0.24	-0.03	-0.05	-0.07	0.1	-0.08	-0.673	-0.542	-0.357
T21B6.2	T21B6.2	0.343568	-0.09575	0.568338	0.381492	0.451268	0.332822	-0.194	-0.364	-0.527	0.216413	-0.373424	-0.182066	0.006234	0.185302	-0.290767	-0.07	-0.24	0.1	-0.16	-0.04	-0.07	-0.831	-0.106	-0.44
C16A3.3	C16A3.3	0.024514	0.191302	0.619266	0.352781	0.637015	0.566884	-0.022	-0.085	-0.375	-0.054525	-0.221717	-0.05408	-0.559032	-0.403294	-0.420041	0.24	-0.09	0.16	0.12	0.32	0.25	-1.092	-0.4	-0.803
T11F9.3	T11F9.3	0.071253	0.170738	0.40142	0.343109	0.533396	-0.355991	-0.24	0.006	-0.344	0.0822	-0.421118	0.2453	-0.323842	-0.217313	0.031205	-0.08	-0.07	0.18	0.15	0.03	0.33	-1.932	-0.409	-0.735
ZK228.4	ZK228.4	0.159046	-0.026225	0.539206	0.262855	0.217276	0.094827	-0.236	-0.697	-0.852	0.22963	-0.026022	0.104826	-0.089928	-0.286014	0.221794	0.27	-0.22	0.54	0.43	0.36	0.54	-1.685	-0.012	-0.727
T27A10.3	T27A10.3	0.014259	0.450824	0.540877	-0.088372	0.450978	0.264561	-0.778	-0.36	-0.718	0.063641	0.274858	-0.036841	-0.254604	-0.14232	0.01301	-0.18	-0.07	-0.1	0.23	0.21	-0.03	-1.34	0.062	-1.304
ZK228.3	ZK228.3	0.212669	0.827538	0.001956	0.193221	0.303399	-0.056925	-0.715	-0.606	-1.494	0.121773	0.009045	0.309504	-0.299703	-0.362936	0.127072	-0.51	0.02	0.07	0.25	0.22	-0.09	-1.466	-0.336	-0.563
B0416.7	B0416.7	0.380737	-0.202137	0.113763	-0.742259	-0.487261	-0.696945	-0.563	-0.444	-1.133	-0.353343	-0.698168	-0.619079	-0.326277	-0.581817	-0.102382	-1.13	-0.63	-0.18	-0.22	-0.37	-0.63	-1.017	-0.246	0.126
F41G4.8	F41G4.8	1.00629	-0.389291	0.04566	-0.163106	0.165091	-0.791655	-0.281	-0.458	-0.718	-0.788557	-0.598357	-0.786773	-0.493116	-0.691293	-1.18759	-1.07	-0.21	-0.4	-0.29	0.02	-0.12	-0.718	-0.013	0.694
C55A6.7	C55A6.7	0.053181	-0.25188	-0.217079	-0.609126	0.070896	0.130751	0.048	-0.346	-0.803	-0.228626	-0.500186	-0.225533	-0.402593	-0.086435	-0.577474	-0.64	-0.48	0.12	-0.11	-0.56	-0.06	-0.639	0.428	-0.163
F15E11.1	F15E11.1	-0.289447	-0.66552	-0.35823	0.075184	-0.033498	-0.200342	0.217	-1.561	-1.548	0.092808	-0.394864	-0.315936	-0.483238	-0.788447	-1.04644	-0.69	-0.25	-0.15	-0.06	-0.57	-0.54	-1.272	-0.438	-0.932
F31F4.15	F31F4.15	0.192553	0.235034	-0.235568	-0.164462	0.068933	0.093845	-0.204	-0.776	-0.776	0.069877	-0.146699	-0.191787	-0.237926	-0.130265	-0.331904	-0.38	-0.27	0.01	-0.27	-0.1	0.01	-0.559	-0.047	-0.042
H20E11.3	H20E11.3	-0.360922	-0.264656	-0.36118	-0.129964	-0.498895	-0.872811	-0.362	-0.292	-0.816	-0.795261	-0.691868	-0.831522	-0.471361	-0.424731	0.156255	-0.56	0.07	-0.17	-0.01	-0.19	0.18	-0.754	-0.094	-0.517
D1054.1	D1054.1	0.203005	0.154686	-0.145213	-0.608705	0.269759	-0.678208	0.148	0.158	-0.478	-0.391791	-0.229705	-0.542625	-0.21831	-0.468938	-0.143275	-0.58	-0.14	-0.07	-0.11	-0.26	-0.06	-1.062	-0.216	-0.635
K07B1.7	K07B1.7	-0.199989	0.159456	0.160276	-0.610303	0.211399	-0.500741	0.075	-0.381	-1.211	-0.127514	-0.274731	-0.179578	0.002063	-0.529723	0.122675	-0.67	-0.38	-0.32	-0.35	-0.06	-0.27	-1.407	-0.593	-1.053
Y39A1C.2	Y39A1C.2	-0.002397	0.112915	-0.089394	-0.441368	0.040725	-0.370049	0.07	0.161	-0.589	-0.301139	-0.282783	-0.194316	-0.262203	-0.318004	-0.072389	-0.07	0.11	-0.12	-0.32	-0.22	-0.37	-0.398	-0.293	-0.409
F40F11.2	F40F11.2	0.094884	-0.063989	-0.138069	0.137816	0.154711	0.296967	-0.194	-0.358	-0.63	-0.140111	-0.172938	-0.19806	-0.14314	0.024592	-0.039635	0.41	-0.22	-0.34	-0.41	-0.23	-0.41	-0.29	-0.358	-0.218
B0001.5	B0001.5	-0.060353	-0.120321	-0.042356	-0.174081	0.225481	0.112084	-0.621	-0.236	-0.813	-0.417641	-0.271142	-0.595018	-0.298006	-0.464969	-0.388522	0.15	-0.31	-0.17	-0.11	-0.23	-0.24	-0.482	-0.486	-0.12
F41E7.1	F41E7.1	-0.602643	-0.654896	-0.385528	-0.10842	-0.058925	0.336418	-0.673	-0.725	-1.068	-0.272177	-0.231508	-0.460422	-0.085535	-0.577105	-0.916292		-0.63	-0.57	-0.31	-1.13	-0.74	-1.158	-0.615	-0.031
T04H1.4	T04H1.4	-0.23793	-0.124337	-0.409611	0.088632	-0.103563	-0.063781	-0.694	-0.626	-1.438	-0.585987	-0.373681	-0.349804	-0.416919	-0.465449	-0.499596	-0.13	-0.57	-0.36	-0.51	-0.12	-0.4	-1.265	-0.533	-1.155
T05G5.9	T05G5.9	-0.10155	-0.208098	-0.390071	-0.004361	-0.04919	0.189816	-1.032	-0.119	-0.718	-0.005415	-0.210657	-0.399377	-0.248783	-0.636403	-0.062437	0.04	-0.36	-0.13	-0.15	-0.17	-0.12	-1.653	-0.844	-0.385
F46F11.1	F46F11.1	-0.121255	-0.432065	-0.367727	0.004959	-0.235082	0.415653	-0.203	-0.012	-0.646	0.225266	-0.450675	-0.336092	-0.172611	-0.398521	-0.028914	-0.1	-0.19	-0.17	-0.36	-0.39	-0.54	-0.072	-0.364	-0.573
F01G4.5	F01G4.5	0.121441	0.054022	-0.11474	0.186479	-0.060004	0.746607	-0.009	0.147	-0.519	-0.331502	-0.308769	-0.231678	-0.533295	-0.355956	-0.089975	-0.66	0.18	-0.04	-0.03	-0.28	-0.58	-0.494	-0.231	-0.886
M01B12.4	M01B12.4	0.123516	-0.002851	-0.014292	0.150183	0.02081	0.246051	-0.095	0.183	-0.258	-0.446514	-0.351258	-0.288213	-0.360668	-0.140982	-0.362248	-0.36	-0.12	-0.39	-0.38	-0.32	-0.59	-0.346	-0.351	-0.318
Y45F10A.4	Y45F10A.4	-0.064292	0.4924	0.299352	0.134532	-0.018977	0.542137	-0.533	-0.229	-0.535	-0.53017	-0.587299	-0.696445	-0.240876	-0.391513	-0.072332	-0.35	-0.22	-0.1	-0.43	-0.37	-0.7	-1.34	-0.49	-0.318
F16A11.1	F16A11.1	-0.13851	-0.02261	-0.449748	0.129577	0.199266	-0.00318	0.116	-0.531	-0.427	0.079902	-0.381754	-0.147204	0.051008	-0.166937	0.016565	-0.12	-0.32	0.03	-0.09	-0.12	-0.37	-0.438	-0.194	0.062
W07E6.1	W07E6.1	-0.290161	0.023566	-0.349305	0.082358	0.311073	0.326648	-0.099	-0.974	-0.644	-0.471703	-0.714416	-0.537695	-0.392192	-0.696989	0.166857	-0.3	-0.61	-0.1	-0.07	-0.4	-0.11	-0.262	-0.306	0.051
K09E9.1	K09E9.1	-0.408257	0.199178	-0.364959	0.473038	0.483599	0.382855	0.03	-0.037	-0.669	-0.248817	-0.423856	-0.575326	-0.067367	-0.256047	-0.025148	0.2	-0.14	0.15	-0.18	-0.09	-0.13	-0.61	0.073	-0.028
T19D12.4	T19D12.4	-0.526034	-0.586058	-0.357997	-0.030335	-0.158421	-0.156395	-0.203	-0.604	-0.559	0.002078	-0.402918	-0.774307	-0.324805	-1.18951	-0.23756	0.11	-0.62	0.09	0.09	-0.11	-0.01	-0.091	-0.05	-0.317
F48E3.2	F48E3.2	-0.344484	0.025295	-0.25233	0.176503	-0.298012	-0.260775	0.064	-0.189	-0.431	0.453901	-0.368379	-0.80502	-0.250984	0.429746	-0.39712	-0.14	-0.15	-0.32	-0.44	-0.24	-0.04	-0.613	-0.122	-0.637
ZK792.7	ZK792.7	0.383771	-0.264129	-0.144352	0.130318	-0.242379	-0.040585	-0.047	0.127	-0.198	-0.261867	-0.690096	-0.310841	-0.368205	-0.011892	-0.545497	-0.32	-0.16	-0.11	-1.14	0.17	0.37	-0.639	-0.183	-1.162
B0024.9	B0024.9	0.002887	-0.1704	-0.116397	-0.099557	-0.149011	-0.467276	0.001	0.007	-0.02	0.285291	-0.206327	0.087776	-0.35034	-0.622959	-0.180581	0.03	0.36	0.15	-0.18	-0.26	-0.27	-0.173	-0.162	-0.783
K04G7.4	K04G7.4	0.126306	-0.025858	-0.017691	-0.000255	-0.246679	-0.415768	-0.315	-0.031	-0.122	0.470969	0.00602	-0.043299	-0.456829	-0.443778	-0.459559	0.28	0.26	0.13	-0.07	-0.33	-0.08	-0.211	-0.362	-0.699
B0212.3	B0212.3	-0.127914	0.374355	0.988986	-1.13061	-0.716213	-1.44993	0.104	0.143	-0.613	0.629903	-0.153366	-0.305638	-0.647683	-0.749799	-0.232358	-0.34	0.08	-0.07	-0.27	-0.12	-0.34	-1.419	-0.336	-0.388
F01F1.7	F01F1.7	-0.073526	-0.310034	0.403771	-0.355783	-0.171699	-0.842999	-0.255	-0.279	-0.29	0.568912	-0.318426	-0.091564	-0.574578	0.006943	-0.598482	0.01	-0.04	0.06	-0.17	-0.23	-0.11	-0.905	-0.619	-0.324
R03E1.1	R03E1.1	-0.088203	0.134481	0.201661	-0.394632	-0.323867	-0.35914	-0.306	-0.344	-0.521	0.407114	0.064359	-0.059399	-0.176935	-0.239952	-0.444338	0.03	-0.29	-0.02	-0.14	-0.07	-0.3	-0.669	-0.279	-0.644
ZK593.5	ZK593.5	-0.01586	-0.016445	0.137939	-0.10442	0.072964	-0.176515	-0.15	-0.234	-0.264	0.308763	-0.015865	-0.025011	-0.215962	-0.261953	-0.194506	0.18	-0.25	0.09	0.18	-0.04	-0.04	-0.398	-0.281	-0.881
Y37D8A.13	Y37D8A.13	-0.082399	0.089707	0.631658	0.000446	-0.069314	-0.539882	0.041	-0.304	-0.057	0.267529	0.050269	0.033366	-0.26182	-0.360651	-0.200393	0.15	-0.14	-0.14	-0.35	0.11	-0.04	-0.488	-0.375	-0.997
F15E6.4	F15E6.4	-0.306236	-0.024718	0.084915	-0.459108	-0.19925	-0.757085	0.026	-0.344	-0.234	-0.033743	0.395114	0.070163	-0.33807	-0.273755	-0.545397	-0.94	0.29	-0.01	0.18	-0.07	0.04	-0.93	-0.097	-0.297
T14G10.4	T14G10.4	-0.114626	-0.078304	-0.069776	-0.221695	-0.210631	-0.451086	0.004	-0.342	0.163	-0.072346	0.034339	0.019341	-0.300345	0.119958	-0.45312	-0.5	0.29	0.23	0.2	-0.18	0.05	-0.878	-0.358	-0.881
W02D9.6	W02D9.6	-0.107997	0.012924	0.080845	-0.370361	0.143528	-0.417256	-0.216	0.292	0.32	0.065865	0.270877	0.370963	-0.051889	-0.059755	0.082653	-0.79	0.44	0.61	-0.17	-0.07	-0.13	-0.704	-0.626	-0.591
T23G7.3	T23G7.3	0.159896	-0.060092	0.309328	0.119435	-0.148954	-0.407933	-0.238	0.05	-0.097	-0.119824	0.03413	0.262742	-0.07892	-0.115378	-0.273305	-0.25	0.26	-0.08	-0.03	0.12	0	-0.37	-0.304	-0.302
C02B8.6	C02B8.6	0.437861	0.17403	-0.035235	-0.162648	-0.071282	-0.123702	0.076	-0.198	-0.054	0.315328	-0.24263	-0.055141	-0.333943	0.109681	-0.2924	-0.13	-0.32	-0.42	-0.21	0.25	-0.47	-0.606	-0.155	0.391
Y48A6C.1	Y48A6C.1	0.221873	0.44126	0.097538	-0.695752	-0.021759	-0.075047	-0.086	-0.293	0.207	-0.087097	0.125153	-0.104976	-0.247492	0.192648	-0.460678	-0.24	-0.61	-0.64	-0.28	-0.14	0	-0.362	-0.411	0.169
C49G7.8	C49G7.8	-0.09126	1.49194	0.069347	0.621209	-0.254491	0.228947	-0.154	0.055	0.184	0.067264	0.072139	0.493425	-0.352004	-0.834019	-1.622	0.5	-0.09	-0.97	-0.79	-0.32	-0.28	-0.673	0.001	0.009
F46F6.1	F46F6.1	0.148196	0.461224	-0.009925	0.076565	-0.214412	-0.075881	0.083	-0.274	0.05	0.190346	-0.179673	0.003217	-0.320915	-0.18761	-0.383314	0.13	-0.49	-0.54	-0.33	0.2	-0.14	-0.269	-0.063	-0.329
M106.1	M106.1	0.169232	0.746958	0.275133	-0.052343	-0.169959	0.139814	-0.421	-0.152	-0.054	0.099808	0.093415	0.102997	-0.123724	-0.1556	-0.393314	-0.01	-0.29	-0.19	-0.17	-0.13	-0.07	-0.474	-0.617	-0.028
T11G6.5	T11G6.5	0.349885	0.634283	0.286267	0.21894	0.295282	0.32791	-0.034	-0.253	0.108	0.165919	-0.043811	-0.136707	-0.110836	-0.134529	-0.133992	0.1	-0.4	-0.36	-0.15	-0.01	0.14	-0.626	-0.091	-0.009
F35H12.4	F35H12.4	-0.577001	0.883535	0.348493	0.73396	0.899176	-0.819789	0.122	-0.007	-0.114	0.460578	0.200801	-0.205172	-0.548276	-0.55291	-0.875209	-0.01	0.18	0.05	0.1	-0.1	-0.1	-0.604	0.044	-0.676
K07C11.3	K07C11.3	-0.156454	0.489953	-0.086189	0.927631	0.278123	-0.212982	0.166	-0.167	-0.45	-0.057733	-0.143469	-0.051115	-0.377934	-0.053335	-0.342832	-0.01	0.1	0.2	0.14	0.13	0.11	-0.723	-0.167	-0.718
Y45F3A.9	Y45F3A.9	0.200518	0.200518	0.200518	0.816031	0.816031	-0.905706	0.307	0.386	0.047	0.247705	-0.13434	-0.019666	-0.53832	-0.828658	0.279609	-0.04	-0.18	0.08	-0.1	0.21	0.18	-0.462	-0.028	-0.32
ZK721.1	ZK721.1	0.553071	0.767589	1.07354	0.948601	0.084398	-1.4649	0.123	0.25	0.184	0.363794	-0.336938	-0.364044	-0.211912	-0.205231	0.14721	0.2	-0.34	-0.35	-0.32	-0.11	-0.38	-0.396	-0.001	-0.644
C15B12.6	C15B12.6	0.671444	0.030823	0.671444	0.25317	0.201386	-0.022449	-0.231	0.149	-0.662	0.694151	0.868944	0.353714	0.042705	-0.41074	0.158469	-0.34	0.17	-0.14	-0.05	0.33	-0.18	-0.687	-0.013	0.009
C50F4.7	C50F4.7	0.154217	0.185096	0.368801	0.096546	0.039752	0.174385	-0.017	0.13	-0.318	0.532545	0.34798	0.419346	0.163243	-0.01881	-0.170209	-0.56	0.26	0.06	0.21	0.04	-0.09	-0.839	0.296	0.024
R52.3	R52.3	0.431192	0.429885	0.572189	0.114268	0.253519	0.253519	0.027	-0.013	-0.131	1.04328	0.566522	0.367361	0.677296	-0.687022	-0.1972	-0.12	0.02	0.01	-0.14	0.15	0.44	-0.211	-0.003	-0.065
C05C8.2	C05C8.2	0.399947	0.056288	0.713689	-0.10853	0.342111	0.216929	0.344	0.562	-0.578	0.197881	0.162312	0.244872	0.08317	0.009877	0.265925	-0.61	-0.39	0.02	0.01	0.23	0.01	-1.158	-0.271	0.341
F39H2.4	F39H2.4	0.192027	0.185818	0.283882	-0.205642	0.134761	-0.371806	0.297	0.061	-0.258	0.325421	0.082926	0.328356	-0.106131	-0.036248	0.205899	-0.68	-0.25	0.13	0.11	0.15	0.07	-0.593	-0.47	0.088
B0495.5	B0495.5	0.187716	0.392044	0.523224	0.089056	0.304184	-0.586975	0.048	0.212	-0.711	0.254483	0.229903	0.602033	0.166248	0.121867	0.363557	-0.14	-0.2	-0.14	-0.24	0	0.06	-0.285	-0.368	-0.031
H34C03.1	H34C03.1	0.48842	0.328133	1.17933	0.01803	0.256734	-0.207418	0.228	0.166	-0.462	0.705311	0.023039	0.668365	0.066412	-0.002432	0.583482	-0.17	-0.01	-0.11	-0.2	0.21	0.23	-0.39	-0.47	-0.283
F10G8.9	F10G8.9	0.274062	0.143183	0.222291	-0.054233	0.056376	-0.095493	-0.037	0.154	0.05	0.261223	0.187154	0.412255	0.04614	0.33753	0.185374	0.02	0.22	0.08	-0.21	0.22	0.18	-0.125	-0.377	-0.029
T24H10.6	T24H10.6	0.04293	0.088526	0.282972	0.144249	-0.050597	-0.121174	-0.221	0.192	-0.139	0.469836	0.15806	0.325062	-0.024273	-0.063855	-0.043435	-0.49	0.14	-0.02	-0.12	0.23	0.19	0.017	-0.181	0.112
T05H10.2	T05H10.2	0.328006	0.35449	0.66009	-0.288064	0.382509	-0.105897	-0.111	0.238	-0.053	0.186816	0.069002	-0.003929	-0.111177	-0.259689	-0.140352	-0.44	-0.19	-0.05	-0.26	-0.05	0.3	-0.074	-0.362	-0.063
ZK858.5	ZK858.5	-0.198068	0.487672	1.12287	0.02567	0.404696	0.140276	0.013	0.433	-0.265	0.388494	0.290011	0.106509	-0.031293	0.168177	0.179337	-0.55	0.15	-0.21	-0.33	0.27	0.15	-0.381	-0.454	-0.079
C06A1.2	C06A1.2	0.013875	0.395911	-0.231481	0.003528	0.852733	0.259737	0.123	0.064	0.383	0.365047	0.332105	0.443761	0.637904	0.122855	-0.439264	0.12	0.26	0.25	-0.01	-0.18	-0.15	-0.246	-0.181	-0.373
C30F12.3	C30F12.3	0.671236	0.631593	-0.151449	0.964935	1.30246	-0.420115	-0.077	0.2	-0.017	0.116009	0.490334	1.02144	0.921004	0.622621	0.392527	-0.17	0.6	0.28	-0.08	-0.43	-0.18	-0.007	-0.186	-0.862
C32D5.7	C32D5.7	0.145423	-0.173834	0.657223	0.782183	0.6927	0.639371	-0.035	-0.094	-0.513	0.639455	0.252222	-0.275281	0.785477	0.261855	-0.221847	0.52	0.3	0.17	0.04	-0.63	0.01	0.148	0.021	-0.189
F45B8.2	F45B8.2	-0.343327	0.636281	1.37987	1.03396	1.61892	0.546389	0.038	0.377	0.001	0.972708	0.812119	0.443752	1.09558	0.737788	0.380466	0.56	0.06	0.21	-0.28	-0.14	-0.35	-0.199	-0.224	-0.271
C50C3.7	C50C3.7	0.051118	0.461241	0.221966	0.563948	0.413865	0.581086	0.277	0.084	-0.308	0.567893	0.33199	-0.160985	0.221898	0.425252	-0.120285	0.56	-0.21	0.1	-0.07	-0.22	0.04	-0.508	-0.039	-0.537
D1054.11	D1054.11	0.711096	0.754041	0.558477	0.718269	0.622081	0.275137	0.03	-0.178	-0.793	0.492783	0.587756	0.663661	0.922957	0.122052	-0.292511	-0.15	0.09	0.03	-0.19	-0.17	-0.25	-1.708	-1.146	-0.969
E02H4.6	E02H4.6	0.41035	1.14336	0.186914	1.01399	1.47383	0.920394	0.439	0.18	-0.37	0.26997	0.615565	0.214139	0.604827	0.805432	0.766765	0.1	-0.11	0.21	-0.22	0.1	0.16	-1.158	-1.221	-1.056
F49C12.7	F49C12.7	0.153397	-0.260644	0.542823	1.68222	1.30113	0.856574	0.013	0.212	-0.93	0.71735	0.096349	0.231033	0.292111	0.703846	1.04353	-0.96	-0.07	-0.39	0.42	-0.02	-0.1	-1.657	-0.55	-1.556
R10E9.3	R10E9.3	0.16006	0.16006	0.16006	0.814847	0.814847	0.386526	-0.128	-0.044	-0.55	0.741162	0.517169	0.852944	0.932582	1.17558	0.949081	-0.7	0.2	-0.23	0.22		-0.71	-0.253	0.484	-0.957
C18D11.3	C18D11.3	0.429497	0.438888	0.332988	0.082661	0.004053	0.225278	0.2	0.275	0.194	0.170897	0.248936	0.285345	0.013467	0.23551	0.445245	-0.15	-0.43	-0.43	0.08	-0.29	0.22	-0.173	-0.306	0.027
C17E4.4	C17E4.4	0.280833	0.391014	0.286289	0.455743	0.421979	0.179938	0.171	0.244	0.029	-0.017785	0.209795	0.13499	-0.133095	0.433633	0.483246	-0.24	-0.55	-0.21	-0.08	0.04	0.06	-0.697	-0.114	-0.168
F36H1.5	F36H1.5	1.02784	0.990982	1.42521	0.958733	0.485413	1.02178	0.009	0.299	0.058	0.195628	-0.234712	0.09421	-0.768059	0.027325	1.01249	-0.95	-0.96	-1.09	-0.09		0.55	-0.537	0.016	-0.264
F08C6.2	F08C6.2	0.539994	0.289313	0.546082	0.460695	0.579519	0.03146	-0.162	0.566	0.127	0.224441	0.201988	0.305807	0.34947	0.447634	0.881628	0.26	-0.75	-0.28	0.05	0.47	0.59	-0.012	-0.409	0.17
F39F10.3	F39F10.3	0.134533	0.506083	0.654833	0.124764	0.206169	0.108171	-0.022	0.224	-0.154	-0.124762	0.845851	0.093647	0.194116	0.210802	0.602367	-0.4	-0.21	-0.16	-0.53	-0.29	-0.23	-0.028	-0.047	0.059
K04G2.3	K04G2.3	0.182557	0.295946	0.257954	0.056029	0.238767	0.083414	0.062	0.27	-0.112	0.281279	0.315363	0.153616	0.081647	0.122078	0.290008	-0.08	-0.14	-0.09	-0.23	0	-0.04	0.031	-0.265	-0.065
R10E8.1	R10E8.1	0.518434	0.191261	0.728733	-0.03518	0.009494	0.265703	-0.062	0.23	0.128	0.424434	0.784367	0.063373	0.23438	0.208154	0.89712	0.2	-0.37	-0.52	-0.34	-0.37	0.47	-0.154	0.273	-0.071
C05D11.4	C05D11.4	-0.085513	0.300009	0.963885	0.467106	0.227097	0.467106	0.157	-0.032	0.218	1.01802	0.093648	0.9998	-0.497171	0.283344	1.80146	-0.09	0.1	-0.34	0.23	0.04	-0.45	0.045	0.095	-0.264
R07B1.3	R07B1.3	-0.280116	-0.026193	0.304822	0.275749	0.271376	0.746191	0.384	0.448	0.141	0.964877	0.165015	0.182336	-0.184271	0.229626	1.07606	-0.07	-0.14	-0.07	-0.04	-0.25	0.05	-0.521	-0.029	-0.288
C53C7.3	C53C7.3	1.34622	-0.09739	0.359259	0.755322	1.28872	1.28872	0.162	0.19	0.373	0.358294	1.44694	-0.29263	0.72479	0.090322	2.63315	-1.34	-0.42	-0.27	-0.05	-0.3	-0.07	0.208	0.019	-0.458
C29E4.7	C29E4.7	0.351592	0.549285	0.276813	0.851116	0.644998	0.583577	0.35	0.356	0.268	0.498888	0.367223	0.594113	0.105165	0.590218	1.88114	-0.53	0.1	0.01	0.09	0.04	0.13	-0.379	-0.063	-0.994
C52B11.5	C52B11.5	0.269971	0.341974	0.474049	0.229654	0.612634	0.048264	-0.114	0.145	-0.206	0.788921	0.440001	0.184924	0.368846	0.643319	1.43953	-0.41	-0.54	-0.23	0.21	0.02	0.15	0.203	0.103	-0.669
K07E8.7	K07E8.7	0.200901	0.33999	0.627229	0.095827	0.230712	0.124902	0.154	0.268	-0.017	0.014533	0.067466	0.210498	0.324718	0.155889	0.803263	-0.46	-0.38	-0.01	0.06	-0.07	0.08	0.188	-0.165	-0.761
Y71H10A.2	Y71H10A.2	0.25804	0.316864	0.537536	0.367641	0.230753	0.62669	-0.49	-0.097	0.02	0.192876	-0.009292	-0.046033	0.160349	0.393897	0.676477	-0.1	-0.02	0.2	0.18	0	0.05	0.161	-0.077	-0.257
ZC308.1	ZC308.1	0.361683	0.43037	0.241197	0.263492	0.093949	0.398413	-0.548	0.296	0.244	0.631537	0.092188	0.079289	0.691067	0.103562	0.823174		-0.24	-0.38	-0.19	0.17	-0.34	0.052	-0.54	-0.635
F23F12.3	F23F12.3	0.396151	0.258879	0.532125	-0.190236	0.631913	0.050632	0.204	0.287	0.225	1.72082	0.657854	-0.440465	0.64653	0.336279	1.71535	-0.21	-0.35	0.06	0.01		-0.2	-0.468	0.02	-0.45
F59H6.10	F59H6.10	-0.100271	0.452159	0.368761	-0.392881	0.388111	0.100464	0.048	0.281	0.487	0.895775	0.259064	0.35521	0.783718	0.654256	0.712535	-0.62	-0.26	-0.22	-0.15	0.08	-0.04	-0.12	-0.204	0.303
ZK1248.7	ZK1248.7	-0.275152	0.354801	1.64247	0.099247	0.860663	-0.028265	-0.001	0.569	0.485	1.03262	0.656843	0.04927	1.39079	1.96625	2.2255	0.08	-0.55	-0.14	-0.19	-0.02	-0.1	-0.527	-0.946	-0.08
F56G4.6	F56G4.6	-0.028495	0.057893	0.201669	-0.087348	0.918046	0.431338	0.038	0.352	0.224	1.20166	0.098395	0.530115	-0.057505	0.151276	0.261225	-0.05	-0.15	-0.37	-0.21	0.12	-0.09	0.112	-0.264	-0.759
M03C11.6	M03C11.6	0.21649	0.360442	0.119173	-0.160797	0.488967	-0.120911	0.415	0.259	0.274	0.996172	0.256599	0.092721	-0.160066	0.007667	0.405685	-0.46	-0.13	-0.37	-0.25	0.1	-0.37	-0.267	-0.066	-0.599
T07D3.1	T07D3.1	0.654967	0.756872	0.010052	0.456493	1.87639	0.102254	0.045	0.664	0.841	0.981787	0.194102	-0.583183	1.26835	1.5739	1.14726	-0.51	-0.2	-0.55	-0.84	-0.15	-0.37	0	-0.26	-0.754
T13A10.10	T13A10.10	0.406217	1.05007	0.190356	0.080627	1.88275	0.559286	0.1	0.288	0.073	0.478784	-0.351641	0.086664	0.044391	0.569461	0.991899	-0.29	-0.83	-0.45	0.01	-0.06	0.14	0.1	-0.158	-0.773
B0564.2	B0564.2	0.071892	0.002871	0.007911	-0.21423	0.330061	-0.049336	0.138	0.013	0.745	0.24626	0.318743	0.121945	0.278279	0.226302	0.586582	-0.06	-0.3	-0.13	-0.21	0.14	0.5	0.044	-0.233	-0.311
C16A11.5	C16A11.5	0.241499	-0.1811	-0.347978	-0.125195	-0.126862	0.535553	0.2	0.264	0.161	-0.098986	0.568996	-0.049019	0.487292	0.312814	0.755303	-0.24	-0.33	-0.29	-0.19	0.38	0.02	-0.032	-0.51	-0.221
Y18D10A.17	Y18D10A.17	0.003984	0.075011	-0.028109	0.020669	-0.008773	0.18048	0.616	0.554	0.316	0.315257	0.558752	0.528164	0.57369	0.641885	0.666945	-0.14	-0.42	-0.2	-0.35	0.48	0.28	-0.313	-0.849	-0.347
F21H11.2	F21H11.2	0.218688	0.134465	-0.348418	0.024245	0.070055	-0.081178	0.271	0.273	0.581	0.179829	0.27847	0.317268	0.433584	0.533204	0.368314	0.24	0.04	-0.54	0.41	0.11	-0.12	0.052	-0.37	-0.184
F40H6.4	F40H6.4	-0.120905	0.570314	0.039627	-0.295251	0.292595	0.183684	-0.072	0.222	0.578	0.157428	0.594218	0.26789	0.586919	0.530519	0.674399	-0.09	-0.5	-1.33	-0.1	0	0.22	-0.12	-0.216	-0.08
F29C4.6	F29C4.6	0.666131	-0.021979	0.029385	-0.062853	0.131898	0.006315	0.03	0.233	0.075	0.224384	0.373281	0.098624	0.38752	0.235398	0.650462	-0.06	-0.05	-0.15	-0.11	-0.03	-0.1	-0.769	-0.335	-0.692
F59A7.4	F59A7.4	2.2759	-0.645818	-0.394198	-0.589803	0.525742	-0.307206	0.469	0.681	0.64	1.03621	0.682929	-0.239138	0.899219	0.45287	1.22953	-0.38	-0.49	-0.7	-0.1	-0.09	-0.17	-0.842	-0.458	-0.957
F56A3.4	F56A3.4	0.132818	0.014858	-0.020127	-0.078179	0.094579	-0.1068	-0.226	0.02	0.48	0.655494	1.14056	0.039855	0.959475	0.78254	0.60621	0.17	-0.05	-0.16	-0.09	-0.25	-0.14	-0.295	-0.646	-1.269
R07B7.1	R07B7.1	0.233027	-0.160491	0.082745	-0.158357	-0.069775	-0.33277	0.08	0.145	0.531	-0.044114	0.476453	0.086509	0.730065	0.596379	0.425398	0.17	-0.25	-0.03	-0.01	0.02	-0.05	-0.36	-0.274	-0.402
Y57G11C.11	Y57G11C.11	0.181007	-0.007185	-0.384655	-0.009544	0.039251	-0.096553	-0.082	-0.009	-0.065	0.087546	0.493306	-0.003099	0.335387	0.217557	0.486756	-0.03	0.14	-0.05	-0.1	-0.05	-0.24	-0.285	-0.29	-0.326
F45F2.12	F45F2.12	0.018296	0.054518	-0.025989	0.025123	0.142131	0.158015	0.872	0.552	0.421	-0.502705	0.733086	-0.052655	0.720719	-0.108108	-0.011314	-0.07	0.08	-0.23	0.14	-0.13	-0.22	-0.718	-0.963	-0.206
F49E12.1	F49E12.1	-0.186874	-0.318656	-0.238756	0.35297	-0.104463	-0.079372	0.509	0.47	0.502	-0.130633	0.972491	0.589974	1.42634	1.03063	-0.425648	-0.41	-0.34	-0.48	-0.22	-0.18	-0.14	-1.708	-1.474	-0.715
K07C5.1	K07C5.1	-0.009444	-0.020036	-0.032034	0.038653	0.034226	0.256688	0.115	0.637	0.179	0.070315	0.53683	-0.178486	0.660068	0.396601	-0.273401	-0.07	-0.55	-0.31	-0.01	-0.25	-0.06	-0.673	-0.438	-0.196
T13H2.4	T13H2.4	0.066878	0.07094	0.123552	-0.192879	0.268839	0.361467	-0.086	0.083	-0.007	-0.331987	1.59652	0.395364	0.70171	0.62337	0.149677	-0.18	-0.44	-0.45	-0.14	-0.13	-0.21	-0.474	-1.068	-0.849
C25A1.7	C25A1.7	0.682595	0.026613	-0.009337	0.111525	0.235407	-0.031571	-0.204	0.236	-0.012	-0.16498	-0.104235	-0.255657	0.128338	-0.04125	0.661882	0.16	0.06	-0.01	-0.12	-0.46	-0.11	-0.434	-0.54	-0.398
F31F6.3	F31F6.3	1.65997	-0.632414	0.362099	1.10172	0.253921	-0.039078	0.171	0.566	0.686	-0.48762	0.169614	-0.453401	0.63572	-0.491678	0.190501		-0.53	-0.36	-0.24	0.4	0.19	-1.181	-0.248	-1.089
F29G9.6	F29G9.6	0.982481	0.557654	0.462241	0.361809	-0.035448	-0.673599	-0.069	0.28	0.543	-0.054484	0.340681	0.478468	1.43391	0.572803	0.708209	-0.46	-0.5	-0.55	-0.87	-0.03	-0.22	-0.58	0.034	0.083
F56G4.4	F56G4.4	0.240648	0.607922	0.182909	0.099076	-0.193743	-0.175155	-0.234	0.041	0.19	-0.07048	0.080305	0.181587	0.38096	0.102842	0.230503	-0.17	-0.14	-0.11	-0.37	-0.04	-0.33	-0.304	-0.46	-0.128
M02B7.2	M02B7.2	0.555332	-0.01996	0.351754	0.483294	-0.102549	-0.756012	0.119	0.391	0.027	-0.301353	0.415333	0.141336	0.468817	-0.285651	0.765784	-0.26	-0.15	-0.17	-0.18	-0.16	-0.26	-0.492	-0.288	0.076
K09C4.3	K09C4.3	0.32974	-0.003666	0.21783	0.41985	-0.266694	-0.065187	-0.171	0.257	-0.221	0.712901	0.685786	-0.622975	0.49933	0.656961	-0.005037	-0.25	-0.67	-0.55	-0.18	-0.26	-0.1	-0.415	-0.411	0.195
F52D1.2	F52D1.2	1.09198	0.051674	1.09198	0.153125	0.002476	0.285093	0.116	0.376	0.205	-0.443691	0.58723	-0.865646	1.42195	0.936509	0.379262	-0.81	-0.82	-1.17	-0.1	0.18	0.25	-0.057	-0.26	-0.283
W04G3.6	W04G3.6	0.585025	0.123126	0.453336	0.26604	-0.189611	-0.173547	0.01	-0.072	-0.014	-0.1251	0.23579	-0.26888	0.330736	0.310151	-0.287375	-0.05	-0.34	-0.07	-0.08	-0.28	-0.22	-0.482	-0.094	-0.527
W02H3.1	W02H3.1	0.782267	0.362296	0.629512	0.03555	-0.034304	0.02886	0.179	0.19	-0.317	0.137882	0.328297	-0.205305	0.89262	0.448201	0.571365		-0.79	-0.35	-0.48	0.15	-0.58	-0.913	-0.358	-0.402
Y53C10A.12	Y53C10A.12	0.548182	0.254037	0.177907	0.059038	-0.09489	0.004446	-0.025	0.007	-0.13	-0.232852	0.158073	-0.095885	0.130269	0.130657	0.3053	-0.33	-0.54	-0.4	-0.35	-0.19	-0.28	-0.36	-0.432	-0.351
B0361.7	B0361.7	-0.153952	0.298851	0.058279	0.372924	0.123025	0.467463	-0.051	0.154	0.445	0.31883	-0.283499	-0.230196	-0.227311	0.16728	-0.029722	0.23	-0.14	0.13	-0.04	-0.51	-0.1	-0.47	-0.396	0.126
C28D4.2	C28D4.2	0.138995	0.178767	0.354921	0.110453	-0.064783	0.262656	0.017	0.064	0.083	-0.006403	-0.158768	-0.292481	-0.364172	0.071057	-0.065331	0.24	-0.04	0.02	0.07	-0.39	-0.21	-0.881	-0.191	0.124
F37B12.2	F37B12.2	0.168423	0.099048	0.251402	-0.067553	0.262799	-0.139867	-0.119	0.065	0.096	-0.156582	-0.127386	-0.25993	-0.061868	0.071619	0.102397	0.35	0.2	0.09	-0.23	-0.47	-0.3	-1.035	-0.442	-0.083
F43E2.7	F43E2.7	0.231374	0.029627	0.136924	0.067038	-0.064791	0.201873	-0.063	0.087	-0.13	-0.280762	-0.062457	-0.236863	0.062911	-0.069443	0.163131	0.07	0.04	0.02	-0.01	-0.42	-0.26	-0.701	-0.386	0.106
F35G12.5	F35G12.5	-0.118076	0.073831	0.11359	0.199872	0.00761	0.15418	0.084	0.234	-0.116	0.157486	-0.102755	-0.407679	-0.029889	0.050626	0.204152	0.13	0.09	0.12	-0.15	-0.04	0.02	-0.619	-0.353	-0.158
F57A10.3	F57A10.3	0.044534	-0.092623	-0.194368	-0.019881	0.023879	0.043133	0.1	0.195	0.33	-0.40247	0.066624	-0.047075	-0.206612	-0.384551	-0.035087	0.48	0.05	0.2	-0.11	0.02	-0.04	-1.158	-0.329	0.165
F59A2.3	F59A2.3	0.056657	-0.092653	0.338788	-0.038745	-0.017911	-0.027509	0.404	0.318	0.383	-0.261361	-0.193175	-0.316708	-0.149581	-0.340157	0.209306	0.26	0.11	0.03	-0.11	0.11	0.11	-0.932	-0.116	0.244
T24C4.1	T24C4.1	-0.142869	-0.087435	0.013678	-0.133074	-0.007835	0.35122	0.512	0.227	-0.039	-0.128084	-0.074782	-0.095386	-0.097482	-0.216029	0.210835	0.25	-0.1	0.19	0.07	0.16	0.02	-0.651	-0.379	0.2
C52B9.4	C52B9.4	0.217184	-0.061576	-0.018291	-0.186055	0.006464	0.16107	-0.048	-0.063	0.023	-0.403363	-0.078136	-0.051073	-0.065006	-0.163397	-0.061381	0.13	0.04	-0.03	-0.02	0.08	-0.23	-0.308	-0.038	-0.044
C53A5.13	C53A5.13	0.137953	0.262313	0.060398	-0.27968	0.006836	-0.223327	-0.576	0.169	0.064	-0.625157	-0.191641	-0.526576	-0.339323	-0.712571	0.001535	-0.27	0.29	0.18	-0.1	-0.06	-0.25	-0.821	-0.26	0.199
M57.1	M57.1	0.310574	0.138476	-0.225623	-0.490022	0.345328	-0.361857	0.027	-0.206	-0.297	-0.655318	-0.528182	-0.576613	-0.300096	-0.23753	-0.108713	0.03	0.22	0.08	-0.2	-0.04	-0.29	-0.737	-0.45	-0.157
T15B7.4	T15B7.4	0.017708	0.067542	0.397316	-0.33592	-0.077991	-0.354242	-0.423	-0.628	-0.405	-1.09345	-1.72131	-0.595919	-0.723529	-0.261641	0.015262	0.1	0.29	0.88	0.04	-0.33	-0.55	-1.423	-0.586	-0.862
F55B11.2	F55B11.2	0.262751	0.105486	0.329332	0.061967	0.079238	0.015793	-0.157	0.051	-0.035	-0.697905	-0.448196	-0.281446	-0.147388	-0.037919	-0.13442	0.04	-0.07	0.23	-0.01	0.08	0.22	-1.035	-0.425	0.321
K07A1.6	K07A1.6	0.021956	0.127485	0.325135	0.084663	-0.004273	0.212097	0.088	0.296	-0.324	-0.658462	-0.674286	-0.494243	-0.873903	-0.474127	-0.788579	0	0.37	0.73	0.01	0.02	0.18	-1.127	-0.123	0.517
C42C1.9	C42C1.9	0	0	0	0	0	-0.917113	0.132	-0.006	0.543	-1.94441	0.700786	-0.683598	-0.792311	-0.888441	1.10582	1.06	0.53	0.78	0.07	0.64	0.81	-1.894	-0.701	-0.45
C13B4.1	C13B4.1	0.130388	0.111594	-0.235737	-0.159643	-0.14927	-0.306183	-0.413	0.1	0.562	-0.803695	-0.213263	-0.442209	0.088313	0.040225	0.145337	0.44	-0.22	0.08	0.05	0.32	0.24	-1.029	-0.504	-0.561
R13A5.12	R13A5.12	-0.000721	-0.026063	-0.103379	-0.012135	0.05504	-0.206951	0.057	0.148	0.083	-0.408723	-0.086596	-0.005145	0.095759	-0.000116	0.022175	0.29	0	0.18	0.12	0.13	-0.02	-0.431	-0.191	-0.109
F56C3.2	F56C3.2	0	0	0	0	0	0	0.019	0.162	0.01	-1.34502	0.818539	-0.235702	-0.278979	0.394987	0.069415	0.21	-0.23	-0.02	0.05	0.11	0.2	-0.911	-0.288	-0.701
C17H12.1	C17H12.1	0.126703	0.149618	0.225878	0.02169	-0.073709	0.064604	-0.112	-0.29	-0.065	-0.147621	-0.251513	-0.393911	-0.122631	-0.099131	-0.108057	0.14	-0.1	0.07	-0.12	0.09	-0.04	-0.368	-0.349	-0.476
E04A4.4	E04A4.4	0.016686	0.120627	0.291126	0.205317	0.035167	0.118284	-0.253	0.051	-0.045	0.004362	-0.47951	-0.548997	-0.524117	-0.47442	0.009416	0.57	0.15	0.3	-0.17	-0.07	0.06	-0.604	-0.657	-0.761
W04D2.6	W04D2.6	-0.004699	-0.096233	0.016668	-0.017914	-0.009014	-0.166913	-0.297	0.207	-0.15	0.025111	-0.530352	-0.614607	-0.352152	-0.573024	-0.296722	0.24	-0.23	0.02	-0.07	-0.12	-0.19	-1.283	-0.533	-1.059
F42H11.2	F42H11.2	0.134108	0.149889	0.314715	0.16348	0.272117	-0.085299	-0.136	-0.141	0.016	-0.086798	0.01474	-0.438264	0.129783	-0.288869	0.024363	-0.02	-0.26	0.05	-0.27	-0.21	-0.16	-0.556	-0.554	-0.309
R09A8.1	R09A8.1	0.004592	0.157526	0.576754	0.154979	0.28668	0.353075	-0.154	-0.138	-0.385	-0.311411	-0.009071	-0.539966	-0.158159	-0.757347	0.079967	0.55	-0.33	0.04	-0.23	-0.33	0.16	-0.997	-0.525	-0.676
C11E4.7	C11E4.7	-0.313805	0.45027	0.256622	0.582609	0.014283	-0.467941	0.068	0.741	0.233	-0.297668	-0.034359	-0.315195	-0.029101	-0.381979	-0.180264	0.2	-0.05	0.08	-0.06	0.28	1.06	-1.34	-0.299	-0.727
M03B6.4	M03B6.4	0.371126	0.685263	-0.038289	-0.034931	-0.317981	-0.589159	0.013	0.354	-0.112	-0.706859	-0.047693	-0.373845	-0.337061	-0.255173	-0.006082	0.21	-0.43	-0.07	0.15	0.48	0.34	-0.865	-0.44	-1.262
T12E12.3	T12E12.3	0.030264	0.409236	0.159011	0.100908	0.01295	-0.275561	0.407	0.192	0.076	-0.516495	-0.464295	-0.385894	-0.380862	-0.426326	-0.327896	0.27	-0.26	0.01	-0.15	0.08	0.1	-0.701	-0.322	-0.941
F43E2.4	F43E2.4	0.261732	0.174485	0.108939	0.129989	0.043094	-0.075568	0.084	0.1	0.499	-0.00727	0.05708	-0.201701	-0.245444	-0.565465	-0.197022	0.48	-0.22	0.09	-0.18	-0.08	-0.34	-0.613	0.128	-0.311
K08H10.4	K08H10.4	0.022926	-0.004679	-0.060041	0.318458	-0.051215	0.006407	-0.019	-0.086	0.63	-0.192151	-0.162544	-0.19541	-0.135557	-0.428015	-0.006249	0.33	-0.19	0	-0.07	-0.12	-0.08	-0.806	-0.165	-0.706
T07A9.9	T07A9.9	0.065349	-0.132198	0.049702	-0.028885	-0.153287	-0.212368	-0.105	-0.342	0.276	-0.058094	0.098165	-0.049131	-0.115433	-0.179957	-0.307955	0.24	-0.41	-0.09	-0.03	-0.21	-0.02	-0.723	0.085	-0.371
Y49E10.1	Y49E10.1	-0.055583	0.201886	-0.020789	0.042408	-0.02819	-0.250843	0.124	-0.193	0.436	-0.063422	0.077801	-0.127891	0.051769	-0.096479	0.102644	0.26	-0.2	0.02	-0.04	-0.07	-0.01	-0.308	-0.065	-0.267
C01G8.4	C01G8.4	0.03595	-0.171489	0.07362	0.293148	-0.01876	-0.149257	-0.213	0.293	-0.035	-0.056993	-0.505571	-0.1918	-0.172654	0.051909	1.25877	-0.51	-0.04	0.04	-0.17	-0.22	-0.32	0.149	-0.529	-1.012
K09F6.5	K09F6.5	-0.203672	0.09424	0.692923	0.973958	0.311297	-0.552278	0.151	0.413	0.459	0.719539	0.530821	-0.18212	-1.46688	-1.49609	2.79972	-0.67	-0.41	-0.35	-0.14	-0.3	-0.29	-0.504	-0.302	-0.713
C14B9.8	C14B9.8	0.161163	-0.022121	0.19374	0.0144	0.149781	-0.097587	0.057	-0.048	0.511	0.181864	-0.262236	-0.386578	-0.321633	0.180535	0.550353	-0.26	0.1	-0.18	-0.3	-0.05	-0.1	-0.519	0.119	-0.109
C30F12.2	C30F12.2	0.032709	-0.362004	0.245357	0.313261	0.228324	-0.355891	0.448	0.178	0.154	0.062961	0.007927	-0.019277	-0.354258	-0.018582	0.348737	-0.09	-0.06	-0.1	-0.14	0.25	0.26	-0.355	-0.347	-0.038
Y17G7B.4	Y17G7B.4	0.056917	-0.237357	-0.00351	0.060701	0.266134	-0.308363	0.075	0.116	0.295	-0.153817	-0.08879	-0.084993	0.030127	-0.018656	0.567203	-0.19	-0.18	-0.22	-0.16	0.34	0.19	-0.839	-0.208	-0.163
B0511.6	B0511.6	0.221896	0.008111	0.192843	0.009821	-0.013394	-0.008956	0.345	0.205	-0.006	0.13313	0.077851	0.205225	0.03965	0.005426	-0.004143	-0.32	-0.21	-0.06	-0.74	-0.01	0.27	0.157	-0.349	-0.946
F08B4.5	F08B4.5	0.158245	-0.069138	0.343351	-0.086784	-0.152433	0.175226	0.179	0.219	-0.45	-0.154525	-0.161962	-0.003478	-0.178111	0.357022	0.030456	-0.4	-0.43	-0.09	-0.13	-0.02	0.1	-0.274	-0.796	-0.894
C47E8.8	C47E8.8	0.142463	0.034475	0.395173	-0.046279	0.147966	-0.015388	0.345	-0.063	-0.199	-0.36257	-0.361658	0.07709	-0.091234	0.19714	0.230452	-0.19	-0.2	-0.2	-0.31	0.2	0.01	-0.146	-0.1	-0.739
F54D5.1	F54D5.1	0.105445	0.087209	0.167471	0.09359	-0.051723	-0.013849	0.632	0.047	-0.175	-0.116496	-0.264444	-0.179596	0.126053	0.082968	0.277085	-0.19	-0.12	-0.34	-0.45	-0.09	-0.09	-0.095	-0.32	-1.146
F35A5.8	F35A5.8	1.02595	0.0617	0.682625	-0.200078	-0.175775	0.139448	0.621	0.209	-0.415	-0.451455	0.009095	-0.504922	-0.245345	0.138946	-0.564426	-0.22	-0.48	-0.29	-0.55	-0.17	-0.07	-0.155	-0.3	-0.855
B0464.5	B0464.5	-0.014721	-0.052663	-0.016446	0.051567	-0.020738	0.377043	0.454	-0.157	-0.913	-0.097521	-0.136729	-0.125167	-0.107297	-0.103824	-0.192235	0.09	-0.32	-0.08	-0.09	-0.73	-0.06	0.381	-0.687	-0.96
C14C10.5	C14C10.5	0.096409	0.051423	0.22725	0.157061	0.028614	0.201715	-0.017	0.03	-0.803	0.450095	-0.157506	0.137978	-0.127952	-0.241958	-0.019635	0.3	-0.55	-0.19	-0.2	-0.23	0.05	0.293	-0.642	-0.68
C46A5.9	C46A5.9	0.088264	0.267491	0.044816	0.071026	-0.07494	0.183227	0.183	-0.014	-0.621	0.139326	-0.096442	-0.11754	-0.065242	0.027962	0.206833	0.1	-0.25	-0.1	-0.27	-0.08	-0.05	0.05	-0.525	-0.55
C27A12.8	C27A12.8	-0.026783	0.102146	0.153918	0.417102	0.148311	0.301022	0.062	-0.209	-1.083	0.327254	0.152329	0.050653	0.100284	0.072919	0.060471	-0.04	-0.09	-0.03	-0.1	-0.35	-0.28	-0.186	-0.276	-0.96
R12E2.2	R12E2.2	0.025936	-0.024304	-0.024611	0.127878	0.160759	0.33224	-0.211	-0.621	-1.13	0.157831	0.14302	0.036501	0.020352	-0.052762	-0.239291	-0.09	0.24	-0.11	-0.2	-0.51	-0.96	-0.552	-0.676	-1.756
C02F12.8	C02F12.8	0.10496	-0.259311	-0.283813	-0.133047	0.302471	0.466426	0.062	-0.167	-1.204	0.222587	0.097832	-0.121525	0.159221	-0.164939	0.14452	0.03	0.05	-0.14	-0.26	-0.23	-0.23	-0.044	-0.462	-1.041
ZK353.8	ZK353.8	-0.052982	-0.001772	-0.082125	0.090723	0.026927	0.60144	0.355	0.197	-0.916	-0.031528	0.141853	0.083655	0.179448	0.074706	0.196042	-0.13	-0.11	-0.1	-0.18	-0.29	-0.28	0.073	-0.548	-0.876
B0336.9	B0336.9	0.214367	0.027353	0.058329	-0.04917	-0.04216	0.00045	-0.069	0.023	-0.735	-0.091023	-0.032548	0.125762	-0.063988	-0.193755	0.13763	-0.08	-0.62	-0.54	-0.24	-0.12	0.17	-0.279	-0.619	-0.837
F26F2.7	F26F2.7	0.100931	0.575215	-0.35288	-0.004627	0.284002	-0.043081	0.088	0.172	-0.913	0.003228	0.225428	0.112561	0.196168	-0.017038	0.189543	-0.2	-0.76	-0.27	-0.32	-0.14	-0.11	0.145	-0.619	-1.155
B0457.1	B0457.1	-0.12485	0.008094	-0.171849	0.409929	0.043696	0.029338	0.157	-0.224	-0.444	-0.199697	-0.076259	-0.042716	0.129734	-0.063688	-0.016198	-0.34	-0.69	-0.57	-0.49	-0.29	-0.4	-0.035	-1.077	-1.047
F45F2.11	F45F2.11	-0.073185	0.240827	-0.053551	0.213886	0.406692	0.638349	-0.026	-0.108	-1.038	-0.105546	-0.065501	-0.096799	0.029063	-0.245673	0.21048		-0.56	-0.68	-0.56	-0.23	-0.69	-0.041	-0.718	-1.621
F57C7.1	F57C7.1	-0.0868	-0.26983	-0.198826	-0.01068	-0.077226	0.059778	0.317	0.041	-0.375	0.065871	0.133461	0.374531	0.074927	0.209795	-0.075347	-0.05	-0.49	-0.59	-0.21	0.04	-0.12	0.134	-0.554	-1.041
F25H2.8	F25H2.8	-0.047966	-0.173967	-0.088591	-0.045631	-0.098558	0.052305	0.307	0.157	-0.281	-0.158787	0.076127	0.005001	0.019453	0.010745	-0.013359	-0.52	-0.5	-0.35	-0.21	-0.24	-0.29	0.771	-0.478	-1.053
M04F3.5	M04F3.5	0.014237	0.001805	-0.191663	0.070951	0.148493	0.063541	0.246	-0.022	-0.262	0.062886	-0.266966	-0.245938	0.154382	-0.13389	0.085383	-0.13	-0.06	-0.17	-0.18	-0.23	-0.42	0.607	-0.642	-1.351
F43C1.4	F43C1.4	0.691764	0.466822	0.112179	-0.179901	-0.1116	-0.057138	0.215	0.302	-0.884	-0.163931	0.124535	0.106991	-0.046369	0.322418	0.15708	-0.26	-0.06	-0.42	-0.7	-0.43	-0.39	-0.139	-1.029	-0.837
H21P03.2	H21P03.2	0.042611	-0.037934	-0.014713	-0.106437	0.093899	-0.129645	0.003	0.424	-0.478	0.222665	-0.086827	-0.139165	0.019824	-0.071068	0.51057	-0.13	-0.02	-0.41	-0.48	-0.53	-0.76	0.001	-0.488	-0.727
Y54E5B.2	Y54E5B.2	0.099499	-0.147665	0.117004	-0.269869	0.112074	-0.002173	0.367	0.157	-0.519	0.057968	0.082638	-0.230857	0.236637	0.049421	0.521449	-0.45	0.15	-0.41	-0.27	-0.19	-0.16	0.308	-0.718	-0.798
C25A1.10	C25A1.10	0.01927	0.01702	0.196815	-0.132388	0.066644	-0.109792	0.401	0.238	-0.54	-0.407664	0.230767	0.120438	0.55079	0.360102	0.662502	-0.11	-0.57	-0.53	0.1	-0.06	0.22	0.044	-0.786	-0.913
F58G1.2	F58G1.2	-0.063772	0.104208	-0.070409	-0.041595	0.136818	0.182228	0.434	0.114	-0.687	-0.263081	-0.128897	-0.24228	0.373302	0.170055	0.497867	0	-0.36	-0.22	-0.21	-0.27	-0.02	0.132	-0.234	-0.811
M01E11.3	M01E11.3	0.042547	0.243157	-0.066863	0.113017	-0.123656	-0.285996	0.095	0.316	-0.529	-0.092715	0.070203	-0.076507	0.358401	-0.192188	0.350219	0.07	-0.19	-0.12	-0.17	-0.29	-0.12	0.048	-0.286	-0.466
C08B11.9	C08B11.9	0.228651	0.134955	-0.088923	0.177242	0.321693	0.351304	0.251	-0.088	-0.502	-0.040682	0.186502	0.02668	0.232167	0.178708	0.333436	0.22	-0.05	-0.12	-0.22	0.03	0.07	-0.16	-0.844	-0.759
W02A2.6	W02A2.6	0.056362	0.07179	-0.171349	-0.00961	0.312208	0.463236	0.052	-0.063	-0.279	-0.140774	0.289362	0.001864	0.435068	0.151751	0.528393	0.15	-0.52	-0.09	-0.02	0.25	0.15	-0.258	-0.573	-0.699
T07D4.3	T07D4.3	-0.105039	-0.111551	-0.128365	0.157686	0.158928	0.313599	0.08	0.07	-0.921	0.115636	0.993938	-0.019359	1.33657	-0.130938	0.863726	0.04	-0.22	-0.08	-0.16	-0.01	0.04	-0.492	-0.873	-1.407
C44B7.10	C44B7.10	-0.080964	-0.054638	-0.186629	-0.089216	0.083275	-0.047457	0.066	0.124	-0.619	-0.339995	0.12291	0.024806	0.339301	0.234477	0.241665	0.59	0.63	0.38	-0.03	-0.09	-0.17	-0.68	-0.685	-1.136
F10E7.8	F10E7.8	0.128004	-0.068185	0.009328	0.3556	0.001047	0.288324	0.263	0.027	-0.902	-0.214773	-0.146227	-0.040718	-0.258941	0.125086	-0.251138	0.88	0.22	0.76	0.29	-0.04	0.05	-1.108	-0.889	-1.506
F39H2.1	F39H2.1	-0.201973	-0.359995	-0.0578	0.224501	-0.074092	0.444133	0.638	0.322	-0.657	-0.273084	-0.144372	-0.278544	-0.074001	0.390529	-0.069615	-0.13	0.74	0.44	0.1	-0.48	-0.1	-0.946	-0.986	-1.442
M03C11.5	M03C11.5	0.1555	0.262325	0.045533	-0.0324	-0.000181	0.011105	0.253	0.169	-0.47	-0.68134	-0.189056	-0.09779	0.238263	0.207269	0.268958	0.41	0.26	0.23	-0.53	-0.02	-0.07	-0.421	-0.245	-1.12
T13B5.3	T13B5.3	-0.207289	-0.034351	-0.344725	-0.017316	-0.193063	0.063959	0.151	0.116	-0.635	-0.331282	0.201313	0.12341	0.341369	0.102365	-0.044981	0.1	0.09	0.23	-0.04	0	-0.18	-0.041	-0.122	-1.152
F57B10.3	F57B10.3	-0.093384	0.065047	-0.074823	-0.15122	0.0184	-0.007883	-0.351	-0.241	-0.955	-0.685898	-0.206049	-0.113611	0.074158	-0.129823	0.046938	0.41	0.17	0.11	-0.16	-0.04	0.01	-0.106	-0.317	-0.983
C29F7.3	C29F7.3	-0.128168	-0.143517	-0.101621	-0.109058	-0.183913	-0.183547	-0.548	-0.45	-1.279	-0.210456	-0.388111	-0.216847	-0.05353	0.19948	-0.014661	-0.15	-0.24	0.23	0.07	0.04	0.18	-0.34	-0.586	-1.165
ZK430.2	ZK430.2	-0.02057	-0.059323	-0.116612	-0.074766	-0.406772	-0.200477	0.004	-0.131	-1.139	-0.071357	-0.025949	0.21634	0.202559	0.316992	0.129549	-0.08	0.08	-0.03	0.07	0.2	0.13	-0.186	-0.559	-1.355
C25G4.4	C25G4.4	0.197479	0.298486	-0.138847	-0.109007	-0.022634	-0.266535	0.651	0.259	-0.032	0.017225	-0.023142	0.06302	0.083362	-0.004606	0.223123	0.53	-0.04	0.19	0.19	0.2	0.29	-0.732	-0.102	-0.336
C17H12.13	C17H12.13	-0.049905	0.227389	-0.007092	-0.261108	0.20355	-0.372227	0.65	0.126	-0.46	-0.163545	0.112702	0.147603	0.130541	0.056615	0.520706	-0.06	-0.1	-0.15	-0.02	0.03	0.04	-0.55	-0.288	-0.39
F25H9.7	F25H9.7	-0.060997	0.296015	0.236656	-0.172244	0.31278	-0.279856	0.642	0.17	-0.448	0.096518	0.108381	0.260025	0.219086	0.041898	0.515225	-0.36	0	-0.07	0.02	-0.1	-0.02	-1.228	0	0.05
K08F4.9	K08F4.9	0.228347	0.298003	0.135496	0.028216	0.232232	0.176005	1.167	0.532	-0.806	-0.292533	0.006585	-0.031703	0.154858	0.129056	0.063815	0.02	0.27	-0.23	-0.05	0.28	0.33	-0.771	-0.421	-0.262
ZK1127.6	ZK1127.6	0.055737	0.044664	0.151591	-0.030741	0.025485	-0.341418	0.354	0.676	-0.448	-0.223128	-0.111241	-0.249143	0.098547	0.094926	0.097712	0	-0.23	0.23	-0.05	0.09	0.06	-0.886	-0.368	-0.252
C25A1.5	C25A1.5	0.012788	-0.050443	-0.247382	0.401337	0.076077	0.599691	0.189	0.607	-0.584	-0.782134	-0.049282	-0.172955	0.351221	0.591462	0.657998	-0.08	-0.19	-0.06	-0.15	-0.08	-0.13	-0.697	-0.513	-0.669
C47A4.2	C47A4.2	0.168792	0.245708	0.139695	0.194087	0.251016	0.065995	0.019	0.281	-0.342	-0.763372	-0.533786	-0.624094	-0.140601	0.313044	0.942636	0.06	-0.94	-0.2	-0.04	-0.18	-0.05	-0.808	-0.278	-0.773
F26E4.10	F26E4.10	0.269176	0.294997	0.327842	0.171144	0.139765	0.102784	-0.001	0.307	-0.621	-0.470309	-0.307809	-0.32061	0.030679	-0.079247	0.55514	0.07	-0.25	-0.16	-0.35	-0.03	-0.06	-0.468	-0.264	-0.839
F59A3.2	F59A3.2	0.230295	0.145617	0.058972	0.25807	0.083835	0.341366	0.048	0.347	-0.333	-0.135482	0.082683	0.104184	0.063432	0.016871	0.079506	0.02	-0.09	-0.31	-0.31	0	-0.18	-0.462	-0.086	-0.742
K06H7.4	K06H7.4	0.375553	0.120186	0.067977	0.171302	0.53883	0.21929	0.081	0.386	-0.116	-0.237712	0.040933	-0.021664	0.077582	0.110012	0.396266	0	-0.33	-0.19	-0.25	0.19	0.08	-0.667	-0.069	-0.55
F15B10.2	F15B10.2	-0.129101	0.026993	0.373554	-0.394196	-0.046759	0.498697	0.264	0.341	-1.117	-0.142018	-0.248509	-1.04035	0.568968	0.884178	1.10437	0.18	-0.24	-0.08	-0.08	-0.07	0.04	-1.276	-0.402	-0.223
F25H5.5	F25H5.5	0.441481	0.012312	0.462837	-0.142463	0.326325	0.533527	0.213	0.027	-0.737	-0.464711	-0.278838	-0.265	0.225768	0.518095	0.675951	-0.12	-0.2	-0.2	-0.28	-0.33	-0.29	-0.971	-0.548	-0.878
F57F5.5	F57F5.5	0.032337	0.066603	0.297264	0.18839	0.099954	0.476692	-0.099	-0.344	-0.669	-0.175747	-0.132742	-0.274479	0.062643	0.403894	0.389617	0.1	-0.06	-0.21	-0.16	-0.12	0	-0.813	-0.065	-0.167
F48E8.6	F48E8.6	0.255706	-0.008351	0.104275	0.081392	0.09461	-0.030167	0.621	-0.569	-0.68	-0.228583	-0.074859	-0.112805	0.155546	0.056261	0.446715	-0.11	-0.45	-0.09	-0.08	-0.17	-0.26	-0.525	-0.454	-0.421
K09B11.2	K09B11.2	-0.218567	0.412544	-0.112671	-0.019983	0.23555	0.386776	0.172	-0.347	-0.561	-0.090745	0.004329	-0.089682	0.088925	0.381967	0.291052	-0.18	-0.24	-0.21	-0.2	-0.14	-0.3	-0.357	-0.286	-0.639
C12C8.2	C12C8.2	-0.159396	-0.099977	0.228011	-0.211086	-0.028979	0.080007	-0.069	-0.039	-1.142	-0.07163	0.061864	-0.152588	-0.125363	0.369117	0.423163	0.42	0.37	0.3	-0.19	-0.51	-0.19	-0.989	-0.619	-0.326
C47E12.3	C47E12.3	-0.234603	-0.188197	-0.344892	0.140026	-0.153722	0.043921	-0.128	0.044	-1.038	-0.120186	-0.044905	0.052931	0.011121	0.017795	0.200687	0.36	0.22	0.09	-0.11	0.16	0.06	-0.708	-0.338	-0.206
F53F1.2	F53F1.2	-0.047884	-0.123718	-0.09292	-0.109508	0.000758	-0.110462	0.175	-0.375	-1.032	0.140924	-0.089367	-0.101071	0.13856	0.062901	0.09553	0.5	0.01	0.04	-0.1	0.24	-0.09	-0.537	-0.306	-0.423
B0035.14	B0035.14	-0.04496	0.015226	-0.083982	0.172927	0.062333	0.000512	-0.044	-0.375	-1.51	-0.082881	0.027166	0.060908	-0.009263	-0.062756	0.121283	0.45	-0.18	0.1	0.06	0.23	0.32	-0.66	-0.377	-0.302
F01F1.4	F01F1.4	-0.015791	0.034818	0.065189	0.240287	0.268865	-0.309808	0.017	-0.039	-1.127	-0.067605	0.191784	0.222023	0.082921	-0.14787	0.206372	0.27	-0.23	0.03	0.02	0.14	0.23	-0.776	-0.409	-0.272
F28C1.1	F28C1.1	0.287331	0.088739	0.46594	0.233196	0.475605	-0.22061	-0.421	-0.133	-2.252	0.072774	0.246916	0.07824	-0.05354	-0.302346	-0.220481	0.05	-0.66	-0.13	-0.01	0.13	0.13	-1.171	-1.105	-0.44
F32E10.1	F32E10.1	0.025837	-0.002765	0.154323	0.131222	-0.06172	-0.138176	0.283	-0.056	-2.293	-0.446044	-0.129262	-0.020294	0.12603	0.178066	0.365733	0.09	-0.14	-0.02	-0.15	-0.3	-0.24	-1.029	-1.214	-0.573
T09B4.9	T09B4.9	0.031896	-0.017005	0.151479	0.021396	-0.140393	0.067831	0.01	0.014	-1.556	-0.389258	-0.2115	-0.288529	-0.28801	0.058343	0.065543	-0.03	-0.14	-0.01	-0.1	0.01	0.14	-0.889	-0.576	0.027
C24G6.3	C24G6.3	-0.044338	0.319866	-0.150167	0.168909	-0.173482	0.246239	0.023	0.045	-0.793	-0.005014	0.214904	0.119183	0.342088	0.204055	0.535742	0.18	-0.24	0.11	-0.06	0.07	0.22	-0.983	-0.147	-0.066
K12H4.3	K12H4.3	0.00691	0.12686	-0.079803	0.098041	-0.044449	0.067931	0.255	0.292	-0.93	-0.124401	-0.007738	0.247607	-0.042603	0.15071	0.205567	-0.03	-0.17	-0.24	0.02	-0.49	0.22	-1.12	-0.34	-0.224
R10H10.7	R10H10.7	-0.018432	0.153223	-0.293171	0.093502	-0.00587	-0.180123	0.297	0.261	-2.047	0.079964	0.256457	0.16829	0.154568	0.184536	0.32691	0.24	-0.24	-0.12	-0.37	0.12	0.24	-1.478	-0.362	-0.735
B0464.1	B0464.1	0.027379	-0.018593	0.129908	0.078891	-0.058026	0.046981	0.911	0.2	-1.347	-0.199773	-0.007085	-0.050417	0.050745	-0.098447	-0.002645	-0.32	-0.18	-0.02	-0.04	-0.19	-0.17	-1.211	-0.492	-0.299
C02F5.4	C02F5.4	-0.023749	0.120345	-0.028106	0.187557	0.124347	-0.148828	0.816	0.392	-1.411	-0.119802	0.006595	0.098923	-0.083511	-0.274861	0.08668	-0.6	-0.15	-0.35	-0.3	-0.32	-0.44	-1.708	-1.059	-0.39
F10C2.2	F10C2.2	0.014332	0.078329	0.06469	0.026594	0.166277	-0.190148	0.406	0.582	-0.667	-0.033085	-0.016606	0.091961	-0.181473	0.102061	0.005281	-0.38	-0.1	-0.34	-0.29	-0.13	-0.29	-0.831	-0.417	-0.326
F20C5.1	F20C5.1	-0.057595	0.037043	-0.103699	-0.160817	-0.017528	-0.105147	0.306	0.362	-1.102	0.050281	-0.04184	-0.052008	-0.007294	0.020859	-0.056818	-0.37	-0.32	-0.32	-0.27	-0.33	-0.25	-0.718	-0.862	-0.571
F13G3.9	F13G3.9	0.093418	0.006462	-0.00388	0.014469	-0.04462	0.032189	0.533	0.13	-1.095	-0.263582	-0.086456	-0.217397	-0.207154	-0.253604	-0.204798	-0.56	-0.13	-0.56	-0.36	-0.11	-0.09	-0.921	-0.373	-0.593
F18E2.1	F18E2.1	0.192927	0.212176	0.169985	-0.13872	-0.065171	-0.086809	0.3	0.021	-1.123	-0.291938	-0.218693	-0.080055	-0.239723	-0.17418	-0.110828	-0.67	-0.47	-0.5	-0.19	-0.32	-0.31	-0.482	-0.25	-0.498
C33H5.9	C33H5.9	-0.000678	0.101899	0.02983	-0.074869	0.014388	0.077709	0.21	-0.06	-1.279	-0.14934	-0.044249	0.082736	-0.06664	0.289635	-0.011037	-0.49	-0.19	-0.39	-0.33	-0.13	-0.35	-1.362	-0.308	-0.711
C10C5.6	C10C5.6	0.126773	-0.036071	0.232636	0.12811	0.0045	0.054524	0.32	-0.214	-1.13	0.089158	-0.13772	-0.01357	-0.234905	-0.123648	-0.149583	-0.04	-0.15	-0.2	-0.3	-0.41	-0.24	-0.801	-0.353	-0.718
K04D7.5	K04D7.5	0.089917	0.097578	0.046811	0.105406	0.166277	0.133178	-0.039	0.004	-1.311	0.20753	0.075823	0.110119	-0.019469	-0.156626	0.012734	-0.05	-0.27	-0.18	-0.4	-0.18	-0.3	-0.955	-0.26	-0.484
F32G8.6	F32G8.6	0.174447	0.284775	0.384558	0.303968	0.153611	0.496054	-0.362	-0.293	-2.12	-0.263274	-0.547267	-0.313699	-0.004925	0.101357	0.035639	-1.13	-0.46	-0.18	0.02	-0.15	0.21	-2.077	-0.602	-0.711
H38K22.3	H38K22.3	-0.046315	0.003422	0.036042	0.237947	0.067324	0.041831	0.077	-0.17	-0.49	-0.295788	-0.07257	-0.070469	-0.112302	-0.126674	0.024688	-0.44	-0.14	-0.09	-0.19	-0.18	-0.26	-0.955	-0.286	-0.281
F10E9.4	F10E9.4	0.126214	0.167528	0.425771	0.071395	0.144325	0.005222	-0.059	0.527	-0.615	-0.174441	-0.055969	-0.068073	0.02985	0.084308	0.09241	-0.41	-0.3	-0.2	-0.06	-0.1	0.37	-1.535	-0.324	-0.55
F21D5.5	F21D5.5	-0.023683	0.138032	-0.106905	0.059058	0.064586	0.07258	0.178	0.307	-0.857	0.007926	-0.149392	-0.019908	-0.227964	0.007147	0.281507	-0.51	-0.11	-0.18	-0.06	-0.05	0.15	-1.315	-0.464	-0.379
T01B7.5	T01B7.5	0.079295	0.030262	0.197135	0.073658	0.037132	0.10335	0.172	0.195	-0.806	0.056077	0.007313	-0.023074	-0.132831	-0.085254	-0.089632	-0.35	-0.32	-0.39	-0.02	-0.14	-0.06	-1.297	-0.413	-0.456
R05G6.8	R05G6.8	0.06021	0.117507	0.241796	-0.080902	0.209889	0.19042	0.21	0.087	-0.488	0.251028	0.035039	-0.151437	-0.001925	-0.005328	0.091006	0.08	-0.21	-0.18	-0.13	-0.27	0.05	-1.396	-0.364	-0.218
F35E12.10	F35E12.10	0.044138	-0.020739	0.157309	-0.036595	0.310344	-0.168757	-0.167	0.225	-1.474	-0.192666	-0.174236	-0.183574	-0.086611	-0.198883	-0.006295	-0.75	-0.37	-0.14	-0.07	-0.31	-0.04	-1.47	-0.849	0.355
T21C9.2	T21C9.2	-0.05731	0.172379	-0.009646	-0.048658	0.00141	-0.036988	0.118	-0.044	-0.921	-0.102828	0.004671	0.05629	-0.090748	-0.188769	0.143308	0.05	-0.02	-0.12	-0.29	-0.13	-0.01	-1.255	-0.735	0.151
T23H2.5	T23H2.5	0.039633	-0.017113	-0.042244	0.087336	0.006158	-0.197722	0.258	-0.017	-1.044	-0.273417	0.148745	-0.053845	0.137463	-0.041903	0.092451	-0.54	-0.31	-0.31	-0.11	0.3	-0.23	-0.68	-0.47	0.169
C03E10.5	C03E10.5	0.31104	0.247696	0.355652	0.175074	0.138993	-0.034042	-0.13	-0.569	-1.737	0.748012	0.594675	0.672486	0.42869	0.116898	0.4038	-0.54	0.12	-0.46	-0.49	-0.42	-0.5	-1.47	-0.697	-0.826
C01B10.9	C01B10.9	0.197151	0.4904	0.183077	-0.099679	0.30503	-0.315898	0.257	0.183	-1.358	0.422416	0.122831	-0.022768	0.295468	0.017795	0.517025	-0.42	-0.21	-0.08	-0.2	-0.21	-0.11	-1.458	-0.969	0.038
ZC395.6	ZC395.6	0.207581	0.370343	-0.104024	0.011162	0.114933	-0.333563	0.048	0.027	-0.997	0.306785	0.342702	0.04488	0.194102	-0.114329	0.283314	-0.35	-0.28	-0.26	-0.16	-0.07	0.12	-0.756	-0.32	-0.392
C06B3.4	C06B3.4	-0.100995	-0.10223	-0.169516	0.185522	0.196497	-0.050802	0.062	-0.283	-2.059	-0.008912	0.24067	0.032711	0.168755	0.152805	0.104203	-0.69	0.48	-0.07	0.1	-0.43	-0.14	-1.208	-0.041	-0.821
F25B4.4	F25B4.4	0.150794	0.172348	0.229298	0.074307	-0.03465	0.154259	-0.464	-0.576	-2.878	0.370007	0.253601	0.352193	-0.089737	-0.123142	0.078365	-1.19	-0.35	-0.43	-0.21	-0.18	0.08	-0.711	-0.687	-0.567
T05E11.4	T05E11.4	0.084435	0.268984	0.280509	-0.010629	0.091221	0.014337	0.139	0.242	-1.204	0.266967	0.277737	0.188561	-0.206664	-0.054471	0.006438	-0.45	-0.35	-0.12	-0.07	-0.14	0.14	-0.778	-0.248	-0.525
F33D4.5	F33D4.5	0.061274	-0.125472	-0.076349	0.18775	-0.047758	-0.237303	0.246	0.077	-0.93	0.412763	-0.03029	0.153434	-0.034395	-0.09102	0.005946	-0.22	-0.02	-0.08	0.02	-0.04	-0.19	-0.593	-0.271	-0.149
T03F6.2	T03F6.2	0.107796	-0.227478	-0.070692	-0.199236	0.101971	-0.074187	0.204	0.229	-0.619	0.409993	0.147733	0.064672	0.078908	0.003059	0.229135	-0.01	-0.19	-0.2	-0.2	-0.09	-0.14	-0.476	-0.167	-0.201
F16A11.2	F16A11.2	-0.17545	0.235658	0.267638	0.320503	0.196418	0.042747	0.261	0.32	-1.272	0.07233	0.075333	0.02718	0.256983	0.169977	0.404978	-0.45	-0.46	-0.11	-0.04	-0.2	-0.05	-0.653	-0.615	-0.175
F23C8.9	F23C8.9	-0.100751	0.165894	0.169172	0.909021	0.161212	0.091677	0.429	0.187	-1.252	-0.102541	0.183117	0.404717	0.276743	0.193527	0.535011	-0.02	-0.52	0.16	0.07	-0.06	-0.16	-0.673	-0.983	-0.431
F54C1.2	F54C1.2	0.040339	0.349862	0.302853	-0.088649	0.278631	-0.127712	0.233	0.382	-1.029	0.136248	0.012577	0.020948	0.32782	0.265533	0.504584	-0.34	-0.21	-0.42	-0.45	-0.1	-0.5	-0.476	-0.776	-0.706
F44E2.3	F44E2.3	-0.020956	0.200343	-0.07974	-0.18813	0.066868	-0.316641	0.263	0.323	-0.983	-0.095766	0.268351	0.375896	0.372259	0.646862	0.437663	-0.48	-0.29	-0.47	-0.1	-0.18	-0.08	-0.737	-0.648	-0.02
W01B6.9	W01B6.9	0.251319	0.140456	0.399798	-0.03602	-0.038617	-0.197418	0.24	-0.039	-0.989	-0.232015	0.134673	0.091172	0.245213	0.462657	0.509236	-0.32	-0.36	-0.3	-0.31	-0.09	-0.18	-0.704	-0.761	-0.257
C03C10.4	C03C10.4	0.240805	0.293832	0.337279	0.032451	-0.186535	-0.316962	1.11	0.031	-0.949	0.491481	0.160821	0.432507	0.126102	0.243901	0.300894	-0.49	0.03	0.01	0.23	-0.14	0.13	-0.834	-0.51	-0.243
K04C2.2	K04C2.2	0.296575	0.214931	0.211744	0.213062	-0.052074	0.280073	0.445	-0.039	-0.783	0.309735	0.044441	0.186895	-0.165688	0.143916	0.305464	-0.02	-0.19	-0.08	0.14	0.18	0.2	-0.749	-0.333	-0.285
ZK1307.9	ZK1307.9	0.043816	-0.011775	0.368261	0.097644	0.304279	0.163684	0.294	0.013	-0.963	0.308539	0.459615	0.2729	0.058839	0.054963	-0.065069	-0.06	-0.13	-0.08	-0.1	0.04	0.12	-0.913	-0.444	-0.071
R01B10.4	R01B10.4	0.147907	-0.083782	-0.006826	0.138726	-0.008189	0.547852	0.141	0.009	-0.902	0.227232	0.063034	-0.097821	-0.033494	-0.045376	-0.015219	-0.42	0.2	-0.02	-0.09	-0.29	-0.28	-0.54	0.014	0.193
T11F9.11	T11F9.11	0.023039	-0.112466	0.112908	0.141475	0.235542	0.568533	0.01	-0.3	-1.608	-0.012771	-0.025643	0.016316	0.028126	-0.072102	0.084208	-0.35	0.13	-0.16	0	-0.09	-0.01	-1.111	-0.099	0.315
T16H12.3	T16H12.3	0.224531	0.219354	0.260007	-0.175345	0.308161	0.555362	0.194	0.001	-0.894	0.304225	0.02417	-0.145853	-0.057405	-0.109697	0.329235	-0.27	0.2	-0.09	-0.23	-0.34	-0.11	-0.966	-0.533	-0.147
C16C10.6	C16C10.6	-0.174884	0.118677	0.207537	-0.0579	0.378554	0.189895	-0.219	0.126	-0.963	0.352195	0.216155	0.027653	0.049122	-0.08828	-0.089925	-0.12	-0.07	-0.08	-0.19	0.15	0.02	-0.431	-0.711	-0.584
B0041.5	B0041.5	0.040257	0.0568	0.198859	-0.008052	0.102759	0.11539	0.347	0.48	-1.821	0.201317	-0.140815	-0.199542	-0.324268	-0.317815	-0.424868	0.03	-0.16	-0.23	0.01	0.03	0.16	-0.419	-1.035	-1.201
F18A1.5	F18A1.5	0.090153	0.17382	0.410267	0.354267	0.160441	-0.143509	0.525	0.185	-1.362	-0.044408	-0.129097	-0.224342	-0.413171	-0.495019	-0.242461	0.07	-0.25	-0.09	-0.11	-0.01	0.05	-0.771	-1.184	-1.029
F18E2.2	F18E2.2	0.158686	0.032621	0.07181	0.120503	0.283232	-0.113096	0.379	0.075	-1.318	0.025621	-0.028851	-0.008764	-0.11387	-0.201676	0.118118	-0.24	-0.5	-0.2	-0.11	-0.08	-0.07	-0.127	-0.602	-0.974
F40F12.5	F40F12.5	0.152757	0.069246	0.316293	0.209149	0.161654	0.117261	0.169	0.135	-1.158	-0.102527	-0.168064	-0.33554	-0.086007	-0.141122	0.029977	0.29	-0.57	0.01	-0.01	-0.28	0.06	-0.313	-0.771	-0.593
C27A12.6	C27A12.6	0.148613	0.171644	0.538081	-0.141234	0.186568	0.086938	0.222	0.199	-1.074	0.202566	0.044463	0.032786	-0.086866	-0.0641	-0.028098	-0.24	-0.17	-0.17	-0.21	-0.15	-0.21	-0.258	-0.657	-0.921
ZK1127.11	ZK1127.11	0.205177	0.131018	0.518986	0.022112	0.129283	-0.06476	0.185	0.633	-1.117	0.124291	0.014759	0.017128	-0.211946	-0.097508	0.281578	-0.02	-0.1	-0.13	-0.18	0.2	-0.07	-0.704	-0.989	-1.644
F18C12.3	F18C12.3	0.227876	1.17951	0.318772	-0.035996	0.903873	0.008083	-0.089	0.331	-1.178	0.486817	-0.076362	0.134228	-0.619804	-0.206865	-0.181274	-0.06	-0.28	0.01	0.07	0.37	0.26	-0.362	-0.806	-1.47
F32B6.1	F32B6.1	0.255445	0.293196	0.465069	-0.095416	0.292457	0.0661	0.073	0.452	-0.506	-0.0346	0.235736	-0.128497	0.002827	-0.428586	-0.414703	-0.13	-0.31	-0.3	0.15	0.24	0.07	-0.373	-0.272	-0.876
F41E6.12	F41E6.12	-0.06333	0.112416	-0.229994	-0.007571	-0.140536	0.33625	-0.039	0.219	-0.573	0.623783	-0.273393	-0.392925	-0.29702	-0.456996	-0.327278	-0.21	-0.51	-0.2	-0.04	-0.24	0.15	-0.531	-0.165	-0.834
F13H8.2	F13H8.2	0.019473	0.111016	0.04793	0.116846	-0.054862	0.197103	0.136	-0.06	-1.099	0.690536	-0.033002	-0.131225	-0.650021	-0.33093	-0.220846	-0.21	-0.7	-0.32	-0.26	0.07	-0.26	-0.335	-0.619	-0.905
R11E3.7	R11E3.7	0.286974	-0.107838	-0.047123	0.100715	-0.121585	0.148456	0.077	0.229	-0.573	0.87775	0.183154	0.123827	-0.271807	-0.531986	-0.19539	-0.03	-0.32	-0.35	-0.3	0.08	-0.21	-0.576	-0.793	-1.092
T20B12.1	T20B12.1	0.211927	0.134081	0.284777	-0.27342	0.018651	0.203987	0.228	0.247	-0.87	0.800928	0.092339	0.260798	-0.359468	-0.218225	0.000666	-0.1	-0.33	-0.32	0.03	0.21	0.25	-0.404	-0.744	-0.9
C12D8.5	C12D8.5	-0.006733	0.643607	-0.162571	-0.394789	1.10767	-0.61221	-0.042	0.245	-1.188	0.109837	0.408154	0.159473	-0.079242	-0.092285	0.153168	-0.61	-0.57	-0.56	-0.23	0.05	0.23	-1.241	-0.642	-1
C33H5.17	C33H5.17	0.112785	0.331634	0.263026	0.068099	0.62804	-0.34779	0.188	0.023	-0.735	-0.23258	-0.076453	0.025332	-0.103715	0.103069	0.233243	-0.23	-0.16	-0.07	-0.23	0.45	0.04	-1.111	-0.18	-1.12
F25B4.7	F25B4.7	-0.22879	0.042243	0.03447	-0.115773	0.067589	-0.167051	0.112	0.414	-0.713	0.144199	-0.12617	0.082003	-0.319489	-0.25727	-0.003118	-0.15	0.07	0.29	0.07	0.23	-0.02	-1.026	-0.281	-0.355
B0513.2	B0513.2	0.212375	0.165142	0.218892	0.07992	0.125976	-0.19465	0.458	0.549	-0.685	-0.034235	-0.229597	-0.121597	-0.191786	-0.215823	-0.077955	-0.14	-0.19	-0.08	-0.23	0.15	0.12	-1.092	-0.523	-0.626
C33H5.6	C33H5.6	0.254842	0.345499	0.190333	-0.029702	0.00262	-0.363646	0.344	0.283	-0.756	-0.042604	-0.271686	-0.754544	-0.424518	-0.194643	-0.413925	-0.32	-0.16	-0.44	-0.51	-0.17	0.01	-1.411	-0.318	-1.117
B0001.2	B0001.2	0.240372	0.223208	0.085647	-0.004796	0.036155	0.13116	0.188	0.131	-1.074	0.429226	0.170073	0.070733	-0.137934	-0.370343	-0.237272	-0.3	-0.16	-0.22	0.48	0	-0.04	-1.308	-0.685	-0.852
F13E9.1	F13E9.1	0.134954	0.311001	0.506909	0.38102	0.196409	0.215271	0.269	0.139	-1.155	0.416241	-0.061352	-0.110757	-0.481205	-0.326092	-0.379817	0.13	-0.32	-0.09	0.01	0.17	0.11	-1.293	-1.014	-0.847
C45G9.5	C45G9.5	0.138325	0.053302	0.223406	-0.123009	0.096325	-0.383568	0.126	0.396	-1.142	0.274965	0.023276	0.011925	-0.466092	-0.606428	-0.227715	-0.35	-0.21	-0.22	-0.1	0.1	0.22	-1.02	-0.221	-0.671
F56D2.2	F56D2.2	0.269267	0.062304	0.019425	-0.08338	0.024929	0.063993	0.508	0.251	-1.111	0.236493	-0.247329	-0.161908	-0.606771	-0.569624	-0.394837	-0.55	-0.26	-0.11	-0.18	-0.19	-0.21	-1.362	-0.651	-0.9
T07G12.12	T07G12.12	0.233265	-0.080737	0.346599	0.04588	0.308262	-0.142828	0.265	0.16	-0.725	0.459257	-0.179228	-0.113464	-0.361732	-0.987709	-0.419754	-0.42	-0.24	-0.25	-0.2	0.14	0.18	-1.388	-0.692	-0.905
R07E5.8	R07E5.8	0.182691	-0.083942	0.696415	-0.17748	0.198634	-0.300589	0.228	0.118	-0.791	0.695033	0.066385	-0.011591	-0.547006	-0.576742	-0.385874	-0.23	0.07	-0.15	-0.31	0.13	0.01	-1.142	-0.747	-0.4
ZK1236.7	ZK1236.7	-0.028789	0.074748	0.131702	0.041486	0.054438	-0.255109	-0.08	-0.045	-0.637	0.400446	-0.076428	0.19529	-0.240285	-0.348333	-0.083856	-0.18	0.03	-0.01	-0.05	-0.09	-0.09	-0.813	-0.252	-0.644
C18E9.2	C18E9.2	0.108146	-0.112206	0.576846	-0.015493	-0.082814	-0.039785	0.057	0.17	-1.074	0.064161	0.066133	0.01704	-0.182031	-0.04838	-0.190357	-0.2	-0.16	-0.1	0.04	0.34	0.3	-0.806	-0.415	-1.099
F11A10.2	F11A10.2	-0.031798	-0.258802	0.524785	-0.196474	-0.193748	-0.414489	0.276	0.051	-0.788	0.140681	-0.156226	-0.107464	-0.449948	-0.236663	-0.377061	-0.95	-0.15	-0.24	-0.09	0.09	0.16	-1.142	-0.362	-1.454
Y106G6A.2	Y106G6A.2	0.350789	0.118612	0.159104	-0.091423	-0.024125	-0.196164	0.249	-0.173	-0.608	0.142809	0.04018	0.09412	-0.189094	-0.131297	-0.227987	-0.1	-0.64	0.01	0.12	0.39	0.22	-0.921	-0.286	-0.692
ZK546.14	ZK546.14	0.195824	0.040843	0.16935	0.020486	0.067299	-0.262733	0.027	-0.077	-0.44	0.10044	-0.222825	0.026052	-0.238467	-0.334071	0.256891	-0.29	-0.61	-0.19	-0.01	0.37	0.16	-1.006	-0.335	-1.038
C27F2.5	C27F2.5	0.040687	-0.072814	0.186714	0.075185	-0.055806	-0.372507	0.433	0.004	-0.358	-0.026617	-0.105007	-0.046239	0.003353	-0.026612	0.236253	0	-0.17	-0.15	-0.05	-0.28	0.17	-0.578	-0.482	-0.559
C01F6.1	C01F6.1	0.047492	0.304675	-0.117144	0.142985	0.143619	0.155494	0.283	0.321	-0.206	-0.425833	-0.004129	-0.039391	0.097681	0.111068	0.262448	0	-0.45	-0.08	-0.05	0.23	0.11	-0.552	-0.711	-0.894
E02H1.2	E02H1.2	0.161565	0.255323	0.240519	0.233453	0.26116	0.444089	0.867	0.225	0.05	-0.241506	-0.038518	0.089313	0.179438	0.22344	0.614079	-0.21	-0.17	-0.24	-0.13	0.32	0.31	-0.941	-0.983	-1.155
C09G4.4	C09G4.4	0.299684	0.382065	0.068268	-0.24912	-0.384877	0.138888	0.517	0.6	0.144	-0.291699	-0.157184	-0.180182	-0.102976	-0.116474	0.468362	-0.46	-0.29	-0.28	-0.23	-0.21	-0.41	-0.949	-0.723	-1.396
C09G4.5	C09G4.5	0.299684	0.382065	0.068268	-0.24912	-0.384877	0.138888	0.863	0.331	-0.506	-0.291699	-0.157184	-0.180182	-0.102976	-0.116474	0.468362	-0.2	-0.32	-0.2	-0.18	0.06	-0.39	-1.231	-1.218	-1.162
C01H6.7	C01H6.7	0.03334	0.066092	-0.116079	-0.10431	0.128478	0.159781	0.195	0.293	-0.183	-0.517654	0.04775	-0.202259	0.267143	-0.072557	0.297148	-0.04	-0.29	-0.06	-0.17	-0.1	-0.01	-1.221	-1.117	-1.155
C42C1.8	C42C1.8	0.180983	0.142541	0.285884	-0.02589	0.294883	0.130836	0.509	0.354	-0.308	-0.396726	-0.014105	-0.283971	0.249216	-0.020051	0.659266	-0.25	-0.21	-0.21	-0.24	-0.23	-0.26	-1.49	-1.191	-1.099
C33H5.15	C33H5.15	0.082975	-0.092805	0.111076	-0.087571	0.039253	0.136448	0.276	0.119	-0.17	-0.290713	0.247683	-0.042001	0.256868	0.104264	0.279485	-0.22	-0.19	-0.39	-0.21	-0.23	-0.33	-1.191	-0.506	-1.234
T28A8.3	T28A8.3	0.131127	0.410446	0.344284	-0.071756	0.413002	0.220851	0.252	0.149	-0.191	-0.52039	-0.067662	-0.083914	0.135726	0.1658	0.232739	-0.48	-0.14	-0.37	-0.39	-0.21	-0.32	-1.117	-0.766	-1.092
B0205.1	B0205.1	0.233222	0.178341	0.256165	0.139125	0.3024	-0.174836	0.314	0.257	-0.655	-0.183304	0.091151	-0.0106	0.119927	-0.103647	0.173424	-0.29	-0.25	-0.29	-0.38	-0.18	0.03	-0.881	-0.952	-1.747
DY3.4	DY3.4	0.076057	0.094057	0.257654	0.039483	0.233496	-0.014571	0.084	0.414	-0.434	-0.21813	0.019737	0.034897	-0.151499	-0.300831	0.31263	-0.36	-0.17	-0.16	-0.26	-0.18	0.05	-0.87	-0.897	-1.751
C08B6.9	C08B6.9	0.084058	0.260049	0.067018	0.091196	-0.004615	-0.111094	0.41	0.381	-0.425	-0.488447	0.144774	0.074322	-0.000902	-0.119724	0.17895	-0.74	-0.28	-0.37	-0.18	-0.17	0.01	-1.336	-0.711	-1.49
R11A8.4	R11A8.4	0.201794	0.305767	0.468683	0.003382	0.056188	0.090644	0.259	0.464	-0.769	-0.233279	-0.019676	0.115161	-0.010439	-0.205454	0.213739	-0.42	-0.16	-0.29	-0.2	-0.19	-0.19	-1.556	-0.894	-1.565
C07A9.7	C07A9.7	0.072593	0.05444	0.202232	0.299519	0.049784	0.210129	0.355	0.242	-0.229	-0.136905	0.040451	-0.11302	0.010312	0.060217	0.175496	0.09	-0.45	-0.11	-0.12	0.01	-0.05	-0.878	-1.041	-1.279
C09G4.3	C09G4.3	0.198048	0.091236	0.070678	-0.046206	0.076127	0.408862	0.477	0.282	-0.415	-0.267866	-0.054513	0.101887	-0.059372	0.030077	0.041027	-0.03	-0.23	-0.3	-0.2	0.07	0.11	-1.329	-1.344	-1.34
K07A1.11	K07A1.11	0.039375	0.020583	-0.077564	0.115475	0.02373	0.055525	0.677	0.436	-0.181	-0.024716	0.102958	-0.004769	0.092481	0.10719	0.214547	-0.32	-0.25	-0.27	-0.18	0.03	0.04	-1.092	-1.089	-1.385
R05D11.6	R05D11.6	0.066177	0.217042	-0.125784	0.055638	-0.020843	0.090237	0.489	0.42	-0.582	-0.162143	0.090371	0.164763	0.009457	-0.024069	0.111304	-0.17	-0.11	-0.33	-0.08	-0.23	-0.1	-0.894	-0.892	-1.617
F39H11.3	F39H11.3	0.140339	0.176098	0.025606	-0.005354	-0.125653	0.17952	0.148	0.398	-0.949	-0.450875	0.056346	-0.033263	0.30364	0.166699	0.546641	-0.43	-0.26	-0.32	-0.41	-0.05	-0.14	-0.571	-1.059	-1.591
F20D12.4	F20D12.4	0.089729	0.025273	0.166675	0.004703	-0.10074	-0.148605	0.7	-0.017	-0.919	-0.366109	-0.177413	-0.157284	0.013763	0.157501	0.3658	-0.29	-0.48	-0.34	-0.41	-0.15	-0.26	-0.997	-1.462	-1.165
F59E10.2	F59E10.2	0.041666	0.138536	-0.115799	0.064185	0.069647	-0.183667	0.428	0.124	-1	-0.300089	-0.047623	-0.084142	0.370172	0.200004	0.291261	0	-0.01	-0.21	-0.27	-0.09	-0.16	-0.808	-1.211	-1.245
C08B11.8	C08B11.8	-0.115561	-0.065643	-0.107225	0.091695	-0.046157	0.192823	0.569	0.371	-0.567	0.346902	0.192554	0.191107	-0.110387	-0.464786	0.010995	0.07	-0.12	-0.2	-0.05	0.04	0.14	-1.168	-0.671	-1.077
F25G6.8	F25G6.8	-0.003765	0.130257	0.099574	0.202793	0.118558	0.291852	0.36	0.339	-0.567	0.290473	0.284422	0.400097	-0.074661	0.057699	0.035577	-0.34	-0.04	-0.24	-0.03	0	0.11	-1	-0.55	-1.234
F21D5.2	F21D5.2	0.106663	-0.061241	0.579762	-0.065459	-0.116593	-0.358752	0.812	0.526	-0.578	0.298254	0.095799	0.12239	0.114396	0.1016	0.536094	-0.74	-0.21	-0.26	-0.29	0.02	-0.1	-1.685	-1.816	-1.114
C13F10.6	C13F10.6	0.260065	-0.14995	0.153041	0.029475	0.055916	0.062692	0.276	0.39	-0.313	0.006171	0.278853	0.312885	0.108547	-0.112437	-0.052994	0.06	-0.1	-0.16	-0.26	-0.14	0.02	-1.454	-0.952	-1.171
K08F9.4	K08F9.4	0.023065	0.052447	-0.145227	0.007698	-0.084997	-0.279876	0.459	0.5	-0.092	0.186381	0.324668	0.175274	-0.07103	-0.255447	0.180295	-0.32	-0.17	-0.17	-0.3	0.09	-0.26	-1.482	-1.105	-1.146
T02C12.3	T02C12.3	0.172735	0.142084	0.120771	-0.043631	-0.156025	-0.251782	0.451	0.54	-0.313	0.051309	0.181147	0.17914	0.151258	-0.086103	0.213798	-0.12	-0.26	-0.18	-0.37	-0.18	-0.41	-1.599	-0.892	-1.347
D1054.14	D1054.14	-0.012898	0.229752	-0.071468	0.013556	0.211943	-0.198598	0.341	0.115	-0.766	0.240274	-0.091386	0.203733	-0.095664	0.092992	0.147685	-0.31	-0.14	-0.19	-0.19	-0.12	-0.1	-1.411	-1.038	-0.862
F29F11.3	F29F11.3	-0.016042	0.068868	0.053559	-0.112713	-0.005831	-0.24752	0.517	0.124	-1	0.395092	0.201551	-0.005888	0.179654	-0.014658	0.300609	-0.75	-0.22	-0.37	-0.08	-0.09	-0.07	-1.927	-0.671	-1.041
C12D8.10	C12D8.10	-0.113624	-0.106673	0.051314	0.125072	0.051292	0.052035	0.678	0.069	-0.313	0.309197	-0.090602	-0.090592	-0.080923	-0.08716	0.101915	-0.16	-0.3	-0.33	-0.26	-0.07	-0.17	-1.431	-0.773	-1.12
W02F12.4	W02F12.4	0.004188	0.071126	0.138852	-0.006492	0.002883	-0.04679	0.449	0.119	-0.508	0.098087	-0.052439	-0.064881	-0.10853	0.019766	-0.061429	-0.04	-0.27	-0.24	-0.24	0.11	-0.13	-1.826	-0.55	-0.582
ZC168.3	ZC168.3	-0.019795	0.256561	-0.036109	-0.155343	-0.038781	-0.046236	0.824	0.014	-0.766	0.213898	0.167312	0.052163	-0.103242	-0.086235	0.00723	-0.11	-0.2	-0.28	-0.28	-0.16	-0.17	-2.322	-1.188	-1.099
F18C5.3	F18C5.3	0.15599	-0.139825	0.288443	0.144283	-0.068519	-0.340861	0.062	0.205	-0.619	-0.085108	-0.091283	-0.235276	0.105688	0.000648	0.349	-0.02	-0.18	-0.28	-0.03	-0.14	-0.17	-0.821	-0.349	-1.102
F43G9.12	F43G9.12	-0.116907	-0.108243	0.027297	-0.207173	-0.056712	-0.1927	0.138	0.353	-0.756	-0.322668	0.135482	-0.003658	0.214374	-0.005997	0.333162	0	0.02	-0.04	-0.27	-0.12	-0.09	-0.701	-0.472	-1.245
F17C11.10	F17C11.10	-0.07206	0.168217	-0.050281	0.140087	0.094066	-0.049999	0.275	0.048	-1.531	0.028117	0.214765	0.109133	0.025511	-0.185358	0.134383	-0.04	-0.57	-0.15	-0.26	-0.05	-0.17	-1.569	-0.747	-1.955
R05D3.11	R05D3.11	0.029102	0.089671	-0.139782	0.120145	0.367653	0.032526	0.031	0.315	-0.742	-0.034239	0.103799	-0.038279	0.001403	0.070341	0.299359	0.04	-0.14	-0.13	-0.23	-0.04	-0.08	-1.152	-0.63	-1.462
F41E6.9	F41E6.9	0.153966	0.102249	0.153379	-0.102268	0.168739	-0.384196	0.665	0.153	-0.567	-0.146905	0.16871	0.088702	0.020146	0.033237	0.18166	-0.34	-0.23	-0.17	-0.05	-0.04	0.07	-1.017	-0.194	-0.957
C55A6.9	C55A6.9	0.263888	0.085976	0.144409	0.070431	0.102526	-0.076359	0.621	0.607	-1.074	0.213994	0.148396	0.020762	-0.049522	-0.085957	0.273273	-0.19	-0.17	-0.12	-0.21	-0.54	-0.26	-1.852	-0.766	-1.431
F53F4.3	F53F4.3	0.192952	0.00865	0.148652	0.123764	0.140544	-0.194427	0.782	0.373	-1.102	0.062354	0.118206	0.03508	0.05429	-0.118234	0.246965	-0.41	-0.17	-0.18	-0.03	-0.06	-0.18	-1.329	-0.595	-1.377
K07G5.2	K07G5.2	0.01889	0.064328	0.005159	0.183393	0.066743	-0.135439	0.308	0.466	-1.133	0.151538	-0.093507	0.019005	-0.07917	-0.151184	0.022146	-0.85	-0.3	-0.28	-0.26	-0.03	-0.08	-1.231	-0.523	-1.117
B0035.1	B0035.1	-0.0152	0.018659	-0.085589	-0.122017	0.102543	-0.05825	0.183	0.294	-0.537	-0.008631	-0.194624	-0.133693	-0.151828	0.125211	0.015495	-0.16	-0.38	-0.27	-0.05	-0.13	0.02	-0.68	-0.381	-0.816
K04C2.4	K04C2.4	-0.157193	0.017022	0.023005	0.235486	0.044427	0.078198	0.432	0.262	-0.69	0.242294	-0.088413	0.047924	-0.190434	-0.155935	-0.036044	-0.01	-0.51	-0.13	-0.13	-0.11	-0.09	-0.701	-0.548	-0.955
T12E12.1	T12E12.1	0.263081	0.006385	0.10041	0.250631	0.003474	0.193714	0.312	0.581	-0.849	-0.002576	-0.037526	-0.141158	-0.296212	-0.24706	-0.285687	-0.45	-0.36	-0.41	-0.24	-0.25	-0.12	-0.801	-0.304	-0.952
F29G9.5	F29G9.5	0.109023	0.170518	0.234705	0.136975	0.151509	0.112615	0.901	0.398	-0.932	-0.068565	-0.057172	-0.110471	0.101281	0.037975	0.18044	0.28	-0.32	0.09	-0.03	0.02	-0.01	-0.673	-0.591	-1.265
F57B10.12	F57B10.12	-0.071764	0.152842	0.072245	-0.075925	0.185056	0.20074	1.219	0.161	-0.921	0.051981	0.000261	0.049097	0.143563	-0.116477	0.302261	0.19	-0.26	-0.17	-0.32	-0.11	-0.24	-0.737	-1.326	-1.152
F16D3.2	F16D3.2	-0.027921	0.030599	-0.016834	0.094364	0.129274	0.055019	0.451	0.577	-0.593	0.116849	-0.14076	-0.208246	0.101414	0.138521	0.251557	0	-0.23	-0.01	-0.14	-0.17	-0.27	-0.831	-1.211	-0.894
D1054.15	D1054.15	0.07297	0.089783	-0.005663	0.03854	0.163628	0.043212	0.721	0.432	-0.735	-0.012419	-0.190645	-0.167761	0.042527	0.080263	0.203032	-0.09	-0.23	-0.26	-0.14	-0.23	-0.13	-1.318	-0.781	-0.474
F56H1.4	F56H1.4	0.101985	0.029818	0.121848	0.053508	0.055851	-0.102865	0.477	0.207	-0.93	0.15079	-0.148077	-0.000346	0.104374	0.021011	0.230672	0.03	-0.29	-0.12	-0.11	-0.13	-0.24	-0.821	-0.769	-0.546
K07C11.2	K07C11.2	-0.020574	0.183357	0.051759	0.213275	0.245171	0.03594	0.307	0.227	-0.604	-0.127098	0.207955	0.089563	0.095502	-0.154041	0.277536	0.19	-0.34	-0.05	0.01	0.17	0.07	-0.806	-0.667	-0.427
T09E8.2	T09E8.2	0.031547	-0.022765	0.217356	-0.044799	0.262818	-0.069231	0.688	0.52	-0.699	-0.085033	0.200692	-0.118558	0.441492	-0.053307	0.40954	-0.01	-0.46	-0.15	-0.22	0.02	-0.06	-0.824	-1.041	-0.613
K07H8.1	K07H8.1	0.237397	0.068823	0.062076	0.104285	0.085973	-0.033662	0.662	0.257	-0.742	0.016828	0.174873	0.068103	-0.161893	-0.185853	0.081961	0.27	-0.23	-0.35	-0.2	0.01	0.24	-1.742	-1.388	-0.669
T24D1.2	T24D1.2	0.110448	0.247432	0.140577	0.101295	0.065241	0.090356	0.636	0.606	-0.136	-0.132698	0.052796	-0.021027	0.009134	-0.217707	-0.004956	0.2	-0.12	-0.03	-0.17	-0.01	-0.01	-1.139	-1.168	-0.701
B0303.15	B0303.15	-0.009931	-0.052062	-0.419082	0.049536	0.411518	-0.082753	0.398	0.073	-1.026	-0.085172	0.074138	0.228836	0.363388	0.140856	0.452891	-0.24	0	-0.13	-0.05	-0.18	-0.1	-0.793	-0.725	-0.595
B0495.2	B0495.2	-0.201748	0.081442	-0.162533	0.095353	0.057241	0.171581	0.166	0.242	-0.941	-0.14468	-0.021042	-0.058624	0.201779	0.181533	0.369016	-0.13	-0.01	-0.14	-0.26	-0.26	-0.25	-0.839	-0.715	-0.739
F55F8.4	F55F8.4	0.075347	0.114853	-0.047237	0.042914	-0.146793	0.064534	0.112	0.006	-1.056	-0.42899	-0.127747	-0.024819	0.130599	0.111468	0.198731	-0.43	0.01	-0.18	-0.27	-0.25	-0.31	-0.966	-0.697	-0.486
F08F8.2	F08F8.2	0.162545	0.207303	0.252851	-0.132082	0.046133	0.356046	0.252	-0.146	-1.3	0.069915	0.047051	-0.113234	0.224377	-0.183529	0.493219	-0.19	-0.06	0.03	-0.09	-0.28	-0.31	-0.881	-0.444	-0.773
F57B9.4	F57B9.4	0.072942	0.295137	0.015284	0.250771	0.068121	0.27409	0.356	0.014	-0.905	-0.00937	-0.018061	0.262055	0.257393	0.155308	0.37053	-0.28	-0.09	-0.14	-0.06	-0.07	-0.06	-1.171	-0.274	-0.957
C27A2.6	C27A2.6	0.047341	-0.038135	-0.021157	-0.08002	0.009798	0.185412	0.175	0.055	-0.69	-0.206359	0.102086	-0.018841	0.133061	0.302538	0.51967	-0.47	-0.69	-0.28	-0.25	-0.2	0.14	-0.764	-0.732	-0.715
F44E2.7	F44E2.7	0.118282	0.076822	0.008404	0.001147	0.207255	0.220379	0.111	0.152	-1.053	-0.010077	0.105844	0.002944	0.338331	0.3856	0.443486	-0.41	-0.41	-0.58	-0.32	-0.26	0.05	-1.191	-0.952	-0.742
ZC155.7	ZC155.7	0.138106	0.236858	0.164108	-0.151918	0.049644	0.084375	-0.044	0.282	-0.615	-0.07991	0.134505	0.28698	0.310894	0.192313	0.492015	-0.6	-0.44	-0.1	0.01	-0.04	0.04	-1.029	-0.713	-1.434
C06E1.9	C06E1.9	0.090215	0.095476	0.126452	0.01073	-0.066073	-0.068975	0.518	0.13	-0.482	-0.057555	0.039497	0.078087	0.29972	0.113051	0.592229	0.37	-0.39	0.12	0.05	0.33	0.33	-0.697	-0.697	-0.803
F53F4.12	F53F4.12	0.174173	0.204736	0.151257	0.058376	0.172706	0.225458	0.307	-0.349	-0.916	-0.030492	0.170363	0.113873	0.273752	-0.087666	0.730734	-0.04	-0.66	-0.24	-0.11	0.09	0.02	-1.056	-0.902	-1.366
R06C7.7	R06C7.7	0.034817	0.255814	0.074221	-0.222297	-0.115649	-0.217354	0.233	0.207	-1.4	-0.268724	0.103838	0.196773	0.131618	0.264207	0.402971	0.18	-0.42	-0.2	-0.01	-0.04	0.38	-1.286	-0.876	-1.355
T20H4.4	T20H4.4	-0.133391	-3.5e-05	-0.139165	-0.071549	0.016606	-0.147969	0.53	0.027	-0.989	-0.101598	0.102859	-0.111246	0.184905	0.2775	0.576647	0.22	-0.4	0	-0.01	0.17	0.31	-1.211	-0.857	-0.905
T13F2.7	T13F2.7	-0.101316	0.040991	0.128213	0.055633	0.207739	-0.147989	0.123	-0.042	-1.099	-0.137561	0.054802	-0.063929	0.210795	-0.012053	0.339563	-0.02	-0.6	-0.24	-0.03	0.08	0.25	-1.458	-0.548	-1.023
F37A4.8	F37A4.8	-0.062501	-0.174492	-0.065575	-0.123646	0.072831	-0.106365	0.276	0.006	-1.34	0.188601	0.082271	0.017576	-0.268715	-0.326038	-0.081902	0.67	-0.34	-0.11	-0.06	0.19	0.11	-1.089	-1.427	-0.44
C06G4.1	C06G4.1	-0.052332	0.049877	0.017338	-0.335421	-0.155214	-0.370917	0.102	0.099	-1.071	-0.121681	0.080925	0.275582	-0.032898	-0.146702	-0.037952	0.29	-0.21	-0.1	-0.25	-0.04	0.11	-0.715	-0.619	-0.847
Y55D9A.2	Y55D9A.2	-0.118319	-0.027373	-0.268585	-0.291409	0.042271	-0.217567	0.122	0.229	-0.747	-0.060573	-0.003605	0.244166	0.077065	-0.153601	0.255989	0.26	-0.14	-0.07	-0.21	0	-0.04	-0.894	-0.546	-0.633
C36A4.8	C36A4.8	0.110522	-0.0723	0.255361	0.033196	0.187071	0.208896	0.152	0.007	-1.458	0.032643	0.044674	-0.089364	0.143517	0.03333	0.238129	-0.06	-0.32	-0.2	-0.22	-0.14	-0.17	-1.621	-0.653	-0.791
C49C3.7	C49C3.7	0.150575	0.313703	0.282458	0.238674	0.285234	0.036457	0.384	0.038	-1.175	-0.05954	0.302417	0.018483	0.006707	0.232971	0.171524	0.17	-0.17	-0.2	-0.09	-0.2	-0.04	-1.621	-0.769	-0.881
B0336.6	B0336.6	0.112621	-0.045913	0.042798	0.040273	0.052517	0.1491	0.282	0.208	-1.415	-0.132185	0.166312	-0.020841	0.164539	-0.203138	0.182613	-0.04	-0.18	-0.14	-0.19	-0.18	-0.2	-1.228	-1.502	-1.801
F29C4.7	F29C4.7	0.138378	0.033022	0.083674	-0.058941	-0.06026	0.176423	0.152	0.076	-0.963	-0.043001	0.070348	0.068692	0.145709	-0.093803	0.197081	0.07	-0.21	-0.16	-0.17	-0.03	-0.15	-0.862	-0.73	-0.669
F18C5.2	F18C5.2	0.112779	0.054076	0.243757	0.04736	0.095614	-0.049553	0.047	0.414	-1.466	-0.101153	-0.082799	-0.195176	0.040858	-0.131382	0.219391	0.3	-0.21	-0.09	-0.24	-0.23	0.02	-1.108	-1.02	-0.855
F41H10.6	F41H10.6	0.127598	0.072307	0.249051	-0.117433	0.24733	-0.11025	0.004	0.092	-1.003	-0.084528	0.175185	-0.038459	0.295718	0.15338	0.401266	0.15	-0.18	-0.05	-0.15	-0.18	-0.37	-0.921	-0.991	-0.546
F42A9.2	F42A9.2	0.070432	-0.055247	0.307472	0.194007	0.130023	0.045252	-0.035	-0.105	-1.149	0.222771	0.00983	-0.274099	-0.140103	-0.059232	-0.091836	0.37	0.16	0.07	-0.21	0.03	-0.34	-1.208	-1.071	-0.834
T18H9.7	T18H9.7	0.206115	0.068978	0.246256	0.007575	0.14467	-0.010848	-0.072	-0.047	-1.026	0.174485	0.032339	-0.08032	0.024323	-0.13001	0.10194	0.41	-0.43	0.03	-0.09	-0.04	-0.13	-1.117	-0.881	-0.427
B0414.7	B0414.7	0.102107	-0.012883	0.209466	0.173524	0.092397	-0.220927	-0.034	0.229	-0.87	-0.036544	-0.114142	-0.155741	-0.137074	-0.270829	-0.211096	0.05	-0.17	-0.25	-0.39	-0.21	-0.14	-0.732	-0.69	-0.527
W06D4.6	W06D4.6	0.11583	0.051748	0.313222	0.119132	0.028709	0.007304	0.123	0.41	-0.766	0.204303	-0.144984	-0.2678	-0.233823	-0.400168	0.018126	-0.09	-0.32	-0.32	-0.22	-0.23	-0.06	-1.08	-0.793	-0.971
C02F4.1	C02F4.1	0.167002	0.157565	0.551412	0.214955	0.188057	0.218906	-0.411	0.041	-0.989	0.687651	-0.121477	-0.028975	-0.407329	-0.006375	-0.209469	0.07	-0.37	-0.04	-0.23	0	-0.32	-1.152	-0.991	-1.407
F58E10.3	F58E10.3	0.033282	0.097498	0.12718	0.041837	0.022856	0.162738	-0.111	-0.146	-0.548	0.069479	0.060478	-0.016571	-0.053856	-0.068801	0.060155	-0.14	-0.3	-0.24	-0.14	0.11	-0.17	-0.68	-0.456	-0.749
C47E12.5	C47E12.5	0.094657	0.222879	-0.088551	0.107113	0.097249	0.15486	0.261	-0.171	-0.892	0.038255	-0.169645	-0.207274	-0.042332	-0.017543	-0.137303	-0.09	-0.54	-0.13	-0.2	-0.17	-0.19	-1.297	-1.068	-0.761
Y49E10.19	Y49E10.19	0.094923	0.01036	0.158996	0.089094	0.035165	0.170501	-0.112	-0.122	-0.737	0.055219	-0.166262	-0.291452	-0.329665	-0.087417	-0.226402	-0.06	-0.41	-0.16	-0.16	-0.05	-0.15	-1.419	-1.029	-1.092
T05G5.8	T05G5.8	0.017242	-0.050223	0.091263	-0.023493	0.242934	-0.022842	-0.025	0.222	-0.687	0.137795	0.079787	-2.9e-05	0.005133	-0.029092	-0.05188	0.09	-0.3	-0.06	-0.13	0.13	0.1	-1.133	-0.829	-0.889
Y62H9A.6	Y62H9A.6	0.007568	0.096996	0.062065	-0.003174	-0.012164	-0.001797	-0.203	0.227	-1.146	-0.066278	0.012248	-0.089241	0.081182	0.053884	-0.03535	-0.55	-0.57	-0.38	0.02	-0.03	0.14	-2.041	-1.548	-1.392
F47D12.9	F47D12.9	-0.048196	-0.081852	-0.008145	0.110806	-0.003713	-0.052581	0.372	-0.419	-0.46	0.094783	-0.279121	-0.131048	-0.017556	0.252074	-0.174744	0.37	-0.14	0.05	-0.1	0.03	-0.15	-1.304	-0.754	-1.023
F10C2.5	F10C2.5	-0.154913	0.093726	0.340084	-0.217487	0.154372	-0.0777	0.143	-0.003	-0.96	-0.013756	-0.053927	0.034336	-0.099731	-0.163429	-0.226117	0.04	-0.02	-0.08	-0.04	0.12	-0.01	-1.218	-0.442	-1.248
T26A5.4	T26A5.4	0.031667	0.148215	-0.064053	-0.104019	0.134258	-0.149072	0.228	-0.037	-0.69	-0.074618	0.037986	-0.074565	-0.153755	0.008376	-0.122126	0.41	0.04	-0.08	-0.17	0.09	0.17	-1.276	-0.54	-0.873
T07D4.4	T07D4.4	0.32469	0.052696	0.043015	0.183311	0.190294	-0.295131	0.239	-0.026	-0.527	0.249209	-0.394338	-0.186135	-0.054083	-0.207485	0.038332	0.14	-0.24	-0.11	-0.09	-0.08	0.08	-0.842	-0.431	-1.099
C52E4.6	C52E4.6	0.082658	-0.187318	0.175828	-0.112808	0.126722	0.0814	0.184	0.079	-0.55	-0.381034	-0.121239	-0.048483	0.209533	0.344491	0.395003	-0.09	-0.31	-0.33	-0.16	-0.12	-0.05	-1.245	-0.544	-0.355
K08E4.1	K08E4.1	0.145141	-0.257486	0.230786	-0.112267	0.063774	-0.152635	0.041	0.031	-0.357	-0.178919	0.02355	-0.111701	0.043568	-0.007918	0.197533	0.03	-0.07	-0.12	-0.16	0.12	-0.03	-1.014	-0.386	-0.136
C07G1.5	C07G1.5	-0.003461	-0.042205	-0.065231	0.034548	0.031919	0.148993	0.044	0.076	-0.876	-0.181916	-0.249564	-0.218181	0.121267	-0.025477	0.23733	0.04	-0.37	-0.26	-0.26	-0.16	0.01	-1.149	-0.163	-0.548
T07E3.5	T07E3.5	0.217095	-0.012994	0.101258	0.414353	0.145073	0.160673	0.033	0.308	-1.245	-0.512741	-0.100614	-0.345679	0.292047	0.504588	0.604207	0.14	-0.34	-0.23	-0.16	0.06	0.11	-1.586	-0.597	-0.952
K01G5.6	K01G5.6	-0.114097	0.10891	0.137334	0.203012	-0.125472	0.082136	-0.3	0	-0.531	-0.378379	-0.156946	0.045492	0.132864	0.233601	0.375438	0	-0.09	-0.03	-0.01	-0.03	0.2	-0.737	-0.313	-0.458
F31D4.2	F31D4.2	0.292483	0.199517	0.26779	-0.046008	-0.237192	0.183183	0.209	0.079	-0.322	-0.496372	-0.318119	-0.31426	0.080129	0.18433	-0.006582	0.05	-0.33	-0.16	-0.1	0.04	-0.07	-0.949	-0.628	-0.86
F56H1.5	F56H1.5	0.135311	0.156309	0.278252	0.106505	-0.153107	0.182169	0.245	-0.142	-0.508	-0.45336	-0.29923	-0.182638	-0.20693	0.172102	-0.070507	-0.08	-0.35	-0.22	-0.49	-0.12	-0.15	-1.02	-0.559	-0.771
R11A8.1	R11A8.1	-0.138156	-0.194244	0.051527	0.004934	-0.004142	0.367218	0.313	0.444	-0.578	-1.05585	-0.387683	-0.1885	-0.163063	0.086512	-0.171386	-0.15	-0.34	-0.22	-0.14	-0.26	0.25	-1.916	-0.927	-0.913
T18H9.6	T18H9.6	-0.061384	-0.259274	-0.13788	0.008179	-0.122645	0.500006	0.553	0.156	-0.676	-0.206777	-0.039611	-0.192238	0.099482	-0.051427	-0.048426	0.16	-0.28	-0.25	-0.27	-0.12	0.06	-1.506	-0.829	-0.448
T16H12.4	T16H12.4	-0.13244	0.030405	-0.075276	-0.055925	-0.030909	0.342077	0.534	0.143	-0.448	-0.458152	0.028247	-0.118614	0.219754	0.260598	0.291346	0.12	-0.21	-0.06	-0.12	-0.1	-0.25	-0.941	-0.563	-0.648
F33G12.3	F33G12.3	0.101787	0.208358	0.159445	0.171675	0.020952	0.25643	0.277	0.144	-0.318	-0.189714	-0.141417	-0.250295	0.061315	-0.160251	0.219831	-0.23	-0.52	-0.43	-0.31	-0.31	0.01	-0.468	-0.385	-0.258
B0035.12	B0035.12	0.068522	0.198269	0.059891	0.236041	-0.15014	0.133238	0.05	0.214	-0.454	0.05043	0.001575	0.080312	0.070148	-0.168644	0.257835	-0.17	-0.3	-0.19	-0.12	-0.17	-0.13	-0.407	-0.692	-0.413
Y4C6B.1	Y4C6B.1	-0.062414	0.112958	0.106875	-0.153657	0.051664	0.013535	-0.032	0.279	-0.421	-0.000669	0.044779	-0.018944	-0.10058	-0.249818	0.125971	-0.21	-0.57	-0.25	-0.16	-0.16	-0.3	-0.591	-0.472	-0.221
C50F4.12	C50F4.12	0.617131	0.295716	0.370068	0.29917	-0.039334	-0.225106	0.28	0.285	-0.963	-0.004448	-0.286568	-0.276003	-0.361931	-0.455911	-0.051991	-0.43	-0.64	-0.2	0.13	-0.25	-0.1	-1.336	-0.889	-0.288
F36D3.1	F36D3.1	0.383544	0.44785	0.288956	0.248143	0.420571	-0.164497	0.736	0.045	-0.599	-0.005989	0.251731	0.082772	-0.147247	-0.231494	-0.208557	-0.17	-0.47	-0.23	-0.08	-0.2	-0.19	-0.742	-0.9	-0.4
F26F4.4	F26F4.4	-0.13685	0.101618	-0.145252	0.165332	0.002078	0.092842	0.388	0.271	-0.176	0.365983	0.006333	0.226327	-0.118854	-0.175164	-0.052908	0.03	-0.54	-0.39	-0.1	-0.26	0	-0.704	-0.756	-0.306
T05E8.3	T05E8.3	0.221896	0.008111	0.192843	0.009821	-0.013394	-0.008956	0.478	0.209	-0.664	0.13313	0.077851	0.205225	0.03965	0.005426	-0.004143	0.01	-0.51	-0.2	-0.17	-0.27	0.24	-0.718	-0.582	-0.519
T20B12.8	T20B12.8	0.105491	-0.019897	0.124781	0.018382	-0.128259	-0.109572	0.474	0.292	-0.637	-0.016145	-0.078323	-0.003626	-0.182777	-0.260241	-0.252004	-0.24	-0.63	-0.59	-0.41	-0.46	-0.04	-0.98	-0.87	-0.527
C47D12.8	C47D12.8	-0.180728	0.086918	0.02057	0.295526	0.260219	0.236324	0.264	-0.006	-0.358	0.007594	-0.079629	-0.230235	-0.057595	0.02097	0.23261	0.1	-0.23	-0.23	-0.34	-0.23	-0.31	-0.725	-0.783	-0.293
K01C8.5	K01C8.5	-0.057454	0.147845	-0.009749	0.413212	0.233286	0.363671	0.115	0.111	-0.292	-0.257598	0.077401	-0.049064	0.117755	-0.088421	0.223263	-0.1	-0.27	-0.16	-0.27	-0.04	-0.13	-0.963	-0.537	-0.423
Y43C5A.6	Y43C5A.6	-0.202591	-0.112514	-0.210315	0.099358	0.131623	0.607135	0.034	0.373	-0.51	0.006219	0.060261	0.053387	0.038105	-0.047689	0.254557	0.1	-0.3	-0.22	-0.24	0.11	-0.03	-0.756	-0.567	-0.458
T22A3.5	T22A3.5	0.15024	-0.04117	-0.076653	0.207532	0.146152	0.642583	0.267	0.065	-0.488	-0.110805	0.098286	0.033875	-0.204984	-0.167301	-0.096217	-0.24	-0.5	-0.21	-0.23	-0.33	-0.11	-0.73	-0.61	-0.423
F44C4.4	F44C4.4	0.159919	0.159365	0.087991	0.214787	-0.079981	0.485756	0.235	0.52	-0.5	0.07411	-0.168115	0.022375	-0.28978	-0.18727	0.10093	0.31	-0.67	-0.17	-0.2	0.21	-0.07	-1.099	-0.508	-0.283
ZK353.1	ZK353.1	0.233067	0.052594	0.160922	0.007392	-0.051149	0.134545	0.309	0.193	-0.208	-0.249913	0.103436	-0.233974	-0.240278	-0.082125	-0.075197	-0.03	-0.86	-0.04	-0.04	-0.01	-0.03	-1.158	-0.754	-0.209
C43G2.1	C43G2.1	-0.000198	-0.004076	0.135013	0.201225	0.168464	0.244492	0.317	-0.221	-0.402	0.285659	-0.044438	-0.197695	-0.092699	-0.228014	-0.034395	0.19	-0.28	-0.24	-0.02	0.09	-0.19	-0.498	-0.573	-0.366
ZK370.8	ZK370.8	-0.033396	0.074004	0.046672	0.472684	0.11309	0.474818	0.07	-0.265	-1.086	-0.005908	-0.156555	-0.152167	-0.169124	-0.058165	-0.015636	0.29	0.14	-0.06	-0.21	0	-0.09	-0.816	-0.671	-0.678
C32F10.5	C32F10.5	-0.131395	0.372018	0.018676	0.03411	-0.041264	-0.371047	0.407	0.036	-0.699	0.384373	0.354428	0.229097	-0.036224	-0.258789	0.091363	-0.24	-0.09	0.14	-0.08	-0.22	-0.2	-0.919	-1.006	-0.44
T23G11.4	T23G11.4	-0.154154	0.165858	-0.022492	-0.144412	0.329537	-0.119082	0.102	0.47	-0.388	0.515729	0.1501	-0.04345	-0.088218	-0.199363	0.150276	-0.27	-0.05	0	0.03	-0.07	-0.01	-0.701	-0.559	-0.127
C18E9.3	C18E9.3	-0.114732	0.039113	-0.155737	-0.034788	0.006117	0.011883	0.175	0.013	-0.876	-0.273042	-0.202885	-0.121869	-0.002557	-0.313426	0.102796	-0.4	-0.49	-0.2	-0.09	-0.39	-0.42	-0.236	-1.385	-0.456
K05C4.7	K05C4.7	-0.016088	-0.001777	-0.084736	0.072152	0.044307	0.078373	0.693	0.267	-1.276	-0.166584	0.076323	-0.267247	-0.037136	0.09058	0.037398	-0.33	-0.29	-0.15	-0.2	-0.08	-0.23	-0.226	-1.188	-0.29
C09H6.3	C09H6.3	0.102459	0.026512	-0.003103	-0.370273	0.360726	-0.34667	0.455	0.249	-0.488	0.099412	-0.066346	-0.129344	-0.170647	-0.290006	0.0735	-0.06	-0.4	-0.28	-0.18	0.08	0.1	-0.36	-0.9	-0.383
T14G10.7	T14G10.7	0.014113	-0.019726	-0.217695	-0.024032	0.191478	-0.059101	-0.025	0.246	-0.571	-0.178728	-0.089826	-0.152576	-0.100359	-0.480871	-0.182974	-0.25	0.02	-0.23	-0.18	0.08	0	-0.54	-0.932	-0.317
C03D6.4	C03D6.4	-0.018134	0.100586	0.079566	-0.080614	0.063311	-0.252464	-0.203	-0.123	-0.552	-0.010889	-0.122617	-0.123362	0.001098	-0.294494	0.086458	0.4	0.01	0	-0.19	0.08	0.04	-0.139	-0.798	-0.233
K11D9.1	K11D9.1	-0.055527	0.172386	-0.261893	-0.216474	-0.037992	-0.020409	-0.17	-0.178	-0.619	-0.146065	0.07699	-0.303137	-0.057464	-0.486791	0.296101	0.09	-0.39	-0.02	-0.11	-0.02	0.06	-0.444	-1.08	-0.46
F52H3.2	F52H3.2	-0.037884	0.015165	-0.064915	-0.064135	0.053121	-0.318068	-0.279	-0.213	-0.523	-0.399687	-0.005984	-0.308088	0.127649	-0.003889	0.462098	-0.02	-0.31	-0.09	-0.2	-0.23	-0.07	-0.381	-0.751	-0.496
R107.4	R107.4	-0.107909	0.095254	0.247136	-0.28697	0.1113	-0.100806	-0.283	-0.409	-0.584	-0.312257	0.057984	-0.097174	0.170172	0.061123	0.196994	0.02	-0.43	-0.21	-0.24	-0.11	-0.23	-0.778	-0.87	-0.371
B0414.5	B0414.5	0.170385	0.034741	0.0009	0.163929	0.182392	0.289058	-0.162	0.001	-0.556	-0.361224	-0.125895	-0.14268	0.117803	0.095192	0.511631	0.15	-0.38	-0.05	-0.16	0.15	-0.06	-0.606	-0.963	-0.388
F59E10.1	F59E10.1	0.095703	0.04715	0.238351	0.359751	0.353503	0.320954	-0.019	-0.114	-0.803	-0.376315	-0.22786	-0.034445	-0.118247	0.278414	-0.032204	0.24	-0.36	-0.1	-0.18	0.04	-0.03	-0.911	-1.527	-0.908
Y54E5B.1	Y54E5B.1	0.13295	0.004501	-0.088328	0.199611	0.116166	0.220532	-0.199	0.118	-0.248	-0.113076	-0.194173	-0.19634	-0.093634	-0.212863	-0.053195	0.42	-0.17	0.02	-0.35	0.15	0.03	-0.278	-1.014	-0.388
C26E6.4	C26E6.4	0.053845	-0.057625	-0.162031	0.010983	0.113304	-0.053413	0.045	0.306	-0.315	-0.180837	-0.154775	-0.226801	-0.109225	-0.02096	-0.001744	-0.03	-0.55	-0.08	-0.1	-0.03	-0.03	-0.515	-0.561	-0.394
ZC395.8	ZC395.8	-0.079259	0.076797	-0.003111	-0.191102	0.061898	0.120377	0.143	0.281	-0.653	-0.131533	0.094136	-0.161116	0.029159	-0.056388	0.041826	0.26	-0.42	0.01	-0.16	-0.08	-0.07	-0.486	-0.751	-0.559
C01G10.10	C01G10.10	-0.28787	0.170114	0.076336	0.415125	0.060208	0.450716	0.13	0.435	0.054	0.292021	0.169326	0.027957	-0.153577	-0.079706	0.201715	-0.38	-0.16	-0.22	-0.32	-0.14	-0.18	-0.031	-0.265	-0.466
C56C10.9	C56C10.9	-0.340256	0.221281	0.138119	0.190523	0.192582	0.092546	0.215	0.373	-0.338	0.319108	0.086548	-0.036911	0.103796	-0.109748	0.093942	-0.49	0.07	-0.13	-0.18	-0.12	-0.15	-0.36	-0.474	-0.525
M04B2.3	M04B2.3	-0.060024	0.12339	0.252947	0.023567	0.241861	0.192027	0.194	0.432	-0.208	0.508762	0.069274	0.285018	0.067921	-0.108686	0.273986	-0.62	-0.17	-0.13	-0.17	-0.22	-0.27	0.03	-0.508	-0.537
C25G4.3	C25G4.3	0.09238	0.42475	0.44792	0.132363	-0.062143	0.008011	0.122	0.384	-0.633	0.055535	-0.221641	0.063847	-0.262082	-0.322817	-0.09417	-0.64	-0.11	-0.17	-0.18	-0.27	0.16	-0.559	-0.531	-0.747
C48E7.3	C48E7.3	0.357574	0.458766	0.193396	0.06892	0.197933	-0.230834	0.321	0.314	-0.771	0.339204	0.081276	0.467694	-0.325322	0.080115	-0.040738	-0.66	-0.29	-0.15	-0.05	-0.05	0.13	-0.637	-0.591	-0.811
F57B10.8	F57B10.8	-0.11158	0.501161	0.16263	0.041144	0.435344	-0.215225	0.166	0.439	-1.059	0.242199	0.250645	0.486829	0.021346	-0.224439	-0.074169	-0.65	-0.39	-0.3	-0.03	-0.09	0.13	-0.283	-0.657	-1.37
ZK265.6	ZK265.6	0.266665	0.141536	-0.084137	0.343948	0.264191	-0.030607	0.28	0.558	-0.593	0.123742	0.01975	0.626464	-0.051272	0.198619	-0.052994	-0.96	-0.18	-0.1	0.1	-0.03	0.17	-0.521	-0.142	-1.427
W09C3.4	W09C3.4	0.052364	0.105154	-0.036483	0.339276	0.032279	0.214208	0.355	0.194	-0.561	0.028367	0.019134	0.032293	-0.062721	-0.168284	0.203161	-0.67	-0.3	-0.24	-0.11	0.09	0.02	-0.306	-0.46	-0.419
R10H10.1	R10H10.1	-0.021468	0.030396	0.016824	-0.035188	0.1446	-0.188078	0.42	0.467	-0.318	0.244556	0.147657	0.065733	-0.018662	-0.102214	0.075173	-0.44	-0.01	-0.15	-0.13	-0.34	0.24	-0.079	-0.563	-0.791
W06E11.4	W06E11.4	0.137488	0.126	-0.039036	0.170599	0.224992	-0.070713	0.373	0.483	-0.267	0.077191	0.089416	0.070246	0.105028	-0.274931	0.206817	-0.06	-0.08	-0.06	-0.04	0.04	0.31	-0.17	-0.349	-0.941
R11A8.5	R11A8.5	-0.204064	0.09489	-0.00629	0.247044	0.149863	-0.041558	-0.01	0.279	-0.313	-0.124859	0.043045	0.224309	-0.021003	-0.078515	0.187973	-0.45	-0.09	-0.07	-0.06	0.23	0.17	-0.446	-0.628	-0.759
ZK177.5	ZK177.5	-0.197228	0.263804	-0.301889	0.015562	0.435153	0.041758	0.37	0.262	-0.183	-0.141887	0.211185	0.119136	0.269511	0.009708	0.447674	-0.4	-0.19	-0.12	-0.09	0.15	0.09	-0.569	-0.542	-1.152
T06D8.7	T06D8.7	-0.018108	0.056694	0.360198	-0.026376	-0.086799	-0.562051	0.21	0.106	-0.478	0.770204	0.028462	0.172647	-0.089924	0.299264	0.056293	-0.68	-0.12	-0.07	-0.15	-0.05	0.01	-0.644	-0.317	-0.73
F49C12.11	F49C12.11	0.056071	0.200916	0.322364	-0.030245	0.087351	-0.283076	0.373	0.161	-0.492	0.031942	-0.166033	-0.136574	-0.078822	0.239825	0.142517	-0.97	-0.09	-0.04	0.09	-0.03	0.08	-0.576	-0.128	-0.357
Y17G7B.12	Y17G7B.12	0.231268	0.163942	0.103006	-0.063364	0.245288	-0.297735	-0.012	0.19	-0.626	-0.037558	-0.166283	0.096628	-0.254979	-0.020828	0.206833	-0.77	-0.08	-0.13	-0.12	0.04	-0.07	-0.673	-0.309	-0.398
Y66H1A.2	Y66H1A.2	0.067375	0.1713	0.128451	0.305706	0.127781	-0.117026	0.047	0.059	-0.725	0.011759	-0.020483	0.038634	-0.235505	0.030327	-0.057249	-0.67	-0.05	-0.12	-0.05	-0.14	-0.09	-0.657	-0.023	-0.36
K10C8.1	K10C8.1	0.380918	-0.051322	0.390385	-0.180757	-0.397934	-0.393357	0.194	0.167	-0.542	-0.05555	-0.228884	0.212863	-0.149609	-0.038277	0.684008	-0.06	0.1	-0.16	-0.17	-0.02	-0.08	-0.761	-0.292	0.102
W08D2.7	W08D2.7	0.098251	0.085592	0.252754	0.169128	-0.131325	-0.428819	0.162	0.003	-0.621	-0.130391	-0.219419	0.138285	-0.092726	0.160914	-0.049289	-0.06	-0.14	-0.29	-0.26	0.12	-0.07	-0.396	-0.262	-0.265
C14A4.11	C14A4.11	0.002696	0.040649	0.004183	0.323473	0.175686	0.427929	0.366	-0.094	-1	-0.093949	0.092957	0.168985	-0.028266	0.382255	0.234359	-0.03	-0.16	-0.41	-0.26	-0.24	-0.08	0.017	-0.615	-0.431
F43G9.5	F43G9.5	-0.092381	0.253667	-0.169013	0.179594	0.12438	0.30043	0.996	-0.013	-1.258	0.082977	0.12069	0.086893	0.404769	0.263454	0.532928	-0.1	-0.09	-0.28	-0.29	-0.12	-0.37	0.5	-0.974	-0.427
B0432.4	B0432.4	0.11486	0.128646	-0.002181	-0.02277	0.120966	0.114069	0.255	-0.146	-1.059	0.215018	-0.026839	0.050785	-0.049443	0.001406	0.284548	-0.09	0.27	-0.04	-0.07	-0.15	-0.13	0.264	-0.494	0.023
T01G1.1	T01G1.1	-0.126947	0.027715	-0.012043	0.038584	-0.010761	0.049111	0.338		-2.727	0.129612	-0.151186	-0.048338	-0.07369	0.167128	-0.210351	0.01	-0.03	-0.1	-0.14	-0.24	-0.08	0.498
C08B11.7	C08B11.7	-0.079373	0.025071	0.239979	0.080957	0.1273	-0.100484	0.223	0.115	-1.139	-0.017039	0.083236	0.082048	-0.112974	0.315374	0.235333	-0.35	-0.17	-0.45	-0.12	0.02	0.07	0.066	-0.591	-0.133
F31D4.1	F31D4.1	0.142433	0.21613	0.221189	0.035543	-0.017289	0.013359	0.433	0.245	-0.98	-0.037656	0.0108	0.076765	-0.19966	-0.018951	0.163186	-0.88	-0.02	-0.45	-0.25	-0.31	-0.15	-0.229	-0.4	-0.12
R151.9	R151.9	0.102698	0.069171	0.1194	0.04585	-0.087198	0.054401	0.564	0.263	-1.178	-0.069795	-0.067984	0.123702	0.024565	0.143372	0.050418	-0.96	-0.31	-0.18	-0.01	-0.61	0.05	-0.264	-0.642	0.02
JC8.2	JC8.2	-0.042415	0.206878	-0.131775	0.30449	0.179963	-0.120835	0.048	0.041	-0.849	0.362531	-0.098227	-0.000547	-0.314924	0.000776	-0.084055	-0.67	-0.05	-0.2	-0.06	-0.34	-0.2	-0.119	-0.304	0.079
T01G9.2	T01G9.2	0.032435	0.079576	-0.207096	-0.018391	0.071542	0.018537	0.116	0.153	-0.573	0.182379	-0.08194	-0.140941	-0.032425	-0.020734	-0.128099	-0.4	0.04	-0.31	-0.04	-0.21	-0.22	-0.236	-0.317	-0.248
Y53C12B.1	Y53C12B.1	0.055612	0.030072	0.314246	0.022425	0.201865	-0.163492	0.496	0.16	-0.747	0.332087	-0.064343	-0.098216	-0.111391	-0.110369	0.202644	-0.35	-0.01	-0.25	-0.23	-0.21	-0.18	0.054	-0.128	-0.364
R02F2.7	R02F2.7	0.113548	0.062904	0.215575	0.545912	0.341632	0.48929	0.261	0.069	-0.642	0.098998	-0.259259	0.037892	-0.15348	0.016871	0.258149	-0.32	-0.48	-0.49	-0.2	-0.26	-0.36	-0.091	-0.368	0.11
K03A1.5	K03A1.5	0.004305	0.237996	0.071621	-0.154384	0.169947	0.396824	-0.048	0.875	-0.921	0.438082	0.02758	0.141726	-0.037875	0.080245	0.519181	-0.47	-1.47	-0.83	-0.24	-0.51	0.1	-0.258	-0.315	-0.55
ZK546.1	ZK546.1	0.138373	0.257439	0.380634	-0.034745	0.214561	-0.078844	-0.041	0.31	-0.949	0.06126	-0.23782	-0.070619	-0.011784	-0.154368	0.334941	-0.02	-0.44	-0.42	-0.19	-0.32	-0.09	-0.039	-0.236	0.162
C08H9.2	C08H9.2	0.04385	-0.014147	0.057487	0.074406	-0.052454	0.155053	-0.228	0.031	-0.079	-0.170176	-0.093928	0.050504	0.022386	0.166488	0.069963	0.03	-0.44	-0.36	-0.16	-0.19	0.23	-0.617	0.153	-0.569
C16C8.4	C16C8.4	-0.230885	-0.225593	-0.337498	-0.234758	0.052765	0.083991	0.185	0.381	0.128	-0.016599	0.003283	0.002144	-0.023514	0.127999	-0.300218	-0.41	-0.59	-0.31	-0.4	-0.01	0.23	-0.93	-0.288	-0.894
C26C6.1	C26C6.1	-0.11586	-0.166083	-0.198185	0.093961	0.061142	0.009628	0.246	0.297	-0.253	-0.174806	-0.005024	0.026794	0.251877	0.230457	0.246396	-0.19	-0.82	-0.75	-0.29	-0.48	0.19	-1.535	-0.63	-1.221
R05D3.4	R05D3.4	0.081775	0.109901	0.138198	-0.193356	-0.076003	0.133963	0.259	0.207	-0.37	0.063191	0.023058	-0.168195	0.080072	0.0609	0.147719	-0.22	-0.55	-0.43	-0.22	-0.41	-0.21	-0.329	-0.029	-0.966
T03F1.1	T03F1.1	0.007372	-0.050682	-0.003455	0.170614	0.207376	0.141052	0.438	0.16	-0.265	0.228261	0.147597	-0.051697	0.063534	0.006148	0.215213	0.01	-0.33	-0.35	-0.14	-0.35	-0.06	-0.415	0.069	-0.626
T01C3.7	T01C3.7	0.078755	0.071165	0.071897	0.034704	0.137127	0.052398	0.532	0.399	0.016	-0.217192	0.145111	0.203392	0.226552	0.067229	0.289509	-0.14	-0.55	-0.21	0	-0.47	-0.14	-0.552	-0.123	-0.711
C48B4.6	C48B4.6	0.068255	-0.024167	-0.094469	0.259299	0.369024	0.333367	-0.184	-0.336	-0.155	0.104373	-0.435676	-0.393236	-0.455386	-0.301211	-0.272648	-1.45	-0.76	-0.98	-0.88	-2.13	-0.52	-1.286	-1.017	-1.396
F54D5.8	F54D5.8	0.117901	0.052138	0.028217	0.183605	0.122128	0.29674	-0.077	-0.204	-0.16	0.065702	0.044499	0.063465	-0.111338	0.015562	-0.101732	-0.47	-0.31	-0.26	-0.24	-0.24	-0.33	-0.468	-0.168	-0.508
C36A4.2	C36A4.2	0.263067	0.194666	-0.091691	0.328712	0.240812	0.541207	0.183	0.268	-0.097	-0.185644	0.017347	-0.233346	0.135729	0.247052	0.002768	-0.56	-0.27	-0.43	-0.47	-0.29	-0.14	-0.444	-0.231	-0.699
R10D12.8	R10D12.8	0.287704	0.5545	-0.112185	0.685039	0.191617	0.221679	0.23	0.316	-0.464	0.022372	0.102568	-0.316348	0.073097	-0.421524	-0.142096	-0.64	-0.26	-0.48	-0.6	-0.45	-0.24	-1.009	-0.201	-0.862
F46F11.8	F46F11.8	0.175608	-0.100483	0.263903	0.396784	0.318961	0.603227	0.344	0.687	-0.478	0.037491	-0.206789	-0.247463	0.216032	0.736618	0.372145	-0.5	-0.11	-0.37	-0.4	-0.98	-0.29	-0.546	-0.353	-0.839
F02E9.7	F02E9.7	0.101653	-0.051798	-0.006984	0.047065	0.324009	0.319574	0.062	0.306	0.189	-0.14847	0.057558	-0.157906	0.25105	0.533391	0.022351	-0.53	-0.15	-0.17	-0.14	-0.39	-0.56	-0.932	-0.637	-0.45
T11F8.2	T11F8.2	0.010245	0.197179	0.252608	0.474154	0.01122	0.694217	0.048	0.493	-0.072	0.223022	0.238755	-0.055314	0.488088	0.661332	-0.166293	-1.35	-0.42	-0.57	-0.57	-0.76	-0.57	-1.071	-0.586	-0.676
F25B4.9	F25B4.9	-0.025277	0.120846	0.061014	-0.065023	0.083674	-0.273737	0.037	-0.119	-0.448	-0.062562	-0.104574	0.085089	-0.053977	-0.033641	-0.113918	-0.54	-0.34	-0.55	-0.81	-0.76	-0.68	-0.521	-0.074	-0.083
F52H2.7	F52H2.7	0.200813	0.067012	0.321619	0.027017	0.473561	0.027992	0.003	0.181	-0.826	-0.268937	-0.173263	-0.136259	-0.684305	-0.644774	-0.378535	-0.45	-0.93	-0.86	-0.8	-0.84	-0.61	-0.905	-0.076	-0.224
F56A3.1	F56A3.1	-0.166221	-0.267457	-0.166691	0.088983	-0.333343	0.043244	0.052	0.009	-0.943	-0.101526	-0.570092	-0.563322	-0.213148	-0.291778	0.053829	-0.64	-0.23	-0.61	-0.6	-0.47	-0.46	-0.576	-0.165	-0.271
K09F5.5	K09F5.5	-0.260516	-0.365241	-0.532241	0.055034	-0.150254	-0.266382	-0.271	0.138	-0.571	0.036049	-0.048179	-0.37591	0.323916	0.061218	-0.077287	-0.56	-0.75	-1.17	-0.91	-0.6	-0.55	-0.776	-0.201	-0.066
F49E12.9	F49E12.9	-0.350899	-0.050429	-0.417404	-0.052173	-0.066116	0.253952	0.136	1.217	0.165	-0.412526	-0.288922	-0.6966	0.227445	0.325288	0.278973	-0.98	-0.73	-0.97	-0.66	-0.82	0.21	-0.639	-0.183	-0.754
F46C3.2	F46C3.2	0.099752	0.202159	-0.332537	-0.475034	-0.089791	1.33176	0.084	0.198	-0.919	0.050736	-0.529377	-0.527867	0.007096	-0.350411	0.76654	-1.98	-2.03	-1.7	-1.1	-0.44	-0.41	-0.949	-0.288	-1.231
T15B7.16	T15B7.16	0.368635	0.695032	0.233629	-0.898208	0.065652	0.44248	0.088	0.195	-0.253	-1.00262	-0.921993	-0.717492	0.423204	-0.001753	0.205063	-2.35	-1.88	-2.26	-0.73	-0.92	-0.4	0.16	-0.01	-0.742
F53B1.2	F53B1.2	-0.161487	0.08277	-0.044434	-0.023794	-0.155609	-0.005681	0.297	0.444	-0.462	-0.427196	-0.023395	-0.168946	-0.344564	-0.229395	-0.090522	-0.74	-0.95	-0.64	-0.38	-0.2	-0.17	-0.646	-0.355	-0.315
T12B5.2	T12B5.2	-0.435953	0.095167	-0.195576	-0.331615	-0.693062	-0.147298	0.176	-0.01	-0.377	-0.393419	-0.311652	-0.863046	0.193788	-0.303091	-0.026886	-1.26	-2.18	-1.48	-1.31	-0.68	-0.59	-1.198	-0.028	-0.813
C31H2.4	C31H2.4	-0.572767	0.088167	-0.293602	0.496697	0.256796	-0.514595	0.252	-0.252	-0.257	0.209213	0.331833	0.277992	-0.34108	0.1805	0.002328	-0.35	-0.55	-0.42	-0.23	-0.41	-0.39	-0.476	-0.431	-0.392
F20B6.7	F20B6.7	0.170922	0.170922	-0.44669	0.215864	0.292651	0.292651	-0.142	-0.167	-0.747	-0.304496	1.25276	1.91792	-0.048534	0.182181	0.565844	-1.07	-0.85	-1.22	-0.43	-0.4	-0.35	-0.808	-0.63	-1.023
F14F3.2	F14F3.2	0.021628	0.27907	-0.390287	-0.022898	0.032466	0.369663	0.23	0.344	-0.413	-0.231286	0.206732	0.127778	-0.032515	0.089245	-0.067986	-0.67	-0.56	-0.57	-0.55	-0.27	-0.26	-0.639	-0.362	0.014
F53H8.1	F53H8.1	-0.035406	-0.099506	-0.395899	-0.09694	-0.20125	0.184961	0.261	0.213	-0.089	-0.104132	0.203887	0.345857	-0.296047	0.003875	-0.346886	-0.69	-0.44	-0.44	-1.07	-0.05	0.08	-1.071	-0.322	-0.593
F37C12.13	F37C12.13	-0.131927	0.01107	-0.048673	-0.103376	0.06587	-0.002543	0.209	-0.016	-0.15	0.396334	0.175501	0.373509	0.095953	0.114416	-0.024386	-0.6	-0.34	-0.39	-0.26	-0.3	-0.15	-0.236	-0.29	-0.229
C17E4.2	C17E4.2	0.130548	-0.805367	-0.474899	-0.173118	-0.232656	-0.605984	0.148	0.839	-0.552	0.13715	0.281056	0.625779	0.016263	0.02148	-0.237768	-1.61	-0.74	-1.35	-1.01	-0.43	-0.52	-1.231	-0.766	-0.429
T23G7.5	T23G7.5	-0.04688	0.059333	-0.094663	-0.081598	0.031683	-0.20493	0.22	0.21	-0.46	0.114107	0.443292	0.289345	0.06427	-0.009591	0.179256	-0.73	-0.24	-0.3	-0.14	-0.14	-0.08	-0.604	-0.46	-0.117
C44C10.8	C44C10.8	0.229706	0.426515	-0.170199	-0.923885	0.932901	-0.846148	0.073	0.209	0.009	-0.369256	0.422706	0.58256	0.035097	0.540317	0.22889	-0.96	-1.27	-1.36	-1.26	-0.12	-0.37	-0.708	-0.146	-0.852
F46G10.3	F46G10.3	0.083235	0.517304	-0.010586	-0.174346	0.442014	-0.512603	0.176	0.14	0.023	0.248447	0.57092	0.412709	0.329273	-0.030538	0.432363	-0.94	-1.21	-0.75	-0.96	-0.65	-0.25	-0.476	-0.158	-0.662
T10E9.1	T10E9.1	-0.221547	0.307947	-0.254345	-0.089286	0.149086	-0.152982	-0.013	0.208	-0.117	-0.121961	0.302789	0.015527	0.173991	-0.017704	0.289075	-0.44	-0.4	-0.5	-0.39	-0.3	0.04	-1.038	-0.407	-0.201
W04B5.5	W04B5.5	-0.401109	0.162013	-0.109337	-0.028411	0.300064	-0.358836	0.135	0.051	0.084	0.247146	0.114669	0.117676	0.018904	-0.070798	0.239628	-0.63	-0.08	-0.33	-0.45	-0.46	-0.13	-0.739	-0.138	-0.488
M05B5.4	M05B5.4	-0.338105	-0.344019	-0.155341	-0.056561	0.244568	0.220973	0.249	0.18	-0.657	0.504678	0.473735	0.019066	-0.021024	-0.056078	0.226813	-0.64	-0.06	-0.41	-0.02	-0.04	0	-0.798	-0.06	-0.749
R166.3	R166.3	-0.054891	-0.242578	-0.124997	-0.066626	-0.11563	0.027742	0.46	-0.028	0.04	0.247957	0.216284	0.239042	0.120993	0.003526	0.325102	-0.59	-0.11	-0.37	-0.1	-0.06	-0.09	-0.226	0.066	-0.4
C50B8.3	C50B8.3	0.031892	0.060052	0.095731	-0.070594	0.092207	-0.219315	0.259	0.088	0.103	-0.078432	0.037532	-0.05849	0.049779	0.385762	0.174224	-0.37	0.18	-0.07	-0.08	-0.01	-0.03	-0.657	-0.071	-0.486
C16C8.14	C16C8.14	-0.256532	-0.348501	0.332656	0.067843	-0.179555	-0.640871	0.257	0.489	-0.366	-0.301374	0.080997	0.039094	0.440648	0.44443	0.495702	-0.67	-0.54	-0.49	-0.37	-0.28	-0.12	-1.221	-0.136	-0.711
T01C3.2	T01C3.2	0.077289	0.069117	0.167737	-0.056968	-0.110857	-0.730498	0.435	0.091	-0.45	0.186439	0.256958	0.23538	0.195827	0.067991	0.391521	-1.02	-0.09	-0.29	-0.19	-0.15	-0.24	-1.336	-0.029	-0.826
F09E5.13	F09E5.13	-0.264778	0.203649	0.267749	-0.253589	-0.094199	-0.180407	0.273	0.367	0.128	-0.159226	0.526562	0.372516	0.514692	0.256445	0.542131	-0.37	-0.52	-0.39	-0.28	-0.29	-0.5	-0.878	-0.377	-0.552
F29B9.4	F29B9.4	0.157565	0.178706	0.112722	-0.00556	0.022871	-0.090679	0.195	0.35	-0.36	-0.321279	0.351857	0.407508	0.390463	0.269097	0.388202	-0.62	-0.09	-0.08	-0.04	-0.09	-0.23	-0.58	-0.353	-0.635
K09A11.1	K09A11.1	0.230393	0.200133	0.481189	-0.438742	0.037035	-0.312995	0.181	0.098	-0.921	-0.499031	0.203709	0.39633	0.886022	0.2258	0.451065	-0.67	-0.02	-0.99	-0.78	-0.12	-0.36	-1.168	-0.496	-1.466
Y18D10A.9	Y18D10A.9	0.134391	0.327224	0.089945	0.244937	0.225062	-0.083976	0.104	0.079	-0.17	-0.394063	0.074223	0.088705	0.234348	0.259062	0.202627	-0.54	0.03	-0.04	-0.11	-0.1	-0.27	-0.506	0.009	-0.3
R04B5.3	R04B5.3	0.0017	0.534683	0.340594	0.319755	0.223359	-0.569681	-0.221	0.305	-0.189	0.171506	0.411526	0.018865	0.044293	0.962274	0.192587	-0.4	-0.07	-0.1	0.17	0.07	-0.04	-0.873	-0.231	-0.737
F54F2.7	F54F2.7	0.246095	0.588143	0.289913	-0.613911	0.237992	-0.010674	0.283	0.281	0.167	-0.269954	0.10047	0.50537	-0.128803	0.046153	-0.014891	-0.86	-0.08	-0.14	-0.12	0.06	0.24	-0.5	-0.423	-0.342
F57B10.11	F57B10.11	0.015728	0.0384	0.112536	-0.141649	0.180052	-0.241156	0.306	0.089	0.12	-0.249966	0.27692	0.32329	0.003572	-0.072535	-0.025921	-0.52	-0.14	-0.28	-0.07	-0.05	0.02	-0.61	-0.231	-0.134
R05D7.4	R05D7.4	0.024175	0.146672	0.076974	-0.020699	0.039937	-0.242387	0.158	0.245	-0.05	-0.13488	0.029728	0.108936	0.001836	0.203499	-0.039855	-0.38	0.04	-0.2	-0.23	-0.04	0.06	-0.209	-0.336	-0.214
B0432.8	B0432.8	-0.059417	0.018533	-0.254571	-0.037335	0.280984	-0.048512	0.169	0.195	0.128	-0.288159	0.023778	0.010462	0.14451	-0.306496	0.357595	-0.54	-0.29	-0.41	-0.55	0.09		-0.246	-0.448	-0.606
F56B3.4	F56B3.4	-0.015628	0.153882	-0.152408	0.152742	0.274217	0.080434	0.044	0.281	-0.146	-0.112155	0.15721	0.41251	0.026335	-0.193164	0.217577	-0.4	0.12	-0.26	-0.47	0.28	-0.21	-0.29	-0.4	-0.344
C09H10.6	C09H10.6	-0.06867	-0.059868	0.151144	0.085473	0.083147	-0.036613	-0.012	0.127	-0.092	-0.381042	-0.189155	-0.316906	-0.065521	0.102102	0.14307	-0.59	-0.29	-0.23	-0.27	-0.26	-0.29	-0.288	-0.725	-0.662
C48B4.7	C48B4.7	-0.236345	-0.211366	-0.053186	0.288517	0.094609	0.389333	0.024	-0.035	0.347	-0.342256	-0.497589	-0.269995	-0.056436	0.573261	0.063793	-1.09	-0.49	-0.62	-0.8	-0.61	-0.92	-0.402	-1.269	-0.957
B0454.9	B0454.9	-0.322566	-0.224176	0.368416	0.179849	0.190529	0.167354	-0.112	0.02	0.205	-0.135633	0.061742	-0.350173	0.027856	-0.52703	0.015256	-0.69	-0.13	-0.34	-0.41	-0.37	-0.7	0.031	-0.829	-0.54
F58F6.4	F58F6.4	-0.13268	0.048282	0.392656	0.08988	0.145976	-0.155469	0.202	0.292	0.228	-0.06487	-0.351667	-0.075798	0.02804	-0.178734	0.345404	-0.81	-0.14	-0.33	-0.25	-0.12	-0.38	-0.039	-0.63	-0.613
F09B12.2	F09B12.2	0.25607	-0.16674	-0.038212	-0.089603	0.401026	0.603862	0.033	0.258	0.114	-0.315591	0.048599	-0.056284	-0.249071	-0.139023	-0.39812	-0.4	-0.19	-0.57	-0.38	-0.12	0.02	-0.456	-0.523	-0.718
C47F8.1	C47F8.1	0.104677	-0.22962	0.059279	-0.411247	0.434373	0.507589	0.003	0.821	0.898	-0.432114	0.138611	-0.435809	-0.378182	-0.524889	-0.565545	-1.06	-0.45	-0.77	-1.51	-0.17	-0.33	0.058	-0.816	-0.946
T04D3.1	T04D3.1	0.03116	-0.285326	0.082245	0.251739	0.087627	0.218834	0.08	0.385	0.437	-0.45251	0.212498	0.025931	-0.179401	-0.565014	-0.572685	-0.7	-0.14	-0.36	-0.87	-0.28	-0.36	-0.375	-0.911	-1.074
C17E7.4	C17E7.4	0.143729	0.11219	0.224515	-0.191488	0.130274	-0.045842	0.375	0.382	0.388	-0.47864	-0.207735	-0.356691	-0.131897	-0.279955	-0.393709	-0.75	-0.38	-0.45	-0.98	-0.2	-0.28	-0.673	-0.744	-0.392
W04E12.2	W04E12.2	0.379116	-0.219291	0.151214	-0.779017	0.205293	0.073404	0.349	0.414	0.455	-0.365628	-0.557051	-0.923705	0.222937	-0.540589	-0.383643	-1.72	-1.1	-0.94	-1.19	-0.63	-0.56	-0.211	-0.559	-0.5
F44G4.1	F44G4.1	0.019581	0.108623	0.278768	-0.055349	0.246403	-0.132367	0.017	0.469	0.103	0.191597	-0.237104	-0.169081	0.005389	-0.205705	-0.095489	-0.23	0	-0.19	-0.13	0.24	0.01	0.036	-0.563	-0.252
T02H6.2	T02H6.2	0.210698	0.415459	0.18931	-0.199112	0.316768	-0.370466	0.149	0.457	0.007	0.117375	-0.193085	0.027606	0.135531	-0.483905	-0.143137	-0.32	-0.27	-0.3	-0.41	-0.09	-0.38	-0.15	-0.344	-0.335
C16C10.3	C16C10.3	-0.117277	0.271367	1.08136	0.304087	0.258051	0.657617	0.406	0.51	0.39	0.355091	0.246727	-0.287971	0.239993	0.002735	0.029212	-0.33	-0.68	-0.14	-0.51	-0.22	-0.2	-0.468	-1.191	-0.766
C29F9.12	C29F9.12	0.473064	0.148637	0.884195	0.195459	0.263604	0.282677	0.427	0.541	0.3	0.384511	0.172304	0.075123	0.469679	0.31609	0.182224	-0.85	-0.24	-0.38	-0.3	0.01	-0.17	-0.644	-0.565	-0.821
F29G9.7	F29G9.7	0.511571	0.154248	0.932703	-0.241568	0.510179	0.42704	0.246	0.43	0.577	0.246883	-0.277837	-0.297053	0.291901	-0.042172	0.423597	-0.6	-0.47	-0.57	-0.41	-0.36	-0.21	-0.704	-0.556	-1.201
F48D6.1	F48D6.1	0.358961	0.143191	0.661127	0.096621	0.18347	0.428282	0.249	0.295	0.274	0.529271	0.110281	-0.010644	-0.081372	-0.355025	0.127523	-0.49	-0.68	-0.62	-0.56	-0.15	-0.27	-0.559	-0.373	-0.342
C16A11.2	C16A11.2	0.326813	0.051625	0.782785	0.275527	-0.08211	-0.09489	-0.012	0.251	0.576	-0.0679	-0.046213	0.169833	0.116926	0.060759	-0.080641	-0.45	-0.51	-0.15	-0.26	-0.31	-0.2	-0.091	-0.63	-0.438
F42G2.6	F42G2.6	0.335362	-0.001935	1.53511	1.19543	0.529836	-0.080577	0.027	0.179	0.081	0.50249	0.022334	0.341111	0.272731	0.227555	-0.020982	-1.49	-0.91	-1.58	-1.12	-0.18	-0.35	-0.338	-0.735	-0.798
T28C6.3	T28C6.3	0.38548	0.314753	1.16053	0.650841	-0.270647	0.029508	0.156	0.126	0.454	0.027822	0.087892	-0.041863	0.218561	0.016393	-0.502966	-1.46	-0.79	-1.23	-0.88	-0.63	-0.99	-0.221	-0.567	-1.038
C27A12.9	C27A12.9	0.219155	0.403152	0.009884	0.50001	0.097133	0.175783	0.126	0.199	0.22	0.338308	0.189885	0.249942	-0.028448	0.206846	0.012977	0.02	-0.43	-0.38	-0.27	0.19	-0.13	-0.072	-0.454	-0.93
T23G11.7	T23G11.7	0.189233	0.475039	0.244068	0.594688	0.486184	0.465823	-0.041	-0.022	0.172	0.090267	0.161166	0.053956	0.201852	0.311307	0.182309	0.05	-0.32	-0.26	-0.06	-0.04	0.03	0.199	-0.257	-0.927
F35D6.1	F35D6.1	-0.105869	0.037224	0.143504	0.077106	-0.143956	0.10865	0.108	0.172	0.401	0.320074	0.213879	0.060789	0.173923	0.002308	0.231897	-0.01	-0.49	-0.17	-0.12	0.03	-0.11	-0.062	-0.066	-0.694
H28O16.2	H28O16.2	0.175108	0.160433	0.283436	0.16386	-0.268989	0.160597	0.076	0.431	0.227	0.307719	0.312914	0.02536	0.179408	-0.078101	0.247196	-0.04	-0.39	-0.28	-0.36	-0.26	-0.4	0.087	-0.409	-0.966
K02F3.1	K02F3.1	0.150318	0.300895	0.751564	0.866567	-0.03455	0.124751	0.119	0.54	0.136	0.237611	0.327506	-0.15512	-0.083115	-0.364594	0.516797	-0.46	-0.42	-0.16	-0.3	0.04	-0.32	-0.381	-0.281	-1.13
C16C8.5	C16C8.5	-0.188681	-0.130188	0.579177	0.04216	-0.040027	0.425386	0.222	0.512	0.445	0.535123	0.178426	0.321082	0.161406	0.156325	0.489249	-0.92	-0.21	-0.41	-0.28	-0.08	-0.04	-0.55	-0.037	-0.494
C49H3.3	C49H3.3	0.031937	0.057567	0.338682	-0.162389	0.024025	0.074615	0.171	0.322	0.405	0.055373	0.105933	0.116489	0.069246	0.089544	0.290892	-1.11	-0.15	-0.25	0.07	-0.41	-0.01	-0.379	0	-0.466
F46F11.4	F46F11.4	-0.047773	0.186034	0.53792	-0.204429	0.004921	-0.213176	0.108	0.425	0.006	0.377378	0.138633	0.455508	-0.013523	-0.046991	0.276905	-1.43	-0.15	-0.27	-0.1	-0.18	-0.21	-0.398	0.016	-0.353
C16C8.13	C16C8.13	-0.142321	0.061587	0.429014	0.317469	-0.350882	0.2603	0.241	0.167	-0.173	0.086892	0.276294	0.383683	0.435794	0.576698	0.319448	-0.77	-0.43	-0.4	-0.15	-0.23	0.07	-0.73	-0.163	-0.786
C30A5.2	C30A5.2	-0.079831	0.130933	0.538079	-0.019072	0.345711	0.331206	0.393	0.03	0.095	0.408127	-0.081614	0.213781	1.00319	0.335675	0.357075	-1.7	-0.55	-0.74	-0.43	-0.74	-0.24	-0.776	-0.173	-0.747
ZK632.12	ZK632.12	0.107534	0.079855	0.10699	-0.18345	-0.301936	0.02935	0.228	0.02	-0.106	-0.08904	0.075596	0.081552	0.198837	0.136027	0.221013	-0.94	-0.23	-0.12	-0.04	-0.25	-0.21	-0.63	-0.173	-0.432
D2085.7	D2085.7	-0.322357	0.460641	-0.075901	-0.24254	-0.276483	0.115829	0.123	0.183	0.205	0.3557	-0.140448	-0.09778	0.469589	0.056153	0.330113	-0.79	-0.55	-0.46	0.17	-0.13	0.01	-0.344	0.043	-0.409
F53H8.3	F53H8.3	-0.185545	0.224552	-0.10055	-0.265262	0.042068	0.045118	0.3	0.49	0.445	0.234909	0.028878	0.158864	0.051846	0.195123	0.394412	-0.69	-0.14	-0.29	0.22	-0.03	0.07	-0.092	0.112	-0.29
D2005.3	D2005.3	-0.349603	-0.215435	-0.167532	-0.281349	-0.211755	-0.376146	0.482	0.427	0.804	0.105906	0.129655	0.090996	0.298276	0.394931	0.256893	-0.86	0.06	-0.45	-0.2	-0.39	-0.17	-0.322	0.001	-0.292
K11H12.1	K11H12.1	-0.22585	0.148983	-0.103552	-0.25456	-0.197255	-0.244861	0.17	0.418	0.239	-0.330899	0.033221	0.545472	0.626348	0.151611	0.233125	-0.79	-0.07	-0.12	-0.02	-0.33	-0.29	-0.216	0.061	-0.535
C16C10.7	C16C10.7	-0.269126	-0.243062	0.393815	0.170288	-0.042394	0.627963	0.004	0.559	0.714	0.114175	0.127206	-0.001089	-0.075675	-0.021315	-0.097184	-0.83	-0.08	-0.15	-0.15	-0.02	0.01	-0.413	-0.415	-0.849
C36B1.8	C36B1.8	-0.034936	0.017854	0.335669	-0.001641	0.139656	0.51606	0.331	0.474	0.87	-0.272441	-0.169046	-0.150393	-0.039849	0.0356	0.280136	-1.3	-0.34	-0.54	-0.66	0.81	1.01	-0.849	-0.919	-1.494
ZK287.5	ZK287.5	0.014484	-0.055294	0.056943	0.209697	0.190779	0.227157	-0.003	-0.023	0.037	0.11437	0.078568	0.128842	0.071251	-0.007698	0.104452	-0.53	-0.17	-0.14	-0.06	0.13	0.04	0.167	-0.317	-0.442
C06A5.9	C06A5.9	-0.158236	0.150656	-0.147587	0.170301	0.254752	0.256641	-0.016	0.178	0.886	0.397708	-0.003122	0.057499	0.313925	0.140817	0.428158	-0.43	-0.06	-0.28	-0.33	-0.46	-0.28	-0.234	-0.837	-1.494
C48B4.8	C48B4.8	0.025945	0.194998	-0.054778	0.172918	0.299845	0.42306	0.224	0.106	0.394	0.25264	0.015197	0.038871	0.106333	-0.108006	0.4117	-0.4	-0.28	-0.31	-0.08	-0.15	-0.01	-0.264	-0.136	-0.98
C01A2.5	C01A2.5	-0.016229	-0.021918	0.113249	0.056576	0.211352	-0.165867	0.525	0.207	0.347	-0.046863	0.110293	0.003419	0.221114	0.144658	0.58505	-0.92	-0.11	-0.1	-0.19	0.03	-0.01	0.276	-0.402	-1.068
B0432.10	B0432.10	0.313604	0.10851	-0.073493	0.191524	0.119864	-0.139695	0.417	0.169	0.376	0.13685	0.237065	0.345258	0.209059	0.236081	0.514831	-0.89	-0.29	-0.33	-0.22	-0.04	-0.15	-0.139	-0.576	-0.894
C35D10.13	C35D10.13	-0.096187	-0.107617	-0.164456	-0.046183	-0.058445	-0.04012	0.415	0.467	0.374	0.012706	0.164745	0.178223	0.297001	0.292289	0.394506	-0.61	-0.36	-0.39	-0.25	-0.13	-0.17	0.108	-0.444	-0.751
Y53C12A.6	Y53C12A.6	0.107014	0.366133	0.028179	0.073588	-0.030171	0.115293	0.638	0.355	0.512	-0.00537	0.01629	0.292558	0.288424	0.516334	0.658557	-0.9	-0.66	-0.79	-0.19	-0.77	-0.39	-0.29	-0.847	-1.276
T02G5.7	T02G5.7	0.035215	0.235275	-0.048652	0.036275	0.235087	-0.00544	0.321	-0.012	0.533	-0.104968	0.004982	0.244057	0.128253	0.199573	0.325094	-0.59	-0.19	-0.18	-0.16	-0.1	-0.12	-0.077	0.096	-0.816
EEED8.13	EEED8.13	0.30329	0.692709	0.099521	0.35565	0.080613	0.465077	0.195	0.498	0.855	0.358477	0.634969	0.504217	0.179783	0.866513	0.569387	-1.26	-0.46	-0.69	-0.4		-0.07	-0.39	-0.523	-0.715
F29A7.6	F29A7.6	0.064075	0.359059	-0.056943	0.417265	0.135212	0.319875	0.227	0.371	0.5	-0.094366	0.448621	0.246362	0.264118	0.380881	0.543149	-1.22	-0.19	-0.41	-0.24	-0.54	-0.14	-0.116	-0.252	-1.168
F48C1.2	F48C1.2	0.260855	0.615044	0.137912	0.337118	0.650153	0.508968	0.2	0.172	0.459	-0.046402	0.14702	0.354273	0.065405	0.139749	0.354768	-0.83	0	-0.07	-0.37	-0.56	-0.38	-0.44	-0.429	-1.12
F59A3.3	F59A3.3	0.098973	0.158591	-0.087822	0.221517	0.598022	0.115745	0.062	0.402	0.455	-0.266069	0.237005	0.430265	-0.012429	0.367634	0.330537	-0.77	0.01	-0.41	-0.13	-0.16	-0.06	-0.513	-0.12	-0.711
D2023.5	D2023.5	0.023613	0.493757	7.4e-05	0.423417	0.268178	0.163275	0.246	0.231	0.65	0.14123	0.063444	0.003041	0.391127	0.045597	0.752748	-0.55	-0.08	-0.4	-0.2	-0.49	-0.15	-0.368	-0.432	-0.486
R05H5.3	R05H5.3	0.031369	0.335457	0.166118	0.431685	0.351422	0.285007	0.612	0.58	0.962	-0.001746	0.16863	0.260248	0.262702	0.001208	1.10033	-0.85	-0.24	-0.41	-0.36	-0.08	-0.03	0.123	-0.089	-0.68
C49H3.8	C49H3.8	-0.003096	-0.033784	0.09002	0.011183	0.369525	0.182998	0.255	0.381	0.357	-0.01827	-0.151591	0.04316	-0.014236	0.209832	0.361625	-0.52	-0.21	-0.42	-0.2	-0.03	0.02	-0.109	-0.331	-0.006
F52C6.2	F52C6.2	0.073852	0.018988	-0.042247	0.057632	0.24983	0.157721	0.497	0.393	0.535	0.184032	0.053568	0.142817	0.379816	0.382387	0.668988	-0.46	-0.34	-0.32	-0.12	-0.14	-0.09	-0.295	-0.248	-0.257
M01E11.5	M01E11.5	0.007298	0.154519	0.066749	0.237635	0.304504	0.170997	0.594	0.537	0.596	0.04071	0.175508	0.133991	0.319434	0.199265	0.494537	-0.83	-0.31	-0.22	-0.19	0.1	-0.02	-0.308	-0.732	-0.383
ZK39.6	ZK39.6	0.081534	0.073741	-0.055219	0.279194	-0.042413	-0.158616	0.692	0.824	0.745	-0.258372	-0.021474	0.156076	0.446116	0.4942	0.673451	-1.3	-0.57	-0.62	-0.08	0	-0.01	-0.173	-0.448	-0.657
D2089.5	D2089.5	0.035527	-0.065818	0.025649	0.216628	0.256998	0.402518	0.407	0.364	0.511	-0.003188	0.057557	0.224965	-0.20911	0.052416	0.229987	-0.76	-0.22	-0.49	-0.24	-0.23	-0.36	-0.009	0.202	-0.357
Y37E11B.6	Y37E11B.6	0.011919	0.28214	-0.108577	0.322569	0.34701	0.090151	0.371	0.376	0.467	0.19465	-0.010105	0.163857	-0.005796	-0.175248	0.329905	-1.23	-0.09	-0.27	-0.23	-0.37	-0.25	-0.506	0.095	-0.573
F54C4.4	F54C4.4	0.122135	0.443283	-0.136719	0.416222	0.764796	0.182472	0.07	0.218	0.317	0.020197	0.353886	0.077172	0.325215	0.281955	0.467855	-1.44	-0.22	-0.39	-0.38	-0.23	-0.26	-0.373	0.313	-0.031
R06C7.6	R06C7.6	-0.003312	-0.130707	0.250045	0.237013	1.07623	0.172565	0.143	0.314	0.436	-0.304831	0.090944	-0.058473	-0.015135	0.236736	0.271947	-1.54	-0.16	-0.38	-0.55	-0.82	-0.24	-0.396	-0.229	-0.379
B0035.2	B0035.2	0.149314	0.075622	0.497219	0.407599	0.273833	-0.062947	0.069	0.333	0.324	-0.019273	0.042602	-0.357909	-0.079815	0.139913	0.003754	-0.62	-0.27	-0.21	-0.13	-0.19	0.03	-0.669	-0.076	-1.026
C16A11.3	C16A11.3	-0.207927	0.097937	0.531742	0.163195	0.410012	-0.011092	0.059	0.338	-0.019	-0.377469	0.034674	-0.18366	-0.337914	0.348374	0.204106	-0.84	-0.41	-0.31	-0.24	-0.29	-0.03	-0.889	-0.602	-1.165
K11B4.2	K11B4.2	0.023304	0.109052	0.338943	0.141721	0.191932	0.08464	0.213	0.433	-0.106	-0.214554	0.032477	0.135634	-0.035372	0.017226	0.138065	-0.74	-0.45	-0.26	-0.14	-0.19	0.01	-0.17	-0.32	-0.633
ZK1058.5	ZK1058.5	0.19461	0.094227	0.220296	0.22737	0.041043	0.086824	0.417	0.23	-0.097	-0.230236	-0.034859	0.245625	-0.052844	0.042987	0.399907	-0.94	-0.34	-0.41	-0.23	-0.15	-0.21	-0.47	-0.199	-0.578
Y45F3A.2	Y45F3A.2	0.015284	0.193388	0.53859	0.311181	0.310788	-0.047776	0.183	0.207	0.35	-0.270046	0.023343	0.015439	-0.02256	0.327025	0.148828	-1.06	-0.34	-0.29	-0.13	-0.14	-0.5	-0.476	-0.141	-0.578
B0285.4	B0285.4	0.31834	0.175447	0.291476	0.170519	0.204505	-0.066589	0.361	0.531	0.792	-0.076413	-0.121533	-0.162615	-0.184148	-0.168562	0.069807	-0.9	-0.12	-0.41	-0.18	-0.09	-0.14	0.083	-0.165	-1.228
E02H1.6	E02H1.6	0.129888	0.061997	0.36657	0.2614	-0.027014	-0.274128	0.289	0.666	1.339	-0.137108	-0.050905	0.195221	-0.276945	0.157097	0.090292	-1.28	-0.16	-0.38	-0.11	-0.19	-0.08	-0.165	-0.379	-1.017
F59C6.4	F59C6.4	0.135856	0.08826	0.188549	0.074033	0.221809	-0.09289	0.632	0.246	1.128	0.257341	-0.021115	0.39675	-0.168328	-0.180944	0.030112	-1.03	-0.2	-0.33	-0.27	-0.14	-0.3	-0.333	-0.436	-0.73
F19B10.10	F19B10.10	0.259545	0.180529	0.280309	0.223878	-0.116927	-0.042987	0.428	0.596	0.742	0.191194	0.178994	-0.123775	-0.004598	0.1645	-0.422749	-0.46	-0.07	-0.33	-0.23	-0.38	-0.39	-0.421	-0.525	-1.029
W08E3.1	W08E3.1	0.098863	0.16074	0.312564	0.026619	0.014323	-0.047009	0.307	0.29	0.664	0.153616	0.0616	0.00139	-0.143822	-0.055019	-0.129156	-0.44	-0.23	-0.19	-0.13	-0.11	-0.42	-0.285	-0.347	-0.54
K10D2.4	K10D2.4	0.104475	0.091096	0.181859	0.406518	-0.096839	-0.034696	0.344	0.537	0.818	-0.063547	0.036099	0.250904	0.009856	0.1047	0.134757	-0.71	-0.21	-0.23	-0.07	-0.55	0.07	-0.3	-0.482	-0.427
F13G3.4	F13G3.4	0.074757	0.031134	0.01177	0.099332	0.054654	0.157475	0.435	0.604	0.462	-0.055587	0.080857	-0.029772	-0.122872	-0.048421	0.019784	-0.53	-0.44	-0.3	-0.21	0.09	-0.23	-0.226	-0.178	-0.436
Y106G6H.16	Y106G6H.16	-0.048376	-0.004328	-0.015766	0.123764	-0.190878	0.091225	0.295	0.795	0.496	0.156707	0.151227	0.320709	-0.068191	-0.208398	0.228983	-1.18	-0.32	-0.19	-0.17	-0.02	-0.33	-0.136	-0.464	-0.86
F08B6.1	F08B6.1	0.251807	0.049016	0.260803	0.194563	0.330153	-0.153831	0.361	0.279	0.445	0.308252	0.290973	0.275891	-0.322285	-0.346771	-0.133747	-1.22	-0.29	-0.73	-0.3	-0.18	-0.03	-0.586	-0.346	-0.644
F35G12.11	F35G12.11	0.022548	0.08973	0.111165	0.088756	0.088557	-0.076974	0.01	0.463	0.567	0.164172	-0.05941	-0.002423	-0.274508	-0.178748	-0.286409	-1.03	-0.33	-0.27	-0.13	-0.2	-0.27	-0.633	-0.46	-0.595
M110.3	M110.3	0.044109	0.076458	0.017058	0.103757	-0.046875	-0.148479	0.367	0.482	0.659	0.470951	0.014726	0.007838	-0.319521	-0.346178	-0.045371	-0.74	-0.27	-0.42	-0.33	-0.37	-0.2	-0.531	-0.462	-0.749
C15H11.6	C15H11.6	0.075627	0.147915	0.026952	0.076447	0.19915	0.081257	0.453	0.331	0.86	0.116391	0.082992	0.040235	-0.345877	-0.182803	-0.115037	-0.85	-0.2	-0.19	-0.25	-0.09	-0.22	-0.889	-0.5	-0.837
F57B9.7	F57B9.7	0.133047	0.144216	0.176932	0.147297	0.090502	0.200815	0.29	0.016	0.496	0.180511	-0.076521	-0.01728	-0.038591	-0.120083	0.085771	-0.64	-0.36	-0.18	-0.2	-0.17	-0.21	-0.913	-0.444	-0.669
Y57G11B.5	Y57G11B.5	0.243708	0.425578	0.52456	0.160928	0.580833	0.308551	0.119	0.366	0.667	-0.053892	-0.135867	0.040794	-0.075766	-0.309254	-0.101611	-1.51	-0.34	-0.34	-0.28	-0.02	-0.16	-1.385	-1.062	-0.868
C33H5.10	C33H5.10	0.012563	0.08681	0.002217	0.056476	0.083406	-0.068684	0.371	0.594	0.429	0.298099	0.11987	0.216338	-0.162254	-0.157829	0.085478	-0.69	-0.3	-0.19	-0.13	-0.12	-0.12	-0.924	-0.173	-0.69
R13F6.1	R13F6.1	-0.11073	-0.036221	0.25452	-0.375048	-0.091977	-0.163675	0.398	0.621	0.476	0.480541	0.209028	0.202578	-0.242677	-0.43715	0.141285	-1.38	-0.67	-0.4	-0.2	-0.19	-0.54	-1.158	-0.196	-0.783
R10D12.12	R10D12.12	0.043442	0.372736	-0.113669	0.078195	-0.131429	0.312465	0.418	0.436	0.306	0.552502	0.05173	0.183082	-0.293365	-0.284458	-0.126546	-0.77	-0.33	-0.32	-0.1	-0.33	0.04	-1.272	-0.12	-0.766
C10B5.1	C10B5.1	0.109995	0.465114	0.123531	-0.077416	0.121352	-0.259683	0.229	0.636	0.247	0.192942	-0.048743	-0.06723	-0.524503	-0.090691	0.354079	-0.87	-0.12	-0.07	-0.34	-0.26	-0.13	-0.546	-0.246	-0.525
F14D2.11	F14D2.11	-0.130417	0.68049	0.637248	-0.125377	0.796743	0.259327	0.222	0.415	0.371	0.894262	-0.033234	-0.125447	-0.627849	-0.455553	0.216522	-1.56	-0.41	-0.45	-0.41	-0.75	-0.71	-1.083	0.05	-0.5
R12C12.7	R12C12.7	0.084759	0.237247	0.511419	0.253672	0.27211	0.284758	0.123	0.571	0.53	0.25411	-0.046192	0.030241	-0.352457	0.04549	0.052297	-1.14	-0.28	-0.19	-0.22	-0.36	-0.09	-0.396	-0.13	-0.559
ZK287.7	ZK287.7	0.298303	0.201024	0.666535	0.257561	0.286977	0.407631	0.227	0.362	0.808	0.285069	-0.023129	0.021477	-0.259985	-0.010646	0.074841	-0.9	-0.24	-0.47	-0.37	-0.3	-0.2	-0.486	-0.158	-0.591
F47G3.3	F47G3.3	0.6542	0.364882	0.302692	0.404903	0.516616	0.136328	0.098	0.281	0.242	0.417844	-0.202549	-0.159493	-0.177587	-0.240467	-0.158249	-0.75	-0.55	-0.64	-0.63	0.03	-0.32	-0.911	-0.193	-1.092
Y49F6C.8	Y49F6C.8	0.527951	0.48221	-0.04051	0.587011	0.122105	0.085431	0.077	0.68	0.531	0.234783	-0.105382	-0.230177	-0.430207	-0.75672	-0.37359	-1.01	-0.29	-0.37	-0.52	-0.3	-0.26	-0.747	-0.044	-0.93
R107.5	R107.5	-0.101509	0.401229	-0.019134	0.008776	0.136761	0.065463	0.377	0.273	0.048	0.079325	0.050515	0.040717	-0.146599	0.134341	-0.091556	-0.74	-0.46	-0.61	-0.36	-0.06	0.07	-0.349	-0.05	-0.494
T10G3.6	T10G3.6	-0.054256	-0.031339	-0.061768	-0.031178	-0.142035	0.245066	0.709	0.477	0.424	0.196814	0.005371	0.280847	-0.160344	0.189792	0.100212	-1.13	-0.52	-0.51	-0.15	-0.2	-0.02	-0.498	0.07	-0.324
T16G1.10	T16G1.10	-0.001803	0.46209	0.237163	-0.075272	0.070529	-0.031695	0.83	0.388	0.408	0.438686	-0.134753	0.075544	-0.220196	-0.142409	-0.30936	-1.43	-0.48	-0.47	-0.07	-0.07	-0.17	-0.921	0.23	-0.529
F39B2.7	F39B2.7	0.002175	0.335644	0.184785	0.222761	0.377189	-0.130293	0.166	-0.283	0.761	0.147516	-0.046115	0.076157	-0.201279	-0.144128	0.065957	-0.39	0.04	-0.19	-0.31	-0.45	-0.54	-0.338	-0.264	-0.839
C26E6.11	C26E6.11	-0.042539	0.11188	-0.078561	-0.026533	0.073833	-0.065428	0.135	0.092	0.848	0.155759	0.157122	0.204045	-0.145419	-0.022397	-0.283363	-0.61	0.1	-0.18	-0.19	-0.33	-0.33	-0.576	-0.178	-0.908
F35D11.4	F35D11.4	0.002986	0.049773	-0.064338	0.016747	-0.126883	-0.10922	0.396	0.345	0.419	0.185295	-0.072089	0.132394	0.030858	-0.163727	0.024549	-0.63	0.1	-0.08	-0.1	-0.21	-0.22	-0.55	-0.255	-0.739
Y49E10.4	Y49E10.4	-0.055915	-0.015499	-0.071617	-0.052272	-0.015377	-0.242229	0.385	0.141	0.565	0.183837	-0.058003	-0.214646	-0.239982	-0.195952	-0.097679	-0.29	0.22	-0.08	-0.1	-0.27	-0.22	-0.146	-0.026	-0.678
D2030.4	D2030.4	0.065282	-0.001437	0.137164	0.065139	0.084332	0.007529	0.288	0.194	0.632	0.405826	0.242519	0.245472	-0.106313	-0.043644	-0.054036	-0.8	0.21	-0.12	0.03	-0.14	-0.08	-0.258	0.208	-0.701
T08B2.8	T08B2.8	0.166007	-0.016845	0.068433	0.221767	0.375123	-0.065642	0.247	0.263	0.903	0.290519	0.17325	0.475477	-0.088807	-0.390664	-0.106968	-0.85	-0.12	-0.36	-0.1	-0.13	0.06	0.075	0.089	-0.517
F25H5.6	F25H5.6	0.1657	0.11735	0.201816	0.062966	-0.09359	-0.181192	0.365	0.484	0.724	0.103737	0.320533	0.167794	-0.274119	-0.225948	-0.119037	-0.67	-0.1	-0.12	0.12	0.14	0.28	-0.606	-0.066	-0.546
ZK742.5	ZK742.5	0.017206	-0.118735	0.117169	-0.109328	0.245488	-0.48291	0.361	0.85	1.057	0.101263	-0.074506	0.203738	-0.151731	-0.084805	0.167964	-0.97	0.12	-0.01	-0.07	-0.1	-0.17	-0.694	0.045	-0.559
T20F5.2	T20F5.2	0.108878	0.063696	0.154641	0.060698	0.156522	-0.259057	0.614	0.184	0.659	-0.078898	-0.176259	-0.045285	0.012447	-0.157977	0.183781	-0.67	-0.36	-0.14	-0.02	0.13	0.02	-0.409	0.104	-0.248
B0035.5	B0035.5	0.1071	0.068824	0.254788	0.326109	-0.107034	0.003053	0.13	0.469	0.323	0.589439	-0.061524	0.018024	0.072086	-0.008354	0.427364	0.07	-0.27	-0.2	0.03	0.04	0.19	-0.355	-0.162	-0.646
C35A11.4	C35A11.4	0.114223	0.383644	0.304698	0.489619	0.352435	0.168844	0.309	0.899	0.804	-0.198655	-0.294837	0.394601	0.325646	0.009745	0.946228	0.15	-0.74	0.07	0.04	0.27	0.87	-0.392	-0.47	-0.808
C12C8.3	C12C8.3	-0.144064	0.150665	-0.150299	0.127282	0.237897	0.580539	0.358	0.577	0.772	-0.086583	0.169316	-0.065153	0.285686	0.084683	0.833886	0.34	-0.42	0.06	-0.18	-0.05	0.46	-0.597	-0.537	-1.228
F07H5.10	F07H5.10	-0.022159	0.12921	0.14819	0.301974	0.13894	0.293466	0.29	0.615	0.299	0.143916	0.049585	-0.015371	-0.001213	-0.024821	0.327516	-0.04	-0.49	-0.19	-0.07	0.04	0.2	-0.571	-0.4	-0.51
C34E10.4	C34E10.4	0.395203	0.26058	0.431621	0.17784	0.226363	0.441205	-0.056	0.154	0.054	0.228501	0.013709	0.005914	0.078102	-0.217219	0.472468	0.04	-0.07	-0.2	-0.23	0.32	0.02	-0.599	-0.508	-0.344
F46E10.1	F46E10.1	0.383055	0.367837	0.46204	0.271409	0.339055	0.506799	-0.02	0.732	0.154	0.278934	-0.075773	-0.037776	0.269895	-0.126699	0.387535	0.2	-0.52	-0.09	-0.05	-0.06	0.24	-0.317	-0.264	-0.427
C47E12.7	C47E12.7	0.050563	0.237643	0.433662	0.990462	0.195655	0.173353	0.03	0.34	0.134	-0.181133	0.155944	0.225665	0.093443	-0.029886	0.340804	-0.44	-0.02	-0.05	0.04	0.34	0.27	-0.829	0.145	-0.46
T03D8.2	T03D8.2	0.162664	0.375388	0.062021	0.348278	0.245467	0.258123	0.188	0.259	0.12	0.015121	0.306559	0.411778	0.120654	0.088636	0.147853	-0.07	-0.06	0.1	0.14	-0.02	0.14	-0.613	0.051	-0.379
ZK678.3	ZK678.3	-0.159651	0.048147	0.457563	0.584451	-0.266426	0.391139	0.006	-0.022	0.144	0.135644	-0.039191	0.141052	0.060276	-0.33457	0.266701	-0.1	-0.14	-0.07	0.05	0.19	0.23	-0.955	-0.178	-0.881
C34B2.5	C34B2.5	-0.381172	0.231408	-0.332241	0.068069	-0.357208	0.532374	0.404	0.598	0.122	0.162886	-0.174469	0.172211	-0.041442	-0.000231	0.204376	0.08	-0.05	-0.15	-0.32	0.35	0.76	-0.742	-0.29	-0.894
C26B2.1	C26B2.1	0.292248	0.203863	-0.238832	0.08781	-0.516967	0.465122	0.202	0.415	0.178	-0.193403	-0.124808	-0.045146	0.088025	-0.03183	0.316447	0.36	-0.11	-0.08	-0.09	-0.09	0.18	-0.591	-0.329	-0.5
F46F11.9	F46F11.9	0.238	0.151984	-0.284734	-0.054462	-0.207049	0.402746	-0.188	0.347	-0.248	-0.243483	0.173211	0.454594	0.165126	0.120337	0.23332	0.44	-0.27	0.03	0.03	0.05	0.18	-0.431	-0.373	-0.842
C25D7.10	C25D7.10	0.247499	0.021742	0.034316	-0.001121	0.147047	0.574354	0.416	0.089	-0.026	0.088285	0.121403	0.006301	-0.199471	0.148289	0.042299	-0.02	-0.13	-0.15	-0.07	-0.03	0.18	-0.776	-0.204	-0.662
F08F1.9	F08F1.9	0.568154	-0.123259	0.194364	0.025772	-0.245688	0.777679	0.064	0.322	0.006	-0.351854	-0.011683	0.004493	-0.067953	0.581897	-0.075518	-0.12	-0.18	-0.08	0.03	0.21	0.14	-1.198	-0.508	-0.943
C10F3.4	C10F3.4	0.4946	-0.275854	-0.335514	0.112443	0.361692	0.067767	-0.041	0.017	0.036	-0.436183	-0.209634	-0.260556	-0.143605	0.125773	0.009545	0.38	0.01	-0.32	-0.02	0.01	0.26	-0.704	-0.176	-0.464
F14E5.2	F14E5.2	-0.124418	-0.130431	-0.166711	-0.031077	0.148288	0.242922	-0.063	0.162	0.379	-0.249326	-0.09316	-0.102925	-0.160556	0.205453	-0.271013	0.36	0.1	-0.1	-0.24	-0.01	0.07	-0.776	-0.188	-0.771
F55C5.5	F55C5.5	0.010608	-0.192469	-0.148041	0.351626	0.579847	0.346205	0.343	0.309	0.037	-0.486982	-0.238696	-0.208919	-0.02504	0.352898	0.23227	0.38	-0.03	0.26	-0.14	0.09	0.12	-1.099	-0.326	-0.468
R06C7.9	R06C7.9	0.062562	-0.130488	0.028156	0.103702	0.054616	0.254279	0.179	0.324	0.163	-0.206396	-0.078105	-0.064969	0.011049	0.0615	0.135643	0.22	-0.39	-0.06	-0.3	0.26	0.24	-1.071	-0.141	-0.584
C32E8.3	C32E8.3	-0.234622	-0.306227	-0.422167	-0.090573	-0.036028	-0.082733	0.303	0.001	-0.158	-0.335002	0.136997	0.11392	0.115366	0.122323	-0.072753	0.03	0.01	-0.18	-0.12	0.18	0.14	-0.983	-0.034	-0.333
W01A11.1	W01A11.1	-0.148158	-0.198587	0.008358	-0.032909	-0.02936	0.076568	0.294	-0.028	0.154	-0.026379	0.053512	-0.200279	0.220982	-0.01176	-0.018519	0.16	0.3	-0.15	-0.17	-0.06	-0.11	-0.991	-0.454	-0.432
C05D11.9	C05D11.9	0.111069	0.254065	0.357075	0.354725	0.046382	-0.123136	-0.039	0.425	0.183	-0.1532	-0.080604	0.078704	0.156101	0.269537	0.116265	0.1	-0.26	-0.01	-0.07	0.38	0.41	-0.849	-0.683	-0.4
C01B10.8	C01B10.8	0.151289	0.160878	0.006794	0.148664	0.113182	0.117163	-0.085	0.076	-0.221	-0.029513	-0.206167	0.205589	-0.054497	0.249991	0.26751	0.26	-0.51	-0.13	0.06	0.03	0.1	-1.083	-0.829	-0.105
F46F3.4	F46F3.4	-0.019166	-0.008094	0.015492	-0.082577	0.036837	-0.131087	-0.054	0.048	-0.1	-0.302001	-0.069609	-0.075135	0.082643	0.357346	0.142222	0.29	-0.43	-0.28	-0.18	0.17	0.33	-0.886	-0.655	-0.283
F02E9.4	F02E9.4	0.02555	0.036576	0.0268	-0.073896	0.112226	-0.151668	-0.3	-0.292	-0.16	-0.06264	0.069645	-0.063145	0.164017	-0.133963	0.152868	0.45	-0.18	-0.04	-0.15	0.49	0.42	-0.855	-0.771	-0.419
F07A11.2	F07A11.2	-0.142028	0.021239	-0.232294	-0.11771	-0.10064	-0.048164	0.166	0.268	0.316	-0.144365	-0.09395	0.010119	0.197733	0.06822	-0.08764	0.66	-0.55	-0.03	-0.12	0.16	0.2	-0.886	-1.221	-0.727
Y45F10D.3	Y45F10D.3	-0.0179	0.199716	-0.095529	-0.133547	0.206701	-0.156172	-0.37	0.162	0.166	0.081264	0.096544	-0.107189	-0.157663	-0.089541	-0.064357	0.47	-0.12	0.06	-0.17	0.27	0.18	-0.637	-0.952	-0.548
F36D4.3	F36D4.3	0.012653	-0.007	-0.108909	0.000744	0.081727	-0.013334	0.19	0.003	0.316	0.047061	-0.045372	-0.114351	0.08869	-0.045447	0.050626	0.47	-0.1	0.08	-0.01	0.31	0.12	-0.552	-0.295	-0.32
M01E11.6	M01E11.6	0.182092	-0.108721	0.268513	0.072225	-0.206402	0.182094	0.241	0.198	0.332	-0.031657	-0.12272	0.028854	-0.055704	0.103937	0.291553	0.62	-0.24	0.11	-0.09	0.53	0.3	-0.971	-0.941	-0.496
F15B9.4	F15B9.4	0.072654	0.08598	0.21088	0.104884	0.403834	0.256153	0.318	-0.082	0.04	-0.00019	-0.027598	0.036786	0.000347	-0.212904	0.325899	0.29	-0.46	0	-0.07	0.13	0.08	-0.878	-0.706	-0.221
F31E3.4	F31E3.4	0.062982	0.044369	0.215113	0.269673	0.116599	0.052432	0.227	-0.165	0.207	0.105263	0.034962	0.00314	-0.035345	0.035677	0.009394	-0.01	-0.56	-0.17	-0.12	-0.12	0.12	-0.486	-1.017	-0.446
F52B5.3	F52B5.3	0.221896	0.008111	0.192843	0.009821	-0.013394	-0.008956	0.246	-0.062	0.2	0.13313	0.077851	0.205225	0.03965	0.005426	-0.004143	0.24	-0.42	-0.01	0.05	0.14	0.2	-0.318	-0.811	-0.079
C25G4.5	C25G4.5	0.166641	0.04985	0.04455	-0.381182	-0.13627	-0.022971	-0.342	-0.013	0.65	0.380711	0.05026	0.085129	0.037104	-0.028071	-0.058315	0.28	-0.26	0.11	-0.05	0.02	0.11	-0.563	-0.813	-0.517
C04H5.6	C04H5.6	0.15387	0.175967	-0.050594	-0.287284	-0.099192	-0.285013	-0.199	-0.041	0.208	0.243041	-0.07825	0.218118	-0.272427	0.126229	0.193944	0.2	-0.02	-0.05	-0.26	0.16	-0.11	-0.669	-0.635	-0.375
F32D1.9	F32D1.9	0.075815	0.092771	-0.157535	-0.048432	-0.087842	-0.320985	-0.494	-0.123	0.524	-0.001904	0.012323	0.284293	-0.268543	-0.092061	0.170805	0.09	-0.19	-0.08	-0.12	-0.01	-0.08	-0.754	-0.796	-0.32
C04E6.11	C04E6.11	0.181536	-0.02933	0.046461	0.021479	-0.404178	0.088042	-0.141	0.179	0.439	0.20283	-0.035587	0.008783	-0.003141	-0.382691	0.343351	0.21	-0.15	-0.13	-0.12	-0.13	0.09	-1.071	-0.308	-0.525
C26H9A.1	C26H9A.1	0.071412	0.046117	0.047904	-0.011316	-0.089246	0.072908	-0.492	0.085	0.517	0.147991	-0.053698	-0.218916	-0.083713	-0.061958	-0.068775	0	-0.18	-0.09	-0.29	-0.33	-0.11	-1.608	-0.671	-0.299
F58H1.1	F58H1.1	0.129792	0.037107	-0.002612	-0.172882	-0.114056	-0.071437	-0.582	0.014	0.371	-0.211178	0.008642	0.092781	0.063634	-0.059681	0.201522	0.18	-0.07	-0.16	-0.21	-0.22	-0.07	-1.407	-0.55	-0.347
F54E12.2	F54E12.2	0.221896	0.008111	0.192843	0.009821	-0.013394	-0.008956	-0.525	-0.216	0.773	0.13313	0.077851	0.205225	0.03965	0.005426	-0.004143	0.13	-0.2	-0.08	-0.2	-0.17	-0.03	-1.211	-0.991	-0.191
C05C8.4	C05C8.4	-0.242937	0.022703	-0.18475	-0.29931	-0.143052	-0.281595	-0.236	-0.394	0.332	0.142323	-0.032418	-0.011309	0.025636	-0.115176	0.06678	0.3	-0.36	-0.17	-0.15	-0.05	-0.06	-1.201	-0.262	-0.727
F23B12.8	F23B12.8	-0.055305	-0.002373	0.091323	-0.092176	-0.103191	0.025249	-0.586	-0.257	0.502	-0.173194	-0.082534	0.075131	-0.039252	0.112594	0.153696	0.32	-0.47	-0.42	-0.15	-0.01	-0.13	-1.133	-0.425	-0.478
F35E12.6	F35E12.6	-0.147286	0.043107	-0.081128	-0.078252	-0.086084	0.060739	-0.542	-0.279	0.547	0.075893	-0.277795	-0.076352	-0.148773	-0.229755	0.029521	0.34	-0.1	0.32	0.32	0.37	0.28	-1.96	-0.375	-1.068
Y41E3.7	Y41E3.7	0.033934	0.218898	0.075271	-0.140225	-0.15536	-0.375721	-0.246	-0.258	0.447	-0.059574	0.079419	0.017889	-0.120988	-0.292165	-0.118897	0.31	-0.12	0.09	-0.03	0.21	-0.01	-1.035	-0.54	-0.438
C24H12.4	C24H12.4	0.221896	0.008111	0.192843	0.009821	-0.013394	-0.008956	-0.077	-0.199	0.365	0.13313	0.077851	0.205225	0.03965	0.005426	-0.004143	-0.09	-0.3	-0.21	-0.08	-0.08	-0.03	-0.544	-0.17	-0.302
F47D12.4	F47D12.4	0.128737	-0.129292	0.17364	0.026243	-0.019077	-0.062685	-0.016	-0.258	0.12	0.090117	0.124066	0.293346	-0.110903	0.003036	-0.154487	0.15	-0.18	-0.29	-0.07	0.13	-0.14	-1.089	-0.223	-0.796
PAR2.3	PAR2.3	0.160338	0.127269	0.008953	-0.03266	0.065669	-0.203948	0.038	-0.331	0.273	0.22939	-0.017647	-0.012751	-0.166807	-0.125037	-0.041962	-0.15	-0.1	-0.1	-0.03	-0.13	-0.2	-1.37	-0.326	-0.527
C29H12.5	C29H12.5	0.287782	0.528797	-0.070438	0.044772	0.269487	-0.135164	-0.24	-0.103	0.065	0.034443	0.12203	0.155911	0.221092	0.414623	0.604097	0.3	-0.29	-0.14	-0.23	-0.06	-0.16	-0.646	-0.478	-0.556
R06A4.8	R06A4.8	0.321997	0.253507	-0.073031	0.033777	0.102377	-0.17641	-0.196	-0.189	0.081	-0.226526	0.017888	0.145256	-0.068588	0.12307	0.051255	0.13	-0.16	-0.03	-0.02	0.1	-0.12	-0.565	-0.099	-0.427
F43D9.4	F43D9.4	0.027881	0.013246	0.026173	0.06608	0.099712	0.072129	0.07	-0.398	0.238	-0.611559	0.214045	0.005952	0.706198	0.614374	0.789956	0.67	0.25	0.28	-0.3	-0.2	-0.43	-0.597	-1.407	-0.771
F08F3.3	F08F3.3	-0.049405	-0.072703	-0.249176	0.004171	-0.068774	-0.001497	-0.404	-0.142	0.114	-0.68673	-0.126101	-0.209013	0.246183	0.379442	0.528774	0.05	-0.43	-0.1	-0.1	-0.27	0.08	-0.834	-0.472	-0.548
M88.5	M88.5	-0.078504	0.17884	-0.005479	-0.079624	-0.08942	-0.160726	-0.335	-0.241	0.415	-0.331374	-0.16078	-0.253525	0.169952	0.163538	0.68936	0.15	-0.12	-0.26	-0.22	-0.27	-0.12	-0.613	-0.446	-0.655
C23G10.8	C23G10.8	0.071736	-0.030565	0.038179	-0.169636	0.120847	-0.272062	0.03	0.061	0.238	-0.174847	0.141231	0.003578	0.329376	0.017863	0.330586	0.14	-0.01	-0.06	-0.08	-0.21	-0.23	-1.419	-0.533	-1.286
C39D10.7	C39D10.7	-0.096258	0.10875	-0.036968	-0.052658	0.068633	0.158078	-0.218	-0.131	0.379	-0.332347	0.216228	-0.111663	0.597383	0.317702	0.302657	0.36	0.06	-0.11	-0.19	0.01	-0.18	-1.694	-1.175	-1.751
F25H5.3	F25H5.3	0.082904	0.06934	0.321422	0.091334	0.151166	0.220008	-0.248	0.023	0.241	-0.224844	-0.138126	-0.115805	0.286251	0.241151	0.347558	-0.04	-0.11	0	-0.14	0.04	-0.28	-1.188	-0.542	-0.742
K07C5.6	K07C5.6	0.143743	0.126953	-0.073007	-0.014687	0.09967	0.154757	-0.713	-0.069	0.416	-0.378912	0.159154	0.025023	0.216362	-0.186185	0.245234	-0.1	-0.02	0.05	-0.17	-0.04	-0.32	-1.519	-1.086	-0.913
F44E7.4	F44E7.4	-0.00079	0.025517	0.010331	-0.106128	0.065778	0.017151	-0.602	-0.198	0.151	-0.260844	0.024664	0.016312	0.309743	0.483869	0.618886	0.43	-0.33	0.02	0	-0.03	0.1	-1.362	-0.676	-0.955
T06E4.1	T06E4.1	0.1371	0.041674	0.154009	0.015323	-0.005762	-0.028828	0.061	-0.051	0.136	-0.072991	0.140513	0.083458	0.263694	0.074079	0.249454	0.3	-0.22	0.12	0.07	0.16	0.1	-1.162	-0.466	-0.527
C34F6.2	C34F6.2	0.057186	0.103935	0.032999	-0.05209	-0.03528	-0.201036	-0.619	-0.415	-0.472	-0.555119	-0.002227	-0.070658	0.424913	0.330847	0.358232	0.37	0.41	0.23	-0.22	0.43	0.36	-1.519	-0.844	-1.165
T15B7.3	T15B7.3	-0.061626	0.127753	-0.003289	-0.031945	-0.024855	-0.128613	-0.299	-0.302	-0.238	-0.254299	0.109672	0.060924	0.256753	0.219926	0.096181	0.12	0.17	0.53	-0.21	-0.06	-0.1	-1.816	-1.062	-0.801
E04D5.1	E04D5.1	-0.020454	0.180781	-0.178827	0.138927	0.013836	0.01584	-0.432	0.111	0.176	-0.243289	0.269787	0.10091	0.36659	0.187229	0.418588	0.08	-0.28	0.01	-0.02	-0.04	-0.03	-0.849	-0.578	-0.095
R07G3.3	R07G3.3	-0.101127	-0.004603	-0.130613	-0.201013	-0.052491	-0.202369	-0.229	-0.141	0.094	-0.28971	0.209983	-0.027256	0.306425	0.196339	0.299262	0.17	-0.22	-0.16	-0.15	0.01	-0.17	-0.862	-0.685	-0.285
R74.8	R74.8	-0.054172	-0.039396	0.016962	0.074189	0.176088	0.130627	-0.184	0.169	0.335	-0.242615	0.006478	-0.081215	0.169449	0.105586	0.255848	0.2	-0.45	0.06	-0.13	-0.1	-0.06	-0.847	-0.943	-0.602
T04A8.7	T04A8.7	-0.009281	0.026984	-0.111505	0.173452	0.067086	0.101071	-0.102	-0.269	0.242	-0.29917	-0.027068	-0.145306	0.367952	0.281395	0.613348	0.45	-0.23	0.16	-0.13	-0.15	-0.11	-1.074	-1.238	-0.458
C53B4.5	C53B4.5	-0.022536	-0.022034	-0.066838	-0.010884	-0.007511	0.024451	-0.648	-0.732	-0.004	-0.465395	0.090244	0.092233	0.465885	0.417812	0.424926	0.14	0.45	0.51	-0.04	-0.34	-0.51	-1.262	-1.065	-0.657
F26F12.1	F26F12.1	0.020496	0.121271	0.198585	-0.084253	-0.012645	-0.229401	-0.648	-0.63	-0.045	-0.28975	-0.025382	0.099906	0.419725	0.484559	0.426558	0.25	0.54	0.31	-0.24	-0.31	-0.42	-1.178	-0.749	0.034
F35G12.2	F35G12.2	0.037426	0.028852	0.021085	0.039654	-0.07924	0.058005	-0.278	-0.023	0.029	-0.259401	-0.041399	-0.032797	0.015493	0.150033	0.131548	0.2	0.1	0.11	-0.03	-0.03	-0.34	-0.839	-0.394	-0.206
F52E1.13	F52E1.13	0.002713	0.047677	-0.151536	0.10044	0.242806	0.410896	-0.58	-0.45	-0.231	-0.212597	0.095468	-0.019924	0.195631	0.254153	0.214585	0.49	0.02	0	-0.13	-0.1	-0.07	-1.286	-0.556	-0.517
Y76A2B.1	Y76A2B.1	-0.083314	0.145076	-0.190891	-0.041267	-0.093549	0.360495	-0.548	-0.377	-0.349	-0.393186	0.104903	-0.108965	0.247143	0.33092	0.204299	0.29	-0.04	-0.07	-0.02	0.12	-0.51	-0.786	-0.464	-0.326
C34E10.3	C34E10.3	-0.077953	0.241559	0.254049	0.274784	0.180483	0.601135	-0.208	-0.236	-0.206	-0.37354	0.019975	0.147093	-0.070923	0.084165	0.521912	-0.17	-0.01	-0.12	-0.22	-0.16	-0.16	-1.544	-0.324	-0.139
C28C12.9	C28C12.9	0.441446	-0.075835	0.129033	0.023352	0.259734	0.46165	-0.157	0.157	-0.12	-0.2813	-0.278509	-0.094556	0.153828	-0.040458	0.457537	-0.28	-0.11	-0.23	-0.17	-0.11	-0.09	-1.142	-0.306	-0.357
F20D12.1	F20D12.1	0.201672	0.073162	0.382879	0.202166	0.344328	0.184172	-0.122	0.188	0	0.008663	-0.009424	-0.194274	0.204247	-0.118078	1.07114	0.04	-0.47	-0.25	-0.18	-0.01	0.04	-1.373	-0.478	-0.552
F35E12.8	F35E12.8	0.011163	0.028525	0.431998	0.355506	-0.035675	0.186814	-0.194	-0.044	-0.184	-0.812155	-0.34608	-0.270689	0.00138	-0.142319	0.788112	-0.16	-0.23	-0.01	-0.03	0.14	0.23	-1.446	-0.595	-1.089
T23F6.4	T23F6.4	0.018013	0.230227	0.223116	-0.026995	0.250667	-0.028164	-0.26	-0.009	0.123	-0.272175	-0.140815	-0.206986	0.005799	-0.097528	0.467452	0.05	-0.23	-0.2	-0.07	-0.19	0.12	-1.181	-0.106	-0.808
F28A12.4	F28A12.4	-0.00079	0.025517	0.010331	-0.106128	0.065778	0.017151	-0.37	0.187	-0.45	-0.260844	0.024664	0.016312	0.309743	0.483869	0.618886	-0.62	-0.02	-0.05	0.12	-0.03	-0.12	-1.351	-0.133	-0.105
F22H10.3	F22H10.3	-0.087237	0.068564	-0.145892	-0.049764	-0.027493	0.036137	0.17	-0.327	-0.213	-0.20478	0.032412	0.037102	0.201103	0.175991	0.654046	-0.3	0.13	-0.22	0	-0.46	0.07	-1.286	-0.281	-0.706
F55A11.4	F55A11.4	0.122103	0.118654	-0.250707	-0.116858	0.018544	0.054807	0.126	-0.028	-0.398	-0.17006	0.105951	-0.019214	0.343075	0.239753	0.47448	-0.15	-0.04	-0.11	-0.21	-0.04	-0.13	-1.13	0.066	-0.407
F40A3.2	F40A3.2	-0.221295	-0.158731	-0.046057	-0.255487	0.213214	-0.330221	-0.191	-0.39	-0.375	-0.321652	-0.090634	-0.154473	0.132546	0.015946	0.19773	-0.69	0	-0.1	-0.12	-0.09	-0.02	-1.315	0.122	-0.448
B0250.5	B0250.5	0.002868	0.14815	-0.086962	-0.05103	-0.209666	-0.130391	-0.099	-0.088	-0.042	0.062134	-0.136888	0.202213	0.207714	0.152313	0.224569	-0.16	-0.21	-0.1	0.01	-0.02	0.06	-0.488	-0.047	-0.454
H37A05.2	H37A05.2	0.033276	0.033276	-0.443883	0.462227	0.462227	0.462227	-0.326	-0.248	-0.281	-0.393325	-0.237068	1.03758	1.68264	0.301812	0.840234	-0.02	-0.33	-0.29	-0.04		0.29	-1.96	-0.48	-0.274
R07E5.13	R07E5.13	0.03558	0.101124	0.044253	0.005566	-0.132753	0.095641	0.103	-0.023	-0.013	-0.049778	0.084409	0.401148	0.43615	0.071734	0.60034	0.07	0.21	-0.1	0.1	0.17	0.07	-0.847	-0.241	-0.362
B0414.3	B0414.3	-0.090144	0.08598	-0.094398	-0.11782	0.004468	-0.075171	0.429	0.128	0.034	-0.26952	0.177813	0.054019	0.39399	0.194043	0.544611	0.25	-0.53	-0.16	0	-0.07	-0.06	-0.747	-0.567	-0.302
F39B2.4	F39B2.4	0.197336	0.075828	-0.112621	-0.080249	0.175409	-0.124707	0.379	-0.216	-0.123	-0.412407	0.205847	-0.038649	0.393191	0.153506	0.501414	0.03	-0.33	-0.15	-0.26	0.12	0.04	-0.723	-0.793	-0.494
C24G6.8	C24G6.8	0.075916	-0.007476	-0.020511	0.049502	-0.053029	-0.038271	0.017	-0.032	-0.223	-0.326206	0.191863	0.208844	0.327628	0.247205	0.483783	-0.02	-0.13	-0.1	-0.1	-0.07	-0.05	-0.687	-0.54	0.003
F25B5.7	F25B5.7	0.085168	-0.151843	-0.017454	-0.219542	0.076412	-0.389623	0.139	-0.045	-0.127	-0.376836	0.229929	0.07271	0.289299	0.238726	0.524554	-0.04	-0.33	-0.36	-0.23	-0.1	-0.24	-0.813	-0.385	0.034
F31D4.3	F31D4.3	0.268412	0.086242	-0.193491	-0.13849	0.182514	-0.170519	0.269	0.089	-0.306	-0.151525	0.070047	0.255651	0.139364	0.139865	0.247896	0.19	-0.1	-0.07	-0.13	-0.14	-0.13	-0.349	-0.338	-0.317
F55G1.6	F55G1.6	0.034082	0.077863	-0.051258	0.304946	0.235049	-0.103381	0.905	0.234	-0.402	0.004427	0.322267	0.171648	0.436386	0.234235	0.542821	0.08	-0.15	-0.13	-0.03	-0.14	0.05	-0.584	-0.747	-0.388
T20G5.9	T20G5.9	-0.290233	-0.411641	-0.303977	0.065921	0.193525	0.002141	0.518	-0.092	-0.3	-0.19886	0.440857	0.182327	0.476636	0.30294	0.546197	-0.1	-0.01	-0.05	0.01	-0.79	-0.05	-0.974	-0.868	-0.635
Y45F10D.9	Y45F10D.9	-0.180867	0.032846	-0.103153	-0.001557	0.04215	-0.107396	0.575	0.122	-0.173	-0.129954	0.529906	0.272365	0.286502	0.243998	0.335681	0.06	-0.13	-0.1	-0.13	-0.21	-0.21	-0.711	-0.546	-0.591
C56A3.5	C56A3.5	0.08298	0.152	0.381871	0.801371	0.004985	0.040447	0.829	0.198	-0.462	-0.208559	0.350736	0.559216	0.293811	0.445429	0.241192	-0.53	-0.34	-0.44	-0.08	-0.07	0.04	-1.506	-0.701	-0.127
B0336.8	B0336.8	-0.024019	-0.041067	-0.041629	0.01307	0.086125	0.198991	0.63	0.165	0.154	0.047	0.214633	0.156272	0.33397	0.288367	0.380063	-0.18	-0.1	-0.26	-0.11	-0.17	-0.12	-0.824	-0.595	-0.097
F23H11.2	F23H11.2	-0.30633	-0.373862	-0.095292	0.08325	0.37226	0.513018	0.429	0.518	0.198	0.147853	0.391972	0.263389	0.152098	0.346093	0.71433	-0.03	-0.11	-0.18	-0.27	-0.21	-0.14	-1.377	-0.849	-0.248
F22D6.6	F22D6.6	-0.070443	0.086429	0.242833	0.231797	-0.095592	0.090881	0.175	0.149	0.119	0.339115	0.348365	0.205186	0.225264	0.390498	0.350733	-0.02	-0.02	-0.21	-0.15	-0.12	-0.1	-1.34	-0.747	-0.031
F44B9.7	F44B9.7	0.076803	0.192803	0.148941	0.286831	0.030103	0.317199	0.367	0.145	0.031	-0.074101	0.223909	0.332738	0.255397	0.207324	0.210758	0.01	-0.21	-0.2	-0.17	0.05	-0.06	-1.062	-0.595	-0.326
F55C5.7	F55C5.7	0.237085	0.415061	0.13355	-0.092836	0.274894	0.195112	0.11	0.444	-0.571	-0.252988	0.156371	-0.120866	0.304797	0.016224	0.334818	0.13	-0.09	0.03	-0.04	-0.3	0.1	-1.347	-0.584	-0.811
C06H2.3	C06H2.3	-0.008072	0.325517	-0.067516	-0.055284	0.293045	0.204711	0.492	0.331	-0.377	-0.155382	0.117194	0.292299	0.214299	0.079145	0.385197	-0.45	-0.64	-0.43	-0.17	0.06	0.26	-1.737	-0.578	-0.4
C39E9.11	C39E9.11	0.052622	-0.054833	-0.126528	0.215225	0.225343	-0.055392	0.162	0.445	0.034	-0.147225	0.184463	0.112096	0.308638	0.114777	0.499321	-0.39	-0.15	-0.16	-0.14	-0.18	-0.23	-1.158	-0.69	-0.715
D1046.2	D1046.2	0.005565	0.004073	-0.045812	-0.219074	0.167501	0.237349	0.485	0.561	-0.351	-0.185436	0.03851	-0.003651	0.382744	0.227193	0.472499	-0.51	-0.29	-0.22	-0.3	0.1	-0.01	-1.694	-1.269	-0.723
F49E8.2	F49E8.2	-0.02948	0.160577	0.142436	-0.019351	0.17739	0.286344	0.434	0.569	-0.1	0.138169	0.144289	-0.029273	0.337077	0.204932	0.787682	-0.44	-0.32	-0.18	-0.06	0.06	-0.14	-1.599	-0.723	-0.468
F52B5.2	F52B5.2	-0.08166	-0.075142	0.086088	-0.299291	0.868282	0.195767	0.482	0.497	-0.048	-0.104494	0.380376	0.098066	0.091288	0.352644	0.360658	0	-0.37	-0.26	-0.15	-0.18	-0.18	-2.035	-0.894	-0.573
ZK1248.15	ZK1248.15	0.122335	0.103597	0.148675	0.075615	0.306827	0.11292	0.103	-0.085	-0.331	-0.030843	0.077783	-0.045684	0.13938	0.03159	0.273019	-0.14	-0.09	-0.14	-0.14	-0.11	-0.11	-1.171	-0.591	-0.47
ZK856.9	ZK856.9	0.077593	0.201117	0.121261	0.078168	0.402892	-0.107263	0.336	0.169	-0.25	0.435586	0.347294	0.098902	0.288655	0.152977	0.423878	-0.37	-0.07	-0.19	-0.15	-0.23	-0.33	-1.49	-0.837	-0.498
F55A11.8	F55A11.8	-0.084726	0.320764	-0.141506	-0.010215	0.197448	0.01321	1.011	0.134	-0.45	0.1522	0.366485	0.308179	0.537443	0.461549	0.494213	-0.05	-0.49	-0.18	-0.15	0.16	0.24	-1.811	-0.639	-1.13
F38B7.5	F38B7.5	-0.150402	-0.0965	-0.142906	0.078596	0.177339	0.210461	0.564	0.406	-0.258	-0.116736	-0.077161	-0.132304	0.116034	0.195056	0.556038	0.12	-0.31	-0.15	-0.17	0.12	0.01	-1.608	-0.527	-0.801
ZK809.2	ZK809.2	-0.029897	0.045617	-0.003252	0.021764	0.209249	0.194635	0.594	0.494	-0.068	-0.001738	0.004151	0.040139	0.191003	0.076765	0.481548	0.06	0	-0.34	-0.26	0.07	0.09	-1.178	-0.368	-0.849
C42C1.4	C42C1.4	0.003939	-0.112908	-0.025079	0.09125	0.018147	-0.20714	-0.041	0.102	-0.037	0.082666	0.26309	0.065899	0.285849	0.470185	0.279844	0.32	-0.07	-0.25	-0.31	0.09	0.12	-0.769	-0.366	-0.559
C18G1.4	C18G1.4	0.019407	-0.052177	-0.120189	-0.092177	-0.040822	-0.328252	0.209	0.236	-0.117	0.035671	0.117349	0.15182	0.291481	0.260207	0.571863	0.01	-0.43	-0.26	-0.15	0.05	-0.17	-1.139	-1.026	-0.498
T04A8.9	T04A8.9	0.221645	0.260871	0.118356	-0.193201	-0.097709	-0.365349	-0.152	0.257	-0.209	0.102378	0.229277	-0.03045	0.337277	0.199944	0.697565	-0.24	-0.29	-0.1	-0.07	-0.01	0.07	-0.971	-0.673	-0.355
R11E3.6	R11E3.6	-0.070907	-0.024098	-0.014977	-0.094669	-0.125686	-0.217385	-0.203	0.321	-0.214	-0.076203	-0.011813	0.045309	-0.057318	0.351004	0.418725	0.11	-0.02	-0.24	-0.26	-0.15	-0.14	-0.989	-0.673	-0.436
ZK813.3	ZK813.3	-0.175908	-0.035365	-0.121709	-0.178622	-0.026808	0.077891	0.055	0.013	-0.056	-0.375863	0.256231	-0.003032	0.595607	0.503987	0.493164	-0.45	-0.04	-0.12	-0.09	-0.14	-0.11	-1.531	-1.423	-0.849
Y52B11A.9	Y52B11A.9	-0.092134	0.149075	0.108067	0.202336	0.113866	-0.200122	-0.419	-0.106	-0.208	0.060069	0.286119	0.437837	0.365986	0.187042	0.340339	-0.25	-0.28	-0.15	-0.17	0.02	-0.26	-0.801	-0.715	-0.476
ZK1236.1	ZK1236.1	0.092667	0.298011	0.10459	-0.026535	0.122296	-0.014729	-0.245	-0.016	-0.537	0.224364	0.48723	0.321948	0.017963	-0.127209	0.25475	-0.17	-0.1	-0.12	-0.21	0.02	0.08	-1.245	-0.974	-0.411
B0414.6	B0414.6	0.234894	0.546422	-0.226766	0.052586	0.105347	-0.076912	0.375	0.424	0.024	0.121718	0.190727	0.068625	0.138429	-0.052271	0.45177	0.42	-0.04	-0.12	-0.26	0.01	-0.02	-0.834	-0.9	-0.119
W10D5.3	W10D5.3	0.02395	-0.013012	-0.103454	0.21391	0.318402	-0.174486	-0.05	0.207	0.12	-0.033912	0.061519	-0.017014	0.112936	0.03594	-0.032493	0.13	-0.23	-0.13	-0.15	-0.14	-0.25	-0.98	-0.671	-0.022
ZK1248.14	ZK1248.14	-0.021849	0.335427	-0.319906	-0.035303	0.105543	0.078252	-0.186	0.483	0.14	0.07375	0.116223	0.077605	0.342879	0.193102	0.235564	0.14	0	-0.06	-0.23	-0.06	-0.19	-1.201	-0.597	-0.216
CD4.7	CD4.7	-0.261831	0.093816	-0.175749	0.12732	-0.472395	0.041329	0.532	0.457	0.183	-0.205744	0.441308	0.127771	0.032321	0.003509	0.311248	-0.33	-0.39	-0.25	-0.29	-0.12	-0.08	-0.61	-0.761	-0.136
F33E11.3	F33E11.3	0.136989	0.375532	-0.27763	0.086267	-0.103446	0.290068	0.165	0.22	0.135	-0.183518	0.249058	0.083499	0.254062	0.138361	0.330218	-0.31	-0.53	-0.24	-0.48	-0.32	-0.17	-0.552	-0.667	-0.023
W03F9.5	W03F9.5	-0.096918	-0.005785	-0.239894	0.115851	-0.125651	0.221313	0.07	-0.047	0.17	-0.031696	0.031619	-0.06156	0.21474	0.17556	0.451569	0	-0.4	-0.21	-0.22	0.03	-0.12	-0.468	-0.293	-0.076
C47B2.3	C47B2.3	-0.010408	0.074592	0.068236	0.060116	0.090534	0.023635	0.083	0.227	-0.068	-0.060458	0.083003	-0.007242	0.143401	0.127523	0.27447	-0.06	-0.26	-0.19	-0.2	-0.33	-0.29	-0.54	-0.486	-0.035
ZK512.5	ZK512.5	-0.051876	0.10968	-0.147273	0.00727	0.049304	0.065341	0.111	0.205	-0.077	-0.196268	0.154697	-0.099452	0.292883	0.104423	0.287397	-0.26	-0.42	-0.3	-0.16	-0.58	-0.53	-0.552	-0.18	-0.045
R144.5	R144.5	-0.240693	0.148791	-0.131265	0.023653	0.00309	-0.188504	-0.229	0.224	0.188	-0.153157	-0.226058	-0.057933	0.031049	0.078421	0.461011	-0.13	-0.33	-0.34	-0.12	-0.38	-0.41	-0.941	-0.648	-0.167
K04G7.1	K04G7.1	-0.177184	-0.130456	0.054469	0.18587	-0.225657	-0.089847	0.163	0.392	-0.134	-0.103533	0.070364	-0.136691	0.104794	0.025484	0.182167	-0.12	-0.54	-0.23	-0.07	-0.04	-0.1	-0.444	-0.411	-0.302
W08F4.8	W08F4.8	-0.106852	-0.200459	-0.231865	0.096901	-0.025547	-0.040797	-0.026	0.172	-0.158	-0.089057	0.061988	0.059793	-0.040617	0.018069	0.185194	-0.1	-0.41	-0.27	-0.08	-0.01	-0.26	-0.48	-0.4	-0.06
C15C8.3	C15C8.3	0.424393	0.733814	0.777213	0.587642	0.498462	0.674992	1.289	0.841	0.241	-0.288965	0.1411	0.516079	0.185507	0.974919	1.29651	-0.17	0.45	-0.34	0.04	-0.22	-0.25	-1	-0.458	-0.803
F21H12.1	F21H12.1	0.219064	0.736268	0.252113	0.5943	1.79761	0.34007	0.915	0.425	-0.238	-1.03115	0.014474	0.242131	0.578792	0.907807	1.31199	-0.49	-0.14	-0.28	-0.2	-0.15	-0.22	-1.231	-0.911	-0.423
C17F4.5	C17F4.5	-0.184679	0.679788	-0.053181	0.316288	0.89688	0.196739	0.215	-0.028	0.476	-0.413952	-0.297841	-0.181931	0.297833	0.307073	0.665212	-0.18	-0.22	-0.24	-0.36	-0.33	-0.51	-0.317	-0.432	-0.908
F43G6.10	F43G6.10	0.117178	0.761246	0.431623	0.004874	0.376864	-0.089779	0.27	0.322	0.632	-0.169223	0.239033	0.203514	0.210134	0.269306	0.584876	-0.27	-0.19	-0.05	-0.1	-0.17	-0.28	-0.513	-0.39	-0.868
B0285.3	B0285.3	0.41609	-0.385528	0.051479	-0.05567	0.374115	-0.139602	-0.042	-0.006	-0.326	-0.240844	0.060071	0.208208	0.480416	0.92625	1.11059	-0.53	-0.29	-0.21	-0.18	-0.24	-0.26	-0.226	-0.47	-1.13
E02H1.3	E02H1.3	0.26282	0.282648	0.051656	0.10292	0.65169	-0.064293	0.362	0.179	-0.262	-0.011282	0.111994	0.05683	0.122259	0.45478	0.796991	-0.61	-0.37	-0.29	-0.12	0.03	0.19	-0.178	-0.567	-1.165
T27D1.1	T27D1.1	0.395931	0.208456	-0.166841	-0.102162	0.287848	-0.317338	0.172	0.139	-0.281	-0.221852	0.029637	-0.146638	0.184543	0.058223	0.487801	-0.49	-0.05	0.03	-0.18	-0.01	-0.08	-0.486	-0.243	-0.694
F39B2.5	F39B2.5	0.011234	0.207286	-0.253727	-0.341801	0.38269	0.493346	0.502	0.322	0.089	-0.439142	0.089965	0.153769	0.446014	0.358769	0.755407	-0.68	-0.18	0	-0.16	0.03	-0.19	-0.576	-0.664	-1.041
R10E4.5	R10E4.5	0.221273	0.238002	-0.181621	-0.034353	0.23969	0.402854	0.301	0.557	0.382	-0.628256	-0.017143	-0.093802	0.253676	0.445017	0.620209	-0.32	-0.23	-0.05	-0.04	0.1	0.18	-0.474	-0.29	-1.231
F55A12.2	F55A12.2	-0.054184	0.130431	-0.010316	0.081027	0.60881	0.100707	0.286	0.435	0.332	-0.120882	-0.111948	-0.011626	0.199858	0.185094	0.522287	-0.89	-0.18	-0.25	-0.19	-0.11	-0.07	-0.329	-0.458	-0.986
W09B6.3	W09B6.3	0.066502	-0.053265	-0.004714	-0.02369	0.468724	0.043568	-0.089	0.452	0.239	-0.108359	0.062836	-0.027616	0.394296	0.136434	0.507057	-0.39	-0.09	0.04	-0.23	-0.02	-0.22	-0.269	-0.591	-0.796
C01G5.2	C01G5.2	-0.23423	-0.231517	-0.108791	0.04062	-0.318595	0.037953	0.2	0.575	0.698	-0.158762	-0.245036	-0.398552	0.29622	0.308991	0.911152	0	-0.67	-0.37	-0.18	-0.26	-0.25	-0.808	-0.478	-1.029
C23H3.1	C23H3.1	-0.102504	-0.262405	-0.141806	0.115168	-0.229298	0.225672	0.209	0.447	0.759	-0.423315	0.021897	-0.056274	0.228332	0.262524	0.083237	0.28	-0.4	-0.38	-0.36	-0.12	-0.1	-0.597	-0.415	-0.651
C52E12.4	C52E12.4	0.067591	-0.174427	0.004386	0.005814	0.19737	-0.053086	0.172	0.095	0.664	0.117031	0.030391	-0.505402	0.332423	0.182481	0.121737	0.1	-0.46	-0.27	-0.29	-0.29	-0.09	-0.527	-0.417	-1.041
F12A10.8	F12A10.8	-0.33065	-0.343911	-0.224482	-0.079753	0.019164	0.059127	0.348	0.153	0.397	-0.029847	0.151434	-0.035945	0.126995	0.249069	0.245156	0.02	-0.49	-0.44	-0.5	-0.22	-0.08	-0.769	-0.621	-1.502
F28C6.1	F28C6.1	-0.092159	-1.00077	-0.400015	0.245812	-0.214317	0.064141	0.318	0.552	0.626	0.56436	0.024061	-0.383338	0.752245	0.166081	0.715775		-0.92	-0.86	-0.73	-0.83	-1.58	-1.089	-0.897	-1.105
K11E4.5	K11E4.5	-0.085658	-0.168494	-0.008214	-0.189141	-0.447778	0.058467	0.143	0.175	0.645	0.129793	0.124016	-0.046137	0.110404	0.353185	-0.014725	0.05	-0.32	-0.19	-0.23	-0.36	-0.45	-0.308	-0.26	-0.546
F23H11.3	F23H11.3	-0.029118	0.00489	0.03468	0.125088	0.031554	-0.090842	0.303	0.569	0.484	-0.207735	0.011921	0.060808	0.181766	0.194824	0.453306	-0.33	-0.11	-0.35	-0.11	-0.2	-0.92	-0.676	-0.141	-0.701
T06D8.8	T06D8.8	-0.011659	0.096516	-0.053604	0.045992	0.048945	-0.012939	0.22	0.355	0.829	-0.019507	-0.236857	-0.202525	0.2415	0.376866	0.439	-0.23	-0.25	-0.16	-0.13	-0.13	-0.54	-0.392	-0.082	-0.657
T10C6.6	T10C6.6	0.177233	0.120919	0.129396	-0.018034	-0.099614	-0.15179	0.149	0.299	0.655	-0.075978	-0.002407	-0.181146	0.191717	0.246167	0.149825	0.03	-0.18	-0.11	-0.17	-0.41	-0.47	-0.322	-0.218	-0.624
C08H9.3	C08H9.3	0.005989	0.05345	0.038718	-0.203978	0.128218	-0.097844	-0.016	0.044	0.222	0.056621	-0.298524	-0.256567	0.303338	0.137654	0.462863	-0.21	-0.37	-0.42	-0.26	-0.41	-0.39	-0.219	-0.313	-0.994
C14B1.7	C14B1.7	0.009131	0.341838	-0.046543	0.414916	0.096706	0.021027	-0.351	0.302	0.317	-0.270356	-0.125461	-0.255313	0.362471	0.176263	1.4849	-0.08	-0.82	-0.36	-0.34	-0.45	-0.2	-0.269	-1.333	-1.466
F29C12.3	F29C12.3	-0.100121	-0.073247	-0.183881	0.401602	0.227792	0.157649	-0.102	0.34	-0.045	-0.395241	-0.601837	-0.738096	0.264795	-0.041751	0.801691	0.14	-0.51	-0.19	-0.36	-0.34	-0.39	-0.211	-0.766	-1.234
F36H1.4	F36H1.4	0.283557	0.412068	-0.127062	0.219798	0.120295	0.331194	0.253	0.143	0.189	-0.200126	-0.162221	-0.372886	0.081087	0.43318	0.494903	-0.11	-0.32	-0.17	-0.34	-0.29	-0.12	-0.63	-0.368	-0.826
F54D5.9	F54D5.9	0.038514	-0.111083	0.103824	0.312119	0.049595	0.146838	0.251	0.104	0.273	-0.198098	-0.198671	-0.209037	0.278975	0.182044	0.450991	-0.07	-0.52	-0.4	-0.48	-0.46	-0.34	-0.488	-0.448	-0.474
Y76A2B.4	Y76A2B.4	0.245191	0.119333	0.185103	0.323198	-0.029927	0.471352	0.165	0.194	0.194	-0.167464	-0.209139	-0.159902	0.157228	0.555975	0.64202	-0.19	-0.26	-0.33	-0.3	-0.81	-0.45	-0.189	-0.613	-0.589
C18E3.9	C18E3.9	0.316252	0.232484	0.272563	0.111722	0.258216	0.118556	0.198	0.814	1.081	-0.341707	0.261484	0.257027	0.343705	0.242987	0.544709	0.27	-0.22	-0.06	-0.1	0.17	0.09	-0.633	-0.671	-1.194
C30G12.7	C30G12.7	0.000843	0.277686	0.125438	0.067002	0.110387	0.257585	0.371	0.386	0.789	-0.269801	0.042371	-0.013748	0.297823	0.293452	0.634363	-0.08	-0.44	-0.05	-0.34	0.27	0.14	-0.747	-1.279	-0.764
F56F11.4	F56F11.4	0.093386	0.144456	0.267659	0.051488	0.076288	-0.054085	0.481	0.498	0.74	-0.317838	0.111567	0.012842	0.4573	0.343698	0.496781	0.14	-0.34	0	-0.12	0.26	0.04	-0.462	-0.831	-0.783
C14B1.9	C14B1.9	-0.065317	0.704003	0.031076	0.452969	0.182012	0.255552	0.741	0.703	0.599	-0.203437	0.438191	0.538357	0.542429	0.53056	0.493868	-0.22	-0.25	0.09	-0.03	0.22	0	-1.531	-1.621	-1.657
C48E7.2	C48E7.2	0.082855	0.258671	-0.046671	0.095326	0.147783	0.226116	0.301	0.233	0.361	0.100002	0.124294	0.088672	0.354573	0.209358	0.617471	0.1	0.04	-0.13	-0.21	0.09	0.12	-0.783	-0.51	-0.751
F37D6.2	F37D6.2	-0.076252	0.12102	-0.005989	0.177837	0.0687	0.061755	0.65	0.7	0.46	0.176171	0.093467	0.02839	0.251265	0.3767	0.388143	0.01	-0.16	-0.23	-0.33	0.26	0.35	-0.619	-0.678	-1.114
ZC477.5	ZC477.5	-0.034487	-0.056506	0.02098	0.231133	0.184403	0.320203	0.572	0.511	0.241	0.078833	-0.050815	-0.130008	0.459921	0.322721	0.469021	0.06	-0.34	-0.01	0.04	0.33	0.04	-0.519	-1.184	-1.218
C25D7.8	C25D7.8	0.000286	0.095737	0.070088	0.050549	0.074893	-0.104926	0.774	0.464	0.452	0.019367	0.125917	0.021721	0.245445	0.135209	0.305728	0.01	-0.12	-0.07	-0.12	-0.07	-0.19	-0.725	-0.349	-1.029
F54C9.8	F54C9.8	0.151312	0.12409	0.046256	0.063949	0.097952	0.046056	0.7	0.606	0.613	-0.569965	0.152161	0.045645	0.568151	0.547552	0.869151	0.23	-0.59	-0.17	-0.33	0.14	-0.12	-1.245	-1.12	-1.756
R119.4	R119.4	0.007367	0.048335	0.00715	0.019454	0.062689	-0.099164	0.503	0.58	0.061	-0.416192	0.171965	0.074313	0.394177	0.398246	0.454866	-0.16	-0.28	-0.13	-0.11	-0.07	-0.19	-0.552	-0.798	-1.322
D2005.1	D2005.1	-0.178603	-0.050261	-0.182123	0.048845	-0.106777	0.027466	0.138	-0.006	0.479	-0.348939	-0.091989	-0.087793	0.481478	0.343006	0.41114		-0.37	-0.12	-0.09	-0.08	0.12	-0.68	-0.569	-0.98
F55G1.8	F55G1.8	-0.024584	0.02642	-0.003952	-0.025118	0.088449	0.091062	0.383	-0.001	0.456	-0.328143	-0.016919	-0.084409	0.348879	0.170052	0.531242	0.16	-0.46	-0.36	-0.18	-0.13	0.06	-0.591	-0.971	-0.704
ZC373.2	ZC373.2	-0.02139	0.19134	-0.028909	-0.074701	0.082093	0.095645	0.411	-0.06	0.353	-0.386492	0.178433	-0.048841	0.405504	0.238116	0.274423	-0.16	0.05	0.05	-0.15	-0.06	-0.01	-0.563	-0.673	-0.921
F25B3.1	F25B3.1	0.047148	-0.027825	0.211452	0.078304	0.154329	0.089081	-0.304	-0.031	0.261	-0.562948	0.067073	0.155959	1.2009	0.701521	0.44593	0.16	-0.22	-0.03	-0.05	0.04	-0.06	-0.711	-0.546	-1.221
C05D11.2	C05D11.2	-0.114515	0.283017	-0.262092	0.085652	-0.171384	0.093343	-0.019	0.203	0.167	-0.50751	0.207382	-0.02859	0.694718	0.27248	0.438325	0.13	0.03	-0.01	-0.21	-0.16	-0.26	-0.873	-0.286	-0.905
F56A8.6	F56A8.6	-0.156341	0.033777	-0.123385	-0.033861	-0.106039	0.256157	0.259	-0.105	0.089	-0.369639	0.077311	-0.100704	0.311605	0.092404	0.386362	0.04	-0.13	-0.09	-0.16	-0.03	-0.25	-0.444	-0.271	-0.385
F32D1.5	F32D1.5	-0.038021	0.006189	0.035922	-0.033307	0.102288	-0.19785	0.138	0.329	0.145	-0.130286	0.105618	-0.158481	0.683783	0.553264	0.73991	0.21	-0.15	-0.13	-0.07	-0.02	-0.17	-0.742	-0.442	-0.639
F56C9.6	F56C9.6	-0.003504	-0.058072	-0.080078	0.15434	0.128807	0.057702	0.423	0.386	0.236	-0.408985	0.056735	-0.102386	0.623521	0.375833	0.902987	-0.24	-0.32	-0.24	-0.21	-0.11	-0.27	-0.957	-0.633	-0.626
K11D12.2	K11D12.2	-0.038521	0.143191	-0.107358	0.484074	-0.053806	-0.261163	0.104	0.371	0.262	-0.404742	-0.024634	-0.029813	0.465325	0.176267	0.609816	0.01	-0.46	-0.24	-0.22	-0.07	-0.1	-0.921	-0.456	-0.878
H04M03.3	H04M03.3	-0.310386	0.229435	-0.077359	-0.262854	0.227546	-0.095736	0.183	0.293	0.538	-0.157013	0.225508	0.205691	0.520182	0.624338	0.848417	0.06	-0.06	-0.17	-0.53	0.03	-0.22	-1.029	-0.671	-0.559
F02A9.6	F02A9.6	-0.146533	-0.056134	-0.162291	-0.098963	0.137789	0.376312	-0.019	0.017	-0.189	-0.392786	0.103787	-0.297461	0.502522	0.143126	0.529209	0.06	-0.54	-0.07	-0.37	-0.13	-0.33	-0.593	-0.943	-0.635
AH9.2	AH9.2	0.185085	0.223616	-0.050882	0.005747	0.137062	0.277621	0.184	0.07	0.119	-0.524058	0.171594	0.151043	0.314128	0.348332	0.110275	0.1	-0.31	-0.28	-0.59	-0.15	-0.05	-0.639	-0.429	-0.766
T20F5.6	T20F5.6	0.050721	-0.182669	-0.285165	-0.060253	0.108969	0.428218	0.207	0.183	0.214	-0.14864	0.022891	0.151432	0.353376	0.387148	0.284489	-0.06	-0.59	-0.17	-0.3	-0.33	-0.37	-0.444	-0.405	-0.796
T02G5.8	T02G5.8	-0.12401	0.091804	-0.066808	-0.088202	-0.08437	0.526468	-0.105	-0.041	0.44	-0.306182	-0.089694	0.071173	0.164542	0.123671	0.210749	-0.06	-0.38	-0.17	-0.14	-0.13	-0.06	-0.421	-0.262	-0.478
F26D2.2	F26D2.2	-0.051801	0.094027	-0.241509	-0.151743	-0.052016	0.204308	0.255	-0.056	0.007	-0.10916	-0.052596	-0.067163	0.494331	0.496651	0.430432	0.27	0.07	0.31	0.12	0.07	0	-0.813	-0.32	-0.61
F32D1.1	F32D1.1	0.066547	-0.060738	-0.027614	0.080143	0.003499	-0.20152	0.132	-0.255	0.123	-0.274277	0.031455	-0.08145	-0.027031	0.028131	0.362937	0.12	-0.07	0.14	-0.1	0.17	-0.06	-0.651	-0.18	-0.667
ZK632.9	ZK632.9	-0.039216	0.109443	0.052506	-0.03465	0.179965	0.077591	0.13	-0.06	0.394	-0.369055	0.067735	0.082397	0.210523	0.08548	0.353186	0.39	0.04	0.27	0.12	0.04	-0.14	-0.644	-0.076	-0.786
R05F9.6	R05F9.6	-0.101685	-0.072532	-0.176247	0.009803	0.005807	0.32309	-0.196	-0.028	0.45	-0.109322	0.109381	0.182305	0.324329	0.223661	0.29658	0.14	-0.07	-0.12	-0.16	-0.11	-0.12	-0.786	-0.186	-0.902
R07H5.2	R07H5.2	-0.023386	0.019359	-0.021397	-0.019888	0.012816	0.188921	0.073	0.141	0.2	-0.052502	0.004666	0.260199	0.084008	0.15623	0.16506	0.15	0.22	0	-0.12	0.04	-0.16	-0.47	-0.048	-0.876
ZC395.2	ZC395.2	0.179568	0.0819	-0.229713	0.086061	-0.157302	0.216233	0.122	-0.039	-0.037	-0.15416	0.265102	0.226717	0.106004	0.232998	0.157176	0.03	0.22	0.09	-0.09	-0.07	0.02	-0.464	-0.149	-0.701
C47C12.4	C47C12.4	-0.219899	-0.007906	-0.28769	0.36548	0.046397	0.134568	0.172	0.122	0.828	-0.230453	0.212074	-0.20682	0.922091	0.68924	0.394013	0	-0.62	-0.17	0	0.15	-0.06	-0.144	-0.25	-0.747
K12H4.7	K12H4.7	-0.149893	-0.08913	-0.128928	-0.124464	-0.063616	-0.135926	0.098	0.203	0.858	0.054227	0.194824	0.322409	0.449399	0.949474	0.853537	0.01	0.03	0.06	-0.06	-0.01	-0.26	-0.515	-0.245	-0.862
W01A8.2	W01A8.2	-0.243726	0.134134	0.005529	0.491366	0.190556	0.508719	0.139	0.27	0.977	0.149624	0.087402	0.180674	0.553599	1.12131	0.644035	-0.47	-0.15	-0.1	-0.02	-0.15	-0.13	-0.379	-0.203	-0.813
F22E5.9	F22E5.9	0.122666	0.193362	0.008396	0.20046	0.401455	-0.016394	0.354	0.551	0.12	0.448243	0.552904	0.402705	0.481266	0.498695	0.641804	-0.03	-0.1	0	-0.09	0.04	-0.12	-0.5	-0.396	-0.892
T23B12.4	T23B12.4	0.113178	-0.007131	0.130099	0.585334	0.165058	0.242808	0.144	0.466	0.292	0.769602	-0.056088	0.169811	0.382509	1.33531	1.10638	0.13	-0.21	-0.13	-0.23	-0.1	-0.23	-0.941	-0.517	-1.474
Y54E5A.4	Y54E5A.4	-0.025461	-0.022427	-0.324707	0.273698	0.04581	0.265898	-0.152	-0.069	0.379	0.289895	0.456492	0.452058	0.130867	0.459638	0.459976	-0.11	-0.38	-0.17	-0.24	-0.1	-0.23	-0.413	-0.402	-0.986
ZK180.3	ZK180.3	-0.243234	-0.07907	-0.376332	-0.082809	-0.21685	-0.040058	0.031	0.007	0.42	0.292597	0.098579	0.233863	0.263784	0.404583	0.24592	0.18	-0.17	-0.08	-0.06	0.07	-0.02	-0.012	-0.386	-0.786
C03D6.3	C03D6.3	-0.160828	-0.085514	0.52811	0.195925	0.317341	-0.260347	0.415	0.089	-0.759	0.18831	-0.214278	1.15314	0.713447	0.200964	0.079261	-0.2	-0.18	-0.17	-0.3	-0.02	-0.32	-0.533	-0.749	-1.502
Y102A5C.2	Y102A5C.2	0.202222	0.056011	0.431146	0.318068	-0.142114	0.573628	0.407	0.011	-0.199	-0.38232	0.421463	0.960283	0.237061	0.341896	0.65953	-0.19	-0.11	-0.19	-0.09	-0.26	-0.44	-0.657	-0.569	-1.139
F23C8.6	F23C8.6	0.100583	-0.124231	-0.065079	-0.021862	-0.014338	-0.021014	0.491	0.246	0.017	-0.200252	0.129933	0.220558	0.304797	0.377493	0.07746	-0.17	0.06	-0.1	-0.09	-0.29	-0.15	-0.044	0.059	-0.517
C34B2.7	C34B2.7	0.051891	0.144681	-0.293369	-0.321678	-0.150588	0.059351	0.506	0.31	0.393	-0.145475	0.243553	0.064656	0.213009	0.079338	0.222532	-0.34	-0.07	-0.15	-0.28	-0.63	-0.58	-0.556	-0.667	-1.293
F40G9.11	F40G9.11	0.048842	0.031989	-0.088137	-0.058045	-0.062797	0.00476	0.432	-0.048	0.225	-0.440887	0.151881	0.127862	0.3614	0.528017	0.553867	-0.06	-0.04	-0.05	-0.26	-0.44	-0.44	-0.385	-0.464	-0.735
T03F1.8	T03F1.8	-0.057322	0.015346	0.026776	-0.095385	0.005545	-0.003786	0.433	0.095	0.135	-0.173292	0.128495	0.20138	0.082304	0.165025	0.12659	-0.11	-0.14	-0.02	-0.01	-0.09	0	-0.183	-0.189	-0.248
T05H4.10	T05H4.10	0.280403	0.041304	0.130007	-0.207729	-0.412967	0.316162	0.826	0.019	0.38	-0.250505	0.413873	0.058114	0.416312	0.345155	0.493407	-0.48	-0.16	-0.38	0.01	-0.26	-0.07	-0.37	-0.427	-0.529
F45F2.13	F45F2.13	-0.006245	-0.051297	0.096413	-0.104946	-0.170445	0.063243	0.519	0.062	-0.122	0.07688	0.194713	0.150287	0.06588	0.271682	0.002023	0.09	-0.12	-0.09	0.08	-0.09	-0.12	-0.474	-0.593	-1.029
T10C6.13	T10C6.13	-0.006245	-0.051297	0.096413	-0.104946	-0.170445	0.063243	0.694	0.279	-0.065	0.07688	0.194713	0.150287	0.06588	0.271682	0.002023	-0.07	-0.07	-0.21	0.13	-0.64	-0.27	-0.569	-0.584	-0.46
Y49E10.6	Y49E10.6	-0.012474	-0.051857	0.041979	-0.35656	-0.206725	-0.30805	0.375	0.517	-0.06	-0.126862	0.157705	0.354679	-0.078408	0.377044	-0.160113	-0.21	0.01	-0.47	-0.19	-0.27	-0.57	-0.578	-0.5	-0.584
C14B9.4	C14B9.4	0.077043	0.048485	0.119709	0.126586	0.160382	0.241302	0.434	0.043	0.424	-0.043706	-0.041206	-0.147795	-0.000316	0.114454	0.26277	0.09	-0.34	-0.17	-0.16	-0.3	-0.08	-0.335	-0.943	-0.293
C28D4.3	C28D4.3	0.052613	0.084436	0.095985	-0.012981	0.048332	0.012284	0.047	0.336	0.47	-0.156477	-0.01374	-0.096508	0.196065	0.202891	0.409767	0	-0.39	-0.22	-0.51	-0.26	-0.32	-0.644	-1.498	-0.599
T01H8.1	T01H8.1	-0.024295	0.12243	0.235562	0.043449	0.249816	0.13567	0.066	-0.047	0.544	0.031869	0.012432	-0.136518	0.011169	0.030682	0.310791	-0.08	-0.43	-0.14	-0.54	-0.12	-0.46	-0.47	-1.171	-0.655
R01H10.1	R01H10.1	0.126471	0.253534	-0.156383	0.029175	-0.094033	-0.016179	0.343	0.345	0.301	-0.1721	0.083926	-0.115094	0.184251	0.039316	0.452333	-0.01	-0.14	-0.29	-0.4	-0.14	-0.24	-0.095	-1.035	-0.364
F52C12.1	F52C12.1	0.15096	-0.043597	0.058947	0.144527	0.227787	0.597655	0.339	0.422	0.257	0.113091	0.167981	0.167608	0.254338	0.039514	0.349607	0.08	-0.07	-0.1	-0.36	-0.12	-0.38	-0.546	-1.041	-0.309
C44B12.1	C44B12.1	-0.033142	-0.080152	-0.042415	-0.016971	-0.022661	0.096547	0.333	0.087	-0.017	-0.017869	0.017774	-0.112723	0.115071	0.042411	0.044322	-0.02	-0.29	-0.17	-0.22	-0.3	-0.19	0.057	-1.017	-0.498
Y14H12B.1	Y14H12B.1	-0.143375	-0.227107	-0.182666	0.110514	0.230714	-0.01059	0.324	0.375	0.098	-0.378715	-0.08626	-0.101412	0.111408	0.103222	0.401859	-0.07	-0.12	-0.24	-0.22	-0.22	-0.1	-0.088	-0.916	-0.657
C56E6.3	C56E6.3	0.120525	0.080668	0.21623	-0.211597	0.052346	-0.35993	0.144	0.212	0.314	0.194318	-0.026576	-0.266056	0.074043	-0.037181	0.269119	0.01	-0.35	-0.23	-0.33	0.08	-0.02	-0.355	-0.897	-0.246
R151.8	R151.8	0.062889	-0.055486	-0.026284	-0.18128	0.3822	-0.243939	-0.283	0.315	0.51	0.029995	-0.408113	-0.404276	0.095197	0.105332	0.1325	-0.07	-0.43	-0.36	-0.32	-0.13	-0.14	-0.847	-1.311	-0.466
F44E7.5	F44E7.5	0.059785	0.026418	0.187228	0.229265	0.153378	0.326541	0.031	0.219	0.231	-0.368254	-0.05335	-0.111308	-0.054578	0.009046	0.611677	0.1	-0.33	-0.34	-0.51	0.26	0.08	-0.69	-1.053	-0.351
C45B11.1	C45B11.1	0.229354	0.12397	0.16179	0.258795	0.230086	0.423894	0.427	0.233	0.241	0.060571	-0.123619	-0.346061	-0.100667	-0.035613	0.216499	-0.13	-0.44	-0.2	-0.42	-0.14	-0.29	-0.865	-0.943	-0.167
T07G12.6	T07G12.6	0.077889	0.070543	0.270343	-0.0144	0.054147	0.25492	0.178	0.138	0.188	-0.432977	-0.245087	-0.317115	-0.147011	-0.038364	0.243019	-0.07	-0.24	-0.28	-0.39	-0.16	-0.22	-0.742	-0.66	-0.346
F57C9.4	F57C9.4	0.003418	-0.026218	0.048604	-0.045743	0.09016	0.217459	0.089	0.282	-0.086	-0.215614	-0.263662	-0.402148	0.029218	0.277123	-0.069198	-0.1	-0.35	-0.23	-0.18	-0.01	-0.02	-0.723	-0.989	-0.342
R06A4.4	R06A4.4	0.099927	0.032414	0.105329	0.176536	0.076444	0.287019	-0.099	-0.054	-0.089	-0.190366	-0.208138	-0.134764	-0.078117	-0.026505	0.066523	-0.07	-0.5	-0.27	-0.2	0.1	-0.26	-0.506	-0.808	-0.309
B0035.4	B0035.4	-0.092341	-0.241264	0.120164	-0.132983	-0.151707	-0.106279	0.122	-0.003	1.466	0.4261	0.207784	0.215264	0.234433	0.322161	0.062516	-1.05	-0.31	-0.13	0.08	-0.18	0.07	0.751	-5.158
T07A9.6	T07A9.6	0.082678	0.18878	0.07729	0.230833	0.104343	0.213704	-0.168	0.479	0.251	0.187638	-0.00895	-0.058745	-0.084309	-0.06896	0.070002	-0.13	-0.46	-0.19	-0.33	-0.05	-0.07	-0.158	-1.407	-0.442
T17E9.1	T17E9.1	-0.029486	-0.127069	-0.013061	0.022536	0.056649	-0.075121	-0.106	0.007	0.292	0.205394	-0.028487	-0.104385	-0.157302	-0.089485	-0.061441	0.1	-0.21	-0.18	-0.24	0.08	0	-0.037	-1.056	-0.117
K06A5.1	K06A5.1	-0.112313	-0.123597	0.181855	0.050867	0.039688	-0.074172	-0.037	0.102	0.238	0.255069	-0.106238	0.043154	-0.070613	0.041986	0.226798	0.11	0.05	-0.07	-0.24	-0.16	-0.23	-0.1	-0.816	-0.272
C16C2.3	C16C2.3	-0.05435	0.037048	0.354807	0.004749	0.228864	-0.186083	0.522	0.069	-0.106	0.078162	-0.18677	-0.183406	-0.419811	0.118884	0.003376	0.09	-0.22	-0.1	-0.22	-0.03	-0.11	-1.158	-0.06	-0.258
D1054.13	D1054.13	-0.016943	0.141586	-0.1282	0.084644	0.215793	-0.103321	0.324	0.328	-0.272	0.140956	-0.21448	-0.086637	-0.265319	-0.105044	-0.108044	-0.06	0.15	0	-0.32	-0.12	-0.39	-1.293	-0.537	-0.001
F55A11.2	F55A11.2	0.099915	0.383699	-0.132131	-0.162959	0.195113	0.206472	0.758	0.034	-0.189	-0.04523	-0.148139	-0.097558	-0.172638	-0.186375	-0.009944	0.08	-0.01	-0.32	-0.13	-0.22	-0.15	-0.966	-0.288	-0.111
C16C10.5	C16C10.5	-0.089477	0.131885	-0.021614	0.053967	-0.037315	-0.048196	0.088	0.119	0.265	0.226422	-0.206545	0.027837	-0.074341	-0.014627	-0.019611	-0.44	-0.03	-0.14	-0.13	-0.21	-0.12	-0.54	-0.478	-0.12
C44B7.5	C44B7.5	0.026768	-0.025123	-0.118724	0.083422	0.020009	-0.10402	-0.375	0.044	0.308	0.463551	-0.039726	-0.009216	-0.001541	0.243401	-0.004434	-0.51	0.25	0.04	-0.06	-0.36	-0.22	-1.139	-0.889	-0.773
C32F10.2	C32F10.2	0.09841	0.118248	0.122666	-0.092451	0.142434	0.017632	0.152	0.224	0.107	0.733788	-0.17997	-0.495353	-0.531093	-0.054453	-0.457623	-0.45	-0.09	-0.37	-0.4	-0.35	-0.41	-1.727	-0.924	-0.48
F45E4.10	F45E4.10	-0.019702	-0.044685	0.328782	0.020161	-0.029255	-0.135863	0.052	0.175	0.098	0.35785	-0.050411	-0.288355	0.024145	-0.215129	0.126215	-0.34	-0.09	-0.1	-0.23	-0.14	-0.42	-0.941	-0.701	-0.279
R04D3.4	R04D3.4	0.506302	0.586906	0.2135	0.036088	-0.586637	-0.528416	0.112	-0.17	-0.173	0.795398	0.275824	0.005978	-0.103667	0.007533	-0.464719	-0.5	-0.35	-0.49	-0.76	-0.47	-0.46	-2.482	-1.713	-0.878
C01G10.7	C01G10.7	0.069786	0.183025	-0.097536	0.113946	0.158535	-0.024397	0.001	0.076	0.228	0.340748	0.048898	-0.080708	-0.068949	0.055897	0.186365	-0.51	-0.12	-0.2	-0.25	-0.26	-0.29	-1.208	-0.427	-0.258
F45E4.9	F45E4.9	-0.124224	0.16087	0.082047	-0.035182	0.025781	-0.267505	-0.074	0.212	0.239	0.250099	0.152547	0.036038	-0.123262	0.079826	0.283171	-0.57	-0.2	-0.06	-0.06	-0.24	-0.07	-1.407	-0.47	0.064
D1054.10	D1054.10	-0.012177	-0.019381	-0.00262	0.081507	0.180743	0.182827	-0.133	0.023	-0.108	-0.17806	-0.173928	-0.282753	0.250532	0.129368	0.365548	-0.88	0.06	-0.14	-0.14	-0.26	-0.05	-2.727	-1.044	-0.66
F01D4.5	F01D4.5	0.125541	0.094346	0.103824	0.047078	0.044083	0.010674	-0.01	0.37	-0.206	0.231679	0.19049	0.349889	0.011955	0.043265	0.296138	-0.79	-0.27	-0.13	-0.1	-0.02	0.04	-2.146	-0.669	-0.595
F57F5.1	F57F5.1	-0.10192	-0.09857	0.034127	0.074186	-0.074204	0.054971	0.076	-0.13	0.569	-0.026676	0.085055	-0.05236	0.113885	0.249521	0.197969	-0.85	-0.19	-0.48	-0.01	-0.46	-0.45	-1.523	-0.749	-0.47
F21C3.3	F21C3.3	0.023003	0.136364	0.198201	-0.086725	-0.100091	-0.089378	0.509	0.506	0.172	-0.257066	0.066756	-0.006513	0.05561	0.104762	0.381966	-0.88	-0.08	-0.27	-0.07	-0.24	0	-1.523	0.047	-0.233
C29A12.1	C29A12.1	-0.057008	0.173519	-0.224726	-0.132385	0.174707	-0.043428	0.364	0.735	0.406	0.099562	0.317326	0.266607	0.155652	-0.019698	0.396977	-0.93	-0.12	-0.12	-0.24	-0.29	-0.18	-1.561	-0.431	-0.438
K04G2.5	K04G2.5	-0.108616	-0.025354	-0.091291	-0.077933	0.184082	-0.084171	-0.029	0.171	0.003	-0.039642	0.147761	0.171853	-0.00282	-0.118883	0.211891	-0.45	-0.13	-0.18	-0.03	-0.08	-0.07	-0.924	-0.183	-0.196
M18.6	M18.6	-0.126471	-0.015446	-0.033518	-0.313561	0.058025	-0.141399	0.382	0.404	0.373	0.074877	0.027118	-0.024508	-0.170558	-0.104125	0.120389	-0.37	-0.12	-0.19	-0.25	-0.24	-0.37	-1.228	-0.241	-0.204
C16C8.11	C16C8.11	0.063208	-0.068191	-0.406344	-0.044482	0.651504	-0.084076	0.333	0.209	0.374	-0.076248	0.215153	0.155605	0.189507	0.297661	0.325082	-0.85	-0.27	-0.26	-0.39	-0.43	-0.4	-1.171	-0.29	-0.582
T27E9.4	T27E9.4	0.018675	-0.019395	-0.142139	-0.105653	0.244214	-0.225316	0.192	0.103	0.209	0.08775	-0.04573	0.060591	0.010063	0.110402	0.02188	-0.34	0.05	-0.08	-0.1	-0.19	-0.13	-0.723	-0.398	-0.213
C14A4.5	C14A4.5	0.145371	0.432747	0.191596	-0.324386	0.090525	0.139893	0.475	0.1	0.122	0.33637	0.089698	-0.039126	-0.124643	0.072734	-0.140392	-0.82	-0.39	-0.26	-0.05	0.06	0.1	-1.017	-0.415	-0.602
C15H11.8	C15H11.8	0.215642	0.114099	0.127323	0.130957	0.107841	-0.144474	0.743	0.329	0.01	0.335075	0.120991	0.298841	-0.075945	-0.102872	-0.003978	-1.02	-0.48	-0.55	-0.26	-0.2	0.26	-1.396	-0.211	-0.847
C26F1.3	C26F1.3	0.125408	0.034014	-0.05296	-0.143837	0.012578	-0.036903	0.296	0.268	-0.241	0.1143	0.312719	0.201195	0.195266	-0.183546	0.091146	-0.64	-0.28	-0.37	-0.08	-0.17	0.22	-1.318	-0.265	-0.889
C23G10.7	C23G10.7	0.097615	0.066325	0.135816	0.147584	-0.023495	0.172377	0.398	0.487	-0.246	0.046552	0.0049	0.186011	0.001953	0.016162	0.2174	-0.53	-0.66	-0.47	-0.27	-0.29	0.09	-1.315	-0.324	-1.318
F33D11.10	F33D11.10	0.194484	0.090819	0.158103	0.012839	0.178752	0.103331	0.729	0.312	-0.502	-0.097391	-0.040917	0.035345	-0.169201	0.027273	-0.150383	-0.94	-0.44	-0.44	-0.24	-0.18	-0.04	-1.713	-0.474	-1.198
K06H7.7	K06H7.7	0.237195	0.137276	0.076595	-0.110615	0.22214	0.170482	0.435	-0.214	-0.102	0.089926	0.120099	0.156974	0.053375	0.021476	0.347803	-0.71	-0.28	-0.25	-0.2	0.02	0.1	-1.466	-0.246	-0.766
F35H10.6	F35H10.6	0.213357	0.231966	0.299587	0.014353	0.253764	0.171822	0.2	0.34	0.08	-0.010451	0.049084	0.077242	-0.22775	-0.375254	-0.082464	-0.91	-0.11	-0.32	-0.21	-0.35	-0.17	-1.419	-0.162	-0.229
F36D4.2	F36D4.2	-0.029152	0.086673	-0.017142	0.305535	0.156477	0.359908	0.13	0.25	0.062	0.042676	0.131994	0.073227	-0.204267	-0.104899	0.118027	-0.94	-0.09	-0.32	-0.24	-0.23	-0.18	-1.502	-0.193	-0.546
C56C10.10	C56C10.10	0.24169	0.241634	0.57544	0.305604	0.218395	0.057223	0.094	0.116	-0.167	0.403576	-0.038448	0.164286	-0.060551	-0.136283	-0.150254	-0.84	-0.13	-0.19	-0.24	-0.14	-0.2	-1.006	-0.508	-0.791
F32B6.3	F32B6.3	0.098423	0.060081	0.527395	0.308109	0.199339	-0.028328	0.01	0.339	0.03	0.352134	0.154908	-0.033213	-0.059776	-0.153928	0.176381	-0.89	-0.34	-0.37	-0.23	-0.4	-0.26	-1.211	-0.216	-0.711
K07B1.5	K07B1.5	-0.028092	0.075696	0.377465	0.206065	0.126422	-0.049247	0.175	-0.022	0.289	0.216445	-0.130024	-0.313475	-0.086496	-0.148373	0.006934	-0.57	-0.2	-0.18	-0.12	-0.06	-0.22	-1.014	-0.05	-0.537
C29F7.4	C29F7.4	0.086277	0.123927	0.086743	-0.452481	-0.145864	0.128757	0.859	0.654	0.335	0.203222	0.293599	0.1706	-0.112817	0.046593	0.005056	-0.77	-0.9	-0.86	-1.04	-0.71	-0.63	-1.9	-1.415	-0.847
C54H2.3	C54H2.3	0.007573	0.397368	0.443426	-0.170527	0.228883	0.17932	0.422	0.612	-0.209	-0.052708	0.141948	0.089067	-0.194741	0.146743	0.031383	-0.84	-0.89	-0.71	-0.61	-0.3	-0.43	-1.092	-0.902	-0.737
C49H3.9	C49H3.9	0.095402	-0.005483	0.075949	0.26899	0.145689	0.201781	0.32	0.444	-0.05	0.010006	-0.045005	-0.082624	-0.037017	-0.041637	0.065103	-0.55	-0.54	-0.39	-0.32	-0.31	-0.28	-0.941	-0.415	-0.552
F14B4.2	F14B4.2	0.069468	0.088573	0.121582	0.043565	-0.014761	0.285615	0.404	0.158	0.194	-0.050336	0.006507	0.212761	-0.224787	-0.165016	0.09293	-0.26	-0.59	-0.38	-0.3	-0.29	-0.2	-1.535	-0.608	-1.092
T05H4.11	T05H4.11	0.20996	0.057968	-0.168768	-0.013087	-0.069417	0.078691	0.267	0.066	-0.131	0.122135	0.003705	0.160873	-0.10732	-0.163854	-0.027849	-0.37	-0.33	-0.46	-0.24	-0.28	-0.25	-1.071	-0.578	-0.496
C07E3.1	C07E3.1	0.271225	0.385236	0.43257	-0.237926	-0.283677	-0.093582	-0.099	0.259	0.055	-0.309384	0.029682	-0.236467	0.034802	-0.291143	0.085967	-0.48	-0.53	-0.47	-0.33	-0.35	-0.17	-1.265	-0.963	-1.336
F13H8.3	F13H8.3	-0.040603	-0.005769	0.316794	-0.250009	-0.021013	0.003761	0.073	0.374	-0.006	0.023772	-0.272829	-0.196296	-0.055084	-0.4013	-0.329343	-0.83	-0.28	-0.33	-0.5	-0.45	-0.16	-1.68	-1.133	-1.245
K01G5.1	K01G5.1	0.168612	-0.003708	0.185204	-0.139616	-0.000474	-0.153227	-0.029	-0.269	-0.082	-0.061929	-0.006215	0.071947	-0.13499	-0.161841	0.142871	-0.4	-0.31	-0.19	-0.28	-0.15	-0.09	-1.265	-0.761	-0.997
F29F11.1	F29F11.1	-0.053516	0.216362	-0.004314	0.10574	-0.068914	0.202574	0.041	0.407	-0.077	0.072223	-0.058398	-0.147716	-0.195475	-0.087108	0.165184	-0.42	-0.21	-0.31	-0.28	-0.33	-0.23	-1.006	-0.771	-0.584
K09F5.2	K09F5.2	0.143899	0.134046	0.247846	0.062004	-0.131984	0.000317	-0.05	0.262	-0.213	-0.137841	0.008836	0.014346	0.034701	-0.045388	-0.11863	-0.95	-0.58	-1.04	-0.6	-0.55	-0.46	-1.595	-1.905	-1.297
Y106G6H.15	Y106G6H.15	0.016909	0.032617	0.095963	0.187383	-0.03798	0.186916	0.011	0.477	-0.371	0.126845	0.178266	0.061328	-0.248528	-0.117997	-0.172752	-0.94	-0.34	-0.3	-0.16	-0.26	-0.28	-1.178	-0.704	-0.847
F14H3.4	F14H3.4	-0.099388	-0.217484	0.012775	-0.26887	0.068622	-0.660458	0.242	0.261	-0.432	-0.349969	0.054311	0.146594	-0.141489	-0.329028	-0.098671	-1	-0.46	-0.29	-0.78	-0.29	-0.45	-2.071	-0.732	-0.803
T16G12.6	T16G12.6	0.07673	0.0846	-0.177241	-0.049832	0.089736	-0.297254	0.135	0.188	-0.308	0.021051	0.009691	-0.28212	-0.155173	-0.235286	0.076685	-0.29	-0.27	-0.26	-0.35	-0.25	-0.29	-1.074	-0.783	-0.432
B0414.8	B0414.8	0.000573	-0.054133	0.082194	0.090122	-0.015284	0.083607	0.208	0.085	-0.44	0.037507	-0.140994	-0.051958	-0.103061	-0.0502	0.179156	-0.43	-0.26	-0.34	-0.39	0.07	-0.06	-1.293	-0.749	-0.095
T04A8.8	T04A8.8	-0.028519	0.055018	-0.074103	0.437351	0.211228	0.174853	0.517	0.055	0.043	-0.180383	-0.088795	-0.074988	-0.015329	0.061406	0.168225	-0.73	-0.43	-0.26	-0.28	-0.06	0.03	-1.502	-0.916	-0.402
C08F8.2	C08F8.2	0.058286	0.149416	0.287728	-0.019848	0.117054	0.153724	0.453	0.268	-0.042	-0.162635	-0.13588	-0.018938	-0.383261	-0.223276	-0.02583	-0.28	-0.1	-0.24	-0.27	-0.21	-0.16	-1.49	-0.701	-0.494
K08E7.1	K08E7.1	-0.041407	-0.080633	0.107406	0.155277	0.090034	0.184565	0.223	0.161	-0.297	-0.043859	-0.12914	-0.066854	-0.173579	-0.381705	-0.166509	-0.27	-0.12	-0.18	-0.22	-0.12	-0.25	-1.556	-0.776	-0.226
Y62H9A.3	Y62H9A.3	0.029114	-0.03519	0.192419	-0.019634	0.008148	-0.104864	0.239	0.18	-0.335	-0.396962	-0.123152	-0.181394	-0.053431	-0.045928	-0.151374	-0.59	0.04	-0.23	-0.07	-0.26	-0.26	-1.9	-1.053	-0.773
Y62H9A.4	Y62H9A.4	-0.154505	0.08082	0.056891	-0.106048	0.072977	-0.011995	0.197	0.565	-0.313	-0.290374	-0.033404	-0.167698	-0.108836	-0.155892	-0.141655	-0.89	-0.1	-0.24	-0.12	-0.53	-0.24	-2.089	-1.047	-0.496
T24B8.2	T24B8.2	0.123432	0.045834	0.212105	0.084895	0.010336	-0.06898	0.331	0.165	-0.241	-0.067657	0.130955	0.011158	-0.133602	0.00733	0.074989	-0.6	0.04	-0.25	-0.33	-0.23	-0.33	-1.158	-0.615	-0.18
C27D8.4	C27D8.4	0.214789	0.426184	0.085441	-0.06171	0.316026	-0.120813	0.454	0.324	-0.548	0.196057	0.061734	-0.116536	-0.25144	-0.281698	-0.022325	-0.49	-0.2	-0.22	-0.2	-0.14	-0.17	-1.162	-0.368	-0.204
F33G12.2	F33G12.2	-0.031869	0.330729	0.437027	0.042375	0.353189	0.325078	0.439	0.192	-0.295	0.369246	0.04247	0.076502	-0.261225	0.001065	-0.102561	-0.73	-0.25	-0.17	-0.23	-0.13	-0.17	-1.255	-0.742	-0.241
F26H9.4	F26H9.4	-0.137777	0.167241	-0.000884	0.280454	0.460672	0.325683	0.68	0.085	-0.226	-0.130251	-0.022484	-0.26069	-0.033817	-0.323794	-0.01433	-0.65	-0.33	-0.15	-0.06	-0.12	-0.16	-1.362	-0.508	0.126
F42G8.6	F42G8.6	0.183683	0.090961	0.170439	0.13708	0.470765	0.219429	0.166	0.244	-0.152	0.453352	-0.063201	-0.142035	-0.061444	-0.022737	0.474971	-0.7	-0.27	-0.22	-0.16	-0.01	-0.09	-1.265	-0.125	-0.05
F28F8.5	F28F8.5	-0.05955	0.009773	-0.216278	-0.029279	0.113956	0.041532	0.355	0.23	-0.621	-0.469375	-0.127275	0.242009	-0.025715	0.045115	-0.224406	-0.9	-0.04	-0.21	-0.2	0.01	-0.04	-1.336	-0.446	-0.257
R74.7	R74.7	-0.039666	0.063558	-0.326146	0.190576	-0.111661	0.119255	0.748	0.087	-0.626	-0.322364	0.072969	0.050338	0.186003	0.053206	0.249013	-0.89	-0.16	-0.29	-0.18	-0.22	-0.2	-1.056	-0.55	-0.324
M18.3	M18.3	-0.079729	0.141268	-0.27265	0.268467	-0.1176	0.188188	0.345	0.144	-0.279	0.03107	0.129211	0.057827	0.027259	-0.172714	0.119409	-0.45	0.03	0.02	-0.13	-0.01	-0.16	-1.117	-0.476	-0.131
F55F8.5	F55F8.5	0.119743	0.1055	0.036099	0.216317	0.117663	-0.038376	0.806	-0.175	-0.93	0.082492	-0.071753	-0.150785	-0.140585	-0.066786	0.091173	-0.66	0.03	-0.2	-0.1	-0.08	-0.2	-0.791	-0.3	0.161
W03B1.4	W03B1.4	0.044996	0.091401	-0.169714	0.125786	0.062655	-0.118151	0.459	0.041	-0.248	0.139204	0.064613	-0.023749	-0.24836	-0.090689	0.109274	-0.39	-0.03	-0.1	-0.07	-0.13	-0.04	-0.617	-0.123	-0.094
F58G11.6	F58G11.6	0.036864	-0.175316	-0.033436	0.161501	0.187386	0.53872	0.3	0.233	0.123	-0.119009	-0.150133	0.16809	-0.305452	-0.230414	0.119992	-0.08	-0.05	-0.19	-0.26	-0.43	-0.37	-1.385	-0.423	-0.329
F36H12.2	F36H12.2	0.049461	-0.222473	0.211652	0.929913	0.539302	0.88484	0.156	0.066	-0.288	0.21493	0.3727	0.387712	-0.359177	-0.127279	0.116718	-0.25	-0.14	0.04	0.05	-0.07	-0.09	-1.599	-0.446	-0.082
T07G12.10	T07G12.10	0.139682	-0.209841	0.102881	0.651796	0.301509	0.272668	0.027	0.17	0.075	0.392892	0.034212	0.078728	-0.376277	-0.279444	-0.11922	0.12	-0.07	-0.18	-0.35	-0.2	-0.27	-1.162	-0.633	-0.142
C27B7.2	C27B7.2	0.066815	0.054592	-0.127551	0.486545	0.038818	0.897944	0.05	-0.206	-0.139	0.072434	0.067305	0.141419	0.02092	0.066648	0.123734	-0.65	0.15	-0.16	-0.12	-0.11	-0.16	-1.446	-0.648	-0.657
Y5F2A.4	Y5F2A.4	0.217077	0.147404	-0.16218	0.636452	0.066648	0.398571	0.209	0.435	0.087	0.126376	0.308029	0.162921	0.114083	-0.293306	-0.05376	-0.33	-0.17	-0.16	-0.25	-0.09	-0.08	-1.994	-0.73	-0.546
ZK829.6	ZK829.6	0.282094	0.367758	0.222228	0.744332	0.200285	0.368257	-0.162	0.087	-0.142	0.231875	0.105216	-0.000112	-0.091827	-0.117438	0.048909	-0.36	-0.06	-0.31	-0.24	0.11	-0.15	-1.531	-0.952	-0.508
C25H3.7	C25H3.7	-0.04399	-0.061533	-0.138872	-0.134224	0.061633	-0.084229	0.081	0.098	0.165	0.184181	0.080015	0.080568	-0.249423	-0.338534	-0.132532	-0.1	0.04	0.36	0.21	0.01	0.14	-1.304	-0.109	-0.49
C30H6.7	C30H6.7	-0.136592	-0.056374	0.217339	-0.068458	0.2031	0.194662	0.02	0.229	-0.15	0.323866	-0.064852	0.029085	-0.054114	-0.138013	0.010619	-0.2	0.15	0.1	-0.07	0.14	0.17	-0.93	-0.025	-0.569
R07H5.4	R07H5.4	-0.030689	0.104341	0.179919	-0.090089	0.094688	0.153254	0.135	0.092	-0.026	0.48357	0.032858	-0.265558	-0.267421	-0.388845	-0.312074	-0.6	0.28	0.16	-0.05	-0.09	0.18	-1.506	-0.224	-0.615
D1014.8	D1014.8	0.261614	0.053272	0.125604	0.181314	-0.006547	0.104241	0.088	0.457	-0.224	0.008112	-0.230063	-0.044576	-0.181324	-0.259832	-0.014588	-0.25	-0.11	-0.12	-0.21	0.08	0.03	-1.276	-0.062	-1.204
D2007.5	D2007.5	0.161273	0.041317	0.388929	0.080748	0.129988	0.130527	0.189	0.18	-0.025	0.176147	-0.028461	-0.033846	-0.08124	-0.126024	-0.206094	-0.29	0.2	-0.16	-0.2	0.07	0.07	-1.351	0.07	-0.764
T20D3.7	T20D3.7	0.114001	0.123772	0.192897	0.01777	0.18397	0.279996	0.061	0.144	0.262	0.151505	0.024803	-0.002526	-0.110737	-0.151844	-0.027024	-0.05	-0.12	-0.21	-0.17	0.09	0.18	-1.639	-0.211	-0.852
K02D10.5	K02D10.5	-0.03809	0.029593	-0.136122	0.069887	0.081418	-0.09981	0.288	0.031	-0.063	0.057689	-0.101679	0.008058	-0.106116	-0.141025	-0.291263	0.08	-0.08	-0.33	-0.14	0.27	0.2	-0.742	-0.15	-0.878
W06D4.4	W06D4.4	-0.083494	0.144502	-0.107005	0.021845	0.082393	-0.167587	0.102	0.112	-0.238	0.091586	-0.017136	-0.010721	-0.322897	-0.340868	-0.100978	-0.12	0.01	-0.16	-0.1	0.26	0.19	-1.149	-0.02	-0.941
F57A8.2	F57A8.2	0.355696	-0.056971	0.232565	0.203976	0.279665	0.178323	-0.144	0.156	0.36	0.072245	-0.012625	0.099031	0.093528	-0.382223	-0.014077	-0.22	-0.15	-0.12	0.04	0.18	0.06	-0.911	-0.405	-0.637
K07B1.4	K07B1.4	0.170801	0.146372	0.045351	-0.173477	0.290786	0.159902	-0.204	0.095	0.207	0.26775	-0.02961	-0.069184	-0.337533	-0.199271	-0.331347	-0.32	0.01	-0.11	0.29	0.07	0.16	-1.02	-0.26	-0.957
K10B2.1	K10B2.1	0.201296	0.221532	-0.007462	0.013767	0.070575	0.077804	-0.366	-0.338	0.244	0.354863	0.054201	0.060547	-0.208229	-0.403834	-0.200716	-0.21	0.16	-0.06	-0.26	-0.08	0.37	-0.791	-0.411	-0.941
C27A12.2	C27A12.2	0.126866	0.268138	-0.042961	-0.216924	-0.058087	-0.183177	0.006	0.124	-0.102	0.171574	0.117515	0.071932	-0.194267	-0.493012	-0.229713	0.12	-0.08	-0.24	-0.36	-0.03	-0.05	-1.178	-0.525	-0.902
C34B7.2	C34B7.2	0.140125	0.109701	-0.082758	-0.003353	-0.012575	-0.174264	-0.17	0.066	0.083	-0.076239	0.161898	0.028841	-0.109556	-0.269589	-0.059271	0.08	-0.05	-0.08	-0.24	0	-0.25	-1.133	-0.769	-1.053
C14C10.4	C14C10.4	-0.182841	-0.065025	-0.080596	0.058789	0.083479	0.037276	-0.419	-0.329	-0.327	0.238899	0.017522	-0.054676	-0.098171	-0.17832	-0.004822	0.23	-0.04	0.04	-0.08	0.17	0.11	-1.621	-0.844	-1.3
F46B6.5	F46B6.5	-0.059502	0.215288	0.060366	0.042444	0.105126	0.127621	-0.216	-0.114	-0.15	0.190734	0.094524	-0.030803	0.100232	-0.116107	0.067763	0.41	-0.34	-0.05	-0.19	-0.1	0.13	-1.102	-0.494	-1.155
F32E10.5	F32E10.5	0.151789	0.218071	0.007925	0.12398	0.224196	0.13002	0.306	0.321	-0.221	-0.200156	-0.230871	-0.38771	-0.334891	-0.241651	0.152816	0.18	-0.21	0.08	-0.24	-0.12	0.09	-1.519	-0.781	-1.204
B0303.9	B0303.9	-0.001777	-0.300536	-0.003384	0.094433	0.006905	0.315982	0.13	0.154	-0.014	-0.044519	0.041148	0.052376	-0.205051	-0.189388	0.270873	0.38	-0.37	-0.12	-0.27	0	0.14	-1.626	-0.576	-0.955
Y45F10A.6	Y45F10A.6	-0.087399	-0.133626	0.003294	0.056788	0.065232	0.127853	0.016	0.35	-0.004	0.07389	-0.060787	-0.211599	-0.177126	-0.257293	-0.019544	0.22	-0.29	0.01	-0.11	-0.21	0.17	-1.293	-0.715	-0.776
K08H10.7	K08H10.7	0.027128	0.080993	0.325213	0.121364	0.169163	-0.051636	0.048	0.004	-0.193	0.105945	-0.167451	-0.12381	-0.13414	-0.4575	-0.120958	0.35	-0.2	0.07	-0.05	0.09	0.25	-1.442	-0.648	-0.816
C37C3.1	C37C3.1	0.121868	0.085775	-0.26331	0.052862	0.174052	0.021706	0.009	0.239	-0.25	-0.26508	0.067109	0.036268	0.019018	-0.02593	0.042087	-0.28	-0.33	-0.1	-0.13	0.03	0.06	-1.385	-0.544	-1.117
F25B3.6	F25B3.6	-0.026725	-0.118852	0.030116	-0.043114	0.018324	-0.087662	0.064	0.045	0.207	-0.189566	-0.069724	-0.02017	-0.280888	-0.084743	-0.181572	-0.23	-0.29	0.09	-0.1	0.05	-0.11	-1.458	-0.423	-1.017
F45E12.2	F45E12.2	0.083066	-0.109458	0.139418	0.141011	0.214027	-0.012736	-0.042	0.187	-0.25	-0.404241	-0.332713	-0.2214	0.03618	0.178735	0.346599	0.14	-0.55	-0.35	-0.24	0.13	0.13	-1.626	-1.053	-1.012
T12F5.2	T12F5.2	0.15841	0.139006	0.28395	0.241631	0.472388	-0.017647	0.075	-0.028	-0.089	-0.181325	-0.374204	-0.415481	-0.284675	0.090023	-0.009884	-0.41	-0.4	-0.33	-0.28	0.2	0.1	-1.847	-0.847	-1.358
F53F4.14	F53F4.14	0.242356	-0.139289	0.070426	0.164202	0.376873	-0.267092	-0.329	-0.086	-0.737	-0.023455	-0.273233	-0.219131	-0.175129	-0.019361	-0.199672	-0.17	-0.16	-0.08	-0.18	0	0	-2.012	-0.723	-1.198
ZC376.6	ZC376.6	0.039429	-0.029652	-0.002391	0.021661	0.365938	0.019512	-0.283	0.047	-0.444	-0.183055	-0.164328	-0.280335	-0.08142	-0.512071	0.031957	0	-0.26	-0.12	-0.24	-0.02	0.02	-1.595	-0.897	-1.077
C56C10.11	C56C10.11	0.010183	0.049134	-0.149674	-0.285568	-0.345212	0.051709	-0.025	0.147	-0.223	-0.239451	-0.208153	-0.145898	-0.177619	0.058556	-0.082842	0.14	-0.18	-0.2	-0.08	-0.26	-0.07	-2.053	-0.786	-0.519
F35G12.3	F35G12.3	0.110823	0.150456	0.2863	0.060276	-0.027703	-0.001942	-0.315	0.236	-0.218	0.161592	-0.166064	-0.232179	-0.104876	-0.167499	-0.042599	0.04	-0.34	-0.15	-0.37	-0.04	-0.25	-1.506	-0.635	-0.701
T21C9.1	T21C9.1	0.13313	0.081883	0.600492	0.034241	-0.183728	0.098286	0.095	0.427	0.006	0.161739	-0.146075	-0.024204	-0.305354	0.115879	-0.05201	0.03	-0.23	-0.38	-0.28	-0.12	0.19	-2.211	-1.077	-0.881
T24C4.6	T24C4.6	0.02431	0.009701	0.095082	0.099828	0.027791	0.199659	-0.336	-0.097	-0.014	0.191986	0.006683	0.118378	-0.117844	-0.256907	-0.34824	0.12	-0.29	-0.14	-0.06	-0.14	-0.21	-1.318	-0.415	-0.589
Y32F6A.3	Y32F6A.3	-0.003933	0.010975	-0.065442	-0.017504	0.118996	0.202618	-0.274	-0.131	-0.317	0.122378	-0.168712	-0.157179	-0.35685	0.026782	-0.236151	0.14	-0.08	0.03	-0.3	-0.23	-0.31	-1.283	-0.561	-0.39
ZK370.3	ZK370.3	0.101458	-0.04294	0.163029	-0.013241	-0.102191	0.248103	-0.404	-0.188	0.003	0.306445	-0.105369	-0.15588	0.069601	-0.010983	0.084403	-0.09	-0.29	-0.23	-0.29	-0.08	-0.15	-1.231	-0.48	-0.308
C49H3.10	C49H3.10	0.085138	-0.07797	0.183947	0.012212	0.042939	0.121019	0.207	0.209	-0.246	0.424774	-0.124873	-0.128737	-0.409801	-0.172424	-0.143837	0.33	-0.42	-0.21	-0.17	0.09	-0.02	-1.272	-0.599	-0.466
F08B4.6	F08B4.6	0.084976	0.228519	0.179874	0.16139	0.242562	0.257313	-0.01	0.23	-0.5	0.747959	-0.014152	0.053056	-0.533502	-0.318115	-0.398888	0.18	-0.14	-0.34	-0.38	0.16	0.01	-1.168	-1.006	-0.546
M05D6.2	M05D6.2	-0.014994	0.091192	0.135582	0.102308	0.054288	0.115278	0.371	0.322	-0.184	0.396715	0.121017	0.000532	-0.336899	-0.393779	-0.308425	0.07	-0.23	-0.02	-0.05	0.09	0.18	-0.897	-0.773	-0.357
T06E4.3	T06E4.3	-0.016416	-0.084564	-0.03261	0.022882	-0.169534	0.139238	0.144	0.403	-0.326	0.348111	-0.124727	-0.119332	-0.211288	-0.20487	-0.193875	0.3	-0.26	0.13	-0.02	0.14	0.19	-0.974	-0.392	-0.834
D2085.3	D2085.3	0.026173	-0.086592	0.198564	0.211111	0.054074	-0.362343	0.276	0.127	0.175	0.220715	-0.208346	-0.165569	-0.74624	-0.472635	-0.241342	0.02	-0.35	-0.33	-0.29	-0.18	-0.05	-1.08	-0.569	-0.865
F13H10.3	F13H10.3	0.135302	0.190028	0.199444	0.026045	0.123959	0.096357	0.197	0.614	0.676	0.408032	-0.060943	-0.154185	-0.332209	-0.315388	-0.223365	0.12	-0.19	-0.19	-0.36	0.25	-0.07	-1.149	-0.448	-1.12
M02B1.3	M02B1.3	0.150483	0.157184	0.1588	0.162504	0.188764	0.232983	-0.01	0.22	0.441	0.450328	-0.069999	-0.068332	-0.332251	-0.484216	-0.256255	0	-0.39	-0.29	-0.25	-0.03	-0.28	-0.889	-0.454	-0.966
T12E12.4	T12E12.4	-0.038033	0.206671	0.132039	-0.045309	-0.018563	-0.10173	0.236	0.14	0.355	0.515852	-0.046662	0.022811	-0.419859	-0.364686	-0.18735	0.2	-0.38	-0.06	-0.19	0.1	-0.13	-1.139	-0.582	-0.989
K10D2.3	K10D2.3	0.228258	0.138222	0.321701	0.186805	0.129696	-0.197758	-0.017	-0.029	0.23	0.359755	-0.222189	0.033434	-0.330142	-0.268873	-0.341559	0.01	-0.33	-0.14	-0.17	0.33	0.13	-1.411	-0.429	-0.98
F22B7.6	F22B7.6	0.306125	0.168522	0.364605	0.09777	0.024738	0.172435	-0.077	0.285	-0.223	0.486191	0.063768	0.07421	-0.529545	-0.692195	-0.312977	-0.21	-0.29	-0.13	-0.27	0.01	0.26	-1.47	-1.017	-1.358
K02B12.5	K02B12.5	0.242282	0.084426	0.199553	-0.00108	0.235464	-0.035504	-0.213	0.3	-0.685	0.968722	-0.074145	0.128664	-0.391142	-0.523844	-0.083255	0	-0.27	-0.27	-0.18	-0.35	-0.19	-1.994	-0.855	-1.527
K10D2.1	K10D2.1	0.565999	0.164741	0.80777	-0.226379	0.162374	-0.165119	0.111	0.275	0.044	0.303405	-0.022423	0.109789	-0.31336	-0.286095	-0.439982	-0.18	-0.47	-0.15	-0.18	-0.16	0	-1.241	-0.683	-1.171
C14C11.2	C14C11.2	0.050472	-0.099162	0.269958	-0.165115	-0.038759	-0.209373	0.126	-0.006	0.2	0.273132	-0.258927	0.004889	-0.503156	-0.7609	-0.29302	-0.32	-0.04	-0.31	-0.38	-0.31	-0.3	-1.932	-1.077	-0.881
F02H6.2	F02H6.2	0.109506	-0.107757	0.67337	0.212096	0.131649	-0.070787	-0.193	-0.02	0.006	0.294411	-0.215914	0.005492	-0.546025	-0.830369	-0.490126	-0.45	-0.45	-0.23	-0.56	-0.2	-0.14	-1.639	-1.308	-1.108
Y106G6H.6	Y106G6H.6	0.125542	0.078675	0.211372	0.145931	0.071977	-0.142163	0.309	0.267	0.383	0.568738	-0.29425	-0.035177	-0.497776	-0.592893	-0.344581	-0.42	-0.28	-0.44	-0.43	-0.02	-0.16	-1.434	-0.839	-0.613
R04D3.2	R04D3.2	0.085493	-0.072233	0.419697	0.428438	0.241274	0.45954	0.027	0.223	0.241	0.557356	0.322321	-0.043632	-0.124409	-0.54286	-0.684245	-0.38	-0.26	-0.15	-0.72	0.03	-0.02	-2.3	-2.006	-1.071
ZK381.1	ZK381.1	0.07887	0.255227	0.082431	0.208159	0.136751	0.115286	0.261	0.235	0.029	0.313749	0.010912	0.183628	-0.310928	-0.57797	-0.252952	-0.26	-0.2	-0.13	-0.1	-0.1	-0.04	-1.286	-0.98	-0.515
C27C12.1	C27C12.1	0.3041	0.32702	0.300811	0.206582	0.292873	-0.088069	0.057	0.39	0.054	-0.083731	-0.122624	-0.271687	-0.401692	-0.661176	-0.696873	-0.09	-0.48	-0.3	-0.16	-0.15	-0.27	-1.351	-0.653	-0.613
T02E1.2	T02E1.2	0.228826	0.27875	0.301215	0.081578	0.15941	-0.185497	-0.004	0.157	-0.168	-0.050253	-0.052533	-0.11089	-0.192546	-0.312966	-0.004459	-0.07	-0.26	-0.09	-0.16	-0.25	-0.08	-0.865	-0.496	-0.327
T13F2.6	T13F2.6	0.261671	0.346927	-0.170093	0.117916	0.237827	-0.039454	-0.201	-0.003	0.145	0.277569	0.070453	-0.66546	-0.676632	-0.943698	-0.270886	-0.09	-0.33	-0.34	-0.18	-0.4	-0.18	-1.245	-0.943	-0.66
T26A5.2	T26A5.2	0.19414	0.027156	0.068059	-0.182742	0.091063	-0.136154	-0.318	0.007	0.14	0.174308	-0.291048	-0.196022	-0.399525	-0.409421	-0.216977	-0.12	-0.44	-0.39	-0.3	-0.45	-0.01	-1.102	-0.678	-0.255
F59A1.9	F59A1.9	0.405175	0.293367	0.041098	0.215318	-0.449198	0.506296	0.141	0.274	-0.288	0.109661	0.121515	0.461782	0.033858	0.114399	-0.53077	-0.2	0.07	0.32	0.1	0.05	-0.01	-1.431	-0.58	0.003
F38H4.7	F38H4.7	0.145755	-0.311505	0.031487	-0.127793	-0.608954	-0.190513	0.055	-0.069	0.009	0.209999	0.225916	0.28526	-0.081061	-0.065032	-0.262748	-0.22	-0.27	-0.23	-0.04	0.17	0.06	-1.133	-0.525	-0.109
F33D4.4	F33D4.4	0.082423	0.02676	0.137369	0.14684	-0.091215	0.28907	0.023	0.198	0.044	0.345975	0.175366	-0.010195	-0.176769	-0.317107	-0.198344	-0.03	-0.21	-0.15	0.01	-0.31	-0.32	-0.697	-0.333	-0.063
W02D7.6	W02D7.6	0.209764	-0.140614	0.179464	0.076845	-0.348893	-0.049143	0.229	0.041	-0.047	0.498358	0.022282	0.036495	-0.26981	-0.224002	-0.308703	0.03	-0.03	-0.19	-0.26	-0.14	-0.18	-1.074	-0.258	-0.167
B0416.4	B0416.4	0.362362	1.25309	0.080367	0.825569	0.180019	-0.558468	0.175	0.643	0.23	0.289605	0.56666	-0.069149	0.017403	-0.061221	-0.339466	-0.75	-0.4	-0.19	-0.74	-0.19	-0.23	-1.035	-0.808	-0.556
M04B2.2	M04B2.2	0.443313	0.569992	0.338479	0.547458	0.082158	-0.105208	0.189	-0.085	0.188	0.232183	0.096017	-0.034557	-0.184927	-0.151189	-0.028641	-0.59	-0.09	0.2	-0.1	-0.04	-0.36	-1.102	-0.429	-0.892
B0035.16	B0035.16	0.35507	0.61489	1.07072	0.367966	0.148235	0.336184	-0.125	0.331	-0.591	0.63029	-0.009988	0.034885	-0.378865	0.198396	0.360493	-0.41	0	0.13	-0.07	0.02	0.12	-1.326	-0.236	-0.355
F26H9.7	F26H9.7	0.258519	0.336627	0.843792	0.040767	0.712196	0.225299	0.506	0.264	-0.333	1.13953	-0.003592	0.247313	-0.384346	-0.416107	-0.339866	-0.04	0.06	-0.18	-0.14	-0.14	0.07	-1.34	-0.415	-0.983
Y49A3A.3	Y49A3A.3	0.269693	-0.074176	0.93479	0.142095	0.207055	0.453613	0.207	0.047	-0.552	0.55793	-0.166126	-0.107514	-0.432155	-0.283773	-0.163977	-0.43	0.01	-0.01	-0.1	-0.01	-0.01	-1.37	-0.329	-0.886
C50F4.4	C50F4.4	0.239051	0.003246	0.404633	0.17729	0.391335	0.014707	0.379	0.391	-0.404	0.47831	0.348834	0.670158	-0.537803	-0.28406	-0.286844	-0.85	-0.37	-0.28	-0.07	0.22	0.11	-1.286	-0.255	-1.165
K07F5.14	K07F5.14	0.414089	0.202703	0.123414	0.164662	0.362783	-0.088733	0.024	0.162	-0.218	0.249288	0.184515	0.153158	-0.221615	-0.375525	-0.412562	-0.71	-0.13	-0.32	-0.12	-0.17	-0.17	-0.878	-0.106	-0.51
F54C8.5	F54C8.5	0.216401	0.16021	0.269186	0.359232	0.055683	0.009823	0.432	-0.102	0.02	0.291554	0.161971	0.197001	-0.422111	-0.06145	-0.199983	-0.51	-0.27	-0.39	-0.18	-0.05	0.13	-1.02	-0.318	-0.292
F56A8.5	F56A8.5	0.28852	0.035056	0.356134	0.342518	0.415356	-0.032534	0.208	0.3	0.285	0.390637	-0.077328	0.051776	-0.689098	-0.154037	-0.692042	-0.44	0.05	-0.18	-0.25	-0.4	-0.08	-1.34	-0.25	-0.657
Y113G7B.7	Y113G7B.7	0.002863	0.035538	0.052394	0.394296	0.097851	0.180291	0.3	0.147	-0.349	0.588419	0.378842	0.299296	-0.316045	0.065636	-0.023438	-0.42	0.06	0.12	-0.26	-0.39	0.07	-1.02	-0.1	-0.383
F55H2.7	F55H2.7	-0.052664	0.465693	0.500148	0.259322	0.784343	0.113479	0.401	0.273	0.152	0.465484	0.256575	0.204917	-0.37979	-0.489143	-0.368045	-0.85	-0.28	-0.23	-0.21	-0.16	-0.05	-0.639	-0.573	0
ZK563.5	ZK563.5	0.227064	0.478401	0.065192	0.32387	-0.008588	-0.073768	0.373	0.379	0.01	0.715457	0.217107	0.073748	-0.38753	-0.575302	-0.496373	-0.97	-0.26	-0.54	-0.21	-0.15	-0.19	-0.847	-0.183	-0.057
F28C6.8	F28C6.8	0.201851	0.202954	0.68964	0.19123	0.120171	0.192558	0.087	0.335	0.495	0.153645	0.125346	0.256455	-0.153999	-0.199062	0.074529	-0.58	-0.03	-0.1	0.04	0.04	1.33	-0.93	-0.028	-0.706
F46B6.3	F46B6.3	0.208599	0.233735	0.701621	0.113695	0.001162	0.107802	0.1	0.181	-0.076	0.14602	-0.071012	-0.159163	-0.251202	-0.359189	-0.099984	-0.25	-0.39	-0.24	-0.19	-0.37	0.15	-0.886	-0.163	-0.388
K02G10.3	K02G10.3	0.165985	0.318243	0.606186	0.367572	0.401901	0.116343	0.138	0.617	0.505	-0.003673	-0.03598	0.044189	0.097793	-0.307216	-0.124086	-0.38	-0.31	-0.38	-0.27	-0.34	0.29	-1.351	0.054	-0.635
T22G5.5	T22G5.5	0.145952	0.377885	0.475596	0.276552	0.163615	0.087419	0.003	0.361	0.797	0.253324	-0.261289	0.079904	-0.41843	0.148064	-0.396473	-0.55	-0.83	-0.34	-0.26	-0.44	-0.02	-1.385	0.161	-0.446
F27D4.4	F27D4.4	0.187659	0.100865	0.281965	-0.227072	0.438627	-0.265272	0.27	0.287	0.418	0.388801	-0.000998	0.181255	-0.30642	-0.212499	0.008304	-0.66	-0.25	-0.13	-0.03	-0.1	-0.01	-0.633	-0.077	-0.646
Y113G7B.4	Y113G7B.4	0.380979	0.160295	0.14347	-0.205167	0.411654	-0.194388	0.388	0.134	0.644	0.544104	0.515999	0.40795	-0.162868	-0.450058	-0.358301	-0.5	-0.07	-0.18	0.27	-0.01	0.28	-1.329	-0.208	-0.655
ZC410.7	ZC410.7	0.018037	0.076837	0.082001	-0.01698	0.178736	-0.064709	-0.003	0.318	0.289	0.283227	0.134669	0.097559	-0.191181	-0.126433	-0.067414	-0.02	-0.19	-0.28	0.06	0.06	0.19	-0.409	-0.203	-0.388
C01G10.8	C01G10.8	0.138351	0.083839	0.116748	0.325623	0.123344	-0.004649	0.626	0.279	0.021	0.083386	-0.006329	-0.086542	0.266795	0.328332	0.118626	-0.74	-0.16	-0.2	-0.13	-0.17	0.08	-0.723	-0.109	-0.274
C09G4.1	C09G4.1	-0.023081	0.020023	0.060631	0.098343	0.127677	0.094117	0.57	0.193	-0.105	-0.005588	-0.086579	-0.151992	-0.061197	0.607983	0.166489	-0.44	-0.47	-0.31	-0.19	-0.47	-0.09	-0.687	-0.047	-0.171
F11H8.1	F11H8.1	-0.032273	-0.151729	-0.219354	0.145155	-0.049433	0.020127	0.801	0.393	-0.3	-0.324688	-0.274219	-0.2443	0.197025	0.437204	0.428267	-0.56	-0.47	-0.29	-0.17	-0.31	-0.26	-0.989	-0.333	-0.589
B0238.10	B0238.10	-0.031675	0.179656	-0.101922	-0.017741	-0.162613	0.211264	0.798	0.187	-0.091	-0.363329	0.103494	-0.085986	0.025033	0.237172	0.085949	-0.23	-0.31	-0.07	0.18	-0.04	0.03	-1.241	-0.077	-0.517
F10E7.5	F10E7.5	-0.041797	-0.014714	0.108554	-0.021191	0.115084	0.203956	1.19	0.157	-0.46	-0.108598	-0.067693	-0.019798	-0.026998	-0.004143	0.068	-0.45	-0.63	-0.24	0.15	-0.33	-0.14	-1.168	-0.089	-0.548
T20H4.3	T20H4.3	0.063933	-0.008882	0.153741	0.16775	0.066256	-0.089382	0.475	0.32	-0.15	-0.043645	0.014849	-0.037101	0.042684	0.016504	0.085795	-0.31	0.05	-0.07	-0.13	-0.26	-0.09	-0.191	0.001	-0.193
F10C5.2	F10C5.2	-0.2796	0.1211	0.001571	0.17467	-0.239778	0.0587	0.383	0.336	0.404	-0.014077	0.024885	-0.059931	-0.206992	-0.105043	-0.231112	-0.22	-0.28	0.04	-0.15	-0.43	-0.4	-0.184	-0.735	-0.448
F23B2.6	F23B2.6	-0.090642	0.241573	-0.246193	0.206745	0.159907	0.009925	0.521	0.077	0.02	0.024465	0.219754	0.145464	0.130955	-0.086101	0.121125	-0.53	-0.21	-0.28	-0.18	-0.11	-0.36	-0.586	-0.989	-0.894
C06A1.5	C06A1.5	0.076631	0.000839	-0.087544	0.094549	0.06241	0.086865	0.464	0.22	0.279	0.137753	0.129823	0.034821	0.032463	-0.078289	0.004247	-0.35	-0.19	-0.17	-0.07	-0.32	-0.34	-0.158	-0.223	-0.4
C34C12.2	C34C12.2	0.025885	-0.155193	0.03883	0.292395	0.109538	0.034167	0.504	0.294	0.04	0.144153	0.167724	0.044961	0.12057	-0.172529	-0.098295	-0.45	-0.06	-0.18	-0.35	-0.38	-0.57	-0.304	-0.667	-0.535
Y106G6A.5	Y106G6A.5	0.14854	-0.013959	0.070981	0.267062	-0.081448	-0.023288	0.689	0.497	0.214	0.22208	0.027329	-0.036589	-0.08534	-0.084775	0.05306	-0.55	-0.22	-0.31	-0.29	-0.35	-0.5	-0.386	-0.764	-1.086
B0547.1	B0547.1	-0.070842	0.115875	-0.164727	-0.171294	0.008405	-0.109965	0.969	0.558	-0.086	0.139542	0.03572	-0.032479	0.167788	0.038861	0.235397	-0.44	-0.35	-0.27	-0.06	0	-0.06	-0.816	-0.544	-0.527
D1054.3	D1054.3	0.064603	0.122392	-0.001585	-0.194138	-0.05423	-0.321658	0.99	0.279	-0.094	0.199008	0.064124	0.094473	-0.017912	-0.105905	0.138389	-0.78	-0.65	-0.42	0.04	-0.08	0.08	-1.08	-0.692	-1.265
F55B12.4	F55B12.4	-0.14351	0.278008	-0.05842	-0.310191	0.284941	-0.198839	0.651	0.367	0.103	0.256041	0.025611	0.036323	-0.106165	-0.257189	0.174106	-0.52	-0.31	-0.01	0.12	-0.02	-0.46	-0.997	-0.262	-0.839
C34E10.2	C34E10.2	0.288985	-0.061361	0.06621	-0.002978	0.033658	0.035437	0.897	0.247	0.227	0.331702	0.088705	0.097189	-0.080231	-0.196501	0.017361	-0.97	-0.24	-0.45	-0.14	-0.2	-0.1	-0.432	-0.608	-0.892
F53B7.3	F53B7.3	-0.160425	0.003569	-0.088043	-0.157494	0.022308	0.082578	0.856	0.507	-0.194	0.285224	0.037024	0.197959	-0.295996	-0.214833	-0.01012	-0.98	-0.08	-0.29	-0.28	-0.04	-0.1	-0.886	-0.358	-0.602
F31E3.3	F31E3.3	0.070139	0.025888	0.051764	0.158614	0.124427	0.241148	1.708	0.709	0.166	0.308921	0.047349	0.008342	-0.226271	-0.274579	-0.077837	-0.46	-0.04	-0.42	-0.3	-0.19	-0.09	-0.73	-0.569	-0.128
ZK1098.5	ZK1098.5	-0.132089	0.159595	-0.09631	0.117441	0.004172	-0.020387	1.168	0.318	-0.092	0.602271	0.162794	0.15275	-0.026233	-0.109825	0.080841	-0.46	-0.14	-0.44	-0.16	-0.29	-0.15	-1.117	-0.281	-0.324
F14H3.5	F14H3.5	0.073149	0.202592	0.333166	-0.009607	0.432674	-0.4244	0.697	0.425	0.02	0.336495	0.549671	0.301583	-0.213044	-0.229428	0.282262	-0.39	-0.17	-0.4	-0.89	-0.69	-0.41	-1.466	-0.86	-0.559
F01F1.11	F01F1.11	-0.002741	0.461131	-0.256601	-0.100777	0.064175	-0.339868	0.698	0.317	0.007	0.201615	0.215432	0.114508	-0.169642	-0.347623	-0.118051	-0.46	-0.11	-0.29	-0.22	-0.24	-0.11	-0.847	-0.715	-0.468
ZK643.2	ZK643.2	0.167823	0.098357	0.042185	-0.135198	0.214149	-0.190041	0.449	0.384	0.235	0.108097	0.362627	0.060104	-0.105954	-0.104824	0.044392	-0.86	-0.18	-0.24	-0.38	-0.17	-0.3	-0.983	-1.155	-0.458
C08C3.2	C08C3.2	0.186724	-0.093556	0.047124	0.188656	0.514304	0.511219	0.707	0.525	-0.502	-0.02768	0.08805	0.075695	-0.053491	-0.061766	0.272092	-0.47	-0.19	-0.43	-0.23	-0.18	0.06	-1.038	-0.646	-0.175
C35D10.1	C35D10.1	-0.027032	0.079626	-0.001889	0.169933	0.07943	0.332651	0.61	0.385	-0.204	-0.294834	-0.08901	-0.13082	-0.049357	-0.004102	0.028077	-0.21	-0.05	-0.27	-0.12	-0.19	-0.1	-0.565	-0.563	0.064
T12F5.1	T12F5.1	0.099319	0.458055	0.072857	-0.009368	0.194483	0.101375	0.616	0.708	-0.492	-0.533179	-0.174053	-0.240731	-0.077069	0.44406	0.307048	-0.69	-0.16	-0.19	-0.29	-0.21	-0.1	-1.083	-0.855	-0.373
C08B11.6	C08B11.6	0.228651	0.134955	-0.088923	0.177242	0.321693	0.351304	0.449	0.648	-0.327	-0.040682	0.186502	0.02668	0.232167	0.178708	0.333436	-0.41	-0.05	-0.14	-0.22	-0.16	-0.17	-0.576	-1.003	-0.446
F35G12.4	F35G12.4	0.319937	0.217219	0.10728	0.17892	0.199211	0.725739	0.478	0.521	-0.405	0.271588	0.237208	0.168469	0.250454	0.496202	0.410096	-0.4	-0.24	-0.29	-0.47	-0.18	-0.22	-0.873	-0.916	-0.599
T01G5.7	T01G5.7	0.413271	0.299891	0.41231	0.443625	-0.154713	0.556593	0.653	0.562	0.017	-0.156832	0.137403	-0.027575	0.133501	0.229728	0.243842	-0.73	-0.39	-0.45	-0.9	-0.03	-0.21	-1.262	-0.855	-0.624
F46F11.2	F46F11.2	-0.024884	0.092644	-0.074459	0.017485	0.068571	0.106141	0.766	0.926	0.202	-0.400179	0.224507	0.128411	0.379352	0.392355	0.624292	-0.34	-0.51	-0.44	-0.33	-0.32	-0.16	-0.576	-0.868	-0.381
M01A10.1	M01A10.1	-0.031427	0.121986	-0.197276	0.147118	0.089444	0.486525	0.148	0.474	0.03	-0.291728	0.038721	-0.044434	0.439622	0.360593	0.645394	-0.32	-0.42	-0.36	-0.26	-0.16	-0.12	-0.599	-1.059	-0.329
JC8.6	JC8.6	0.317325	-0.170524	-0.427968	-0.152664	0.154059	0.195678	0.493	0.477	-0.082	-0.253073	0.166344	0.099884	0.270777	0.268765	0.361636	-0.2	-0.25	-0.33	-0.36	-0.15	-0.09	-0.673	-1.168	-0.706
C13B4.2	C13B4.2	0.088062	0.086438	0.134688	0.090002	0.237255	0.189904	0.876	0.371	0.01	0.01462	0.086432	-0.121711	0.161781	-0.082533	0.192113	-0.36	-0.15	-0.19	-0.26	-0.23	-0.24	-1.017	-0.54	-0.36
C27B7.5	C27B7.5	0.222692	0.074367	0.010407	0.02752	0.207729	0.223948	0.749	0.667	0.327	0.055869	-0.005869	-0.02472	-0.05785	-0.242565	-0.092328	-0.3	-0.34	0.03	-0.07	-0.06	-0.19	-1.162	-0.902	-0.373
F41G3.6	F41G3.6	0.025717	-0.272544	-0.067344	0.137117	-0.028759	0.083959	0.525	0.486	0.172	-0.004191	-0.368503	-0.123996	-0.005069	0.09749	0.30341	-0.33	-0.41	-0.1	-0.31	-0.26	-0.42	-0.938	-0.974	-0.379
C34G6.5	C34G6.5	0.007929	0.135008	0.333545	0.18018	0.023794	0.260111	0.361	0.728	0.036	0.19114	-0.026474	-0.128519	-0.137589	-0.382812	0.003159	-0.23	-0.26	-0.23	-0.34	-0.14	-0.14	-0.862	-0.847	-0.417
ZK858.4	ZK858.4	0.00422	0.030459	0.099674	0.048328	0.134093	0.045728	0.795	0.621	-0.313	0.116097	-0.137878	-0.070688	-0.388411	-0.456181	-0.165033	-0.28	-0.45	-0.16	-0.35	0.04	-0.2	-0.991	-1.133	-0.407
K04C1.5	K04C1.5	0.123903	0.337019	0.086692	0.074499	0.006529	0.187818	0.336	0.511	0.08	0.197979	0.23517	0.129268	-0.086354	-0.211641	-0.050091	-0.19	-0.3	-0.14	-0.54	0.11	-0.15	-1.009	-1.527	-0.727
K06A5.7	K06A5.7	0.211579	0.171459	0.486805	0.159416	0.247675	0.171195	0.39	0.52	-0.134	0.127013	-0.067427	0.030575	-0.258225	-0.058644	-0.11524	-0.03	-0.35	-0.21	-0.28	-0.13	-0.2	-0.633	-1.221	-1.171
C25A1.1	C25A1.1	0.071747	0.055672	0.193258	0.072736	0.295171	0.010787	0.589	0.594	0.176	-0.355032	0.315668	0.089723	0.283381	0.132352	0.340935	-0.09	-0.53	-0.49	-0.21	-0.45	-0.21	-0.34	-0.902	-0.989
D1081.7	D1081.7	0.139481	0.011927	0.16008	0.123419	0.075996	0.109262	0.801	0.817	-0.17	-0.263891	-0.138066	-0.095641	-0.029284	-0.008779	0.314801	0.17	-0.29	-0.3	-0.33	-0.25	-0.09	-0.771	-1.269	-1.165
T05G5.3	T05G5.3	0.130831	0.038592	0.031503	0.218117	0.076422	0.134261	0.642	0.401	-0.16	-0.358121	-0.006993	-0.168329	0.03386	-0.040915	0.20446	-0.32	-0.3	-0.38	-0.25	-0.33	-0.1	-0.613	-0.994	-0.687
T24H10.4	T24H10.4	-0.144942	-0.003873	0.039328	-0.137256	0.160293	-0.065036	0.471	0.594	-0.091	-0.149419	-0.049851	-0.165656	0.216967	-0.046798	0.196206	-0.05	-0.5	-0.15	-0.19	-0.39	-0.32	-0.556	-0.946	-0.417
C03C10.3	C03C10.3	-0.040657	0.052475	0.019568	0.02156	0.02354	0.052771	1.328	0.643	0.185	-0.063695	0.236155	0.028585	0.093614	0.188509	0.0738	-0.72	-0.41	-0.5	-0.4	-0.15	-0.16	-0.349	-1.366	-0.593
F56C9.3	F56C9.3	0.138743	-0.036572	-0.044644	0.107923	0.103423	0.009471	1.151	0.47	-0.366	-0.091839	0.022501	-0.085591	0.215056	-0.006636	0.185285	-0.31	-0.27	-0.23	-0.32	-0.2	-0.16	-0.718	-0.927	-0.333
ZK863.7	ZK863.7	-0.144554	-0.032456	-0.233191	0.010353	-0.025578	0.073113	0.794	0.251	-0.462	0.033562	0.086156	-0.065	0.016529	-0.105255	0.131551	-0.16	-0.41	-0.29	-0.2	-0.13	-0.13	-0.662	-0.889	-0.567
F25H2.12	F25H2.12	-0.028889	0.397534	0.196923	0.382479	0.401337	0.035907	0.493	0.35	-0.092	-0.019365	0.22692	0.284928	-0.198678	-0.064472	0.278487	-0.14	0.12	-0.24	-0.22	-0.07	-0.04	-0.58	-0.458	-0.593
Y53C10A.6	Y53C10A.6	0.444237	0.470839	0.763747	0.380619	0.571129	0.085957	0.407	0.787	-0.178	-0.046259	-0.103719	0.087667	0.001499	0.134401	0.121056	-0.13	-0.05	-0.32	-0.41	-0.35	-0.48	-1.396	-0.713	-0.066
Y54G11A.9	Y54G11A.9	0.113624	0.416033	0.457111	0.138602	0.000374	-0.086784	0.265	0.275	-0.099	-0.16751	-0.235837	-0.079662	0.018128	0.068045	0.325956	-0.02	0.19	-0.05	-0.2	-0.23	-0.26	-0.272	-0.454	-0.392
B0035.15	B0035.15	0.112036	0.113389	-0.149197	-0.035412	0.180748	0.144793	-0.059	0.269	0.016	0.180319	0.25838	0.354654	0.11322	-0.292884	0.101566	-0.24	-0.08	-0.24	-0.12	-0.03	0.2	-0.506	-0.423	-0.364
F26H11.4	F26H11.4	0.101041	0.064288	0.100875	0.036268	0.016591	0.122216	0.175	0.16	0.103	0.535605	0.389379	0.23821	0.091611	-0.224914	-0.076305	-0.37	-0.17	-0.31	-0.28	-0.09	-0.1	-0.272	-0.032	-0.427
C06A8.2	C06A8.2	-0.012852	0.026086	0.046204	-0.149144	0.159561	-0.232028	0.27	0.185	0.061	0.649768	0.271231	0.192004	0.113027	0.005632	0.425232	-0.43	-0.16	-0.19	-0.24	-0.23	0	-0.576	-1.014	-0.55
D2024.5	D2024.5	-0.023707	-0.025651	-0.028005	0.06582	0.089406	-0.028376	0.432	0.134	0.148	0.257311	0.096496	0.049954	0.090744	0.106064	0.3523	-0.21	-0.33	-0.26	-0.16	-0.18	0.03	-0.158	-0.793	-0.69
H26D21.2	H26D21.2	-0.071979	-0.019179	0.012636	-0.110596	0.053999	0.002592	0.083	0.517	-0.304	0.349472	0.152656	-0.001276	0.177415	0.166043	0.232386	-0.36	-0.02	-0.23	-0.24	-0.16	-0.15	-0.204	-0.994	-0.438
C16C10.2	C16C10.2	0.171904	0.006876	0.377235	0.122387	0.058753	-0.190746	0.171	0.037	0.123	-0.027945	0.109313	0.066775	0.135884	0.178023	0.300392	-0.34	-0.14	-0.21	-0.18	-0.2	-0.05	-0.272	-0.396	-0.36
ZK418.8	ZK418.8	-0.01906	0.134037	0.228875	0.116712	-0.063386	-0.100336	-0.088	0.318	0.256	0.129301	0.183551	0.309435	0.2831	0.272671	0.647066	-0.31	-0.24	-0.31	-0.1	-0.61	0.24	-0.565	-0.732	-0.796
H06H21.3	H06H21.3	0.033969	0.124196	0.084017	0.032302	-0.0688	-0.134448	-0.191	0.504	0.096	0.21607	0.153857	0.142508	0.037491	-0.000879	0.229894	-0.58	-0.06	-0.18	-0.09	-0.15	-0.03	-0.165	-0.368	-0.868
C01G5.5	C01G5.5	0.25142	0.032785	0.106429	-0.123908	0.210901	0.06556	0.188	0.612	0.256	0.571439	0.574011	0.309592	0.105342	-0.244037	0.536101	-0.33	-0.07	-0.22	-0.27	-0.42	-0.4	-1.074	-0.188	-0.44
C04F5.9	C04F5.9	0.077895	0.115975	0.548502	-0.130627	0.229157	0.240096	0.031	0.22	0.202	0.382082	0.534921	0.297104	0.125951	-0.192855	0.294778	-0.11	-0.13	-0.21	-0.36	-0.27	-0.41	-0.783	-0.683	-0.158
C53A5.3	C53A5.3	0.100496	0.445031	-0.11926	-0.006161	0.770857	0.737623	0.332	0.511	0.796	0.692055	1.0757	0.963386	0.512286	-0.097556	0.850052	-0.63	-0.77	-0.5	-0.12	-0.5	-0.52	-1.014	-0.983	-0.69
C02B10.2	C02B10.2	-0.051832	0.11175	0.264765	0.095539	0.05547	0.027481	0.026	0.414	0.197	0.25463	0.313509	0.050612	0.017601	0.274602	0.251921	-0.26	-0.09	-0.29	-0.36	-0.04	-0.22	-1	-0.304	-0.29
F40G12.11	F40G12.11	0.610047	0.111306	0.705695	0.428089	0.499586	0.151605	0.343	0.474	0.353	0.199063	0.779394	0.432669	0.442092	0.3124	0.511651	-0.47	-0.19	-0.24	-0.86	-0.2	-0.27	-1.727	-1.258	-0.813
R09F10.8	R09F10.8	0.252002	0.256823	0.29635	-0.037657	0.483874	0.007574	0.592	0.506	0.621	0.127348	0.351622	-0.107986	0.779284	0.637659	0.62253	-0.63	-0.24	-0.15	-0.59	-0.25	-0.27	-1.502	-1.127	-1.283
K03H1.7	K03H1.7	0.206753	0.040184	0.099888	0.390061	0.201259	-0.180079	0.289	0.51	0.43	0.281026	0.41964	0.162823	0.017045	0.070556	0.226217	-0.07	-0.5	-0.43	-0.36	-0.27	-0.07	-0.761	-0.317	-0.55
F43G6.1	F43G6.1	-0.015517	0.084092	-0.028972	-0.124626	0.073216	-0.297047	-0.134	0.095	0.317	0.455028	0.263682	0.215259	0.283137	-0.077798	0.096332	0.36	-0.31	-0.03	-0.14	-0.07	-0.14	-0.438	-0.839	-0.47
H02I12.5	H02I12.5	0.097043	0.206195	0.144741	0.011619	0.091969	-0.335804	0.126	0.185	0.446	0.266483	0.183413	0.106752	0.281229	-0.019624	0.464344	0.16	-0.2	-0.01	-0.25	-0.14	-0.26	-0.576	-0.932	-0.761
Y52B11A.8	Y52B11A.8	0.113531	0.151579	-0.048249	0.088602	0.186625	-0.098569	0.087	0.038	0.547	0.214392	0.331956	0.159422	0.099127	0.027452	0.178914	0.09	-0.04	-0.01	-0.2	-0.18	-0.34	-0.318	-0.744	-0.324
R08C7.10	R08C7.10	0.096514	0.128853	0.095764	-0.053228	0.034915	-0.230092	0.318	0.429	0.192	1.08991	0.386153	0.093237	0.25124	-0.019241	0.894993	0.08	-0.19	-0.05	-0.29	-0.08	-0.23	-1.02	-0.873	-0.375
Y54E2A.3	Y54E2A.3	-0.244872	-0.132546	-0.003551	-0.065772	-0.063334	-0.230734	0.27	0.138	0.302	0.64243	0.172943	0.23024	0.173618	-0.108488	0.336676	0.02	-0.14	-0.1	-0.17	-0.02	0.11	-0.886	-0.402	-0.713
C32F10.8	C32F10.8	0.290422	0.298897	0.263569	-0.209419	-0.144828	0.076665	-0.218	0.172	0	0.323773	-0.064291	-0.150971	0.040437	-0.086527	0.099458	0.1	0.13	0.17	-0.13	-0.01	-0.15	-1.065	-0.178	-0.761
C49H3.4	C49H3.4	0.115804	0.219797	0.234221	0.025553	0.258413	-0.443158	0.13	0.448	-0.194	0.205598	-0.132602	-0.264823	0.410117	0.083811	0.27007	-0.25	-0.01	0.05	-0.27	0.01	0.21	-1.265	-0.347	-0.966
F10G8.7	F10G8.7	-0.07499	-0.049179	0.044081	0.041234	0.253007	0.135084	0.124	0.038	-0.076	0.334522	0.135175	0.053424	0.073772	0.081658	0.393525	0.03	-0.1	0.12	-0.16	0.2	0.24	-0.924	-0.364	-0.855
F45E4.2	F45E4.2	0.014861	0.087276	0.133049	-0.067736	-0.029867	-0.20797	0.358	0.239	-0.048	-0.151516	-0.047601	-0.003134	-0.090307	0.05224	0.155151	0.12	0.12	0.06	-0.07	0	-0.01	-0.739	-0.438	-0.821
K02D7.3	K02D7.3	0.052021	0.01073	0.092829	-0.223162	-0.077971	-0.275378	0.138	0.075	-0.091	0.096021	-0.130182	0.08512	0.064902	0.085115	-0.027002	0.34	0.47	0.45	-0.02	0.1	0.18	-1.626	-0.735	-1.388
R155.1	R155.1	0.045523	0.030363	0.081007	-0.046928	-0.076738	-0.122903	-0.034	0.258	0.192	0.041843	0.059484	0.089772	0.025803	0.032869	-0.008942	0.14	-0.08	-0.16	-0.1	0.04	0.16	-0.452	0.072	-0.718
Y17G7A.1	Y17G7A.1	-0.200081	0.288577	-0.178652	-0.406629	0.249528	-0.379321	-0.16	0.508	0.265	0.061478	-0.040465	-0.023558	0.004228	-0.057397	0.34657	0.42	-0.23	-0.23	-0.23	0.32	-0.01	-0.957	-0.525	-1.003
F09G8.7	F09G8.7	-0.008635	-0.053218	-0.037996	-0.018234	0.009569	-0.414004	0.175	0.132	0.16	0.121306	-0.017418	-0.162206	0.098764	-0.053285	0.139122	0.05	-0.39	-0.08	0.07	0.28	0.12	-0.974	-0.125	-0.498
C08F8.1	C08F8.1	0.08978	0.040434	0.004393	0.023887	-0.055126	-0.440532	0.54	0.287	-0.315	0.104494	0.024548	0.134966	-0.084524	-0.010741	-0.176284	-0.26	-0.05	-0.11	-0.04	0.34	0.23	-1.047	-0.223	-0.519
C13F10.5	C13F10.5	-0.049981	-0.044784	-0.268539	-0.264274	-0.24733	-0.380484	0.21	0.235	0.034	0.018658	0.254724	0.17286	0.014269	0.034442	-0.055122	-0.37	-0.28	0.03	-0.03	0.1	0.23	-1.231	-0.667	-0.69
ZK632.13	ZK632.13	0.064439	-0.01359	-0.092297	-0.072979	0.042321	-0.04753	0.57	0.368	0.251	0.18498	0.213678	0.270488	-0.105728	0.154277	-0.259366	-0.15	-0.11	-0.17	-0.13	0.26	0.37	-1.478	-0.586	-0.47
F46B6.7	F46B6.7	-0.071455	-0.030578	-0.057751	0.036831	-0.067936	-0.061483	0.213	0.143	0.233	0.107423	-0.071604	-0.073909	0.129813	0.107695	0.085625	0.07	-0.43	-0.15	0.04	0.69	0.87	-0.708	-0.088	-0.986
T09A5.7	T09A5.7	-0.032352	0.102057	0.145847	0.351822	0.184836	-0.076984	0.306	0.381	0.214	0.225507	0.169525	0.160491	-0.075754	0.333981	0.09795	-0.39	-0.36	-0.13	0.06	0.24	0.53	-0.723	-0.364	-0.725
T13H5.4	T13H5.4	0.134742	0.189944	0.201256	0.221153	0.15523	-0.044118	0.306	0.364	0.465	-0.046278	0.13713	0.237161	-0.0767	0.357228	0.09403	0.07	-0.32	0.04	-0.07	0.29	0.26	-0.997	-0.368	-1.248
T19B10.11	T19B10.11	-0.148678	-0.044525	-0.113679	0.098477	0.181603	-0.361882	0.388	0.28	0.247	0.038742	0.209203	-0.028772	-0.014957	-0.093842	0.119235	0.12	-0.46	-0.02	0.09	0.29	0.17	-1.181	-0.533	-1.34
C26E6.7	C26E6.7	-0.087093	0.205879	0.051348	-0.064656	-0.01242	-0.111096	0.21	0.393	0.128	-0.040123	0.011041	-0.172721	-0.073537	-0.132608	-0.476443	0.14	0.01	-0.26	-0.41	-0.1	-0.32	-0.963	-0.368	-0.3
F36F12.8	F36F12.8	0.091534	0.104717	0.236271	-0.031033	-0.019108	-0.468691	0.181	0.185	0.27	-0.216455	-0.077706	-0.327722	-0.101445	-0.274525	0.028483	0.27	-0.04	0.02	-0.15	-0.2	-0.43	-1.08	-0.542	-0.578
C14A4.3	C14A4.3	0.429722	-0.374661	0.281858	-0.34508	0.00303	-0.264736	0.136	0.506	0.659	-0.181271	-0.172805	-0.21436	-0.166723	-0.359364	-0.338607	-0.05	-0.15	-0.27	-0.29	-0.21	-0.16	-1.062	-0.224	-0.427
T04A8.16	T04A8.16	0.083311	0.136111	0.331784	-0.160823	0.013181	-0.400834	0.122	0.692	0.357	0.104303	0.016679	-0.023983	-0.177115	-0.432022	-0.186055	0.18	-0.35	-0.04	-0.2	-0.03	-0.25	-0.657	-0.267	-0.678
C45H4.14	C45H4.14	-0.027888	-0.135151	0.374306	-0.592516	-0.177908	-0.103971	1.116	0.577	1.266	-0.178288	0.536373	0.476826	-0.155209	-0.050269	0.187233	-0.62	-1.21	-0.94	-1.17	-0.38	-0.71	-1.142	-0.727	-1.038
F54D11.3	F54D11.3	0.156474	0.533035	0.531812	-0.472174	-0.426825	-0.041842	0.172	0.468	0.974	0.281211	0.386056	0.458401	-0.355571	-0.494692	0.312527	-0.47	-0.72	-0.55	-0.5	-0.38	-0.3	-0.855	-0.349	-1.041
D1081.6	D1081.6	0.281878	0.414924	0.335494	-0.010488	-0.052049	0.063389	0.087	0.485	0.241	0.367019	0.040151	0.020563	0.021614	0.226893	0.066779	-0.63	-0.65	-0.72	-0.25	-0.01	-0.17	-0.725	-0.586	-0.488
F45C12.7	F45C12.7	0.124517	0.878765	0.534627	-0.010456	0.674694	-0.049176	0.43	0.918	0.722	0.261672	0.376105	0.301902	-0.167292	0.140832	-0.201365	-1.07	-0.58	-1.08	-1.31	-0.4	-0.39	-1.111	-1.315	-0.529
R09A8.2	R09A8.2	0.294873	1.06246	0.29713	-0.623705	0.384179	0.066078	0.282	0.558	0.419	0.239621	-0.511841	-0.23596	-0.211406	-0.347527	-0.12656	-0.67	-0.72	-0.81	-1.06	-0.78	-0.28	-1.308	-0.694	-0.529
D2021.1	D2021.1	0.070392	-0.070754	-0.003836	-0.313223	-0.195771	-0.263107	0.006	0.287	0.383	0.231342	0.109071	0.09015	-0.358997	-0.102544	-0.582099	-0.66	-0.29	-0.72	-0.54	-0.33	-0.51	-0.989	-0.957	-1.502
F19H6.4	F19H6.4	0.258683	-0.100905	0.25791	-0.243056	-0.331433	-0.27008	-0.196	0.322	-0.154	0.286804	0.389738	0.32	-0.266152	-0.212646	-0.85313	-0.94	-0.62	-0.4	-0.59	-0.4	-0.74	-1.188	-0.986	-0.764
F16B12.6	F16B12.6	0.055354	0.111363	0.098218	-0.13225	0.041161	-0.130915	0.28	0.296	0	0.016065	-0.008758	-0.062174	-0.238368	-0.258124	-0.508609	-0.41	-0.41	-0.45	-0.52	-0.08	-0.41	-0.93	-0.407	-0.204
F22F4.2	F22F4.2	-0.273082	-0.290547	-0.142155	-0.420878	-0.446028	-0.4399	0.251	0.62	0.529	0.095091	-0.090027	0.034288	-0.688311	-0.222202	-0.652484	-0.61	-0.55	-1.02	-0.96	-0.32	-0.51	-1.133	-1.377	-0.525
Y11D7A.13	Y11D7A.13	0.140254	0.060012	0.054975	-0.137985	0.291173	0.009851	0.183	0.596	0.84	0.329371	-0.000237	-0.086289	-0.75917	-0.574924	-0.745411	-0.8	-0.64	-1.16	-1.22	-0.74	-0.34	-1.685	-1.396	-0.98
B0001.7	B0001.7	0.040475	-0.025615	0.160691	0.340266	0.138652	-0.095027	0.197	0.514	0.568	-0.147328	-0.190871	-0.251547	-0.042062	-0.254042	0.184013	-0.57	-0.4	-0.29	-0.29	-0.35	-0.39	-1.191	-1.014	-0.943
T10B5.6	T10B5.6	0.078934	-0.041833	0.116279	0.264183	-0.104869	-0.034145	0.169	0.373	0.158	-0.045151	0.099823	-0.004905	-0.092953	-0.289646	-0.016273	-0.38	-0.08	-0.27	-0.32	-0.37	-0.22	-0.508	-0.63	-0.662
C36C9.3	C36C9.3	0.010908	-0.067708	-0.143274	-0.180802	-0.222771	-0.164862	0.439	0.698	0.726	-0.400926	-0.051328	-0.185248	-0.172165	0.2121	-0.326168	-0.67	-0.9	-0.92	-1	-0.57	-0.41	-0.971	-0.862	-1.12
ZK512.7	ZK512.7	0.123415	-0.083873	0.223935	-0.042621	0.130249	-0.151408	0.646	0.915	0.445	-0.190891	-0.168531	-0.192995	-0.396465	0.033127	-0.184185	-0.83	-0.5	-0.37	-0.85	-0.67	-0.03	-0.921	-0.472	-0.876
F53C11.8	F53C11.8	0.00316	-0.062252	0.225788	-0.0667	-0.141006	0.004689	0.627	0.542	0.635	0.045657	0.072959	0.056871	-0.218236	-0.052052	-0.258067	-0.48	-0.26	-0.55	-0.69	-0.48	-0.56	-1.053	-0.46	-1.017
T23G7.1	T23G7.1	-0.055102	0.045415	0.328792	-0.015209	-0.068377	-0.264123	0.715	0.888	0.371	0.079243	0.044956	0.138181	-0.283093	-0.305433	-0.241626	-0.25	-0.29	-0.42	-0.46	-0.59	-0.39	-0.771	-0.876	-0.842
F54F2.5	F54F2.5	-0.007215	0.032465	-0.045227	0.051001	-0.036939	0.106804	0.282	0.294	0.136	0.316572	0.095267	-0.183891	-0.151456	-0.052291	0.092884	-0.08	-0.38	-0.47	-0.47	-0.4	-0.37	-0.61	-0.582	-0.826
F21G4.2	F21G4.2	0.082489	0.090373	0.168091	0.190576	0.045623	0.314493	0.314	0.579	0.596	0.184231	-0.177731	-0.210423	0.061689	0.110766	0.072899	-0.22	-0.61	-0.5	-0.54	-0.51	-0.36	-0.771	-0.897	-0.525
T11F8.3	T11F8.3	-0.0899	0.124322	0.065412	-0.068123	0.06175	-0.103177	0.432	0.538	0.802	0.486276	-0.112444	-0.005918	-0.090765	-0.013806	0.028351	-0.2	-0.38	-0.41	-0.59	-0.43	-0.5	-1.111	-1.198	-0.801
ZC513.6	ZC513.6	0.085534	0.058214	-0.044393	0.052904	-0.059868	0.144587	0.367	0.503	0.94	0.781187	0.302914	0.054552	-0.024348	0.461713	0.006537	-0.2	-0.36	-0.47	-0.64	-0.42	-0.28	-0.808	-0.806	-0.519
B0511.7	B0511.7	-0.369291	0.352747	0.056406	-0.32666	-0.400539	0.013203	0.28	0.567	-0.274	0.558839	0.135837	0.417527	-0.580142	-0.587441	-0.059407	-1.05	-0.19	-0.5	-0.37	-0.44	-0.11	-0.894	-0.831	-1.252
B0361.3	B0361.3	0.077293	0.09469	0.270986	0.077365	0.141566	-0.110586	-0.112	0.411	-0.034	0.380852	0.187118	0.092054	-0.151108	-0.239154	-0.301962	-0.58	-0.14	-0.12	-0.03	-0.25	-0.27	-0.878	-0.288	-0.916
T09A5.6	T09A5.6	0.005888	0.161586	0.271238	-0.24469	0.166915	-0.370879	0.112	0.589	0.17	0.425813	0.115775	0.195654	-0.335551	-0.348726	-0.275645	-0.74	-0.08	-0.31	-0.26	-0.02	-0.04	-0.949	-0.63	-1.102
T27F7.1	T27F7.1	0.108048	-0.00982	0.004053	-0.077086	-0.146419	-0.243392	0.22	0.262	-0.194	0.112425	-0.009388	0.184205	-0.163745	-0.119843	-0.097034	-0.36	-0.04	-0.11	0	-0.34	-0.06	-0.834	-0.038	-0.776
D2085.6	D2085.6	0.076663	0.063708	-0.041341	-0.03991	-0.20681	-0.579378	0.222	0.229	0.289	0.235458	-0.032676	0.048908	-0.212247	-0.408304	-0.24145	-0.51	-0.15	-0.22	-0.41	-0.31	-0.32	-0.761	-0.257	-0.788
F37B4.10	F37B4.10	0.009612	-0.092142	0.154623	-0.166865	0.054808	-0.352901	0.697	0.368	0.001	-0.042514	0.225122	0.120945	-0.253099	-0.418955	-0.143101	-0.96	0.07	-0.42	-0.48	-0.57	-0.71	-0.73	-0.429	-0.98
ZK678.1	ZK678.1	-0.203532	-0.224031	0.399745	-0.607256	-0.12964	-0.641044	0.269	0.2	0.171	0.10647	0.361042	-0.116924	0.17571	-0.133232	-0.311385	-0.69	-0.28	-0.85	-0.64	-0.36	-0.27	-0.971	-0.349	-1.297
F52H2.5	F52H2.5	-0.126005	-0.04143	-0.047461	-0.077027	0.025073	-0.044967	0.098	0.575	0.02	0.658849	-0.0432	-0.080863	-0.338794	-0.391172	-0.357431	-0.46	-0.52	-0.65	-0.78	0.07	-0.19	-1.315	-0.136	-0.617
VF11C1L.1	VF11C1L.1	-0.300423	-0.08706	-0.186892	-0.328893	-0.157289	-0.262088	-0.204	0.147	-0.138	0.52488	-0.073209	-0.104829	-0.111479	-0.206418	-0.234312	-0.32	-0.42	-0.2	-0.26	-0.31	-0.17	-0.754	-0.329	-0.498
C10C6.1	C10C6.1	0.047809	0.005784	0.382581	0.081249	0.232359	0.35005	-0.211	0.162	0.557	0.286394	-0.008212	-0.117454	0.0543	0.029994	0.135617	-0.13	-0.34	-0.28	-0.15	-0.35	-0.13	-0.007	-0.878	-0.759
C30B5.1	C30B5.1	0.042181	0.323114	0.096117	-0.144363	0.384693	0.497946	0.296	0.406	0.569	-0.107825	0.052297	0.05349	0.189418	0.179196	0.350129	-0.07	-0.5	-0.25	-0.37	-0.41	-0.42	0.204	-1.366	-1.565
F39H11.2	F39H11.2	0.104675	0.129086	0.2537	-0.24942	0.351695	0.053815	0.236	0.111	0.28	-0.138033	0.01363	-0.075069	0.273496	-0.089297	0.256988	-0.15	-0.26	-0.32	-0.35	-0.11	-0.28	0.083	-0.847	-0.86
B0334.8	B0334.8	0.272943	-0.09361	0.186687	0.017902	0.224021	-0.358496	0.331	0.453	1.18	0.430358	0.267264	0.068849	0.312386	0.177441	0.332298	-0.04	-0.47	-0.29	-0.32	-0.18	-0.1	0.04	-1.02	-1.318
F31C3.2	F31C3.2	-0.001821	-0.023202	-0.166779	-0.280604	-0.114111	-0.14912	0.03	0.28	0.714	0.083054	0.175936	0.070691	0.111012	-0.185216	0.324747	0.2	-0.21	-0.11	-0.11	0.01	0.02	0.05	-0.602	-0.997
F23C8.4	F23C8.4	0.069002	-0.085534	-0.092703	0.099109	0.103403	0.006845	0.215	0.592	1.057	0.081349	0.122808	0.012189	0.167685	0.034814	0.190996	0.38	-0.56	-0.04	-0.05	-0.53	0.02	0.264	-0.486	-1.462
C43E11.4	C43E11.4	0.162138	0.008048	0.146914	0.057805	-0.084817	-0.35905	-0.089	0.259	0.718	0.237787	0.081465	0.035618	-0.123546	-0.136329	0.067253	-0.17	-0.5	-0.18	-0.22	0.03	-0.22	-0.186	-0.513	-1.297
F10G7.1	F10G7.1	0.174619	0.176357	0.054794	-0.171687	-0.046797	-0.025129	-0.01	0.381	0.507	0.229818	-0.035682	0.169746	-0.020931	-0.209033	0.104491	0.04	-0.32	-0.25	-0.12	-0.09	-0.05	-0.219	-0.48	-1.358
D1043.1	D1043.1	-0.153778	-0.053523	0.337075	0.013141	0.088867	-0.270029	-0.114	0.247	0.855	0.342252	0.248293	0.141771	-0.036495	-0.197769	0.05736	-0.28	-0.1	-0.24	-0.32	-0.09	-0.23	-0.201	-0.889	-1.269
F43G6.9	F43G6.9	0.102178	0.132837	0.243789	0.043373	0.142028	0.267857	0.23	0.71	1.409	0.16607	-0.122604	-0.150204	-0.295833	-0.035637	-0.331268	0.1	-0.38	-0.27	-0.31	0.01	0.09	-0.24	-0.791	-1.218
F26E4.1	F26E4.1	0.072275	0.031302	0.144518	-0.004724	0.224965	0.10518	0.181	0.432	0.618	0.049594	-0.086008	-0.231426	-0.162691	-0.130749	-0.021837	-0.18	-0.43	-0.05	-0.05	-0.03	-0.1	0.127	-0.63	-1.077
F30F8.1	F30F8.1	0.027782	0.105838	-0.001879	0.003942	-0.166428	0.118463	0.045	0.599	0.827	0.091167	0.057117	0.030739	-0.117814	-0.139865	0.058796	-0.16	-0.41	-0.27	-0.3	0.04	-0.12	-0.071	-1.059	-1.506
F33A8.1	F33A8.1	0.183354	-0.103513	0.181328	0.022256	0.279606	-0.057053	0.001	0.393	0.925	0.050006	0.053875	0.102858	0.003211	-0.219629	-0.075698	0.1	-0.39	-0.2	-0.16	-0.1	0.05	-0.272	-0.839	-1.474
T25G3.2	T25G3.2	0.136042	0.040583	0.078569	0.10831	0.069549	0.102524	0.165	0.436	1.004	-0.097697	0.125759	-0.192662	0.070768	-0.0566	-0.02453	0.33	-0.33	-0.02	-0.4	0.04	0.04	-0.317	-1.297	-1.708
M01E5.5	M01E5.5	0.067053	-0.055988	0.059695	-0.006406	0.090035	0.118069	-0.057	0.143	0.536	0.145017	0.02539	0.121613	-0.247168	0.113037	-0.225365	0.1	-0.21	-0.27	-0.11	-0.02	0.23	-0.154	-0.506	-1.074
D2005.5	D2005.5	0.021874	-0.038202	0.083201	0.047849	0.027159	0.159587	0.148	0.203	0.528	-0.318694	-0.061048	-0.021998	0.178733	0.298052	0.461103	0.08	-0.19	-0.21	-0.18	-0.17	-0.04	-0.15	-0.567	-1.146
F53G12.5	F53G12.5	0.115534	0.253682	0.192314	0.206606	0.041548	0.224738	0.233	0.339	0.743	-0.266864	-0.204069	0.047497	0.056949	0.223648	0.002485	0.19	-0.58	-0.21	-0.27	0	-0.12	-0.109	-1.068	-1.258
Y14H12B.2	Y14H12B.2	0.157159	0.112354	0.053671	0.129021	0.02541	0.26839	0.141	0.172	0.766	-0.362359	-0.210797	-0.105607	-0.104702	-0.076433	0.306947	0.1	-0.38	-0.17	-0.04	-0.16	0.03	-0.508	-0.983	-1.377
F33H2.5	F33H2.5	-0.022632	-0.090946	-0.084976	0.142318	-0.064375	0.428036	0.084	0.287	0.801	-0.195517	-0.053743	-0.131777	-0.032131	-0.082223	0.123937	0.06	-0.3	-0.12	-0.13	-0.11	-0.09	-0.111	-0.381	-1.49
ZK328.2	ZK328.2	0.078616	0.021514	-0.024159	-0.069076	-0.001277	0.168115	0.017	0.642	0.807	-0.190002	-0.018745	-0.103533	0.081045	-0.071196	0.141789	-0.08	-0.52	-0.3	-0.16	-0.27	0	-0.515	-0.438	-1.297
B0035.6	B0035.6	0.139754	0.149646	-0.034439	0.06334	0.104625	0.056816	0.518	0.674	0.598	-0.113651	-0.183769	-0.302807	-0.234137	-0.332857	-0.0392	0.19	-0.32	-0.13	-0.23	-0.14	0	-0.626	-0.963	-1
B0365.1	B0365.1	-0.02263	0.27672	-0.062385	-0.021404	0.006569	0.023437	0.367	0.549	0.585	-0.087488	-0.078738	-0.337585	-0.005737	-0.298984	0.151694	-0.03	-0.15	-0.14	-0.36	-0.09	-0.17	-0.761	-0.664	-1.336
C43E11.10	C43E11.10	0.02342	0.124176	-0.06464	-0.016974	0.011162	0.353862	0.321	0.739	0.484	-0.140009	-0.082796	-0.060931	-0.141313	0.060521	-0.03053	-0.15	-0.16	-0.26	-0.23	-0.14	-0.14	-0.404	-0.849	-1.548
C45G3.1	C45G3.1	0.041574	0.116464	0.106422	0.072883	0.153744	0.101586	-0.004	0.67	0.387	-0.055094	-0.169964	-0.240523	-0.13282	-0.168292	-0.007714	-0.16	-0.1	-0.18	-0.17	-0.05	-0.1	-0.262	-0.796	-1.265
C43E11.8	C43E11.8	0.223134	0.32107	-0.040177	0.049791	0.056167	0.281771	0.445	0.594	0.119	0.088965	-0.203878	-0.146351	-0.206884	-0.405671	-0.328056	0.14	-0.06	-0.36	-0.37	-0.42	0.03	-0.829	-0.742	-1.366
B0336.5	B0336.5	0.055393	0.182636	-0.063504	0.162908	-0.117799	-0.058904	0.482	0.552	0.54	-0.097975	0.082607	0.116122	0.088316	-0.111127	0.308905	0.02	-0.16	-0.15	-0.34	-0.25	-0.38	-0.18	-0.791	-1.238
R10D12.14	R10D12.14	0.070588	0.165987	-0.033675	0.106705	-0.098662	0.086967	0.624	0.606	0.621	0.024797	0.154537	0.007938	-0.037666	-0.048273	0.211956	0.07	-0.61	-0.41	-0.28	-0.36	-0.3	-0.5	-0.648	-1.188
T03F1.9	T03F1.9	-0.093335	-0.039617	-0.090755	-0.004519	-0.084624	0.052869	0.215	0.355	0.496	0.187807	-0.044452	0.040132	0.108913	-0.281651	0.142092	0.31	-0.53	-0.13	-0.23	-0.3	0.04	-0.349	-0.715	-0.913
F11A10.3	F11A10.3	0.283918	0.081323	-0.033652	0.369101	0.050381	0.016684	0.467	0.799	0.481	0.016859	-0.085677	-0.123847	-0.085207	0.067415	-0.177218	0.12	-0.17	-0.1	-0.29	-0.29	-0.19	-0.241	-1.385	-0.713
F35H8.3	F35H8.3	0.100673	-0.001735	0.158117	0.229439	0.091098	0.148595	0.317	0.463	0.308	-0.049563	-0.119028	-0.103664	0.074481	0.0064	0.0475	0.11	-0.04	-0.21	-0.26	-0.11	-0.15	-0.114	-0.852	-0.816
C37C3.9	C37C3.9	-0.037245	0.120687	-0.059177	0.035155	0.238798	-0.026464	0.257	0.388	0.346	0.190689	0.080211	-0.060134	-0.14046	-0.20646	-0.118811	0.02	-0.37	-0.34	-0.27	0.03	-0.34	-0.434	-0.727	-0.921
C36C9.1	C36C9.1	0.123794	0.237846	0.167795	0.098825	0.15331	-0.09353	-0.062	0.08	0.648	0.293697	-0.007711	0.021459	-0.422429	-0.400588	-0.508067	-0.22	-0.55	-0.47	-0.74	-0.17	-0.23	-0.991	-1.142	-1.718
F27D4.2	F27D4.2	0.104923	0.216348	0.200649	0.009957	0.084779	-0.169014	0.013	0.303	0.666	-0.012414	0.125266	0.10021	-0.326813	-0.205718	-0.287226	-0.08	-0.47	-0.31	-0.19	-0.02	-0.03	-0.556	-0.808	-1.152
C07H6.5	C07H6.5	0.077557	0.067398	0.109978	0.127829	-0.007386	0.040866	0.247	0.417	0.194	-0.0059	-0.029664	-0.088391	-0.074934	-0.131488	0.299264	-0.17	-0.67	-0.31	-0.25	-0.4	-0.14	-0.191	-1.355	-1.694
B0285.5	B0285.5	0.144461	0.114918	0.305313	0.155913	0.241203	-0.036272	-0.105	0.083	0.031	0.112345	0.049244	0.013488	-0.320582	-0.368437	0.021878	-0.34	-0.46	-0.38	-0.45	-0.4	-0.23	-0.492	-0.957	-1.486
F33H2.2	F33H2.2	0.140997	0.204986	-0.033203	0.048769	0.099058	-0.089604	-0.171	0.366	0.474	0.069854	-0.010666	-0.026079	-0.089504	-0.300544	-0.176457	-0.11	-0.11	-0.2	-0.31	-0.26	-0.42	-0.576	-1.114	-1.544
K12D12.1	K12D12.1	0.089754	0.029002	0.093357	0.052343	-0.002334	-0.242308	-0.138	0.083	0.397	0.033029	-0.126299	-0.001692	-0.121307	-0.0881	-0.018261	-0.4	-0.36	-0.4	-0.22	-0.55	-0.4	-0.718	-1.308	-1.204
C08B11.2	C08B11.2	-0.032743	-0.060824	-0.012104	0.180809	-0.039007	0.100276	0.057	0.241	0.077	-0.186046	-0.10326	0.051066	0.199987	0.180483	0.572502	-0.37	-0.23	-0.33	-0.18	-0.42	-0.35	-0.966	-1.211	-1.415
T22F3.3	T22F3.3	-0.030391	0.113375	0.065825	-0.014342	0.081652	0.008271	0.283	0.285	0.1	0.028172	-0.190166	0.025052	0.144484	0.281227	0.476886	-0.11	-0.35	-0.42	-0.26	-0.38	0.09	-0.862	-1.056	-1.086
K04F10.6	K04F10.6	-0.131269	-0.007214	-0.22362	-0.084407	0.139336	0.196045	0.026	0.563	0.198	0.161643	0.099313	-0.079048	0.178404	-0.026587	0.367129	-0.13	-0.39	-0.38	-0.32	-0.2	-0.11	-0.571	-0.884	-0.801
F18A1.7	F18A1.7	-0.008564	0.216426	0.135352	0.128369	0.022615	-0.076393	0.437	0.103	0.893	-0.412938	0.044594	-0.094956	0.285872	0.163238	0.3659	-0.34	-0.35	-0.45	-0.46	-0.01	-0.15	-0.857	-1.165	-1.523
C04B4.2	C04B4.2	0.259864	0.055119	0.099596	0.224785	0.078978	0.075513	0.373	0.207	0.53	-0.168454	-0.140088	-0.115948	0.162809	0.050148	0.418793	-0.53	-0.74	-0.61	-0.61	-0.29	-0.22	-0.694	-0.941	-1.644
R06C7.4	R06C7.4	0.090811	0.0582	0.003875	0.178928	0.005235	0.259725	0.45	0.199	0.328	-0.486674	-0.14288	-0.193052	0.236315	0.191121	0.371822	-0.69	-0.72	-0.15	-0.65	-0.02	-0.48	-1.071	-1.37	-1.621
ZK1127.7	ZK1127.7	0.024858	-0.118015	-0.348207	-0.183909	-0.04975	0.077963	-0.072	0.016	1.052	0.053665	-0.151256	0.010667	0.27135	-0.040194	0.706283	-0.68	-0.85	-0.7	-0.52	-0.27	-0.38	-0.839	-1.498	-1.776
F08G12.2	F08G12.2	-0.055457	0.038085	-0.065143	0.016696	0.186419	0.086426	0.927	0.548	0.771	-0.221261	0.051405	0.190277	0.062714	0.125395	-0.051607	-0.76	-0.51	-0.52	-0.33	-0.1	-0.26	-0.946	-1.742	-1.921
T24H10.1	T24H10.1	0.023098	-0.066806	0.004759	0.084795	-0.021046	0.019936	0.489	0.687	0.466	-0.037902	0.063668	-0.179999	-0.090906	0.329534	0.082785	-0.25	-0.64	-0.29	-0.16	0.19	-0.16	-0.456	-1.171	-1.388
F32H2.3	F32H2.3	-0.144262	0.03377	-0.127813	0.01759	0.202967	0.058721	0.026	-0.051	0.64	0.070348	0.024735	0.051368	0.278473	5e-05	0.494772	0.18	-0.23	0.03	-0.18	-0.04	-0.25	-0.576	-0.781	-1.155
R02F2.4	R02F2.4	-0.083877	-0.025522	-0.309342	0.012439	0.049785	0.156935	0.261	0.114	0.236	0.105911	0.1888	0.139064	0.432439	0.322733	0.360609	0.25	-0.13	-0.02	-0.28	0.08	-0.36	-0.619	-1.252	-1.415
C07H6.6	C07H6.6	0.035434	0.463146	0.031866	0.297536	0.143684	-0.070942	0.038	0.256	0.061	0.135914	0.040139	-0.003219	0.184702	0.143928	0.364005	0.01	-0.33	-0.14	-0.24	-0.08	0.09	-1.053	-0.783	-1.639
R13A5.1	R13A5.1	-0.000588	-0.148214	0.147643	0.160055	0.229184	-0.050185	0.273	0.52	0.055	0.444304	-0.206299	-0.245114	0.233859	-0.042077	0.358126	0.08	-0.53	-0.11	-0.22	-0.06	-0.09	-0.761	-1.083	-1.704
W08F4.3	W08F4.3	0.035888	0.094045	0.061398	-0.00199	0.02029	-0.052588	0.27	0.408	0.313	0.211984	0.056928	-0.020531	0.075835	0.077992	-0.002216	-0.15	-0.32	-0.07	-0.1	-0.04	-0.04	-0.683	-1.026	-1.355
K01D12.6	K01D12.6	-0.14105	0.104208	-0.222952	0.259119	0.002823	0.208328	0.331	0.165	-0.056	0.155865	0.029128	0.116883	-0.003167	-0.095232	0.394475	-0.04	-0.73	-0.03	0.02	0.05	0.17	-0.624	-0.969	-1.653
F09D1.1	F09D1.1	-0.025346	0.035885	-0.1357	0.248528	0.036581	0.064395	-0.119	0.27	0.144	-0.008361	-0.026143	0.044402	-0.029452	0.122982	0.085912	-0.14	-0.11	0.02	-0.15	0.07	-0.29	-0.911	-0.51	-1.297
F32H2.1	F32H2.1	-0.035196	-0.033099	-0.266232	0.070133	-0.207455	0.20257	-0.062	0.118	0.56	0.012677	0.040248	-0.009149	0.040933	-0.062119	0.23355	-0.09	-0.39	-0.1	0.01	0.03	-0.05	-0.938	-0.786	-1.446
K02F2.1	K02F2.1	0.138205	0.035755	-0.130102	-0.045301	-0.047469	-0.082868	0.148	0.239	0.335	0.09172	-0.052198	-0.048088	-0.002337	0.104084	0.084011	0.36	-0.08	-0.06	-0.18	-0.05	-0.16	-1.089	-0.969	-1.411
K10B2.5	K10B2.5	0.103345	0.19763	0.179749	0.107815	0.048164	0.261954	0.023	0.061	0.236	-0.196604	-0.120421	-0.239991	0.121471	-0.031341	0.31857	0.1	-0.37	-0.28	-0.34	-0.28	-0.41	-0.919	-1.003	-1.591
T25E12.5	T25E12.5	0.228221	0.305732	-0.078903	0.125465	-0.098911	-0.014571	0.184	0.312	0.38	-0.235305	0.098236	0.018122	0.079865	-0.066084	0.197519	0.02	-0.18	-0.13	-0.39	-0.38	-0.29	-0.913	-0.997	-1.45
T19B10.8	T19B10.8	0.080852	0.030544	-0.138309	0.16445	0.155729	0.368209	0.185	0.455	0.236	-0.23755	0.008137	-0.142258	0.001987	-0.0345	0.104397	-0.1	-0.43	-0.16	-0.27	-0.15	-0.34	-0.769	-1.041	-1.462
T07F8.3	T07F8.3	0.129328	0.207779	0.33602	0.22549	0.119685	-0.007133	0.143	0.259	0.501	0.05685	-0.08584	-0.311258	0.00956	-0.126178	0.057593	0.1	-0.6	-0.3	-0.35	0.12	-0.43	-1.133	-1.114	-1.407
F57B10.4	F57B10.4	-0.096987	0.000456	0.029085	0.005856	0.041698	0.147532	-0.274	0.501	-0.385	0.000377	0.203453	-0.083864	0.087029	-0.156861	0.231704	0.17	-0.17	-0.11	-0.18	-0.24	-0.29	-1.297	-1.158	-1.535
R04D3.3	R04D3.3	0.138775	0.029193	0.114741	0.244926	0.077368	-0.072917	-0.29	0.628	-0.204	0.423498	0.258816	0.070818	0.22668	0.222636	-0.107415	0.4	-0.41	0.06	-0.58	-0.07	-0.03	-1.648	-2.231	-2.3
D2013.9	D2013.9	0.031018	0.018649	0.147365	0.36493	0.148953	0.0625	-0.272	0.03	0.511	0.136565	-0.097164	0.039897	-0.081965	-0.166539	0.094398	0.09	0.06	-0.14	-0.14	-0.02	0.06	-0.375	-0.559	-1.108
D2030.6	D2030.6	0.029879	0.133241	0.071406	0.11275	0.188908	0.218963	-0.163	0.357	0.717	0.259356	0.188241	-0.003076	-0.174962	-0.271632	0.033951	0.42	-0.14	-0.04	-0.09	0.08	0.15	-1.358	-0.826	-1.556
T28F3.1	T28F3.1	0.17242	0.219258	0.226708	0.130531	0.299623	0.180576	0.179	0.213	0.466	0.380265	0.063661	0.070796	-0.18502	-0.191247	-0.116175	0.17	-0.04	0.04	-0.08	-0.19	-0.1	-0.708	-0.718	-1.431
T23D8.4	T23D8.4	0.094685	0.03774	0.083593	0.046842	-0.00849	-0.030548	-0.154	0.43	0.534	0.271296	-0.226221	-0.144957	-0.507736	-0.235742	-0.135243	-0.02	-0.27	-0.08	0.04	-0.03	0.08	-0.989	-0.989	-1.852
F52A8.6	F52A8.6	0.190875	0.279235	7.7e-05	0.164728	0.133766	0.080746	0.241	0.379	0.454	0.131624	-0.245086	-0.160945	-0.437453	0.169693	-0.211078	-0.11	-0.25	-0.15	-0.2	0.12	-0.01	-0.697	-0.617	-0.801
F36A2.1	F36A2.1	-0.162226	-0.097882	-0.012511	0.161232	0.190906	0.383072	-0.243	0.574	0.192	0.17791	-0.111716	0.036084	-0.383132	-0.063671	-0.05786	0.16	-0.58	0.02	-0.07	0.29	0.19	-0.921	-0.811	-1.431
Y106G6H.12	Y106G6H.12	0.202578	0.1802	0.23155	0.166169	0.123679	0.348634	0.01	0.482	0.107	-0.218495	-0.320061	-0.2746	-0.195199	0.210159	-0.096772	0.13	-0.26	0.01	-0.26	0.13	-0.12	-0.873	-0.66	-1.258
F56D2.6	F56D2.6	-0.103989	-0.048495	-0.167748	-0.071672	0.014591	-0.020632	0.194	-0.302	0.185	-0.185851	0.007637	-0.124918	0.024986	-0.177925	0.140074	0.07	-0.67	-0.28	-0.07	-0.19	0.06	-0.778	-1.006	-1.152
R11A5.2	R11A5.2	0.065003	0.148057	0.144652	-0.133985	-0.09775	-0.239276	0.08	-0.039	0.11	-0.159873	0.013262	0.097609	-0.138593	-0.067607	-0.164135	-0.01	-0.51	-0.34	0.01	-0.29	-0.16	-0.54	-0.381	-1.184
R05F9.1	R05F9.1	0.107107	0.141211	0.191482	0.180851	0.081786	-0.093675	0.13	0.128	-0.039	-0.022739	-0.04505	-0.158815	0.022843	-0.202436	0.309669	0.16	-0.62	-0.43	-0.34	-0.21	-0.12	-1.014	-0.431	-1.123
T08B2.5	T08B2.5	0.302548	0.36453	0.415066	0.279004	0.048324	-0.004605	0.219	0.233	0.333	-0.061566	-0.280514	0.170395	0.049738	-0.191089	0.114054	0.06	-0.64	-0.45	-0.2	-0.18	0	-0.778	-0.58	-0.905
C35D10.9	C35D10.9	-0.103641	0.068274	0.13523	0.14476	0.194713	0.122261	0.091	0.551	0.7	0.324644	0.029911	-0.004026	-0.057214	-0.037916	0.163703	-0.03	-0.42	-0.26	-0.17	0.06	0.09	-0.829	-0.234	-1.044
F18E2.3	F18E2.3	0.102164	0.017267	0.146429	-0.042402	0.059051	-0.127446	0.124	0.29	0.587	0.158048	-0.065167	0.118854	-0.169756	-0.159397	0.126426	0.19	-0.49	-0.08	0.02	0.03	0.12	-0.68	-0.36	-1.026
K08F9.2	K08F9.2	0.12696	-0.050741	0.058731	-0.150257	0.07685	-0.037505	-0.103	0.2	0.671	0.144675	0.082641	-0.026365	-0.091415	-0.248683	0.058914	-0.07	-0.17	-0.04	-0.19	-0.05	-0.07	-0.723	-0.313	-0.788
C52E12.3	C52E12.3	0.104525	0.125728	0.223924	0.225578	-0.121698	0.071256	0.636	0.53	1.141	0.068979	-0.161781	-0.089181	-0.151778	-0.009756	0.146015	-0.03	-0.31	-0.31	-0.15	-0.17	-0.04	-0.971	-0.542	-1.198
F19B6.1	F19B6.1	-0.010245	0.082272	0.086992	0.091644	0.028904	0.244244	0.718	0.276	0.777	0.181696	-0.146867	-0.110626	-0.226679	-0.080921	-0.041755	-0.04	-0.08	-0.26	-0.18	-0.02	-0.07	-1.108	-0.773	-1.322
F31C3.4	F31C3.4	0.127883	0.090664	0.046559	0.113769	0.110655	0.27063	0.557	0.506	0.881	0.218737	-0.001259	-0.112628	-0.483237	-0.202605	-0.190095	-0.08	-0.19	-0.07	-0.31	0.07	-0.07	-0.637	-0.563	-1
D2089.1	D2089.1	0.095442	0.078166	0.099722	0.236664	0.060185	-0.175238	0.569	0.302	0.511	0.185073	0.215159	-0.064277	0.026674	-0.24427	0.005068	-0.02	-0.49	-0.16	0.02	0.06	-0.34	-0.793	-0.546	-0.943
R01H2.6	R01H2.6	-0.237596	0.017771	-0.079978	0.031462	0.00333	0.022135	0.67	0.455	0.673	0.174078	0.206375	0.03157	-0.060062	-0.10899	0.048285	-0.04	-0.4	-0.25	-0.2	0.1	-0.03	-0.816	-0.49	-0.826
DY3.2	DY3.2	0.03083	0.170023	0.172172	0.135151	0.159054	-0.00191	0.465	0.398	0.528	0.184858	0.039772	-0.05611	-0.148527	-0.247495	-0.011396	-0.03	-0.26	-0.18	-0.03	-0.07	-0.06	-0.452	-0.123	-0.986
F57B9.5	F57B9.5	-0.036653	0.0312	0.014131	-0.051493	0.045953	-0.106413	0.382	0.296	0.613	0.308946	-0.095064	0.026172	-0.093846	-0.10341	-0.098188	0.1	-0.27	0.05	0.1	-0.03	-0.08	-0.591	-0.074	-0.773
C36B1.12	C36B1.12	0.035702	0.028792	0.041289	0.124667	0.169819	0.060677	0.347	0.617	1.662	-0.028647	0.027528	-0.077826	-0.048185	-0.050983	0.081645	0.12	-0.54	-0.31	-0.28	0.13	0.11	-0.941	-1.258	-1.474
F29D11.2	F29D11.2	-0.046303	0.010957	0.115402	-0.091657	-0.025411	0.184443	0.148	0.328	1.251	0.007339	-0.024607	0.050737	-0.071892	-0.084404	-0.035182	0.06	-0.38	-0.17	-0.2	0.06	0.12	-0.776	-0.496	-1.083
K02F2.3	K02F2.3	0.333573	-0.250006	0.162858	-0.005988	0.281247	0.177912	0.209	0.54	1.536	0.037949	0.075309	0.057308	-0.198033	-0.348967	-0.083981	-0.14	-0.14	-0.2	-0.18	-0.03	-0.16	-0.667	-0.498	-1.318
R11H6.2	R11H6.2	0.207312	0.044919	-0.123347	0.142711	0.029526	0.14119	0.354	0.152	1.556	-0.294814	-0.036271	0.067012	-0.121271	0.007366	-0.148089	0.1	-0.24	-0.26	-0.1	-0.01	-0.07	-0.963	-0.318	-1.038
F55A3.3	F55A3.3	-0.017319	-0.009412	0.411609	-0.0716	0.074034	-0.075085	0.439	0.332	0.971	0.003772	-0.009059	-0.281578	-0.023109	-0.285092	0.021091	0.17	-0.21	0	-0.08	0.15	0.14	-0.599	-0.66	-1.238
T21B10.7	T21B10.7	0.014632	-0.057267	0.088517	-0.081172	0.009502	-0.02351	0.373	0.268	0.835	0.166195	0.070686	0.016333	-0.091453	-0.106897	0.048382	0.24	-0.01	0.08	-0.04	0.04	0.04	-0.231	-0.288	-0.569
C33H5.12	C33H5.12	0.004652	-0.038625	0.086466	0.015655	-0.048574	-0.199195	0.276	0.376	0.276	-0.279362	-0.126075	-0.18564	-0.040096	-0.1668	0.177746	-0.23	-0.25	-0.23	-0.05	0.01	-0.27	-0.584	-0.295	-0.886
F26H9.6	F26H9.6	0.219785	0.055206	0.133937	0.087536	0.007427	-0.122683	0.229	0.262	0.47	-0.333047	-0.161184	-0.071323	-0.081734	0.174532	-0.036185	0.06	-0.13	-0.26	-0.13	0.07	-0.26	-0.413	-0.331	-0.986
F56A3.2	F56A3.2	-0.007176	0.142275	0.165572	0.017158	0.180552	-0.017919	0.497	0.391	0.768	0.080306	0.038615	0.118315	-0.058671	-0.269143	-0.06135	-0.16	-0.07	-0.17	-0.24	0.05	-0.92	-0.754	-0.747	-1.3
T06D4.1	T06D4.1	-0.009868	0.225648	0.646265	-0.236204	0.079798	-0.189913	0.24	0.512	0.939	-0.37112	0.063144	-0.074674	0.029646	0.035636	0.251167	-0.38	-0.27	-0.03	-0.49	-0.15	-0.37	-1.053	-0.952	-1.45
W02D9.1	W02D9.1	0.298009	0.168329	0.100186	-0.176462	-0.165877	-0.177751	0.587	0.033	1.192	-0.178625	-0.117726	-0.111546	-0.04234	-0.223948	0.250122	-0.07	-0.11	-0.1	-0.26	-0.16	-0.37	-0.791	-0.852	-1.146
T16G12.5	T16G12.5	-0.050692	-0.01542	0.036852	0.058248	-0.049488	-0.246024	0.157	0.411	0.905	-0.195893	0.068011	0.039693	-0.24378	-0.223821	-0.226961	-0.37	-0.47	-0.39	-0.26	0.04	-0.3	-0.531	-0.243	-0.886
T27A3.2	T27A3.2	-0.241763	0.184625	-0.353966	-0.038235	-0.090481	-0.49924	0.095	0.281	0.886	-0.348277	-0.054689	-0.230967	0.168897	-0.176525	0.251197	-0.27	-0.49	-0.54	-0.3	-0.41	-0.21	-0.402	-0.55	-1.283
ZK829.5	ZK829.5	-0.019968	0.23894	-0.23733	0.048907	-0.021454	-0.012744	0.054	-0.007	1.076	-0.520362	0.003532	-0.243206	0.021479	0.075968	-0.061632	-0.23	-0.55	-0.43	-0.6	-0.22	-0.02	-0.737	-0.816	-1.377
B0304.2	B0304.2	-0.384172	0.229675	-0.095971	-0.460924	0.195571	-0.345239	0.456	0.338	1.047	0.247909	0.57421	0.481626	0.175943	-0.124021	-0.015617	-0.29	-0.27	-0.16	-0.31	-0.38	-0.25	-0.599	-0.889	-0.974
Y106G6H.8	Y106G6H.8	-0.064173	0.057665	0.200197	0.063163	-0.008263	-0.007747	0.214	0.135	0.582	0.122657	0.261973	-0.046524	-0.112805	-0.099995	0.100209	-0.06	-0.03	-0.14	-0.08	-0.03	0.03	-0.175	-0.46	-0.47
F07A11.3	F07A11.3	-0.055308	0.057515	-0.071937	0.233905	0.180001	-0.1762	-0.199	0.134	1.392	0.397169	0.052081	0.031635	-0.207764	-0.544457	-0.14096	-0.15	-0.07	-0.21	-0.31	0	-0.04	-0.438	-0.855	-1.053
K07A1.9	K07A1.9	-0.038105	0.055266	-0.031058	-0.159052	-0.041993	-0.207577	-0.08	-0.007	1.247	0.031502	-0.135407	0.064726	-0.002397	-0.048461	-0.150262	-0.2	-0.13	-0.17	-0.21	-0.27	-0.07	-0.456	-0.561	-0.974
Y106G6A.1	Y106G6A.1	-0.183334	-0.139461	0.050098	-0.036665	-0.009395	-0.011658	0.131	0.13	0.711	0.384531	-0.161975	0.093052	-0.346243	-6.9e-05	-0.330984	-0.11	0	-0.1	-0.05	-0.12	-0.14	-0.533	-0.308	-0.692
R06C7.8	R06C7.8	0.074735	-0.087419	-0.032194	0.122312	-0.139014	-0.088998	0.55	0.635	0.934	0.344967	-0.005318	0.288246	-0.385692	-0.340062	-0.156413	-0.07	-0.19	-0.28	-0.15	-0.73	-0.23	-0.584	-0.411	-0.504
T04D3.5	T04D3.5	-0.056745	-0.132562	-0.117841	-0.205393	-0.30829	-0.357763	0.141	0.469	1.199	0.184578	0.122065	0.082355	-0.285677	-0.302203	-0.462953	-0.31	-0.41	-0.43	-0.57	-0.89	-0.25	-0.708	-0.834	-1.258
C27A2.3	C27A2.3	-0.049379	0.002852	-0.022867	0.099604	0.121562	0.000667	0.674	0.952	-0.041	-0.593377	-0.005052	-0.024051	0.253747	0.225126	0.587471	0.14	-0.21	-0.13	-0.15	-0.25	-0.16	-1.201	-0.715	-0.662
C27F2.7	C27F2.7	0.109683	0.092377	-0.061489	0.034737	0.096083	0.05095	1.147	1.07	0.13	-0.46498	-0.085357	-0.219749	0.108219	-0.012069	0.39703	0.16	-0.39	-0.15	-0.25	-0.17	-0.31	-0.701	-0.819	-0.189
C27H6.2	C27H6.2	0.179528	0.068422	0.220005	-0.055507	-0.108503	-0.075053	0.73	0.551	0.339	-0.135547	-0.05859	-0.060717	-0.118379	-0.059673	0.383478	0.08	-0.6	-0.24	0.01	-0.34	-0.27	-1.265	-0.417	-0.669
F23H11.1	F23H11.1	0.094745	0.037936	0.003446	0.064186	-0.011694	-0.002511	0.472	0.452	0.457	-0.236814	0.001721	0.046293	0.13568	0.112353	0.365866	-0.33	-0.24	-0.16	-0.12	-0.71	0.01	-1.494	-0.486	-0.5
R12E2.3	R12E2.3	0.170246	0.157651	0.05603	0.045886	0.00526	-0.013849	0.563	0.273	0.14	-0.368901	0.125789	0.081938	0.146237	0.03759	0.175176	0.05	-0.25	-0.09	-0.01	-0.04	0.11	-0.687	-0.147	-0.175
C06G3.2	C06G3.2	0.11621	-0.304064	-0.169583	-0.235402	-0.134801	-0.304167	0.23	0.458	0.241	-0.264771	-0.093471	-0.011414	0.03979	-0.13296	0.308703	0.25	-0.44	-0.13	-0.15	0.16	0.19	-1.362	-0.582	-0.167
F59G1.3	F59G1.3	0.056583	0.034276	-0.179468	-0.130976	-0.134884	-0.095675	0.163	0.249	0.209	-0.226509	0.081355	-0.10888	-0.12066	-0.229731	0.025381	-0.08	-0.57	-0.08	-0.27	-0.06	-0.12	-1.535	-0.508	-0.175
K08F4.2	K08F4.2	0.029652	0.099501	-0.052903	0.08141	0.002029	0.0342	0.156	0.217	0.261	0.175979	0.027909	-0.057783	-0.094056	-0.194458	0.199033	0.01	-0.52	-0.18	-0.02	0.11	-0.2	-1.351	-0.482	-0.427
C25A1.3	C25A1.3	0.073263	0.170438	0.188076	-0.145421	0.191093	-0.163337	0.145	0.403	0.189	-0.405568	0.159839	0.02125	0.008087	-0.0575	0.177419	-0.01	-0.19	-0.23	-0.12	-0.03	-0.02	-1.02	-0.55	-0.082
F13H10.4	F13H10.4	0.252597	0.156928	0.129797	0.001474	-0.169393	0.18886	0.207	0.214	0.22	-0.304041	-0.042403	-0.011343	-0.012536	0.188612	0.16744	-0.18	-0.43	-0.19	-0.32	0.08	-0.09	-1.423	-0.29	-0.317
Y38H6C.1	Y38H6C.1	-0.027449	0.283536	-0.118803	-0.077782	0.057741	0.181642	0.253	0.234	0.17	-0.397019	-0.020117	-0.050223	0.07805	0.036314	0.097614	-0.33	-0.03	-0.45	-0.36	0.04	-0.14	-1.502	-0.405	0.021
B0513.4	B0513.4	-0.292421	-0.062906	-0.217662	-0.195276	-0.041015	-0.165956	0.415	0.048	0.238	0.512549	0.423676	0.251211	0.520831	0.539403	0.312815	-0.61	-0.32	-0.46	-0.46	-0.16	-0.3	-1.34	-0.989	-1.044
C32B5.10	C32B5.10	-0.084033	-0.038841	0.015056	-0.465173	0.251811	0.374923	-0.142	0.335	0.816	0.661136	0.424331	0.247291	0.163951	0.296349	0.405883	-1.11	-0.59	-0.53	-0.58	-0.33	-0.14	-1.038	-1.003	-1.102
K09E9.3	K09E9.3	0.14055	-0.103056	-0.048068	-0.166947	-0.250921	-0.16254	0.052	0.19	0.512	0.117439	0.181498	0.385309	-0.040045	0.302515	-0.01038	-0.37	-0.48	-0.55	-0.38	-0.15	-0.03	-0.651	-0.694	-0.409
C29A12.3	C29A12.3	0.071739	-0.125393	0.010793	-0.203188	-0.044873	-0.237855	0.044	0.595	0.565	0.37845	0.338816	-0.274115	-0.071534	-0.235845	0.185898	-0.33	-0.48	-0.29	-0.3	-0.25	-0.21	-1.573	-0.902	-0.692
C50E3.13	C50E3.13	-0.014083	0.036948	0.066107	-0.362908	0.047047	-0.835973	0.068	0.385	0.654	0.30115	0.338348	0.310031	-0.167361	-0.427945	0.43811	-0.28	-0.5	-0.34	-0.72	-0.34	-0.25	-1.149	-1.014	-0.905
C24H12.5	C24H12.5	0.084235	0.000432	-0.041854	-0.294393	-0.157225	-0.27852	-0.026	0.079	0.533	-0.069258	0.115896	-0.008008	0.002022	-0.016435	0.196702	0.01	-0.36	-0.09	-0.12	-0.05	-0.26	-0.778	-0.593	-0.498
F44G4.4	F44G4.4	0.021646	0.114642	0.217653	-0.100572	-0.167089	-0.11776	-0.292	0.204	0.664	-0.035495	0.137637	0.152494	0.118315	0.237779	0.239598	-0.35	-0.52	-0.25	-0.16	-0.16	-0.21	-1.071	-0.694	-0.747
F38A5.1	F38A5.1	0.082468	-0.056747	0.208388	-0.055656	-0.192682	-0.075174	-0.103	0.654	0.285	-0.021882	0.161971	-0.006808	0.173385	0.045436	0.481531	0.12	-0.28	-0.16	-0.19	-0.13	-0.11	-0.552	-0.676	-0.776
F02E8.4	F02E8.4	0.206214	0.355992	0.135072	0.401155	0.393646	0.348109	-0.264	0.099	0.598	0.187987	0.007402	-0.163968	0.138164	0.017906	0.479168	-0.01	-0.43	-0.36	-0.66	-0.46	-0.13	-1.411	-1.044	-0.519
F10C2.4	F10C2.4	0.215445	0.022732	0.092655	0.34221	0.284655	0.186751	0.17	0.5	0.434	-0.255267	-0.082022	-0.056143	0.04588	-0.04384	0.332551	0.05	-0.18	-0.28	-0.3	-0.25	-0.16	-1.385	-0.725	-0.488
F45F2.10	F45F2.10	0.233903	0.029284	0.338599	0.271538	0.231619	0.297744	-0.071	0.038	0.441	-0.06863	-0.262673	-0.115372	-0.13061	0.032198	-0.083448	0.19	-0.5	-0.1	-0.11	-0.07	-0.13	-1.142	-0.567	-0.48
T23B5.1	T23B5.1	0.061913	0.210341	0.150871	0.13637	0.107217	0.154758	-0.103	0.29	0.718	0.024908	-0.117494	-0.145719	-0.233742	0.049531	0.171734	0.19	-0.1	-0.03	-0.27	-0.07	-0.07	-1.083	-0.326	-0.519
C28A5.2	C28A5.2	0.252735	0.104448	0.316923	0.275019	0.507393	0.303601	0.083	0.116	0.53	0.234482	-0.008021	-0.062404	-0.054188	-0.050513	0.497089	0.03	-0.39	0.06	-0.21	0.06	-0.18	-0.791	-0.531	-0.419
F25B5.2	F25B5.2	-0.007539	0.309786	0.100009	0.064819	0.300241	0.053258	0.29	0.047	0.638	0.429552	0.079874	-0.201242	-0.020774	-0.325519	0.324849	0.1	-0.41	0	-0.2	0.01	-0.28	-1	-0.735	-0.683
ZK1010.2	ZK1010.2	0.146891	0.274877	-0.131027	0.189237	0.14108	0.212067	0.172	0.157	0.474	0.226995	0.032879	0.014554	-0.031535	-0.163701	0.441169	0.29	-0.15	-0.05	-0.07	-0.26	0.21	-0.697	-0.788	-0.381
C10H11.10	C10H11.10	0.073892	0.194523	0.135752	-0.02127	0.056756	0.073754	-0.051	0.425	0.285	-0.08037	0.014146	-0.087519	0.00125	-0.354937	0.154805	0.01	-0.34	-0.17	-0.21	-0.07	0.01	-0.494	-0.813	-0.142
C25A11.2	C25A11.2	-0.195678	0.038236	-0.010922	-0.033574	0.023234	0.260225	0.163	0.179	0.703	0.175341	0.097778	-0.000374	-0.093866	-0.277873	0.161503	0.01	-0.57	-0.29	-0.32	-0.21	-0.21	-0.521	-0.834	-0.293
Y53C12A.1	Y53C12A.1	0.011641	-0.009653	0.046458	0.22463	0.276486	0.082273	0.061	0.411	0.632	-0.008751	0.152764	-0.072935	-0.043682	-0.285573	0.167223	0.1	-0.4	-0.3	-0.29	-0.13	-0.12	-0.644	-0.732	-0.234
W02B12.8	W02B12.8	-0.078825	-0.082756	-0.154362	0.188728	0.018397	0.289357	0.089	0.052	0.327	-0.054238	-0.047621	-0.162315	0.051718	-0.229177	0.277234	0.19	-0.16	-0.24	-0.36	-0.12	-0.19	-0.464	-0.591	-0.329
PAR2.4	PAR2.4	0.040848	-0.006902	0.064994	0.156818	-0.054955	0.141496	-0.138	-0.206	0.811	0.226286	-0.058578	-0.10826	0.003865	-0.216269	0.110298	0.19	-0.32	-0.07	-0.16	0.07	-0.13	-0.902	-0.646	-0.431
T09A5.10	T09A5.10	0.154202	0.00167	0.078435	0.16482	0.001197	0.022707	-0.364		0.437	0.211456	0.024197	-0.078774	0.000609	-0.180033	0.091423	-0.13	-0.17	-0.08	-0.25	-0.1	-0.2	-0.444	-0.824
C26D10.1	C26D10.1	0.080153	0.185417	-0.001094	0.036617	-0.044826	0.140491	0.152	-0.168	0.415	-0.084116	-0.10942	-0.068891	-0.057308	0.030541	0.130879	0.22	0.01	0.06	-0.19	-0.15	-0.18	-0.878	-0.396	-0.824
C55C3.5	C55C3.5	-0.037365	-0.029445	-0.04078	0.154628	0.028274	0.156276	0.2	0.111	0.22	0.004454	-0.133366	-0.179285	-0.164838	-0.141934	0.000697	0.1	0.08	0.03	-0.33	-0.2	0.02	-0.894	-0.37	-0.671
F10E9.3	F10E9.3	-0.045464	-0.055563	-0.179095	0.101529	-0.0802	0.247678	0.344	-0.109	0.286	0.229915	0.053772	0.020189	-0.41709	-0.006843	-0.180928	0.18	-0.22	-0.14	-0.32	-0.14	-0.02	-1.241	-0.897	-1.152
C03B8.4	C03B8.4	-0.092411	0.171302	0.146008	-0.057087	0.070235	-0.150753	0.037	-0.083	0.308	0.070496	-0.045474	-0.096659	-0.186366	-0.145576	-0.220065	0.1	-0.03	-0.2	-0.2	-0.56	-0.17	-1.006	-0.997	-0.839
C02F5.1	C02F5.1	0.007557	0.054402	-0.115234	-0.006521	0.1747	-0.053173	-0.109	0.004	0.655	0.137518	-0.091741	-0.074439	-0.155574	-0.223939	-0.094648	-0.01	-0.11	-0.18	-0.22	-0.19	-0.13	-1.117	-1.086	-0.704
F25G6.9	F25G6.9	-0.032378	0.000553	-0.22743	-0.033871	0.051816	-0.330105	-0.288	0.174	0.672	0.037347	-0.014071	-0.162226	-0.128173	-0.134304	-0.018876	-0.45	-0.12	-0.21	-0.23	-0.33	-0.25	-1.152	-0.881	-0.791
C08B6.7	C08B6.7	0.011019	-0.056092	0.119134	0.097569	0.105554	-0.051231	0.084	0.14	0.32	0.244524	-0.080838	-0.118818	-0.136583	-0.001663	-0.016421	0.23	-0.17	-0.08	-0.22	-0.07	-0.19	-1.017	-0.826	-0.715
ZK792.2	ZK792.2	-0.032954	0.211798	0.240863	0.047724	0.069218	0.207255	0.145	0.39	0.862	0.168659	-0.248247	-0.158714	-0.178788	0.243713	0.059671	-0.08	-0.19	-0.23	-0.05	-0.11	-0.06	-1.927	-1.535	-0.902
F20H11.1	F20H11.1	0.021776	0.10907	-0.060009	-0.073432	0.043427	-0.002286	0.156	0.275	0.245	0.487757	-0.024781	0.041581	-0.393463	-0.432514	-0.02586	-0.04	-0.08	-0.14	-0.17	-0.35	-0.34	-1.047	-0.701	-0.373
ZC302.1	ZC302.1	0.087606	0.090275	0.049298	-0.045082	0.047653	0.168389	-0.144	0.478	0.392	0.349645	-0.232508	-0.170522	-0.241528	-0.103531	0.04066	0.14	-0.06	-0.15	-0.33	-0.39	-0.3	-1.152	-0.829	-0.308
F44A2.1	F44A2.1	-0.053521	0.076131	0.006348	0.109187	0.167983	0.158263	0.162	0.333	0.379	0.389284	-0.11896	-0.03825	-0.132343	-0.420411	-0.023215	-0.06	-0.57	-0.31	-0.23	-0.45	-0.06	-1.419	-0.742	-0.448
Y11D7A.12	Y11D7A.12	-0.128689	0.052604	-0.17864	0.093822	0.066741	0.126322	-0.029	0.315	0.107	0.191566	0.009268	0.050603	-0.241832	-0.37333	-0.223716	0.11	-0.57	-0.29	-0.22	-1	-0.12	-1.621	-1.175	-0.808
F10D11.2	F10D11.2	0.043052	-0.03416	0.010838	0.150781	0.196412	0.22691	0.2	0.011	0.394	0.362604	0.291847	0.134395	-0.034872	0.171781	0.022976	-0.41	-0.33	-0.34	-0.36	-0.45	-0.33	-1.026	-0.881	-0.05
F14D7.2	F14D7.2	0.163553	-0.026836	-0.016966	0.200939	0.02706	-0.018903	0.339	0.104	0.154	0.487745	0.633967	0.221364	0.32114	-0.028241	0.183777	-0.23	-0.49	-0.32	-0.53	-0.35	-0.26	-1.796	-1.198	-0.687
C42D8.2	C42D8.2	0.248371	0.097205	0.026048	0.100036	-0.067116	-0.132917	0.249	0.203	0.098	-0.271501	0.179165	0.08558	0.468562	0.390477	0.347257	-0.22	-0.29	-0.32	-0.42	-0.87	-0.55	-1.142	-1.747	-1.056
W02F12.3	W02F12.3	0.07582	0.105565	-0.057883	0.3054	-0.090002	0.219197	0.508	0.247	0.227	-0.112834	-0.051435	-0.087867	0.230342	0.092205	0.27012	-0.03	-0.18	-0.31	-0.48	-0.66	-0.17	-1.117	-1.056	-0.535
F47H4.1	F47H4.1	0.217807	0.072709	-0.221922	-0.095946	0.188824	-0.149543	0.2	0.12	0.285	-0.132396	0.253347	-0.1556	0.023785	0.121712	0.067308	-0.49	-0.48	-0.28	-0.59	-0.18	-0.63	-1.245	-1.142	-0.878
R12B2.4	R12B2.4	0.099969	0.049998	-0.098018	0.01671	0.171944	0.12393	0.23	0.175	0.235	-0.124608	0.26288	-0.005303	0.049903	-0.028962	0.344437	-0.21	-0.09	-0.24	-0.32	-0.45	-0.54	-1.326	-1.056	-0.478
C16A3.1	C16A3.1	0.221896	0.008111	0.192843	0.009821	-0.013394	-0.008956	0.233	0.479	0.185	0.13313	0.077851	0.205225	0.03965	0.005426	-0.004143	0.11	-0.25	-0.32	-0.29	0.1	0.13	-0.971	-0.824	-0.615
C36B1.11	C36B1.11	0.223156	0.053896	0.152569	0.117058	0.221745	0.300865	0.264	0.418	0.504	-0.134798	0.135798	-0.014827	-0.050876	-0.016726	-0.03073	0.27	-0.43	-0.28	-0.23	-0.19	0.21	-1.34	-1.245	-0.943
C07A9.2	C07A9.2	0.048099	0.054872	0.138737	0.104854	0.076922	0.126742	0.415	0.382	-0.026	0.204239	0.078875	0.029322	0.051263	0.109885	0.217189	-0.13	-0.39	-0.05	-0.1	0.1	-0.07	-1.347	-1.014	-0.324
F08F3.6	F08F3.6	0.155635	0.09119	-0.193367	0.032886	-0.015063	0.114024	0.417	0.194	0.145	-0.211174	0.287332	0.112819	0.066311	-0.022037	0.133357	-0.13	-0.3	0.04	-0.61	-0.1	-0.12	-2	-1.304	-0.676
Y39A1A.12	Y39A1A.12	-0.015246	0.023681	0.15529	-0.015681	0.082527	-0.035835	0.595	0.08	0.203	-0.094227	-0.003264	-0.05083	-0.046885	-0.181855	0.242146	0.07	-0.22	-0.04	-0.25	-0.02	-0.03	-1.502	-1.065	-0.613
ZK858.3	ZK858.3	0.064563	0.211713	0.050218	0.021488	0.204974	0.173056	0.448	0.292	0.372	-0.074103	0.265929	0.049397	0.069919	0.074441	0.321	-0.1	-0.27	-0.18	-0.29	-0.05	0.08	-1.523	-1.336	-0.9
C24B5.2	C24B5.2	-0.054369	0.049085	0.226204	0.00136	0.101378	-0.111882	0.347	0.273	0.16	-0.025803	-0.056979	-0.038335	-0.082608	0.009815	0.008824	0.14	-0.32	0.02	-0.1	0.17	0.01	-1.188	-0.591	-0.626
T19H12.2	T19H12.2	0.019818	0.209258	0.029993	0.13375	0.121334	0.04807	0.329	0.25	0.227	0.11849	0.080383	0.227187	0.058477	0.029357	0.121439	0.09	-0.42	-0.07	-0.06	0	0.01	-1.099	-0.708	-0.571
T01C3.3	T01C3.3	0.156543	0.104683	-0.067574	0.272258	0.096471	0.217981	0.692	0.809	0.672	0.093378	0.255675	0.109786	0.167888	-0.04318	0.222235	-0.38	-0.13	-0.05	-0.34	0.24	0.07	-1.916	-1.198	-1.262
Y38A10A.6	Y38A10A.6	0.103252	0.105869	0.082403	0.220627	-0.062006	0.121673	0.234	0.259	0.39	0.249839	0.010507	0.025722	-0.124086	0.012668	0.108088	0.04	-0.24	-0.07	-0.18	0.24	0.16	-1.388	-0.708	-1.041
F12F6.5	F12F6.5	0.0419	-0.124453	0.021521	-0.143757	-0.045573	0.076481	-0.016	0.073	0.001	-0.205327	0.039533	-0.169469	0.096893	0.097725	0.152836	-0.31	-0.68	-0.36	-0.21	-0.34	-0.18	-1.423	-1.474	-0.662
M03D4.1	M03D4.1	0.006408	0.026541	0.037157	0.042957	0.020901	0.035721	-0.168	-0.02	0.263	-0.064493	0.037247	-0.065579	-0.019677	0.124884	0.20097	-0.03	-0.43	-0.2	-0.35	-0.04	-0.03	-1.071	-1.142	-0.411
F52D2.4	F52D2.4	-0.388662	-0.391964	-0.011485	-0.169855	0.288352	0.313808	0.057	0.174	0.242	-0.013817	-0.077369	-0.135765	-0.05092	-0.144016	0.240528	0.15	-0.47	-0.32	-0.58	-0.14	-0.08	-1.569	-1.276	-0.86
F55C5.4	F55C5.4	-0.212821	-0.010899	0.028497	0.228699	0.056749	0.306448	0.054	0.509	0.054	-0.204108	-0.10415	-0.182276	-0.154489	0.116392	0.141194	0.16	-0.28	-0.35	-0.43	-0.16	-0.07	-2.114	-1.272	-1.265
T24D1.3	T24D1.3	-0.14273	-0.071998	0.209439	0.089952	0.124136	0.154255	0.026	0.464	0.36	-0.284741	-0.007557	-0.171004	0.047385	-0.010749	0.217614	0.39	-0.26	-0.08	-0.47	-0.14	-0.12	-1.482	-1.548	-1.083
R09A1.1	R09A1.1	-0.078594	0.058629	-0.05545	0.011758	0.056981	0.14272	0.08	0.187	0.094	-0.308665	-0.107228	-0.208173	0.173007	-0.092628	0.129036	0.01	-0.52	-0.31	-0.38	-0.23	-0.17	-1.12	-0.868	-0.916
Y52D3.1	Y52D3.1	-0.100679	-0.222937	-0.057745	-0.157378	0.049899	-0.11271	0.233	0.321	0.064	0.104393	0.212941	0.041708	0.150621	-0.022904	-0.029713	0.23	-0.07	-0.08	-0.18	-0.17	-0.1	-0.941	-0.868	-0.525
D2096.4	D2096.4	0.281188	-0.001355	0.636204	-0.057973	-0.027127	0.112805	-0.003	0.387	0.22	-0.054555	0.056366	-0.122261	0.143842	0.027829	0.288823	-0.11	-0.22	-0.22	-0.26	0	-0.12	-1.111	-0.9	-0.561
F56D1.1	F56D1.1	0.041034	0.192006	0.325465	0.010917	0.118937	0.063147	-0.102	0.49	0.14	-0.017764	0.017865	-0.033549	-0.030488	0.152823	0.216427	-0.37	-0.45	-0.24	-0.13	-0.02	0.17	-1.062	-0.732	-0.498
K04F10.3	K04F10.3	0.108554	0.007951	0.202189	-0.013791	-0.108184	-0.116286	-0.05	0.634	0.006	-0.042997	0.082495	0.070821	0.053414	0.124062	0.347892	0.1	-0.34	-0.23	-0.17	0.11	0.27	-1.191	-0.847	-0.563
ZC262.3	ZC262.3	0.102893	-0.028182	0.401097	0.203041	0.014158	-0.063445	-0.163	0.506	0.29	0.329718	0.020333	-0.03239	-0.133115	-0.112891	-0.060434	0.18	-0.36	-0.14	-0.06	-0.02	0.09	-0.989	-0.718	-0.635
F14H3.3	F14H3.3	0.257528	-0.156425	0.604083	-0.032046	-0.145387	0.0495	0.325	0.344	-0.442	-0.072958	0.248158	0.277544	0.064313	0.171606	0.254009	-0.29	-0.76	-0.49	-0.95	0.05	-0.21	-1.255	-1.155	-0.584
R10E11.3	R10E11.3	0.187766	0.001371	0.239043	0.189412	0.025475	-0.037598	0.235	0.246	0.016	-0.047748	-0.015887	0.100807	0.121116	0.083731	0.202162	-0.18	-0.31	-0.27	-0.31	-0.01	0	-0.61	-0.932	-0.402
F49E8.1	F49E8.1	-0.026123	-0.111944	0.386482	0.07185	0.002915	-0.282116	0.229	0.387	0.323	0.024741	0.151329	-0.021254	0.075272	0.160275	0.02264	-0.18	-0.47	-0.47	-0.26	-0.29	-0.19	-0.911	-0.727	-0.644
Y102A5C.18	Y102A5C.18	-0.026081	0.025396	0.177935	0.008975	0.113836	-0.10925	0.295	0.166	0.076	-0.069594	-0.015455	0.126914	-0.151814	0.107709	0.071079	0.03	-0.22	-0.34	-0.48	-0.18	-0.14	-0.87	-0.685	-0.446
C55A6.2	C55A6.2	-0.304478	0.036455	0.236792	-0.164858	0.113918	0.288511	0.277	0.279	0.413	-0.016576	-0.21908	-0.095219	0.098232	-0.179076	0.104641	0.08	-0.17	-0.03	-0.35	-0.15	-0.07	-0.847	-0.544	-0.409
F01G4.4	F01G4.4	-0.147878	0.049843	-0.100835	-0.016201	-0.05892	0.214257	-0.022	-0.141	0.731	0.109505	0.080871	0.136713	0.325336	0.226967	0.71946	0.03	-0.47	-0.15	0.06	-0.11	-0.19	-1.062	-0.852	-0.633
F52H3.4	F52H3.4	-0.212493	-0.111099	0.085593	0.305878	0.091357	0.469811	0.189	0.178	0.903	0.028814	0.183795	-0.062404	0.32514	0.368828	0.529854	-0.21	-0.46	-0.3	-0.38	-0.21	-0.11	-1.065	-0.669	-0.248
F54C8.4	F54C8.4	0.046792	0.007942	0.091906	0.098668	0.042718	0.295171	-0.12	0.076	0.622	-0.067296	0.129903	-0.105531	0.046135	0.002828	0.189447	-0.44	-0.35	-0.25	-0.14	-0.1	0.01	-0.813	-0.725	-0.285
F55B12.3	F55B12.3	-0.107048	0.029703	-0.120478	0.168118	0.03099	0.181759	0.245	0.212	1.127	-0.036963	-0.054496	0.032244	-0.056328	0.182725	0.125399	0.09	-0.35	-0.1	-0.22	-0.08	-0.3	-1.201	-0.946	-0.324
F57B1.2	F57B1.2	-0.026885	0.055122	-0.028753	0.082406	0.114537	0.183518	0.165	0.324	0.765	0.365377	0.031341	0.057938	0.067546	0.146711	0.259705	-0.13	-0.26	-0.35	-0.19	-0.06	-0.23	-1.035	-0.69	-0.542
C05C8.6	C05C8.6	0.030032	-0.027036	-0.080096	0.291014	-0.079455	0.297733	0.181	0.212	1.011	-0.030765	0.161302	-0.054552	0.189583	-0.103211	0.25206	-0.19	-0.33	-0.17	-0.05	-0.07	0.14	-1.458	-0.766	-0.466
F18A1.3	F18A1.3	-0.104068	-0.046675	-0.179431	-0.060967	-0.122321	0.024366	0.45	0.333	0.852	-0.022474	-0.030769	0.006878	-0.02458	-0.164645	-0.004724	-0.4	-0.15	-0.23	-0.16	-0.06	0.18	-1.434	-0.508	-0.474
ZK546.2	ZK546.2	0.154451	0.054262	0.0713	-0.02468	0.103541	0.019787	0.485	0.37	0.727	-0.052179	0.01175	0.014359	0.137735	-0.19626	0.365153	-0.26	-0.06	-0.31	-0.18	0.03	0.04	-1.218	-0.531	-0.031
B0393.2	B0393.2	0.250208	0.165007	0.118299	-0.109849	0.185697	0.109458	0.3	0.16	0.693	-0.128601	0.256261	0.050009	-0.236771	-0.341322	-0.103568	-0.15	-0.21	-0.23	-0.25	-0.13	0.1	-1.238	-1.012	-0.398
F42H10.7	F42H10.7	0.074443	0.059889	0.05426	0.094704	0.084365	0.092756	0.11	0.29	0.76	-0.210347	-0.004883	0.026357	-0.138592	-0.241525	-0.173403	-0.3	-0.09	-0.18	-0.25	-0.17	-0.12	-1.586	-0.706	-0.116
F35H10.7	F35H10.7	0.214819	0.074927	0.166931	0.048451	0.135616	0.214094	0.246	0.397	0.648	-0.268517	-0.017248	0.018164	0.02808	-0.154374	-0.042921	0.05	-0.12	-0.2	-0.28	-0.05	0.05	-0.842	-0.776	-0.089
ZK632.1	ZK632.1	0.068239	0.08368	0.277741	0.021864	0.092066	0.143233	0.462	0.515	1.035	0.017982	-0.067251	-0.201275	-0.235545	-0.20416	0.079479	-0.07	-0.31	-0.22	-0.27	-0.03	-0.24	-1.099	-1.158	-0.366
F14H3.6	F14H3.6	0.267913	0.402257	0.114137	-0.040672	0.201734	-0.156637	0.652	0.504	1.147	0.072948	0.178838	0.059645	-0.038584	-0.223614	0.04089	0.2	-0.42	0.17	-0.29	0.38	0.4	-1.523	-1.404	-0.711
T21C9.13	T21C9.13	0.005445	0.072545	0.115842	-0.024756	0.105555	0.170096	0.664	0.734	1.134	0.193928	0.181362	-0.06855	-0.022998	0.122782	0.056059	0.24	-0.25	-0.02	-0.27	0.03	0.13	-2.191	-1.446	-0.411
M7.2	M7.2	0.044785	-0.016852	-0.02517	-0.021573	0.116269	-0.029957	0.519	0.826	1.607	-0.122604	0.07177	0.052126	-0.046478	0.111931	0.15864	-0.21	-0.63	0.06	-0.02	0.34	0.45	-1.276	-1.136	-0.468
T28D9.2	T28D9.2	0.106134	0.086098	0.02874	0.107312	-0.026273	0.074507	0.449	0.099	0.33	-0.156986	0.081437	0.046192	0.030697	0.155838	0.123775	0.12	-0.22	-0.11	0.01	0.28	0.19	-0.816	-0.513	-0.234
B0393.3	B0393.3	0.108606	0.023277	-0.038712	0.034897	-0.072967	0.246794	0.55	0.37	0.828	-0.602504	0.060064	-0.019789	0.100631	0.253142	0.353598	0.17	-0.3	-0.38	-0.4	0.02	-0.19	-0.997	-0.946	-0.048
K08B4.1	K08B4.1	0.147936	0.055143	0.245854	0.237888	0.11769	0.305285	0.584	0.498	0.615	-0.430733	-0.222812	-0.112965	0.117874	0.248772	0.308305	-0.06	-0.31	-0.2	-0.29	-0.11	-0.05	-1.168	-0.744	-0.199
R08C7.3	R08C7.3	-0.122591	-0.042856	-0.047376	0.040814	0.003173	0.148105	0.55	0.594	0.562	-0.250105	0.063697	-0.077784	0.159221	0.159055	0.422618	0.09	-0.27	-0.08	-0.17	-0.08	-0.36	-0.955	-0.667	-0.155
T05H4.14	T05H4.14	-0.029657	0.036631	-0.06005	0.184005	0.104895	0.222744	0.585	0.655	0.919	-0.412458	0.063549	-0.094237	0.250325	0.042421	0.351453	0.18	-0.3	-0.06	-0.23	-0.09	-0.16	-0.578	-0.732	0.143
C39E9.13	C39E9.13	0.0868	-0.079847	-0.121804	-0.007893	0.053665	0.070189	0.895	0.668	0.42	-0.364337	0.013088	0.010985	0.164003	0.086489	0.48586	-0.32	-0.51	-0.46	-0.3	-0.11	-0.16	-1.245	-1.208	-0.742
F32D1.10	F32D1.10	0.038544	0.033075	-0.001555	-0.007268	0.069278	-0.022826	0.664	0.253	0.57	-0.290691	0.014587	-0.013094	0.101279	0.057888	0.262817	0.1	-0.22	-0.38	-0.4	0	-0.2	-1.245	-1.155	-0.504
F38E1.7	F38E1.7	0.071652	0.09403	-0.191169	0.155704	-0.02464	0.252627	0.719	0.559	0.614	-0.336707	0.020292	0.001376	0.259221	0.306193	0.408211	0.24	-0.67	-0.21	-0.41	0.05	-0.07	-1.241	-1.136	-0.771
F42A8.3	F42A8.3	0.069976	-0.102145	-0.020501	0.161872	-0.005926	0.351901	0.518	0.259	0.454	-0.446289	-0.20737	-0.162215	0.052659	0.042857	0.273613	-0.36	-0.54	-0.31	-0.23	0.12	0.05	-1.047	-0.997	-0.725
C17E4.3	C17E4.3	0.081115	0.011204	-0.033945	0.07347	0.095309	0.068664	0.252	0.67	0.48	-0.308679	0.145532	-0.187407	0.03294	-0.007314	0.165839	-0.3	-0.45	-0.34	-0.33	-0.09	-0.18	-1.218	-1.4	-0.604
F58G1.1	F58G1.1	0.158671	0.143049	0.170384	0.121196	0.076516	0.204404	0.271	0.467	0.622	-0.26531	-0.134976	-0.232899	0.071329	0.072357	0.496393	-0.07	-0.55	-0.29	-0.31	0	-0.2	-1.056	-1.092	-0.58
F21D5.1	F21D5.1	0.049866	0.047434	0.145869	0.094316	-0.02617	0.339793	0.355	0.924	1.207	-0.004551	0.118802	-0.069264	0.095184	0.100211	0.253776	-0.55	-0.54	-0.24	-0.34	-0.01	-0.3	-1.228	-1.272	-0.927
F52E1.1	F52E1.1	0.119949	0.151909	0.143733	0.038745	0.107485	0.179707	0.458	0.782	1.079	-0.255691	0.083453	-0.019676	0.107376	0.165559	0.230509	-0.16	-0.21	-0.35	-0.6	-0.28	-0.3	-1.419	-1.657	-1.184
C26E6.5	C26E6.5	0.03056	0.102452	-0.185064	0.009726	0.173448	0.201456	0.483	0.468	0.596	-0.159906	-0.042097	-0.151173	0.077239	0.027401	0.06339	-0.07	-0.17	-0.31	-0.31	-0.02	0.02	-0.865	-0.798	-0.602
F44F4.2	F44F4.2	0.109066	0.147814	-0.035843	0.08655	0.042462	0.108425	0.418	0.792	0.528	-0.179114	-0.195381	-0.081075	-0.094792	-0.067359	0.097326	0.2	-0.24	-0.23	-0.4	-0.01	-0.04	-1.178	-1.149	-0.621
Y45F10A.2	Y45F10A.2	0.096421	0.122555	-0.164138	0.137292	0.012297	0.240731	0.365	0.787	0.763	-0.236005	-0.00975	-0.035944	0.180115	0.101137	0.354332	0.18	-0.33	-0.21	-0.28	-0.15	-0.25	-1.149	-1.175	-0.357
AH6.5	AH6.5	0.137815	0.139292	0.221217	0.110237	0.12609	0.229688	0.313	0.567	1.556	0.024014	0.157246	0.092037	0.236258	0.160382	0.420626	-0.15	-0.81	-0.33	-0.26	-0.23	-0.02	-0.839	-1.127	-0.606
F26B1.3	F26B1.3	0.008843	0.019763	-0.064916	0.01238	-0.011384	0.049616	0.599	0.437	0.841	0.017187	0.082428	0.131582	0.137711	-0.041605	0.289336	0.02	-0.6	-0.29	-0.32	-0.04	-0.18	-0.754	-0.966	-0.36
ZK1127.1	ZK1127.1	0.048108	-0.004045	0.150305	-0.002297	0.063753	-0.006338	0.602	0.682	0.991	-0.2176	0.171416	-0.015046	0.195072	-0.036112	0.378484	-0.02	-0.56	-0.32	-0.4	0.06	-0.07	-1.053	-1.347	-0.496
W01A11.2	W01A11.2	0.070196	0.144707	-0.25447	0.215987	-0.058686	-0.044052	0.387	0.579	0.797	0.008231	0.177617	0.287249	0.158816	0.132378	0.163951	0.13	-0.52	-0.28	-0.32	-0.05	0.2	-1.056	-1.171	-0.504
ZK418.4	ZK418.4	-0.043664	0.030427	-0.013621	0.154361	0.010247	0.067751	0.273	0.29	0.65	-0.066761	0.135399	0.318512	0.05987	-0.091342	0.13572	0.05	-0.28	-0.2	-0.2	0.03	0.07	-0.61	-0.751	-0.407
R06C7.1	R06C7.1	0.185052	0.07267	-0.023579	0.229101	-0.063557	-0.00542	0.709	0.318	0.705	-0.103963	-0.07952	0.076063	0.066197	0.109886	0.504921	0.22	-0.3	-0.09	-0.23	0.08	0.02	-0.694	-0.816	-0.402
C06A8.4	C06A8.4	0.007638	0.221135	0.255059	0.043596	-0.024999	-0.070191	0.253	0.44	0.465	0.07609	0.139863	0.026767	0.198913	0.047183	0.625289	-0.15	-0.07	-0.26	-0.31	-0.24	-0.27	-1.13	-0.751	-0.429
T05G5.7	T05G5.7	0.078879	0.038473	0.121428	0.010902	0.174824	0.010199	0.552	0.377	0.807	0.027491	0.239539	-0.167831	0.353013	0.19402	0.508059	-0.19	-0.58	-0.46	-0.5	-0.43	-0.29	-1.385	-1.218	-0.571
T23G11.2	T23G11.2	0.136399	0.008456	0.08721	0.030464	0.100869	0.087305	0.292	0.638	0.664	-0.176552	-0.018083	-0.21448	-0.014939	0.131974	0.341051	-0.4	-0.16	-0.27	-0.44	-0.43	-0.28	-0.806	-1.009	-0.29
F26D10.10	F26D10.10	-0.035093	-0.025082	0.033762	-0.087375	0.131022	0.058955	0.223	0.377	0.578	-0.159123	0.214568	0.174555	0.214441	0.322238	0.412179	0.24	-0.13	-0.15	-0.43	-0.18	-0.13	-1.053	-1.276	-0.388
W04D2.4	W04D2.4	-0.040735	0.017956	-0.130338	-0.030413	0.151326	0.196823	-0.006	0.299	0.617	-0.230892	0.009809	-0.089427	0.299052	0.20145	0.434514	0.23	-0.22	-0.26	-0.24	0.11	0.07	-1.446	-0.839	-0.404
Y49E10.14	Y49E10.14	0.040465	0.109762	0.058764	0.00539	0.098966	-0.023567	-0.02	0.635	0.756	-0.264958	0.000208	-0.007049	0.258772	0.362424	0.402774	0.27	-0.36	-0.1	-0.25	0.01	-0.13	-0.989	-0.86	-0.404
T01C3.9	T01C3.9	-0.134205	-0.006468	-0.086213	-0.095692	-0.09759	0.075807	0.296	0.49	0.567	-0.238411	0.03711	-0.118907	0.035478	0.120679	0.372355	0.13	-0.39	-0.08	-0.05	-0.32	-0.18	-1.171	-0.803	-0.651
ZK1055.1	ZK1055.1	-0.050053	0.123771	-0.183798	-0.040205	-0.012115	-0.293405	0.03	0.365	0.603	-0.372764	0.100331	0.061068	0.239896	0.157771	0.348393	0.12	-0.41	-0.17	-0.08	-0.14	-0.25	-1.198	-0.924	-0.569
F27C8.6	F27C8.6	0.053884	0.023332	0.209366	-0.202138	0.057349	-0.088636	1.002	0.869	0.851	0.079862	0.135898	0.155641	0.466964	0.499211	-0.158877	-0.24	-0.49	-0.32	-0.27	0.12	0.05	-1.056	-1.146	-0.488
W02F12.6	W02F12.6	-0.192113	0.141235	-0.117706	-0.08793	0.073341	0.119094	0.306	0.673	0.544	-0.10139	0.165918	-0.021722	0.142313	0.150256	0.149411	-0.43	-0.42	-0.41	-0.04	-0.23	-0.06	-0.55	-0.806	-0.142
F59G1.1	F59G1.1	-0.107315	-0.0046	-0.080398	0.006891	0.134069	0.034131	0.446	0.455	0.613	0.02339	-0.02049	-0.314917	0.094005	-0.074338	0.10555	-0.04	-0.25	-0.21	0	0	0.23	-0.386	-0.442	-0.199
W01A8.5	W01A8.5	0.109988	0.083657	-0.039983	0.233789	0.173565	0.314795	0.665	0.259	0.631	0.187137	0.031806	-0.148399	-0.077438	0.04067	0.086475	-0.09	-0.26	-0.34	-0.23	-0.03	0.03	-0.694	-0.664	-0.201
F49D11.1	F49D11.1	0.107883	0.032123	0.031028	0.013977	0.097535	-0.066665	0.517	-0.117	0.538	0.426246	0.027575	0.055392	0.243497	0.098758	0.53939	-0.08	-0.32	-0.06	-0.17	-0.14	0.07	-0.834	-0.829	-0.095
ZK858.7	ZK858.7	0.078797	-0.060067	0.160729	-0.049075	0.171042	0.03638	0.325	0.166	0.683	0.162807	0.085262	-0.141053	0.164901	0.261823	0.353513	-0.11	-0.17	-0.03	-0.09	0.02	0.17	-0.488	-0.613	-0.388
C23H3.4	C23H3.4	0.135327	0.10957	0.152144	0.059419	-0.022186	-0.152119	0.034	0.385	0.34	0.100112	-0.074627	-0.001425	-0.340935	-0.227954	0.030439	-0.35	0.12	0.04	-0.06	-0.26	-0.25	-1.231	0.172	-0.589
C30C11.2	C30C11.2	0.160048	0.044329	0.115136	0.135321	-0.066968	0.090216	0.394	0.306	0.486	0.340568	-0.147518	-0.137464	-0.125522	-0.231378	0.102321	-0.24	-0.05	-0.36	-0.27	-0.46	-0.34	-0.974	-0.189	-0.454
C50B8.2	C50B8.2	-0.05179	-0.000946	-0.064497	-0.194138	0.103262	-0.07725	0.701	-0.022	0.55	0.270241	-0.202421	0.000702	-0.35859	-0.249124	0.022938	-0.01	-0.14	0.13	0.01	-0.18	0.12	-1.434	-0.466	-0.749
C05D11.3	C05D11.3	0.066204	0.029956	0.261703	-0.041889	0.01553	-0.231079	0.666	0.21	0.742	0.137241	0.166954	0.06442	-0.345686	-0.223903	-0.215139	-0.71	-0.29	-0.18	-0.12	-0.04	0.02	-1.431	-0.335	-0.604
F32E10.6	F32E10.6	0.016394	-0.040274	0.199078	-0.222623	-0.143971	-0.476589	0.394	0.268	0.282	0.282413	-0.060432	0.155366	-0.213354	-0.114451	-0.035359	-0.29	-0.21	-0.34	-0.1	-0.12	-0.06	-1.315	-0.368	-0.759
K06B9.4	K06B9.4	-0.422203	0.008844	-0.148107	-0.18876	-0.237008	-0.349245	0.208	0.685	0.86	0.300789	-0.074541	-0.302533	-0.227721	-0.179494	-0.132405	0.16	-0.17	-0.42	-0.18	-0.27	0.12	-1.162	-0.315	-0.811
B0024.10	B0024.10	0.043706	-0.100781	0.117898	-0.015294	0.059076	-0.099909	-0.141	0.132	0.429	-0.047939	-0.022817	0.040415	0.147043	0.327211	0.405418	-0.33	-0.28	-0.17	-0.23	-0.29	0.12	-2.515	-0.96	-1.204
F28C6.2	F28C6.2	0.081159	0.306716	-0.062457	-0.002696	0.148786	0.0334	-0.006	0.368	0.366	-0.065647	-0.160774	-0.079818	0.323359	0.22674	0.404893	0.01	-0.35	-0.15	-0.36	-0.03	-0.02	-1.478	-0.761	-0.886
F32D1.6	F32D1.6	-0.02187	0.023561	-0.08415	-0.097788	0.208828	-0.131701	0.3	0.446	0.582	-0.111194	0.208028	0.092078	0.298535	0.232433	0.475052	-0.16	-0.35	-0.1	-0.34	-0.26	-0.24	-1.737	-0.878	-1.117
F58B3.5	F58B3.5	0.120641	-0.053895	-0.164306	0.105797	-0.091229	-0.129723	-0.069	0.223	0.471	-0.121269	-0.041707	0.200968	0.313837	0.034787	0.430508	-0.2	-0.68	-0.23	-0.14	-0.19	-0.32	-1.621	-0.417	-0.905
B0024.11	B0024.11	0.195165	0.080693	0.257254	0.28074	0.237762	0.02681	-0.088	0.139	0.103	0.068846	0.083176	0.230444	0.106063	0.200658	0.40558	-0.34	-0.36	-0.24	-0.06	-0.13	-0.23	-1.442	-0.476	-1.45
ZK632.5	ZK632.5	-0.122105	0.024492	0.127617	-0.026929	0.009651	-0.139042	0.108	0.143	0.238	0.249378	0.084883	0.088735	0.102215	0.202325	0.218327	-0.02	-0.18	-0.03	-0.14	0.08	-0.1	-1.519	-0.241	-1.077
F26G5.1	F26G5.1	-0.19032	0.033744	-0.243397	-0.17947	-0.154695	-0.21053	0.42	0.842	0.554	0.016498	0.24564	0.352735	0.253919	0.161552	0.438744	-0.49	-0.57	-0.4	-0.8	-0.27	-0.57	-1.446	-0.615	-1.092
C26B2.6	C26B2.6	-0.077825	-0.048371	-0.047129	0.178133	-0.197792	0.035466	0.152	0.3	-0.071	-0.045796	0.190949	0.005203	-0.039403	-0.141184	0.063721	-0.21	-0.2	-0.25	-0.27	-0.33	-0.19	-0.857	-0.255	-0.766
F10B5.7	F10B5.7	-0.03888	-0.035135	-0.08063	0.073556	-0.073951	-0.10007	0.03	0.54	0.308	-0.061265	-0.151386	0.190574	-0.153196	-0.030555	0.00679	-0.16	-0.09	-0.22	-0.29	-0.23	-0.12	-1	-0.262	-0.952
T05C12.6	T05C12.6	-0.151723	0.041417	-0.066387	-0.094351	-0.124388	-0.120848	0.122	0.537	0.393	0.074433	0.155195	0.0659	0.01617	-0.204288	0.004124	0.04	-0.09	-0.43	-0.49	-0.19	-0.2	-1.523	-0.517	-1.228
C50E3.12	C50E3.12	-0.220641	0.280668	-0.077011	-0.137171	-0.095501	0.210462	0.276	0.399	0.295	-0.143228	0.143042	0.032513	0.112392	-0.139789	0.259589	-0.32	-0.35	-0.33	-0.56	-0.07	-0.44	-2.012	-1.272	-1.63
Y32F6A.1	Y32F6A.1	-0.389852	-0.006689	-0.248169	0.098511	-0.053723	0.230151	0.251	0.782	0.185	-0.103296	-0.033065	-0.017423	-0.027709	0.015895	0.339717	-0.8	-0.31	-0.34	-0.27	-0.16	-0.17	-1.811	-1.044	-1.894
H02I12.8	H02I12.8	-0.333831	-0.058637	-0.172341	0.205056	-0.161144	0.044323	0.07	0.328	0.646	-0.051321	-0.02685	0.331009	0.023208	0.212689	0.143489	-0.32	-0.36	-0.17	-0.35	0.12	-0.19	-1.506	-0.87	-1.074
C14C11.6	C14C11.6	0.033212	-0.101378	0.180968	0.08468	0.234496	-0.111776	0.547	0.333	0.183	-0.089437	0.017789	-0.066669	0.039355	0.172561	0.527224	-0.45	-0.28	-0.23	-0.1	-0.03	0.06	-1.708	-0.994	-1.423
C50F7.4	C50F7.4	-0.112365	0.071148	0.069357	0.062543	0.075712	-0.307835	0.483	0.408	0.346	-0.037854	0.13367	0.099383	0.064993	-0.028366	0.43215	-0.52	-0.18	-0.24	-0.19	-0.03	0.07	-1.026	-0.432	-1.077
C49C3.6	C49C3.6	-0.094748	0.111645	0.455152	-0.048664	0.320517	-0.018015	0.333	0.501	0.363	-0.050127	0.309783	0.146634	0.336261	0.555794	0.662143	-0.87	-0.17	-0.16	-0.18	-0.35	-0.21	-1.68	-0.478	-0.921
ZK686.2	ZK686.2	-0.06384	0.130918	0.368886	0.058481	0.180642	-0.23305	0.288	0.172	0.289	-0.086127	-0.106582	-0.048919	0.1214	0.047149	0.404835	-0.55	-0.2	-0.44	-0.18	-0.21	-0.06	-1.201	-0.39	-0.683
F20H11.5	F20H11.5	-0.034001	0.05027	0.142135	-0.033198	0.03835	-0.054131	0.43	0.092	0.59	0.120255	0.171531	0.091995	0.194536	-0.029867	0.106759	-0.36	-0.07	-0.23	-0.15	-0.31	-0.19	-1.083	-0.98	-1.502
H13N06.6	H13N06.6	-0.009194	-0.054548	-0.118527	-0.002106	0.117529	-0.038011	0.132	0.261	1.19	0.417967	0.083107	-0.003732	0.32526	0.074495	0.215751	-0.36	0.32	-0.12	-0.17	-0.08	-0.04	-2.127	-0.849	-1.771
C04F5.8	C04F5.8	0.02078	0.125524	0.158096	-0.152214	-0.05065	0.000819	0.083	0.283	0.152	-0.041242	0.157527	0.138725	0.297098	0.226905	0.035986	-0.38	0.03	-0.17	-0.23	-0.11	-0.14	-0.739	-0.407	-0.943
T27F2.1	T27F2.1	0.180583	-0.059682	0.053216	-0.008412	-0.056986	-0.203735	0.149	0.214	0.322	-0.107888	0.172323	0.104495	0.06871	-0.006465	0.133424	-0.44	-0.07	-0.08	-0.06	-0.2	-0.21	-1.139	-0.462	-1.089
Y37D8A.19	Y37D8A.19	-0.121788	0.139969	-0.18124	-0.334678	0.059064	-0.074682	0.259	0.026	0.324	-0.028009	0.208544	0.137239	0.228052	0.009115	0.149018	-0.64	0.04	0.04	-0.29	0	-0.22	-1.494	-0.676	-1.283
ZK632.8	ZK632.8	0.090496	0.243473	0.077757	-0.078131	0.095952	-0.14488	0.336	0.366	0.285	-0.139866	0.236484	0.129369	0.036082	-0.085579	0.140715	-0.81	0.02	-0.14	-0.21	-0.21	-0.2	-1.308	-0.082	-1.105
C05C8.5	C05C8.5	0.052702	0.023731	-0.085179	0.13728	-0.030603	0.111994	0.095	0.181	0.255	-0.062239	0.014711	-0.146758	-0.006104	-0.089562	0.035266	-0.27	-0.14	-0.31	-0.29	0.16	0.22	-0.921	-0.288	-0.58
T27F2.3	T27F2.3	-0.054111	-0.101511	0.04587	0.052511	-0.106034	-0.152496	0.565	0.346	0.43	-0.213534	0.083982	-0.034259	0.098472	-0.023241	0.245343	-0.51	-0.23	-0.49	-0.18	0.27	0.12	-1.699	-0.219	-0.886
C10G8.4	C10G8.4	-0.010395	0.190695	0.120763	0.145884	0.108554	0.017125	0.523	0.905	0.879	0.482624	0.344775	0.435602	-0.025696	0.020014	0.05128	-0.85	0.58	-0.18	-0.36	-0.31	0.08	-2.127	-0.791	-1.165
C17G1.2	C17G1.2	0.068838	0.07788	-0.062805	0.06867	0.132548	0.1067	0.162	0.632	0.555	0.224869	0.024269	-0.037716	0.116764	-0.144609	0.037158	-0.98	-0.16	-0.14	-0.18	-0.22	0.01	-2.404	-0.608	-1.105
T23B12.1	T23B12.1	0.139031	0.044522	0.08001	0.249736	0.195336	0.024914	0.128	0.512	0.601	-0.007946	0.065372	0.040593	0.063531	-0.199085	0.131462	-0.91	-0.36	-0.35	-0.21	-0.18	0.14	-1.648	-0.448	-0.699
F48E3.4	F48E3.4	0.059758	-0.044122	0.239769	-0.042135	0.103529	0.273627	0.715	0.447	0.462	0.045623	0.048811	-0.096025	0.15513	0.047393	-0.047324	-1.1	-0.1	-0.5	-0.23	-0.34	-0.2	-1.916	-1.038	-1.178
VF36H2L.1	VF36H2L.1	0.009871	0.07249	0.010804	-0.1461	-0.057187	-0.142216	0.131	0.539	0.382	0.060016	-0.045761	0.159948	-0.251748	-0.288708	-0.096354	-0.58	-0.21	-0.36	-0.21	-0.21	-0.12	-1.37	-0.924	-0.527
Y62H9A.5	Y62H9A.5	-0.023384	-0.017321	-0.102465	-0.056792	-0.0437	-0.205112	0.069	0.38	0.425	0.006545	0.102078	0.113234	0.144411	-0.011478	0.070658	-1.49	-0.44	-0.5	-0.11	-0.26	-0.02	-2.411	-1.45	-1.071
F10C2.6	F10C2.6	-0.07986	0.053898	0.238002	-0.305508	0.116365	0.159636	0.349	0.339	0.492	0.090094	0.106624	0.140926	0.207058	-0.023654	0.199496	-0.18	-0.53	-0.26	-0.1	-0.2	0.22	-1.252	-0.525	-0.761
R05D3.8	R05D3.8	-0.158841	0.030089	-0.211224	-0.325521	-0.072867	-0.007264	0.364	0.161	0.249	-0.110984	0.237565	0.13025	0.179976	0.092984	0.057577	-0.29	-0.26	-0.32	-0.18	-0.06	0.13	-0.997	-0.234	-0.943
W01G7.4	W01G7.4	-0.014214	0.18652	0.171181	-0.282143	0.120519	-0.016188	0.239	0.435	0.256	-0.010533	0.346875	0.418085	0.073778	-0.057903	-0.090041	-0.55	-0.19	-0.13	-0.15	-0.03	0	-0.855	-0.317	-0.715
C18F10.7	C18F10.7	0.022752	0.146748	0.036141	0.006806	-0.155957	0.250538	0.132	0.395	0.283	-0.188845	0.141351	-0.162078	0.367678	0.218939	0.188639	0.1	-0.45	0.03	-0.18	-0.21	-0.17	-1	-0.355	-1.184
F08H9.1	F08H9.1	-0.070853	0.327682	-0.181272	0.249871	-0.371244	0.292724	0.534	0.377	0.557	-0.242076	0.212496	-0.031704	0.229212	0.115921	0.314352	0.23	-0.26	0.02	-0.13	0.1	-0.05	-0.938	-0.47	-1.026
F19F10.10	F19F10.10	0.082701	0.031317	0.454984	0.191798	-0.006021	0.168164	0.445	0.184	0.608	-0.041473	0.370724	0.181922	0.235391	0.105414	0.15227	0.21	-0.2	-0.12	-0.33	-0.05	-0.17	-0.839	-0.669	-1.105
C07G2.1	C07G2.1	0.044669	0.064446	0.046405	-0.003227	0.021047	-0.04797	0.089	0.374	0.879	-0.29382	0.116087	-0.061472	0.363862	0.367799	0.472572	0.32	-0.4	-0.17	-0.39	-0.26	-0.21	-1.047	-0.855	-1.613
F29G9.2	F29G9.2	-0.010885	0.069105	-0.003227	-0.128629	-0.001682	-0.170868	0.217	0.293	1.059	-0.028017	-0.19359	-0.109095	0.275266	0.08954	0.361397	0.3	-0.18	0	-0.2	0.15	-0.08	-1.228	-0.793	-1.304
F52F12.3	F52F12.3	0.071374	0.006783	0.071178	-0.119602	-0.071635	-0.161855	0.084	0.171	0.41	0.027957	0.096797	-0.037416	0.191801	0.070834	0.38723	0.04	-0.21	-0.28	-0.32	-0.37	-0.18	-0.989	-0.392	-1.029
C06A1.1	C06A1.1	-0.047199	0.018942	0.043488	-0.066478	0.09697	0.061929	0.23	0.238	0.383	-0.192169	-0.023601	-0.083159	-0.009646	-0.052546	0.306804	-0.13	-0.59	-0.31	-0.2	-0.09	-0.01	-1.044	-0.492	-0.969
C38D4.6	C38D4.6	0.08489	0.090124	0.190242	0.11128	0.185365	0.170532	0.388	0.171	0.675	-0.037413	-0.033197	-0.024217	0.021245	0.113703	0.168782	-0.16	-0.5	-0.4	-0.31	-0.02	-0.08	-1.218	-0.761	-0.764
R07G3.7	R07G3.7	0.271147	-0.036619	0.110616	0.194322	0.214273	0.224344	-0.025	0.333	0.47	-0.160084	0.014504	-0.125426	0.228584	0.065034	0.37828	0.21	-0.6	-0.42	-0.16	0.01	0.12	-1.272	-0.791	-1.238
C50B6.3	C50B6.3	0.074386	0.07593	0.113933	0.057259	0.049545	0.066757	0.341	0.551	0.777	-0.094184	0.078118	0.012841	-0.02457	-0.088252	0.054238	0.16	-0.22	0.08	-0.24	-0.04	0.01	-1.276	-0.913	-1.168
C50C3.8	C50C3.8	0.019545	0.050972	0.122156	-0.030244	0.096223	0.106448	0.016	0.46	0.621	0.054773	0.006981	-0.031889	-0.166346	-0.107979	-0.087214	0	-0.27	-0.18	-0.18	-0.3	-0.09	-1.4	-0.685	-0.997
R01H2.3	R01H2.3	-0.013281	0.08608	-0.057409	-0.130647	0.028998	0.242258	0.423	0.549	0.966	0.354273	0.132672	-0.084108	0.097119	-0.047131	0.032647	-0.09	-0.23	-0.34	-0.49	-0.38	-0.36	-1.781	-1.279	-1.657
C35D10.7	C35D10.7	0.112403	-0.081003	0.044764	0.18572	-0.038175	0.087905	0.112	0.362	0.873	-0.357479	0.053397	-0.263087	0.019678	-0.009434	0.140042	-0.14	-0.22	-0.29	-0.3	-0.11	-0.07	-1.139	-0.897	-1.396
F43C1.2	F43C1.2	0.093439	0.104297	0.023683	0.052112	-0.042317	0.203854	0.158	0.388	1.101	-0.095556	-0.099656	-0.160372	-0.080303	-0.112468	0.168529	-0.1	-0.52	-0.47	-0.35	-0.36	-0.16	-1.255	-0.966	-1.63
R10E4.4	R10E4.4	0.07031	0.016484	0.213223	0.0769	-0.102362	0.06716	-0.102	0.588	1.068	-0.149752	0.099244	0.047165	0.142262	0.230119	0.155164	-0.15	-0.46	-0.21	-0.27	-0.12	-0.34	-0.963	-0.986	-1.482
T06E6.2	T06E6.2	0.010627	-0.073674	-0.067841	0.031594	-0.02243	0.112453	0.714	0.73	0.727	-0.287632	0.0886	0.026089	0.216936	0.323133	0.297309	-0.11	-0.45	-0.36	-0.42	-0.09	-0.19	-1.442	-1.311	-1.938
T10B11.8	T10B11.8	0.07368	0.082341	0.117592	0.102316	0.203185	0.324902	0.421	0.514	0.846	-0.355469	0.074605	0.160627	-0.091499	0.105737	0.176026	-0.12	-0.51	-0.46	-0.23	-0.08	-0.01	-0.983	-0.927	-1.279
F08G5.1	F08G5.1	-0.152967	0.282144	0.007721	-0.06717	0.09879	0.122699	0.365	0.065	0.318	-0.517623	0.095407	0.041375	-0.031083	-0.28196	0.218494	-0.33	-0.39	-0.23	-0.15	-0.15	0.08	-0.905	-0.713	-0.839
R07E4.5	R07E4.5	0.207654	0.156245	0.128289	-0.056627	-0.276633	0.259524	-0.041	0.181	0.73	-0.600068	-0.042784	-0.138975	0.139242	-0.104211	0.177836	0.12	-0.56	-0.45	-0.36	-0.15	-0.21	-1.262	-0.701	-1.355
R07H5.1	R07H5.1	0.140751	0.092714	0.294225	0.100346	-0.030314	0.172046	0.33	0.07	0.163	-0.440622	-0.018314	-0.275534	0.004886	-0.177958	0.264531	-0.14	-0.3	-0.13	-0.14	-0.24	-0.1	-1.127	-0.366	-1.071
ZK856.1	ZK856.1	0.259044	0.063927	0.071548	0.162858	0.019207	0.264075	-0.001	0.138	0.3	-0.423718	-0.129841	-0.063585	-0.022755	-0.162347	0.01066	-0.31	-0.3	-0.34	-0.27	-0.04	-0.18	-1.373	-0.368	-0.957
C33F10.2	C33F10.2	-0.020836	-0.027405	-0.05775	0.01803	0.35362	0.352523	0.324	0.401	0.447	-0.291985	0.062225	-0.131101	-0.000481	0.562245	0.344328	-0.12	-0.2	-0.29	-0.49	-0.36	-0.15	-1.454	-0.175	-1.245
C33F10.4	C33F10.4	0.002165	0.119831	-0.089899	0.164915	0.110968	0.401203	0.455	0.725	0.163	0.1051	-0.045731	0.148306	0.002341	-0.068996	0.232222	-0.47	-0.22	-0.35	-0.35	-0.6	-0.1	-1.053	-0.238	-1.149
Y38A8.3	Y38A8.3	-0.000518	0.048899	-0.018067	0.229149	0.180841	0.300311	0.429	0.728	0.312	-0.143347	0.044012	0.036854	-0.11775	0.115307	0.138092	-0.05	-0.35	-0.33	-0.26	-0.29	-0.18	-0.886	-0.46	-1.068
T08G11.4	T08G11.4	0.159023	0.006854	-0.016165	0.032833	0.047433	0.141425	0.29	0.569	0.188	0.041394	-0.085066	-0.033793	0.115763	0.193942	0.235444	-0.25	-0.28	-0.45	-0.23	-0.03	0.03	-0.786	-0.331	-0.886
K03H4.2	K03H4.2	0.089308	-0.024665	-0.021111	0.126834	0.282618	0.552895	0.2	0.23	0.244	-0.133079	-0.117832	-0.158181	0.240736	-0.308309	0.620292	-0.08	-0.94	-0.45	-0.34	-0.63	-0.14	-1.127	-0.527	-0.974
F17A9.6	F17A9.6	-0.052645	-0.034531	0.032485	0.231931	0.183135	0.583129	0.28	0.469	0.377	0.200008	0.153803	0.003225	-0.117034	-0.183019	-0.007999	-0.37	-0.62	-0.61	-0.85	-0.02	-0.14	-1.388	-0.708	-1.068
T09A5.8	T09A5.8	0.036389	-0.055359	-0.123039	0.147845	0.087386	0.472764	0.119	0.441	0.208	-0.061244	0.167776	0.047484	0.179388	-0.003056	0.244547	-0.08	-0.31	-0.24	-0.21	-0.07	-0.27	-0.949	-0.725	-0.886
T10C6.8	T10C6.8	-0.063002	-0.035424	-0.19265	0.627153	0.177816	0.687073	0.333	0.417	0.544	-0.168347	-0.249874	-0.179631	-0.146942	0.065018	0.270945	-0.28	-0.63	-0.54	-0.46	-0.2	-0.32	-1.231	-1.026	-1.446
T10C6.7	T10C6.7	0.417383	0.117977	0.017559	0.269127	0.30802	0.801727	0.116	0.315	0.7	-0.368848	-0.049932	-0.27121	0.313579	0.014896	0.753365	-0.74	-0.79	-0.65	-0.72	-0.3	-0.75	-1.977	-0.966	-1.45
F26A1.1	F26A1.1	0.276771	0.370696	0.449141	0.109474	0.213278	-0.138715	0.506	0.634	0.837	0.614645	-0.072109	0.092559	-0.224218	-0.083496	0.074491	-0.73	-0.26	-0.23	-0.22	-0.4	-0.12	-1.336	-0.458	-1.074
F54C9.6	F54C9.6	0.22785	0.243756	0.287732	0.029012	-0.160525	-0.1852	0.361	0.309	0.648	0.22521	-0.076943	0.228869	-0.150987	-0.009658	-0.098107	-0.54	-0.2	-0.25	-0.36	-0.14	-0.23	-1.178	-0.648	-0.994
T09A5.9	T09A5.9	-0.005692	0.018325	0.212274	-0.0975	0.04681	-0.22462	0.106	0.468	0.41	0.411774	-0.038153	0.095402	-0.26691	-0.085771	-0.049181	-0.35	-0.29	-0.26	-0.19	-0.21	-0.28	-1.02	-0.525	-1.074
F59E12.4	F59E12.4	0.144803	-0.124016	0.161913	0.042182	-0.239262	0.162197	0.41	0.766	0.872	0.460152	-0.09339	0.137991	-0.266913	-0.189729	-0.205147	-0.46	-0.21	-0.14	-0.17	-0.08	-0.12	-1.318	-0.671	-1.181
K07F5.13	K07F5.13	0.107971	-0.012482	0.18751	0.122248	0.115936	0.015279	0.116	0.544	1.142	0.533097	0.105469	-0.005176	-0.166132	-0.071026	-0.05663	-0.28	-0.28	-0.52	-0.15	-0.09	-0.1	-0.776	-0.533	-0.894
C27A2.1	C27A2.1	-0.084351	0.069604	-0.103594	0.209783	0.132167	0.173654	0.083	0.777	0.19	0.268389	-0.061929	-0.205923	-0.455281	-0.327514	-0.34632	-0.06	-0.23	-0.16	0	-0.27	0	-1.506	-0.482	-1.283
F11A10.5	F11A10.5	-0.094494	-0.036287	0.062675	-0.038179	0.364022	0.09082	-0.069	0.518	0.487	0.114249	-0.15305	-0.279153	-0.305158	-0.55042	-0.363209	-0.06	-0.28	-0.02	-0.18	0.03	0.08	-1.573	-1.221	-1.377
C33H5.7	C33H5.7	0.294925	-0.01245	0.071415	0.155087	0.107762	0.012299	0.349	0.368	0.31	-0.016472	-0.187315	-0.205204	-0.256592	-0.343166	-0.00447	-0.11	-0.27	-0.1	-0.09	-0.36	-0.01	-0.938	-0.687	-1.014
F28D1.10	F28D1.10	0.041855	0.058746	0.093961	-0.05774	0.05853	-0.016962	0.307	0.218	0.512	-0.04308	-0.248773	-0.240516	-0.275692	-0.206969	-0.063551	-0.09	-0.24	-0.08	-0.17	-0.26	0	-1.026	-0.692	-0.749
F45G2.3	F45G2.3	0.231972	0.011906	0.040668	0.002327	0.216164	0.153867	0.195	0.748	0.166	0.502251	-0.021274	-0.142421	-0.186963	-0.238773	0.205213	-0.28	-0.09	-0.15	-0.24	-0.11	-0.08	-1.158	-0.3	-1.117
K06H7.6	K06H7.6	0.056276	0.026405	-0.024847	-0.014648	0.142724	-0.006016	0.184	0.619	0.392	0.19247	-0.049026	-0.058214	-0.09332	-0.320973	0.282211	-0.24	-0.17	-0.29	-0.35	0.03	-0.09	-1.315	-0.355	-1.12
R05D11.4	R05D11.4	0.01358	-0.003623	0.22119	0.143532	0.133433	0.121855	0.122	0.314	0.189	0.369895	-0.161567	-0.003771	-0.196757	-0.1919	-0.089678	-0.46	-0.28	-0.32	-0.18	0.04	0.13	-1.171	-0.613	-1.258
F59E12.5	F59E12.5	0.065802	-0.093166	0.083248	0.115165	0.140964	0.041757	0.398	0.464	0.352	0.186344	-0.013166	0.012898	-0.023567	-0.120791	0.028031	-0.04	-0.28	-0.12	-0.14	0.05	0.07	-1.092	-0.669	-1.228
T28A8.4	T28A8.4	0.011764	0.040756	0.199948	-0.015279	0.052333	-0.034861	0.537	0.717	0.373	0.171134	-0.003885	0.027003	-0.185394	-0.124021	0.017997	-0.22	-0.17	-0.33	-0.15	0.04	-0.08	-1.49	-0.595	-1.165
T02C12.2	T02C12.2	0.020712	-0.154956	-0.189594	-0.104613	0.135511	-0.064149	0.566	0.629	0.276	0.224914	-0.089809	0.309736	-0.056645	-0.191766	0.175257	-0.46	-0.23	-0.08	-0.18	0.02	-0.05	-1.168	-0.819	-1.373
T05H10.5	T05H10.5	0.04115	0.085692	0.079421	-0.004039	0.099307	0.001699	0.401	0.323	0.07	0.063897	-0.028898	0.057224	-0.058478	0.153567	-0.031951	-0.04	-0.18	-0.05	-0.2	-0.21	-0.17	-1.092	-0.567	-1.318
K08E4.6	K08E4.6	0.142262	0.043786	0.224715	0.30904	0.153115	-0.197938	0.377	0.361	0.31	0.1248	0.078532	-0.113653	-0.302352	-0.465358	-0.109095	0.21	-0.05	-0.01	-0.1	-0.2	-0.04	-1.347	-0.407	-1.139
T26A5.6	T26A5.6	0.389728	-0.08823	-0.084205	0.294939	0.13319	-0.111559	0.073	0.498	0.259	0.187519	0.092706	-0.011258	-0.14565	-0.053575	-0.028447	-0.04	-0.36	-0.16	-0.22	0.03	0.12	-1.083	-0.608	-1.068
T27E9.3	T27E9.3	0.261306	-0.087743	-0.009368	0.348032	0.096107	0.045114	0.277	0.469	0.064	0.103477	0.166589	0.086727	-0.011374	-0.248276	-0.139574	-0.04	-0.4	-0.28	-0.02	-0.28	-0.13	-1.315	-0.523	-1.038
F30A10.5	F30A10.5	0.114233	0.170853	0.002189	0.118808	0.035768	0.061937	0.331	0.345	0.289	-0.064649	-0.05577	0.046423	-0.214259	-0.149963	-0.075627	-0.19	0.09	0.08	-0.12	0.05	0.14	-0.801	-0.154	-0.776
F55C5.8	F55C5.8	0.053315	0.097222	0.161648	0.196033	-0.041137	0.273264	0.166	0.509	0.215	-0.001065	-0.055546	0.006634	-0.199954	0.115552	-0.094955	-0.02	-0.02	-0.07	-0.2	-0.14	-0.16	-0.932	-0.224	-0.68
F52E1.10	F52E1.10	0.114494	0.171272	-0.05418	0.177215	0.393371	0.202173	0.413	0.519	0.595	0.246061	-0.081192	-0.207407	0.059013	0.033577	0.241289	-0.16	-0.08	-0.13	-0.01	-0.25	-0.01	-1.083	-0.402	-0.905
K01C8.3	K01C8.3	-0.021218	0.157602	0.161279	0.048157	0.185074	0.309985	0.307	1.064	0.715	0.071844	0.004412	0.087421	0.042642	0.530375	0.144322	-0.3	-0.17	-0.13	-0.14	-0.19	-0.25	-1.667	-0.902	-1.204
F07A5.1	F07A5.1	-0.037882	0.231541	0.231795	0.116963	0.08619	-0.088185	0.297	0.601	0.823	-0.057811	-0.018073	-0.050645	-0.042061	0.163258	0.103033	-0.29	-0.19	-0.23	-0.13	0.05	-0.13	-1.228	-0.582	-0.783
ZC155.4	ZC155.4	0.0723	0.203861	0.242739	0.047717	0.236158	-0.039261	0.583	0.46	0.779	0.03692	0.04868	-0.143729	-0.087061	0.048226	0.151303	-0.51	-0.13	-0.2	-0.13	-0.07	0.09	-1.878	-0.655	-1.162
T01E8.4	T01E8.4	0.135761	0.023223	-0.105637	0.064193	0.150664	-0.061684	0.213	0.629	0.445	-0.245684	-0.013572	-0.077213	-0.115312	0.113819	0.179213	-0.26	-0.2	-0.21	-0.25	-0.01	0.02	-1.639	-0.55	-1.279
T07F10.3	T07F10.3	0.17257	0.228989	0.019028	0.140377	0.096735	-0.259866	0.671	0.545	0.857	-0.14832	-0.018015	-0.175598	-0.176184	-0.201671	0.222718	-0.3	-0.17	-0.37	-0.17	-0.13	0.14	-1.178	-0.474	-0.946
T20D3.8	T20D3.8	0.004457	0.200973	0.028851	-0.077408	0.049917	0.165149	0.43	0.485	0.817	-0.073008	-0.259816	-0.244973	-0.474756	-0.078586	-0.271701	-0.57	-0.12	-0.27	-0.2	-0.2	0.02	-1.431	-0.628	-0.737
F28F8.6	F28F8.6	0.04197	0.096264	0.209652	0.076675	0.144553	0.182355	0.569	0.069	0.054	-0.039361	-0.277124	-0.059917	-0.172892	-0.054205	0.090566	-0.23	-0.02	-0.12	-0.25	-0.28	-0.3	-0.761	-0.678	-1.053
C10F3.1	C10F3.1	0.167652	0.374974	0.381338	0.286477	0.196726	-0.196692	0.594	0.37	0.352	-0.015838	-0.135865	-0.146278	0.000533	-0.161261	0.081695	-0.11	-0.12	-0.23	-0.35	-0.22	-0.11	-0.963	-0.969	-1.041
F33D11.9	F33D11.9	0.030876	-0.07273	0.297444	0.11546	0.117896	0.094357	0.669	0.247	0.447	-0.127644	-0.102819	-0.212802	-0.016338	-0.114869	0.179478	0.03	-0.22	-0.22	-0.27	-0.12	0	-1.34	-1.221	-1.423
T20G5.11	T20G5.11	0.076107	0.174607	0.260634	0.068243	-0.260687	-0.279411	0.566	0.398	0.459	0.04245	-0.013578	0.068123	0.071216	-0.066375	0.167166	0.09	-0.25	-0.17	-0.13	-0.39	0.15	-0.974	-1.12	-1.276
T05F1.2	T05F1.2	0.060937	0.143272	0.057819	0.09004	-0.030021	-0.044004	0.867	0.689	0.288	-0.159838	-0.035145	0.088244	-0.029203	-0.186172	0.405392	0.07	0.01	-0.09	-0.31	-0.11	-0.38	-1.211	-1.582	-1.894
ZC308.4	ZC308.4	0.15322	0.039338	0.275246	0.035236	0.057985	-0.041342	1.094	0.81	0.355	-0.053909	0.145599	0.020959	-0.17185	-0.123635	-0.030668	-0.21	-0.31	-0.41	-0.69	-0.15	-0.26	-0.966	-1.648	-1.816
F25H9.6	F25H9.6	-0.065462	-0.142756	-0.160852	-0.06872	-0.121263	0.027031	0.684	0.568	0.335	0.074646	-0.011761	-0.03096	-0.15412	-0.006266	0.181676	-0.36	-0.21	-0.29	-0.36	-0.05	-0.1	-1.035	-0.69	-0.821
T22D1.10	T22D1.10	0.004482	0.049113	-0.057303	-0.012588	0.073528	-0.072548	0.53	0.35	0.324	0.227165	-0.009859	-0.10678	-0.075951	-0.077143	0.133681	-0.28	-0.04	-0.39	-0.33	-0.12	-0.14	-0.633	-0.429	-0.468
T21B10.5	T21B10.5	0.078489	0.003988	0.12284	0.085173	0.170198	0.191665	0.876	0.401	0.299	0.347193	0.013699	0.010909	-0.160617	-0.222619	-0.057675	0.04	-0.2	-0.25	-0.18	-0.03	0.09	-0.905	-0.73	-0.908
K10B2.3	K10B2.3	0.047612	0.080766	0.032812	0.136791	0.132436	0.197839	1.087	0.382	0.713	0.17598	0.180689	0.039516	-0.005574	0.183116	0.221443	-0.39	-0.47	-0.34	-0.36	-0.01	-0.02	-0.957	-0.86	-0.997
ZC404.8	ZC404.8	0.051258	0.111371	0.068492	0.085277	0.050147	0.356318	1.283	0.287	0.312	-0.107648	-0.002204	-0.075987	0.093613	0.215654	0.261286	-0.1	-0.48	-0.31	-0.43	-0.17	-0.26	-1.092	-0.905	-1.102
Y43E12A.1	Y43E12A.1	0.037796	0.068974	0.088307	0.122509	-0.106287	0.075006	0.818	0.68	0.382	0.213731	-0.029493	0.192142	-0.11005	-0.032844	0.108767	-0.14	-0.43	-0.31	-0.32	-0.09	0.06	-0.73	-0.657	-0.974
Y45F10C.3	Y45F10C.3	0.14955	0.170924	0.127727	0.113155	-0.152442	0.168267	0.692	0.664	0.648	0.143365	-0.174516	-0.051076	-0.026441	0.112801	0.11428	-0.36	-0.41	-0.3	-0.26	-0.25	0.09	-0.886	-1.071	-0.983
B0546.2	B0546.2	0.218272	-0.070357	0.058554	0.050404	0.096046	0.23607	0.148	-0.047	0.34	-0.086993	-0.068789	0.026244	-0.057685	-0.245628	-0.096757	-0.3	-0.02	-0.27	-0.47	-0.05	-0.54	-0.604	-0.216	-0.878
M117.2	M117.2	-0.011987	-0.024543	-0.023813	-0.017522	0.002021	-0.007416	0.183	0.297	0.048	-0.097957	0.040209	0.002946	0.029349	0.123169	0.091957	-0.33	-0.2	-0.03	-0.05	-0.2	-0.22	-0.639	-0.059	-0.916
T15B7.2	T15B7.2	-0.053574	0.042648	-0.231868	-0.045631	0.188888	0.039878	0.222	0.1	0.295	-0.168591	-0.022471	-0.096947	0.015784	0.031061	0.165704	-0.12	-0.19	-0.1	0.01	0.01	-0.07	-0.711	-0.028	-0.868
C31E10.5	C31E10.5	0.190502	0.222344	0.102113	0.272929	0.017868	-0.003202	-0.017	0.332	0.01	-0.265208	-0.052467	-0.173201	-0.253111	-0.112877	0.108309	-0.95	-0.59	-0.42	-0.55	-0.38	-0.49	-1.49	-0.525	-1.531
Y49E10.3	Y49E10.3	0.116826	0.130116	-0.086917	0.032662	0.107457	0.031915	0.08	0.197	0.171	-0.027979	-0.159187	-0.15043	-0.112003	-0.306647	0.034625	-0.25	-0.17	-0.13	-0.4	-0.12	-0.12	-0.697	-0.125	-0.821
ZK632.7	ZK632.7	-0.072914	-0.016927	0.040718	-0.129895	0.207396	0.221109	0.016	0.197	0.089	-0.02822	-0.089478	-0.295754	0.045463	-0.159101	-0.027849	-0.07	-0.44	-0.47	-0.06	-0.1	-0.23	-0.919	-0.26	-1.146
ZK742.1	ZK742.1	0.071728	0.219815	-0.026622	0.032923	0.115574	0.150592	0.183	-0.016	0.47	0.05078	0.0262	-0.200016	-0.160289	-0.075958	-0.237148	-0.23	-0.55	-0.48	-0.16	-0.33	-0.28	-1.304	-0.219	-1.214
T27A3.6	T27A3.6	-0.021691	-0.271803	-0.040233	0.369057	0.284916	0.467251	-0.308	0.076	0.424	-0.489225	-0.176	-0.317454	0.050304	0.190028	0.17749	-0.78	-0.01	-0.15	-0.15	-0.19	-0.35	-1.326	-0.413	-1.293
B0238.11	B0238.11	0.013618	-0.162359	0.149428	0.078747	-0.111364	-0.107519	0.432	0.811	0.245	0.11825	0.090881	0.20197	0.181991	0.105884	0.18059	-0.65	-0.29	-0.33	-0.02	-0.01	0.21	-0.816	-0.165	-0.9
K07A12.3	K07A12.3	0.134443	0.094023	0.102628	0.106792	-0.04414	0.066708	0.128	0.766	0.552	-0.029297	0.118825	0.165721	-0.130815	0.204668	-0.0578	-0.76	0.1	-0.09	0.01	-0.17	-0.07	-0.776	-0.053	-1.044
C44B7.1	C44B7.1	0.347051	0.098907	0.195641	0.285521	0.100185	0.229705	0.354	0.671	0.63	-0.117914	-0.048972	0.070573	0.011269	0.037787	0.225744	-0.63	-0.05	-0.28	-0.23	-0.27	0.09	-0.506	-0.478	-1
E02H1.5	E02H1.5	0.039483	0.21633	-0.174257	0.068097	0.240169	0.42971	0.859	0.775	0.514	0.073554	0.095894	0.104511	0.069324	-0.0967	0.358038	-1.11	-0.15	-0.36	-0.31	-0.15	-0.12	-0.676	-0.425	-1.565
F49E8.4	F49E8.4	0.289265	0.083843	0.054405	0.394669	0.165617	0.148106	0.751	0.548	0.38	-0.065381	0.036783	-0.07653	0.072335	-0.03214	0.325716	-0.47	-0.05	-0.22	-0.1	-0.17	-0.23	-0.73	-0.281	-0.737
C48B4.9	C48B4.9	0.189528	0.184381	0.068524	0.045392	0.192809	0.002417	0.365	0.756	0.13	-0.042139	0.073954	0.01468	-0.128228	-0.071707	0.24291	-0.65	-0.51	-0.42	-0.12	-0.17	0.1	-0.637	-0.5	-0.969
F39H11.1	F39H11.1	-0.111585	0.192726	0.106762	-0.045325	0.237174	-0.148913	0.402	0.607	-0.032	0.115621	0.157263	0.062971	0.013206	-0.120352	0.261528	-0.74	-0.24	-0.27	-0.01	-0.69	0.27	-1.009	-0.667	-1.599
ZK1248.11	ZK1248.11	0.238384	0.022425	0.301914	0.115898	0.323803	-0.132547	0.543	0.766	0.31	0.049402	0.279987	0.162442	-0.089324	0.102347	0.3951	-0.87	-0.2	-0.1	-0.06	-0.49	-0.16	-1.276	-0.969	-1.265
F21F3.4	F21F3.4	0.241901	0.279487	-0.14395	0.211887	0.40508	0.302593	0.345	0.549	0.106	0.404934	0.1284	0.393839	-0.213581	0.008437	0.158928	-0.63	-0.11	-0.18	-0.1	-0.11	0.02	-0.847	-0.398	-1.228
T09B4.10	T09B4.10	-0.017258	-0.066257	0.066275	0.041473	0.433425	0.219002	0.532	0.384	0.568	0.278639	0.101692	0.028503	-0.113003	-0.147866	0.022674	-0.55	-0.05	-0.15	-0.23	0.14	-0.02	-0.571	-0.655	-1.188
Y102A5C.1	Y102A5C.1	-0.123659	0.106636	-0.055039	-0.306454	0.762892	-0.043952	0.261	0.281	0.19	0.307616	0.104114	0.200286	-0.192854	-0.139626	0.025224	-0.98	-0.38	-0.42	-0.5	0.06	-0.27	-1.362	-0.952	-1.569
F59B8.2	F59B8.2	0.014204	0.024141	-0.00514	-0.122153	0.061946	0.037255	-0.056	0.18	0.322	0.356071	-0.046664	-0.04709	-0.070116	-0.178919	0.013568	-0.28	-0.23	-0.41	-0.42	-0.06	-0.18	-0.563	-0.245	-0.989
ZK856.11	ZK856.11	0.014402	0.218246	0.02022	-0.065379	0.056319	-0.16802	0.388	0.34	0.11	0.279112	0.122444	0.187928	-0.025464	-0.327826	0.172228	-0.44	-0.57	-0.51	-0.27	-0.2	-0.09	-0.637	-0.405	-1.286
ZC53.7	ZC53.7	0.276519	0.088289	-0.38551	-0.271227	0.073634	-0.307598	0.223	0.469	0.45	0.203054	0.292825	-0.094293	-0.069292	-0.254489	-0.041053	-0.18	-0.09	0.01	-0.49	-0.02	-0.12	-0.924	-0.769	-1.569
C14A4.4	C14A4.4	0.191909	0.136263	0.145275	0.299617	0.124622	0.688042	0.073	0.276	0.065	0.008019	-0.124351	0.082816	0.143386	-0.005428	-0.061321	0.05	-0.19	-0.09	-0.08	-0.24	-0.02	-0.886	-0.383	-0.983
T10B11.6	T10B11.6	0.109649	0.015751	0.071231	0.220224	0.180392	0.260002	-0.001	-0.006	0.316	-0.081465	0.005761	0.030718	0.031152	-0.113233	0.174513	-0.05	-0.11	0.06	0.05	-0.16	-0.13	-0.546	-0.165	-0.657
D2092.2	D2092.2	0.023668	0.142106	-0.056544	0.133855	0.056033	0.368798	0.157	0.103	0.091	0.036937	0.165525	0.081583	-0.068274	0.1392	0.161408	0	-0.3	-0.17	-0.28	-0.73	-0.11	-0.708	-0.544	-0.905
T21E3.1	T21E3.1	-0.004679	0.086982	-0.084093	0.036453	0.019648	0.221524	0.04	0.42	0.684	0.004397	0.093866	-0.055105	0.080352	-0.082641	0.259019	0.25	-0.37	-0.06	-0.18	-0.96	0.17	-1.201	-0.725	-1.336
ZK1128.4	ZK1128.4	0.082974	-0.014711	-0.141833	0.061066	-0.014658	0.37504	0.222	0.218	0.188	0.108006	0.090117	0.076205	-0.058042	-0.047985	0.056661	0.02	-0.1	-0.03	0.06	-0.46	0.2	-0.761	-0.095	-0.837
K03B4.1	K03B4.1	0.203756	-0.0035	-0.379112	0.282533	-0.077391	0.240547	0.312	0.469	0.346	0.087736	-0.046828	-0.023707	0.193105	-0.088243	0.299027	-0.02	0.2	-0.07	-0.18	-0.42	-0.42	-0.966	-0.317	-0.966
F23F12.6	F23F12.6	0.054671	0.020709	0.166045	0.171347	-0.00744	0.19135	0.312	0.083	0.318	0.325137	0.031967	-0.100769	0.172532	-0.052853	0.366638	0.13	-0.31	-0.15	-0.05	-0.18	-0.19	-1.158	-0.26	-0.727
Y37D8A.18	Y37D8A.18	0.029247	0.077936	0.019569	0.118456	-0.018085	0.165023	0.332	0.106	0.23	0.040866	0.212325	0.19693	0.103799	-0.199293	0.321263	0.17	-0.12	-0.17	0	-0.04	-0.05	-0.69	-0.175	-0.761
C23H3.5	C23H3.5	0.272482	0.14847	0.200377	0.085041	0.204173	0.312174	0.145	0.331	0.273	-0.041132	0.19479	0.111915	0.16772	0.222094	0.42775	-0.5	-0.13	-0.27	-0.18	-0.23	-0.02	-0.881	-0.317	-1.017
C55B6.1	C55B6.1	0.367352	0.260184	0.260501	0.3148	0.32886	0.519447	0.382	0.683	0.184	-0.220071	0.243594	0.012903	0.419983	0.273842	0.79094	-0.49	-0.58	-0.53	-0.56	-0.08	-0.03	-1.255	-0.34	-1.155
F21D5.6	F21D5.6	-0.001049	-0.073847	-0.035289	0.075813	0.133772	0.216643	0.087	0.253	0.003	-0.127741	0.100138	0.086156	0.267678	0.28752	0.431632	-0.36	-0.27	-0.13	-0.06	-0.13	0.01	-0.617	-0.123	-0.943
W02D3.8	W02D3.8	0.336593	0.098646	0.072634	0.006299	0.020288	0.498372	0.044	0.49	-0.035	-0.358083	-0.064431	0.176651	0.231912	0.30804	0.787567	-0.5	0.02	-0.27	-0.34	-0.55	-0.26	-0.66	-0.513	-1.37
R08D7.4	R08D7.4	-0.161965	-0.035068	0.03334	-0.058862	-0.030723	0.265681	0.023	0.296	-0.085	-0.166647	0.054104	0.12857	0.255946	0.114619	0.316921	-0.46	-0.16	-0.37	-0.22	0.12	0.03	-0.599	-0.347	-0.651
H35B03.2	H35B03.2	0.000512	-0.10155	0.005886	0.289985	0.090268	0.285676	0.249	0.126	-0.267	-0.079101	-0.08646	0.025279	0.006405	0.317998	0.539291	-0.68	-0.36	-0.39	-0.22	-0.04	-0.05	-1.083	-0.091	-0.842
T24G10.2	T24G10.2	-0.090588	0.019546	0.060948	0.174705	0.125021	0.416044	-0.106	0.139	-0.191	-0.254857	-0.025389	-0.130944	0.219077	0.384966	0.412407	-0.7	-0.63	-0.34	-0.25	-0.27	-0.27	-0.911	-0.476	-0.484
F35G12.12	F35G12.12	0.010056	0.024513	0.256502	0.540116	0.182408	0.227694	0.178	0.315	-0.138	-0.471302	-0.093649	-0.080815	0.15108	0.130147	0.329173	-0.35	-0.27	-0.18	-0.22	-0.24	-0.25	-1.13	-0.308	-1.014
K01C8.9	K01C8.9	0.108378	0.017235	0.06234	0.091171	0.009542	0.002946	0.157	0.598	-0.243	-0.311985	-0.093537	-0.042585	0.135681	-0.043018	0.300067	-0.38	0.13	-0.16	-0.21	-0.25	-0.39	-0.955	-0.236	-0.865
R05H5.5	R05H5.5	-0.01779	0.380199	-0.075553	0.122252	0.198081	0.07575	0.398	0.811	-0.122	-0.274271	0.13809	-0.097523	0.703228	0.395292	0.557206	-0.58	0.06	-0.15	-0.16	-0.2	-0.26	-1.133	-0.066	-0.723
R05G6.4	R05G6.4	0.461863	-0.254829	0.345203	0.031942	0.424636	0.002948	0.486	0.462	-0.186	0.10496	0.310091	0.39293	0.240051	0.27657	0.318444	-0.43	-0.18	-0.3	-0.28	-0.13	-0.21	-1.283	0.066	-1.133
C50B6.2	C50B6.2	0.148387	0.20064	0.060892	0.189768	-0.047753	0.261996	-0.079	0.65	1.004	-0.475342	-0.014069	0.065531	0.353015	0.484299	0.42664	-0.57	-0.28	-0.31	-0.5	-0.34	-0.55	-0.886	-0.971	-1.12
C09G5.2	C09G5.2	0.008387	0.129903	-0.354439	0.233214	-0.093345	0.128269	0.364	0.374	0.534	-0.173896	0.160997	-0.005408	0.23361	0.196447	0.590118	-0.51	-0.26	-0.36	-0.27	-0.3	-0.22	-0.798	-0.394	-0.9
F22A3.6	F22A3.6	0.016102	0.046133	-0.070395	0.032915	-0.053462	-0.018557	0.458	0.569	1.036	-0.43783	0.10686	0.113073	0.384988	0.315284	0.260683	-0.55	0.02	-0.11	-0.01	-0.5	-0.46	-1.396	-0.676	-1.228
R11H6.5	R11H6.5	0.067202	-0.03671	-0.083499	0.087352	0.070158	0.326716	0.617	0.614	0.749	-0.183103	-0.000924	-0.003288	0.185524	0.4338	0.383709	-0.47	-0.31	-0.31	-0.17	-0.41	-0.24	-1.208	-0.464	-1.056
T13B5.8	T13B5.8	-0.127008	-0.115606	0.166139	-0.110935	-0.047986	0.187393	-0.063	0.095	0.333	-0.162131	0.215002	0.082969	0.102923	-0.059172	0.263313	-0.68	-0.17	-0.1	-0.19	-0.8	-0.36	-0.842	-0.326	-1.068
Y37E11B.3	Y37E11B.3	0.160994	-0.126721	-0.106293	0.458833	0.402069	0.281514	0.123	0.381	0.445	-0.230921	0.146774	0.095462	0.252829	0.159723	0.44887	-0.55	-0.33	-0.55	-0.48	-0.88	-0.39	-0.989	-0.191	-1.12
F49E12.2	F49E12.2	-0.376032	-0.305418	-0.505146	-0.059556	-0.205122	0.181976	0.379	0.194	0.19	-0.998989	-0.116391	-0.286742	-0.004119	0.088628	0.816003	-0.98	-0.9	-0.97	-0.12	-0.41	-0.26	-1.621	-1.329	-1.077
K07B1.3	K07B1.3	-0.368235	-0.389586	-0.475044	0.033694	0.097411	0.326548	0.367	0.296	0.3	-0.656283	-0.423981	-0.384141	0.034258	0.330227	0.143056	-0.69	-0.48	-0.54	-0.55	-0.48	-0.52	-1.272	-0.556	-1.044
M88.2	M88.2	-0.051023	-0.075476	-0.139879	-0.049141	-0.03279	-0.020468	0.44	0.307	0.276	-0.262316	0.028126	0.038324	-0.000815	0.333207	0.033776	-0.29	-0.1	-0.47	-0.15	-0.32	-0.11	-0.742	-0.116	-0.4
Y43C5A.5	Y43C5A.5	-0.373217	-0.166664	0.103341	-0.37774	0.180741	0.114584	0.519	0.636	0.465	-0.379501	-0.090024	-0.047551	0.105114	0.43521	0.373199	-0.81	-0.45	-0.6	-0.38	-0.42	-0.29	-1.241	-0.45	-0.569
C17E7.9	C17E7.9	0.169791	0.297994	0.447624	0.082632	0.270448	-0.500175	0.236	0.219	0.383	0.81327	0.296629	0.091718	0.112028	0.285057	-0.119318	-0.61	-0.52	-0.46	-0.85	0.1	-0.42	-1.149	-1.694	-1.276
F53F8.3	F53F8.3	-0.061944	0.318923	1.14181	-0.145285	0.245493	-0.249966	0.198	0.517	0.267	0.394325	0.365511	-0.070945	-0.022949	-0.16585	-0.045364	-0.66	-0.14	-0.26	-0.62	0.09	0.06	-1.446	-1.527	-1.531
R07E5.3	R07E5.3	0.337641	0.316537	0.4635	-0.043893	-0.181864	-0.078046	0.057	0.255	0.591	-0.107695	-0.169138	-0.270449	-0.092751	0.36555	0.001554	-0.6	-0.21	-0.25	-0.39	0	-0.28	-1.304	-0.704	-0.749
Y6G8.3	Y6G8.3	0.562408	0.390806	0.68871	-0.067328	0.239287	0.091709	0.258	0.119	0.395	-0.071048	0.191949	-0.110435	0.001812	-0.135042	-0.115021	-0.24	-0.45	-0.34	-0.82	-0.29	-0.56	-1.423	-0.98	-1.315
Y41E3.9	Y41E3.9	0.059586	-0.028538	0.333632	-0.175214	-0.071216	-0.176988	-0.114	-0.023	0.041	-0.221072	-0.20605	-0.235835	-0.051388	0.094394	-0.115338	-0.17	-0.18	-0.08	-0.31	-0.11	-0.22	-0.498	-0.492	-0.476
K02B9.1	K02B9.1	0.372897	0.37382	0.279457	0.18181	0.134529	0.257222	0.118	-0.094	-0.206	-0.004895	0.120948	0.013707	0.025732	0.161953	0.182834	0.2	-0.33	-0.09	-0.53	-0.06	-0.35	-0.889	-1.017	-1.423
K08E4.2	K08E4.2	0.0948	0.350919	0.220094	-0.013241	0.269155	0.255579	0.183	-0.022	-0.122	-0.106971	0.336941	-0.182378	0.215657	0.186499	0.157077	-0.02	0.01	-0.08	-0.44	-0.09	-0.17	-0.527	-0.96	-1.074
Y26E6A.1	Y26E6A.1	-0.030413	0.171303	0.374428	0.010243	0.109801	-0.015103	0.242	-0.091	0.03	-0.063986	0.063321	-0.207211	0.114944	0.059024	0.360248	-0.29	-0.4	-0.32	-0.68	-0.02	-0.36	-0.308	-0.621	-0.837
C25A8.4	C25A8.4	0.046952	0.042453	0.056518	0.084894	0.043066	0.043608	0.184	0.769	0.336	-0.172468	0.136142	0.029333	-0.008605	0.004105	-0.203688	-0.12	0.08	-0.04	-0.13	0.18	0.1	-0.474	-0.711	-0.474
B0273.2	B0273.2	0.034676	-0.100502	0.029094	0.195155	0.272347	0.281854	0.135	0.895	0.222	-0.030188	-0.033301	-0.449041	0.075137	0.191209	0.20231	0.38	-0.44	0.07	-0.15	0.05	-0.07	-0.905	-1.102	-0.73
F35C11.5	F35C11.5	0.100347	0.097081	-0.050929	0.135366	0.071719	0.13358	0.297	0.773	0.628	-0.432598	-0.304333	-0.15089	0.210729	0.140938	0.370059	0.33	-0.29	-0.14	-0.11	0.22	-0.02	-0.855	-1.086	-0.725
F59E12.11	F59E12.11	0.005787	0.002346	0.053599	0.008219	0.375075	0.050196	0.385	0.63	0.564	-0.156394	-0.283902	-0.22459	0.082879	0.060323	0.093334	0.23	-0.1	-0.12	-0.14	0.24	0.14	-0.544	-0.834	-0.338
F18A11.1	F18A11.1	0.150043	0.069102	0.308046	0.146067	0.083103	0.188744	0.295	0.541	0.524	-0.097605	-0.196868	-0.353824	0.011499	-0.08323	0.137158	0	-0.79	-0.01	-0.16	0.29	0.24	-0.761	-1.523	-0.796
ZK328.4	ZK328.4	-0.194444	-0.105988	0.240291	-0.090795	0.122165	0.146793	0.166	0.838	-0.013	-0.124108	0.039704	-0.027486	0.037763	0.016868	0.379916	0.15	-0.16	-0.29	-0.31	0.12	0.27	-0.771	-0.839	-0.327
C47D12.2	C47D12.2	-0.007571	0.010397	-0.205359	-0.163406	0.004611	-0.148596	0.219	0.524	0.449	-0.264198	0.000986	-0.001101	0.208289	-0.023309	0.100813	0.27	-0.07	-0.17	-0.17	0.1	0.21	-0.375	-0.839	-1.009
W03C9.2	W03C9.2	0.14883	-0.044143	-0.333978	-0.014704	0.030592	-0.115021	0.261	0.51	0.717	-0.052453	-0.20321	-0.283157	-0.261353	0.052083	-0.066306	0.37	-0.04	0.01	-0.18	0.23	0.15	-0.637	-0.488	-1.062
T17E9.2	T17E9.2	-0.05985	0.01557	-0.053175	-0.006188	0.117914	0.25115	0.197	0.519	0.622	-0.328179	-0.144438	-0.198406	-0.060735	-0.303756	0.131463	0.36	-0.36	-0.1	0.07	0.08	0.16	-0.61	-0.5	-0.488
T24D1.4	T24D1.4	0.060319	0.160244	0.083262	-0.079394	0.012325	0.076503	0.07	0.558	0.9	0.016488	-0.04289	-0.065715	-0.173674	0.012015	0.103374	0.35	-0.24	-0.5	-0.24	0.2	0.29	-0.667	-0.427	-0.61
F46F2.3	F46F2.3	0.169725	0.139108	0.069951	0.15743	-0.009596	-0.291231	-0.025	0.753	0.408	-0.666007	-0.395876	-0.342377	0.226415	0.298293	-0.01402	0.66	-0.56	-0.54	-0.77	-0.4	0.21	-1.178	-0.713	-0.747
T10F2.4	T10F2.4	0.167006	0.226578	0.128247	-0.086247	-0.426824	-0.205985	-0.209	0.59	0.7	-0.396468	-0.305824	-0.182189	0.138702	0.040459	0.330034	0.18	-0.17	-0.18	-0.23	0.21	0.08	-0.593	-0.565	-0.218
C43E11.11	C43E11.11	0.439826	0.161693	0.499183	0.28443	-0.105091	-0.04896	0.106	0.244	0.552	-0.102828	0.214068	0.140167	0.039678	0.165113	-0.045785	0.46	-0.09	0.11	-0.02	0.13	0.01	-0.723	-0.318	-0.816
ZK1128.5	ZK1128.5	0.321265	0.335358	0.706113	0.08153	-0.517725	-0.653097	0.081	0.285	0.45	-0.118089	0.037793	0.170719	0.210485	0.259945	0.327061	0.13	-0.39	-0.02	-0.07	-0.08	-0.13	-1.056	-0.523	-1.315
W09D6.6	W09D6.6	0.299872	0.129788	0.247434	0.182866	-0.123176	-0.063683	-0.01	0.384	0.895	0.099018	-0.185263	-0.176206	0.114528	0.071822	0.083187	0.06	0.03	0.14	-0.09	0.1	-0.14	-0.651	-0.353	-0.747
F08H9.7	F08H9.7	-0.034499	-0.330955	-0.648773	-0.233942	-0.294834	-0.454687	0.17	0.485	0.653	-0.558358	0.302639	0.140876	0.53083	0.525891	0.616585	-0.06	-0.2	-0.3	-0.22	-0.23	0.06	-0.586	-0.072	-0.46
C14A4.2	C14A4.2	0.129195	0.024938	-0.254471	-0.440068	-0.351385	-0.127744	0.162	0.149	0.828	-0.083413	0.15135	0.078788	0.233339	0.006465	0.3581	-0.3	-0.08	-0.21	-0.18	0.06	-0.14	-0.586	-0.218	-0.73
F10G7.3	F10G7.3	0.007233	-0.001578	0.165753	-0.055458	0.062407	-0.342486	0.213	0.485	0.856	-0.217921	0.088235	0.153871	0.453496	0.04199	0.710039	-0.6	-0.18	-0.18	-0.01	-0.06	0.19	-0.54	-0.602	-0.908
F42A6.6	F42A6.6	0.329606	0.223357	0.069822	0.12326	-0.200128	-0.344325	0.037	0.392	0.434	-0.077169	0.198258	0.171241	0.341557	-0.015433	0.721752	-0.42	-0.15	-0.03	-0.22	0.04	0.02	-0.559	-0.044	-0.801
C05D11.1	C05D11.1	-0.073061	-0.029771	-0.141593	-0.030587	0.073506	-0.357481	0.469	0.023	0.324	-0.15061	-0.0634	0.030337	0.301616	0.210971	0.381044	0.2	0.04	0	-0.04	0.08	0.04	-0.508	0.077	-0.754
T25D3.2	T25D3.2	0.089487	0.033337	-0.111819	-0.065889	-0.002756	-0.225972	0.033	0.214	0.276	-0.099667	-0.036953	0.057556	0.248608	0.39702	0.303794	-0.1	-0.2	-0.04	-0.06	0.09	0.03	-0.413	-0.06	-0.615
ZK430.7	ZK430.7	0.223138	-0.221293	0.094872	-0.208433	0.158699	-0.459141	0.288	0.441	0.45	-0.300048	-0.10625	0.047441	0.27815	0.202986	0.351948	-0.03	-0.09	-0.04	-0.04	-0.11	-0.11	-0.739	-0.216	-1.014
C50F4.14	C50F4.14	0.068027	0.015069	0.050374	0.122936	0.049601	0.137257	0.104	0.397	0.387	-0.090897	-0.207455	-0.150078	-0.119258	-0.231694	0.108192	-0.17	-0.15	-0.13	-0.06	0.02	-0.05	-0.486	-0.079	-0.525
F23F1.8	F23F1.8	0.103371	-0.172934	0.216909	-0.063556	0.132391	0.016105	0.313	0.536	0.739	0.019989	-0.139117	-0.127769	0.025173	-0.309269	0.286253	-0.32	-0.38	-0.24	-0.03	-0.04	-0.07	-0.932	-0.246	-0.773
F55A11.1	F55A11.1	0.076565	-0.05865	0.130844	0.103106	0.15156	0.3741	0.277	0.417	0.42	-0.184646	-0.038153	-0.129779	-0.03261	0.033288	-0.050459	-0.63	-0.14	-0.19	-0.16	0.08	-0.16	-1.133	-0.05	-0.783
M18.8	M18.8	0.121442	-0.020079	0.149029	-0.06486	0.086609	-0.00801	0.524	0.204	0.441	-0.137051	0.081848	-0.153446	0.073896	-0.078374	0.023218	-0.5	-0.01	-0.1	-0.08	-0.05	-0.12	-0.718	-0.176	-0.371
F43G6.3	F43G6.3	0.054139	0.014036	-0.082261	-0.069887	-0.153325	-0.273846	0.532	0.595	0.398	-0.042415	-0.070468	-0.473901	0.15706	-0.040229	0.658981	-0.67	-0.74	-0.36	-0.14	0.12	-0.1	-0.849	-0.315	-0.754
F41H10.8	F41H10.8	0.15775	0.152264	0.197746	0.253907	0.149954	0.308089	0.257	1.228	0.76	-0.384599	-0.14319	-0.24515	-0.105947	0.31608	0.30759	-0.69	-0.4	-0.56	0.06	-0.21	0.31	-0.313	-0.315	-1.184
[truncated: 6,845 more rows]
