# Supplementary material for: CEP-1, the Caenorhabditis elegans p53 Homolog, Mediates Opposing Longevity Outcomes in Mitochondrial Electron Transport Chain Mutants
Source: PLoS Genet. 2014 Feb 27;10(2):e1004097. doi: 10.1371/journal.pgen.1004097 (PMC3937132; doi:10.1371/journal.pgen.1004097)
Supplement: Table S9 — Genes that changed ≥1.4-fold under at least one of the stressed conditions (isp-1 mutant, mev-1 mutant, UV treatment, or gamma irradiation). (XLSX) [file pgen.1004097.s015.xlsx]

## Sheet: Table S9
Table S9: The gene list that were regulated ≥1.4 fold under at least one of the stressed conditions (i.e. isp-1 mutant, mev-1 mutant, UV treatment, or gamma irradiation)
GENEID	NAME	Average of 6hgammaray IR wt(average)/cep-1 log2 (1)	Average of 6hgammaray IR wt(average)/cep-1 log2 (2)	Average of 6hgammaray IR wt(average)/cep-1 log2 (3)	Average of isp-1/cep-1;isp-1 log2	Average of isp-1/cep-1;isp-1 log2	Average of isp-1/cep-1;isp-1 log2	Average of mev-1/cep-1;mev-1 log2	Average of mev-1/cep-1;mev-1 log2	Average of mev-1/cep-1;mev-1 log2	Average of prep A +UV wt/cep-1 log2	Average of prep A +UV wt/cep-1 log2	Average of prep A +UV wt/cep-1 log2
3R5.1	3R5.1	0.0648978	-0.0876481	0.087663	-0.31	-0.98	-0.61	-0.22	-0.22	-0.27	-0.624	-0.255	0.297
AC3.3	AC3.3	1.017	0.403519	0.96931	0.62	1.3	1.7	0.81	0.66	0.68	1.232	1.473	1.178
AC3.7	AC3.7	0.239449	0.048245	-0.0517756	-0.49	-0.2	-0.83	-0.37	-0.17	-0.35	-2.204	0.21	0.531
AC3.8	AC3.8	0.221847	0.760869	0.851267	0.94	0.81	0.88	0.31	0.31	0.15	-0.98	0.421	0.943
AC7.3	AC7.3	0.997857	4.49812	1.38577	0.71	1.11	0.7	0.54	0.63	0.42	0.532	0.199	0.347
AH10.1	AH10.1	1.87409	1.07899	1.25283	0.73	1.29	1.25	-0.03	0.1	0.21	0.107	0.666	-0.436
AH6.13	AH6.13	3.31065	-1.5561	1.23471	0.28	1.06	0.75	0.83	0.53	0.22	0.535	-0.236	0.692
AH6.2	AH6.2	0.550296	2.62796	1.45168	0.3	1.35	0.98	0.1	0.31	0.28	1.246	0.864	-0.012
AH6.3	AH6.3	0.690976	4.96823	3.25871	0.72	0.91	1.41	0.44	0.43	0.17	0.73	0.614	-0.327
AH6.5	AH6.5	0.236258	0.160382	0.420626	-0.81	-0.15	-0.33	-0.23	-0.02	-0.26	-0.839	-1.127	-0.606
AH6.9	AH6.9	0.781644	-0.318283	0.664144	-0.48	0.4	-0.2	0.11	0.08	-0.15	0.415	-0.063	0.287
AH9.2	AH9.2	0.314128	0.348332	0.110275	-0.31	0.1	-0.28	-0.15	-0.05	-0.59	-0.639	-0.429	-0.766
B0001.2	B0001.2	-0.137934	-0.370343	-0.237272	-0.16	-0.3	-0.22	0	-0.04	0.48	-1.308	-0.685	-0.852
B0001.3	B0001.3	0.145075	-0.0594872	0.138068	-0.13	-0.11	-0.2	-0.08	-0.02	-0.12	-0.521	-0.322	-0.73
B0001.7	B0001.7	-0.0420625	-0.254042	0.184013	-0.4	-0.57	-0.29	-0.35	-0.39	-0.29	-1.191	-1.014	-0.943
B0019.1	B0019.1	0.423398	0.232178	0.027506	0.03	-0.02	0.28	0.36	-0.18	0.23	0.595	0.446	0.718
B0019.2	B0019.2	0.223908	0.659185	0.537189	-0.13	0.04	-0.52	0.12	0.05	-0.41	-0.839	-0.315	-0.02
B0024.1	B0024.1	0.222694	-1.78988	0.163188	-0.87	-0.06	-0.33	0.33	0.51	-0.24	0.088	0.217	0.725
B0024.10	B0024.10	0.147043	0.327211	0.405418	-0.28	-0.33	-0.17	-0.29	0.12	-0.23	-2.515	-0.96	-1.204
B0024.11	B0024.11	0.106063	0.200658	0.40558	-0.36	-0.34	-0.24	-0.13	-0.23	-0.06	-1.442	-0.476	-1.45
B0024.12	B0024.12	-0.0180799	0.297127	0.14651	0.27	-1.04	-0.06	-0.01	-0.73	-0.2	-0.3	-0.255	-0.014
B0024.13	B0024.13	-0.121801	-0.191356	0.164126	-0.45	-0.44	-0.28	-0.24	-0.34	-0.29	-0.571	-0.353	-0.938
B0024.14	B0024.14	-0.353843	-0.0574479	-0.658396	0.28	0.31	0.33	-0.09	0.33	0.15	-0.989	-0.245	-0.131
B0024.2	B0024.2	0.263932	0.287614	-0.232509	0.95	0.94	1.51	0.33	0.3	0.4	0.07	0.169	0.058
B0024.4	B0024.4	-0.244312	-0.325386	-1.23591	-1.28	-1.28	-0.28	0.88	0.86	0.16	-0.267	-0.267	0.076
B0024.9	B0024.9	-0.35034	-0.622959	-0.180581	0.36	0.03	0.15	-0.26	-0.27	-0.18	-0.173	-0.162	-0.783
B0025.1	B0025.1	0.0360175	-0.0855609	0.139539	0.04	-0.28	-0.35	-0.03	-0.14	-0.25	-0.5	-0.315	-1
B0034.1	B0034.1	0.900286	1.09188	-0.309866	0.48	0.59	0.85	0.05	0.78	0.44	0.65	0.313	0.861
B0034.3	B0034.3	-0.0977041	-0.638102	-1.12308	0.18	0.25	0.12	0	0.05	0.23	0.633	0.136	0.451
B0034.4	B0034.4	2.39882	1.41896	1.63536	0.48		0.79	0.41	0.61	0.32	0.869	0.055	0.102
B0035.1	B0035.1	-0.151828	0.125211	0.0154945	-0.38	-0.16	-0.27	-0.13	0.02	-0.05	-0.68	-0.381	-0.816
B0035.10	B0035.10	0.0658802	0.271682	0.00202302	0.74	-0.43	-0.29	0.22	0	0.21	0.013	-0.927	-0.274
B0035.13	B0035.13	0.738941	0.547796	0.379251	0.48	-0.75	0.12	-0.09	0.15	0.16	-0.127	-0.233	0.332
B0035.2	B0035.2	-0.0798147	0.139913	0.00375412	-0.27	-0.62	-0.21	-0.19	0.03	-0.13	-0.669	-0.076	-1.026
B0035.3	B0035.3	-0.206066	-0.233892	0.133061	-0.27	-0.71	-0.11	-0.01	0.29	-0.1	-0.667	1.186	-0.571
B0035.4	B0035.4	0.234433	0.322161	0.0625163	-0.31	-1.05	-0.13	-0.18	0.07	0.08	0.751	-5.158
B0035.6	B0035.6	-0.234137	-0.332857	-0.0392002	-0.32	0.19	-0.13	-0.14	0	-0.23	-0.626	-0.963	-1
B0035.7	B0035.7	-0.00206386	-0.0200689	-0.180665	-0.3	-1.01	-0.92	-0.13	-0.27	0	-0.165	-0.517	-0.06
B0035.8	B0035.8	0.304143	0.154742	0.0218612	-0.43	-0.13	-0.6	-0.16	-0.17	-0.03	-0.355	-0.602	-0.683
B0041.3	B0041.3	0.150113	0.133855	-0.393373	0.17	-0.59	-0.85	-0.33	-0.02	-0.38	-0.419	-0.116	-0.407
B0041.5	B0041.5	-0.324268	-0.317815	-0.424868	-0.16	0.03	-0.23	0.03	0.16	0.01	-0.419	-1.035	-1.201
B0041.6	B0041.6	-0.686546	-0.370116	-0.870732	-0.88	-0.84	-0.52	-0.33	-0.07	-0.42	-0.48	-0.152	-0.599
B0047.2	B0047.2	0.770552	0.645362	3.33663	-0.09	0.27	-0.19	-0.1	-0.44	0.13	0.2	-0.066	0.32
B0047.5	B0047.5	0.759389	0.287877	1.79938	-0.32	0.31	-0.1	0.3	0.14	-0.2	0.35	-0.193	-0.5
B0205.1	B0205.1	0.119927	-0.103647	0.173424	-0.25	-0.29	-0.29	-0.18	0.03	-0.38	-0.881	-0.952	-1.747
B0205.3	B0205.3	0.0533028	0.0816138	0.0985043	-0.2	0.03	-0.02	-0.08	-0.05	0.04	0.589	-0.231	-0.671
B0205.8	B0205.8	0.747198	0.528428	1.13316	-0.06	-0.29	-0.14	-1.12	0.13	-0.01	0.231	-0.537	-0.436
B0207.1	B0207.1	1.02683	0.833644	2.37938	1.01	1.59	2.21	0.97	0.92	0.28	0.556	-0.103	-0.599
B0207.12	B0207.12	-0.212981	0.0800268	0.0191299	-0.31	-1.16	-0.22	0.23	0.12	-0.05	0.738	-0.014	-0.031
B0207.2	B0207.2	-0.589891	-0.513836	0.320849	0.24	-0.49	0.22		-0.27	0.42	-0.037	0.2	0.687
B0207.6	B0207.6	0.00110867	0.447115	0.613883	-0.36	-0.22	-0.51	-0.07	0.07	-0.31	-1.208	-0.377	0.343
B0207.9	B0207.9	1.25305	0.219859	4.22668	0.84	0.52	1.26	0.25	0.12	0.01	0.741	0.062	-0.306
B0212.3	B0212.3	-0.647683	-0.749799	-0.232358	0.08	-0.34	-0.07	-0.12	-0.34	-0.27	-1.419	-0.336	-0.388
B0212.4	B0212.4	-0.917695	-0.440612	-0.165992	0.12	-0.98	-0.08	-0.34	-0.44	-0.18	0.518	0.273	0.596
B0213.10	B0213.10	-0.189837	-0.751835	-0.664329	1.42	0.32	0.37	0.49	0.71	0.51	-0.783	-0.335	-0.089
B0213.15	B0213.15	0.7382	1.4283	0.360649	1.6	0.88	0.57	0.14	0.09	0.35	0.368	0.138	0.558
B0213.2	B0213.2	-0.161685	0.130204	-0.191605	-0.25	-0.8	0.15	-0.21	-0.03	0.08	-1.781	-0.849	-0.108
B0213.3	B0213.3	0.283914	0.159058	0.115022	0.79	0.69	1.21	0.52	0.51	0.61	-1.801	-0.531	-0.476
B0213.4	B0213.4	0.615361	0.132466	-0.67915	1.61	1.13	2.06	1.25	0.93	1.34	0.112	0.179	0.393
B0213.5	B0213.5	0.222684	0.0333006	-0.705813	2.36	1.64	3.01	1.34	1.43	1.39	0.793	0.148	0.126
B0213.6	B0213.6	0.324889	0.760978	-0.0164061	2.64	1.27	2	1.88	1.73	1.59	0.339	0.336	0.599
B0218.2	B0218.2	0.513079	0.35299	0.373562	1.92	0.4	1.64	0.25	0.47	1.15	0.569	-0.173	-0.252
B0218.5	B0218.5	1.41191	4.12276	3.17852	0.7	1.54	1.45	0.58	0.61	0.5	0.559	0.123	-0.238
B0218.7	B0218.7	0.624752	-0.378361	0.076081	0.29	1.01	0.83	0.33	0.33	0.27	0.413	0.505	0.591
B0218.8	B0218.8	-0.124765	-0.0144686	-0.904356	-0.03	0.82	0.52	0	0.11	0.34	-0.69	0.116	0.353
B0222.3	B0222.3	0.260871	-0.115053	-0.487262	1.14	0.19	0.76	-0.33	-0.2	0.47	-0.229	0.154	0.337
B0222.4	B0222.4	1.3555	-0.0032068	0.649554	0.51	-0.17	0.14	-0.48	0.27	0.57	0.242	-0.425	0.052
B0222.5	B0222.5	0.0130303	0.376329	0.596708	-0.17	0.18	0.17	0.23	0.48	0.4	-1.241	-0.245	-0.271
B0222.6	B0222.6	0.118887	0.0247981	-0.0220954	0.4	1.16	0.58	0.23	0.04	0.37	1.902	2.133	2.575
B0222.7	B0222.7	0.925941	0.0253755	-0.370486	0.31	1.74	0.84	0.79	0.41	0.47	1.079	1.252	1.891
B0222.9	B0222.9	0.190678	-0.0889722	-1.04885	1.12	0.53	0.53	-0.53	-0.52	-0.08	-0.214	0.241	-0.059
B0238.1	B0238.1	0.14247	0.286493	-0.0496681	1.16	0.49	0.96	-0.01	0.03	-0.01	-0.204	0.138	0.358
B0238.10	B0238.10	0.0250327	0.237172	0.0859495	-0.31	-0.23	-0.07	-0.04	0.03	0.18	-1.241	-0.077	-0.517
B0238.11	B0238.11	0.181991	0.105884	0.18059	-0.29	-0.65	-0.33	-0.01	0.21	-0.02	-0.816	-0.165	-0.9
B0238.9	B0238.9	-0.118528	0.253154	0.124381	-0.46	-0.36	-0.03	-0.18	-0.59	-0.32	-0.626	-0.576	0.261
B0240.1	B0240.1	0.861251	0.979767	0.202559	0.06	-0.58	-0.01	-0.19	-0.07	0.19	0.227	0.78	1.17
B0244.2	B0244.2	0.452956	-0.249619	-0.371308	0.08	0.67	0.3	0.38	0.69	0.23	0.61	0.283	0.524
B0244.5	B0244.5	0.967069	-0.545933	1.46416	-0.28		-0.38	-0.33	-0.23	-0.02	0.377	-0.293	0.202
B0244.9	B0244.9	-0.0861613	0.466715	1.16508	0.59	0.88	1.19	0.5	0.67	0.22	-0.285	0.807	-0.595
B0250.7	B0250.7	1.39442	0.337437	0.961686	-1.08	-1.36	-0.56	0.04	-0.57	-0.13	-0.333	0.004	-0.44
B0250.9	B0250.9	0.529188	0.540918	0.353539	-0.03	-0.06	-0.18	0.36	-0.26	0.09	0.475	0.339	0.176
B0261.4	B0261.4	0.137202	-0.101596	0.244722	0.11	-0.07	-0.03	-0.26	-0.18	-0.07	1.11	0.238	0.726
B0261.6	B0261.6	0.766269	0.744715	0.933559	0.43	1.65	1.23	0.59	0.67	0.34	0.55	0.71	0.589
B0272.1	B0272.1	0.27727	0.246322	-0.648434	-0.39	-0.02	-0.16	-0.2	-0.03	0.1	-0.165	0.099	0.604
B0272.2	B0272.2	-0.403904	-0.238121	-0.374701	-0.49	-0.89	-0.5	-0.21	0.01	-0.38	0.245	-0.053	0.001
B0272.3	B0272.3	-0.420474	-0.248066	-0.580992	0.28	0.19	0.2	-0.05	-0.12	0.1	0.05	0.75	1
B0272.4	B0272.4	-0.602362	0.201937	-1.07623	0.52	-0.52	-0.16	-0.1	-0.05	0.37	0.801	0.567	0.862
B0273.1	B0273.1	0.340006	0.081345	1.10172	0.35	0.82	0.75	0.17	0.09	-0.03	0.843	0.802	0.439
B0273.2	B0273.2	0.075137	0.191209	0.20231	-0.44	0.38	0.07	0.05	-0.07	-0.15	-0.905	-1.102	-0.73
B0280.10	B0280.10	-0.306816	-0.661083	-0.0615099	-0.53	-0.82	-0.27	0.18	0.13	-0.15	-1.569	-0.683	-0.223
B0280.4	B0280.4	0.000162749	0.228086	0.479278	0.48	-0.26	-0.25		0.66	0.38	0.409	0.209	0.601
B0280.5	B0280.5	0.0316516	0.0344896	0.213824	-0.41	-0.06	-0.3	-0.27	-0.59	-0.63	0.357	-0.154	0.169
B0280.8	B0280.8	-0.446287	-0.1743	-0.476381	1.09	0.29	0.47	0.33	0.29	0.73	-0.824	0.258	0.751
B0281.3	B0281.3	-0.0390275	-0.426317	-0.201959	-1.07	-0.12	-0.5	-0.43	-0.3	-0.41	-0.304	-0.25	-0.639
B0281.4	B0281.4	-0.0917212	-0.497626	-0.230969	-0.8		-1	-0.24	-0.23	-0.51	-0.045	-0.569	-0.496
B0281.5	B0281.5	-0.809471	-0.928082	-0.926417	-1.38	-2.66	-1.88	-0.56	-0.58	-1.36	-0.488	-1.017	-0.873
B0284.1	B0284.1	1.5177	1.03664	0.127459	-0.33	0.26	0.06	-0.03	0.21	-0.13	0.004	0.103	-0.548
B0285.1	B0285.1	-0.187576	-0.20849	-0.197214	-0.57	0.27	0.02	0.36	0.2	-0.01	0.199	-0.602	-0.3
B0285.3	B0285.3	0.480416	0.92625	1.11059	-0.29	-0.53	-0.21	-0.24	-0.26	-0.18	-0.226	-0.47	-1.13
B0285.4	B0285.4	-0.184148	-0.168562	0.0698073	-0.12	-0.9	-0.41	-0.09	-0.14	-0.18	0.083	-0.165	-1.228
B0285.5	B0285.5	-0.320582	-0.368437	0.0218783	-0.46	-0.34	-0.38	-0.4	-0.23	-0.45	-0.492	-0.957	-1.486
B0285.6	B0285.6	0.0687071	0.418416	0.657125	0.07	-0.55	-0.06	-0.31	-0.89	-0.11	0.474	0.329	-1.032
B0285.7	B0285.7	-0.383621	0.0313522	-0.859548	-0.53		-1.95	0.31	0.34	0.18	0.138	0.365	-0.265
B0285.8	B0285.8	-0.261318	-0.251997	-0.952643	-0.05	-0.31	-0.23	0.01	-0.18	-0.09	0.719	0.207	0.755
B0285.9	B0285.9	0.103729	0.577465	-0.930797	0.96	1.09	0.79	0.22	0.38	-0.04	0.746	0.648	0.503
B0286.1	B0286.1	0.569709	1.34923	0.284609	0.36	0.28	0.02	0.09	0.19	0.14	0.612	0.038	-0.272
B0286.3	B0286.3	0.00213848	0.103785	0.500667	0.55	0.39	0.2	-0.23	-0.07	0.18	0.532	0.181	-0.713
B0303.11	B0303.11	0.102125	0.0827145	-0.224219	0.4	0.68	0.62	0.15	0.3	0.29	0.256	-0.302	-0.606
B0303.14	B0303.14	-0.187326	-0.243202	-0.449295	-0.16	-0.57	-0.58	-0.16	-0.07	-0.19	0.269	-0.344	-0.637
B0303.15	B0303.15	0.363388	0.140856	0.452891	0	-0.24	-0.13	-0.18	-0.1	-0.05	-0.793	-0.725	-0.595
B0303.9	B0303.9	-0.205051	-0.189388	0.270873	-0.37	0.38	-0.12	0	0.14	-0.27	-1.626	-0.576	-0.955
B0304.1	B0304.1	-1.19617	-1.25821	-1.05297	-0.21	-0.6	-1.23	-0.1	-0.08	0.21	0.51	0.065	0.103
B0304.2	B0304.2	0.175943	-0.124021	-0.0156168	-0.27	-0.29	-0.16	-0.38	-0.25	-0.31	-0.599	-0.889	-0.974
B0304.4	B0304.4	0.769125	0.67395	0.926416	-0.39	-0.98	-0.22	-0.43	-0.33	-0.46	-0.61	-0.791	-0.338
B0310.5	B0310.5	-0.401865	-0.209817	-0.278314	-0.24	-0.67	0.09	-0.52	-0.46	-0.19	-0.355	0.061	0.492
B0334.10	B0334.10	1.56934	1.81624	0.580381	0.35	1.17	0.9	0.38	0.15	0.12	0.639	0.733	0.195
B0334.11	B0334.11	-0.635909	-0.644253	-0.562541	-0.46	-0.07	-0.2	-0.24	-0.03	-0.26	-0.924	-0.725	-1.105
B0334.4	B0334.4	-0.225322	-0.314129	-0.0819466	-0.21	-0.64	-0.38	-0.07	0.16	-0.26	-0.989	-0.454	-0.057
B0334.8	B0334.8	0.312386	0.177441	0.332298	-0.47	-0.04	-0.29	-0.18	-0.1	-0.32	0.04	-1.02	-1.318
B0336.10	B0336.10	0.653388	0.422736	0.694751	-0.02	-0.31	-0.04	-0.25	-0.14	0.01	0.057	0.312	0.225
B0336.11	B0336.11	-0.890105	-1.13244	-2.07976	1.04	0.56	0.63	0.41	0.24	0.2	0.515	0.192	0.139
B0336.3	B0336.3	-0.333211	-0.453952	-0.306407	-0.23	0.16	-0.06	-0.74	-0.7	-0.28	-0.683	-0.69	-0.355
B0336.4	B0336.4	-0.397003	-0.442442	-0.553794	-0.4	-0.28	-0.63	-0.04	-0.01	-0.09	-0.131	-0.533	-0.342
B0336.5	B0336.5	0.0883158	-0.111127	0.308905	-0.16	0.02	-0.15	-0.25	-0.38	-0.34	-0.18	-0.791	-1.238
B0336.6	B0336.6	0.164539	-0.203138	0.182613	-0.18	-0.04	-0.14	-0.18	-0.2	-0.19	-1.228	-1.502	-1.801
B0336.7	B0336.7	-0.0275302	0.143546	0.0347598	-0.29	-0.05	-0.3	-0.29	-0.21	-0.22	-0.525	-0.813	-1.644
B0336.8	B0336.8	0.33397	0.288367	0.380063	-0.1	-0.18	-0.26	-0.17	-0.12	-0.11	-0.824	-0.595	-0.097
B0336.9	B0336.9	-0.0639882	-0.193755	0.13763	-0.62	-0.08	-0.54	-0.12	0.17	-0.24	-0.279	-0.619	-0.837
B0348.4	B0348.4	0.121675	0.365357	-0.0527885	0.01	0.47	0.1	0.04	-0.13	0.32	0.57	-0.199	-0.662
B0350.2	B0350.2	0.122754	0.0108548	-0.499015	0.02	0.59	-0.06	-0.02	0.16	-0.02	0.023	0.065	0.838
B0361.10	B0361.10	0.0332301	-0.0642019	0.0736144	-0.06	-0.55	-0.25	-0.04	-0.27	-0.19	-0.769	-0.139	0.268
B0361.2	B0361.2	-0.181754	-0.167828	0.00111686	-0.14	1.56	-0.08	0.18	0.01	-0.2	-0.269	-0.808	-0.584
B0361.3	B0361.3	-0.151108	-0.239154	-0.301962	-0.14	-0.58	-0.12	-0.25	-0.27	-0.03	-0.878	-0.288	-0.916
B0361.4	B0361.4	0.895428	0.596507	0.781955	0.47	0.26	0.06		1	-0.04	0.262	0.048	0.421
B0361.6	B0361.6	-0.0664666	0.00715704	0.911493	-0.29	-0.51	-0.52	-0.26	-0.16	-0.12	-0.154	-0.206	-0.05
B0361.9	B0361.9	-0.251309	-0.247889	-0.394973	-0.43	0.71	-0.07	0.41	0.71	0.03	0.815	0.145	0.238
B0365.1	B0365.1	-0.00573697	-0.298984	0.151694	-0.15	-0.03	-0.14	-0.09	-0.17	-0.36	-0.761	-0.664	-1.336
B0365.5	B0365.5	-0.485626	-0.51147	-1.53673	1.53	-0.69	-0.27	0.03	0.35	0.26	0.203	0.577	0.343
B0365.6	B0365.6	-0.476733	-0.499424	0.638701	-0.19	0.19	0.13	0.15	0.43	-0.03	-0.911	-0.353	-0.754
B0379.1	B0379.1	0.298343	0.257568	0.124299	0.5	0.89	0.33	0.15	0.16	0.29	0.782	0.195	-0.034
B0379.2	B0379.2	-1.41558	-0.910861	2.6711	0.57	0.5	1.43	0.35	0.49	0.43	0.895	0.837	0.713
B0379.3	B0379.3	-0.0914599	0.0445061	0.222969	-0.45	0.24	-0.2	0.45	0.09	-0.05	0.054	-0.857	-1.181
B0379.7	B0379.7	1.56078	2.08247	2.12892	0.59	1.45	1.27	0.68	0.51	0.31	1.826	1.07	0.477
B0391.10	B0391.10	-0.945434	-1.21571	-0.785489	-0.72	-0.35	-0.32	-0.48	-0.14	-0.36	-0.989	-0.331	-0.281
B0391.5	B0391.5	-0.194399	-0.696765	-0.583647	0.06	-0.42	-0.32	-0.2	-0.24	-0.92	-0.253	0.02	-0.226
B0393.1	B0393.1	0.163959	0.0386232	0.217391	-0.16	-0.04	0.07	-0.31	-0.46	0.06	0.565	0.193	0.631
B0393.2	B0393.2	-0.236771	-0.341322	-0.103568	-0.21	-0.15	-0.23	-0.13	0.1	-0.25	-1.238	-1.012	-0.398
B0393.3	B0393.3	0.100631	0.253142	0.353598	-0.3	0.17	-0.38	0.02	-0.19	-0.4	-0.997	-0.946	-0.048
B0393.5	B0393.5	0.301212	0.246068	-1.6337	1.25		-0.52	0.14	0.54	0.45	0.702	0.491	1.12
B0395.1	B0395.1	0.455229	0.935933	0.186927	-0.87	-0.78	-0.41	-0.27	0.16	-0.03	-0.155	0.023	0.447
B0399.1	B0399.1	0.264573	-0.68698	-0.383172	-0.17	-0.38	0.13	0.41	0.27	0.13	-0.139	0.139	-0.699
B0403.3	B0403.3	0.406016	0.715226	1.15978	0.53	-0.38	0.09	0.12	-0.08	0.13	-0.139	0.217	1.01
B0403.4	B0403.4	-0.266108	-0.290789	-0.446441	-0.05	0.02	-0.15	0.13	0.09	-0.02	1.863	1.092	0.817
B0410.2	B0410.2	-0.547033	-0.0266682	-0.505611	-0.81	-0.87	-0.98	-0.3	-0.4	-1.11	-0.578	-0.292	-0.776
B0412.1	B0412.1	3.25937	-0.180964	-0.63877	0.33	-0.24	0.04	-0.26	0.32	0	-0.144	0.251	-0.274
B0412.2	B0412.2	1.08958	0.834284	0.976352	0.72	-0.17	0.33	-0.26	-0.62	0.42	0.214	0.169	0.769
B0414.3	B0414.3	0.39399	0.194043	0.544611	-0.53	0.25	-0.16	-0.07	-0.06	0	-0.747	-0.567	-0.302
B0414.5	B0414.5	0.117803	0.0951916	0.511631	-0.38	0.15	-0.05	0.15	-0.06	-0.16	-0.606	-0.963	-0.388
B0414.6	B0414.6	0.138429	-0.0522711	0.45177	-0.04	0.42	-0.12	0.01	-0.02	-0.26	-0.834	-0.9	-0.119
B0414.7	B0414.7	-0.137074	-0.270829	-0.211096	-0.17	0.05	-0.25	-0.21	-0.14	-0.39	-0.732	-0.69	-0.527
B0414.8	B0414.8	-0.103061	-0.0502	0.179156	-0.26	-0.43	-0.34	0.07	-0.06	-0.39	-1.293	-0.749	-0.095
B0416.1	B0416.1	-1.3479	-1.14522	-1.98025	-0.11	0.19	-0.15	-0.13	0.41	0.15	0.339	0.364	0.451
B0416.3	B0416.3	-1.43831	-1.01531	-1.14513	-0.19	0.41	0.55	0.32	0.23	0.37	0.655	-0.293	-0.413
B0416.4	B0416.4	0.017403	-0.0612215	-0.339466	-0.4	-0.75	-0.19	-0.19	-0.23	-0.74	-1.035	-0.808	-0.556
B0416.5	B0416.5	-0.28865	0.1167	-0.324111	-0.2	-0.24	-0.29	-0.16	-0.12	-0.04	-0.519	-0.373	-0.569
B0416.6	B0416.6	-0.535435	-0.0438819	-0.680178	-0.45	-0.19	-0.34	0.43	0.38	0.03	-0.786	-0.308	0.233
B0416.7	B0416.7	-0.326277	-0.581817	-0.102382	-0.63	-1.13	-0.18	-0.37	-0.63	-0.22	-1.017	-0.246	0.126
B0432.10	B0432.10	0.209059	0.236081	0.514831	-0.29	-0.89	-0.33	-0.04	-0.15	-0.22	-0.139	-0.576	-0.894
B0432.11	B0432.11	-0.303603	1.53104	1.33538	0.96		1.32	0.34	-0.17	0.22	0.027	0.149	0.069
B0432.12	B0432.12	1.29949	1.94285	2.85722	0.54	0.73	1.17	0.35	0.28	0.24	1.031	0.474	0.135
B0432.8	B0432.8	0.14451	-0.306496	0.357595	-0.29	-0.54	-0.41	0.09		-0.55	-0.246	-0.448	-0.606
B0454.1	B0454.1	-0.406636	-0.615077	-0.978158	0.04	-0.79	-0.36	-0.34	-0.91	-0.35	0.305	0.03	-0.234
B0454.6	B0454.6	0.781486	0.769794	0.736182	1.03	0.46	0.95	0.28	0.12	0.55	0.71	-0.094	0.05
B0454.7	B0454.7	0.769628	1.39492	1.42438	0.56	1.29	0.85	0.32	0.23	0.41	0.728	-0.223	0.112
B0454.9	B0454.9	0.0278563	-0.52703	0.0152557	-0.13	-0.69	-0.34	-0.37	-0.7	-0.41	0.031	-0.829	-0.54
B0457.1	B0457.1	0.129734	-0.0636884	-0.0161981	-0.69	-0.34	-0.57	-0.29	-0.4	-0.49	-0.035	-1.077	-1.047
B0462.2	B0462.2	-0.622199	-1.04017	-1.48847	-0.26	-0.13	-0.28	0.06	-0.26	-0.24	-0.749	0.239	-0.855
B0464.3	B0464.3	-0.261637	-0.228252	0.100834	0.15	0.62	0.4	0.68	0.47	0.23	0.427	0.106	0.511
B0464.5	B0464.5	-0.107297	-0.103824	-0.192235	-0.32	0.09	-0.08	-0.73	-0.06	-0.09	0.381	-0.687	-0.96
B0464.6	B0464.6	-0.182894	-0.257651	-0.167539	0	-0.19	-0.19	-0.02	-0.13	-0.35	-0.597	-0.86	-1.092
B0464.7	B0464.7	-0.0949259	-0.283076	0.152277	-0.08	-0.44	-0.17	-0.05	0.08	-0.04	0.629	-0.122	-0.764
B0464.8	B0464.8	-0.138808	-0.0498065	-0.153411	0	-0.4	-0.2	-0.76	-0.03	-0.19	-0.798	-0.98	-1.635
B0478.1	B0478.1	0.284123	-0.625413	-1.29486	0.44	-0.45	0.07	0.19	-0.01	0.22	-0.413	-0.147	0.106
B0491.1	B0491.1	0.00627843	-0.0559166	0.238246	-0.16	-0.06	-0.46	-0.22	-0.34	-0.29	0.13	-0.582	-0.571
B0491.2	B0491.2	1.04942	0.0782984	0.471877	1.89	1.51	2.87	0.57	0.41	0.82	1.672	1.602	1.201
B0491.3	B0491.3	2.2148	0.959302	2.04557	0.18	1.06	0.94	0.52	0.55	0.1	0.761	1.268	1.627
B0491.8	B0491.8	0.417762	-0.935348	-0.119398	0.6	0.57	0.51	0.25	0.28	0.31	0.119	-0.025	-0.347
B0495.10	B0495.10	0.370574	-0.10562	-0.982813	1.1	1.04	1.1	-0.06	-0.05	0.53	-0.306	0.1	-0.158
B0495.2	B0495.2	0.201779	0.181533	0.369016	-0.01	-0.13	-0.14	-0.26	-0.25	-0.26	-0.839	-0.715	-0.739
B0495.4	B0495.4	-0.0981029	-0.0618656	-0.00101786	0.1	0.43	0.07	0.05	0.39	0.06	-0.761	0.545	-0.117
B0495.6	B0495.6	-0.147624	0.0987556	-0.0242784	-0.37	-0.68	-0.41	-0.96	-0.79	-0.41	-0.711	-0.383	-0.578
B0495.8	B0495.8	0.156204	0.284824	0.215172	-0.25	-0.24	-0.07	-1.15	0.27	-0.01	-0.932	-0.613	-0.873
B0496.1	B0496.1	-2.26429	1.83131	2.68658	0.77	0.59	1.39	0.29	0.54	0.06	0.079	0.027	0.7
B0496.3	B0496.3	0.130286	-0.267709	-0.9587	0.41	0.23	0.35	0.03	0.12	0.3	-0.258	-0.095	0.676
B0496.7	B0496.7	-1.26535	-1.18284	-1.2457	0.06	-1.58	-0.28		-0.28	0.21	0.16	0.538	0.48
B0507.2	B0507.2	-0.133371	-0.482006	-0.361046	0.42	-0.14	0.28	-0.25	-0.1	0.07	-0.55	-0.165	0.562
B0507.3	B0507.3	0.397383	0.246001	0.523266	-1.34		-1.31	0.1	0.83	-0.32	-0.279	-0.559	0.372
B0511.1	B0511.1	0.49555	0.629549	-1.27869	0.26	-1.39	-2.64	-0.38	-0.84	-0.25	0.927	0.149	-0.556
B0511.10	B0511.10	0.115673	-0.175047	0.614684	0.06	0.19	0.17	-0.3	-0.22	-0.02	0.678	-0.003	0.188
B0511.11	B0511.11	1.94823	2.98125	0.689794	-0.94	1.12	-1.3	0.73	0.66	0.52	0.451	0.169	-0.199
B0511.3	B0511.3	1.47322	0.572662	1.60185	0.21		-0.39	0.61	0.99	0.53	1.193	0.992	-0.076
B0511.4	B0511.4	-0.0317176	2.62476	0.0989238	0.03	0.85	0.22	-0.69	0.43	0.4	1.506	0.599	0.773
B0511.6	B0511.6	0.0396501	0.00542622	-0.00414287	-0.21	-0.32	-0.06	-0.01	0.27	-0.74	0.157	-0.349	-0.946
B0511.7	B0511.7	-0.580142	-0.587441	-0.0594066	-0.19	-1.05	-0.5	-0.44	-0.11	-0.37	-0.894	-0.831	-1.252
B0511.9	B0511.9	0.231693	0.180934	0.018669	-0.58	-0.59	-0.45	-0.12	-0.14	-0.16	0.532	-0.366	-0.852
B0513.2	B0513.2	-0.191786	-0.215823	-0.0779553	-0.19	-0.14	-0.08	0.15	0.12	-0.23	-1.092	-0.523	-0.626
B0513.4	B0513.4	0.520831	0.539403	0.312815	-0.32	-0.61	-0.46	-0.16	-0.3	-0.46	-1.34	-0.989	-1.044
B0523.1	B0523.1	2.65456	2.10886	2.60812	0.76	1.7	1.36	0.85	0.67	0.43	0.427	0.512	0.767
B0523.3	B0523.3	0.0518244	0.141532	0.41556	-0.58	-0.79	-0.41	-0.1	0.05	-0.08	-1.181	-0.591	-0.041
B0523.5	B0523.5	0.0635409	0.83039	-0.255884	0.22	0.38	0.09	0.02	-0.3	-0.21	-1.006	-0.54	-0.48
B0524.5	B0524.5	0.99384	0.306467	0.244222	0.6	1.58	1.09	0.66	0.27	-0.01	-0.092	0.219	-0.204
B0545.4	B0545.4	0.886022	0.2258	0.451065	0.69	0.84	0.93	1.37	0.99	0.31	-0.322	-0.123	0.051
B0546.1	B0546.1	0.340328	0.29138	0.494241	-0.54	-0.94	0.12	0.19	0.41	0.19	-0.421	0.252	-0.196
B0546.2	B0546.2	-0.0576846	-0.245628	-0.0967566	-0.02	-0.3	-0.27	-0.05	-0.54	-0.47	-0.604	-0.216	-0.878
B0547.1	B0547.1	0.167788	0.0388613	0.235397	-0.35	-0.44	-0.27	0	-0.06	-0.06	-0.816	-0.544	-0.527
B0554.5	B0554.5	0.65111	-0.0568221	0.655765	0.24	0.23	0.46	0.37	-0.08	-0.26	0.103	0.073	-0.255
B0563.1	B0563.1	2.78972	0.337582	0.140231	-0.35	0.26	-0.06	0.5	0.75	-0.02	-0.525	-0.01	-0.012
B0563.5	B0563.5	2.04351	2.14211	0.712294	0.23	0.01	0.98	0.3	-0.38	0.52	-0.413	0.123	-0.302
B0563.8	B0563.8	2.00169	-0.68697	0.628485	-0.36	-0.55	-0.48	0.27	-0.62	-0.24	-0.531	0.007	-0.454
B0564.10	B0564.10	-0.309218	-0.395799	-0.584062	-0.2	0.23	-0.23	0.53	0.13	-0.05	0.169	0.094	0.492
B0564.2	B0564.2	0.278279	0.226302	0.586582	-0.3	-0.06	-0.13	0.14	0.5	-0.21	0.044	-0.233	-0.311
B0564.3	B0564.3	1.00715	0.163329	-0.362985	1.05	0.44	0.46	0.12	0.49	0.32	0.037	0.257	0.138
B0564.6	B0564.6	0.433241	-0.215852	-0.985496	-0.14	0.04	-0.17	0.11	0.13	0.12	0.564	0.508	0.663
B0564.7	B0564.7	-0.332969	-0.568657	-0.21466	0	0.2	-0.23	0.09	0.04	-0.2	-0.446	-0.604	0.316
BE10.1	BE10.1	1.20028	3.27023	1.02188	0.76	1.31	1.26	0.39	0.32	0.16	0.403	0.385	0.581
BE10.2	BE10.2	2.48644	0.136254	-1.01239	1.45	0.82	1.91	0.12	0	0.49	1.429	1.935	2.205
C01A2.2	C01A2.2	0.74293	0.39298	-0.708225	1	0.18	0.64	0.3	0.19	0.53	0.942	0.811	0.82
C01A2.5	C01A2.5	0.221114	0.144658	0.58505	-0.11	-0.92	-0.1	0.03	-0.01	-0.19	0.276	-0.402	-1.068
C01B10.1	C01B10.1	0.0486651	-0.137472	-0.677956	0.72	0.9	0.51	0.09	-0.09	-0.11	0.087	0.56	0.863
C01B10.10	C01B10.10	0.303699	-0.157171	-0.363405	0.2	-0.26	-0.17	-0.08	-0.25	-0.03	0.583	0.202	0.601
C01B10.3	C01B10.3	-0.0496016	0.443885	-0.39303	0.35	-0.15	0.14	-0.11	-0.07	0	0.782	0.933	1.803
C01B10.4	C01B10.4	-1.82334	-1.50027	-1.6412	0.26	0.02	0.21	0.04	0.02	0.22	0.383	0.219	0.534
C01B10.6	C01B10.6	-0.496153	-0.536345	-0.342128	0.35	0.52	0.46	-0.3	-0.21	-0.1	0.014	0.014	0.71
C01B10.8	C01B10.8	-0.0544966	0.249991	0.26751	-0.51	0.26	-0.13	0.03	0.1	0.06	-1.083	-0.829	-0.105
C01B10.9	C01B10.9	0.295468	0.0177951	0.517025	-0.21	-0.42	-0.08	-0.21	-0.11	-0.2	-1.458	-0.969	0.038
C01B12.1	C01B12.1	0.453192	0.941183	-0.181882	1.12	0.76	0.83	0.4	0.41	0.51	2.665	2.225	2.55
C01B12.3	C01B12.3	-0.283718	-0.61593	-0.95629	0.79	-0.23	0.64	-0.03	-0.18	0.32	0.134	-0.048	0.065
C01B12.4	C01B12.4	0.089038	0.336125	-0.264168	0.4	0.67	0.69	0.45	0.34	0.31	0.603	0.664	0.996
C01B12.5	C01B12.5	0.53444	4.06221	0.501431	0.06	-0.08	-0.18	-0.63	0.41	0.22	0.293	-0.026	0.213
C01B12.8	C01B12.8	-0.00752229	-0.0640036	0.196837	-0.21	-0.36	-0.25	0	0.18	-0.13	-1.047	-0.504	0.027
C01B7.1	C01B7.1	-0.394334	-0.546246	0.0973896	-0.4	-0.19	-1.01	-0.52	0.43	-0.22	-0.646	-0.262	0.214
C01B9.1	C01B9.1	1.51384	2.01152	0.536754	0	0.03	-0.04	-0.81	-0.06	-0.18	0.996	0.5	-0.142
C01C10.1	C01C10.1	-0.491166	0.803471	-0.435977	-0.23	-0.44	-0.41	-0.17	-0.09	-0.17	-0.366	0.207	0.536
C01C10.2	C01C10.2	-0.490294	-0.552246	-0.519425	-0.69	-0.99	-0.66	-0.85	-0.77	-0.63	0.433	0.828	0.391
C01C10.3	C01C10.3	-0.442423	-0.380572	-0.908483	1.35	0.63	0.97	0.25	0.03	0.64	0.989	0.864	0.917
C01C4.1	C01C4.1	-0.502087	-1.09206	-1.26496	0.71	0.65	0.78	0.25	0.23	0.33	0.512	0.629	0.038
C01C4.3	C01C4.3	-0.634464	-0.808368	-1.17059	0.27	-0.3	0.15	0.19	-0.24	0.1	-0.458	0.185	-0.669
C01F1.1	C01F1.1	-0.128506	-0.223634	-0.115757	0.01	0.41	0.1	0.21	0.2	-0.17	-0.226	-0.525	-1.482
C01F1.3	C01F1.3	-0.45023	-0.650912	-1.25741	0.46	-0.62	-0.73	-0.39	-0.15	-0.28	0.204	0.092	0.139
C01F1.5	C01F1.5	0.960863	0.350317	0.681245	-0.38		-0.91	0.89	0.84	0.18	0.882	0.54	0.688
C01F6.1	C01F6.1	0.0976815	0.111068	0.262448	-0.45	0	-0.08	0.23	0.11	-0.05	-0.552	-0.711	-0.894
C01F6.2	C01F6.2	0.47931	0.815952	0.868503	0.87	0.99	1.1	0.78	0.67	0.23	1.368	0.851	1.236
C01F6.4	C01F6.4	-0.660794	-0.896263	-0.176451	-0.22	-0.63	-0.36	-0.16	-0.12	-0.37	-1.047	-0.626	-0.423
C01F6.5	C01F6.5	0.115482	0.44359	0.0215825	-0.04	-0.33	-0.6	0	-0.24	-0.23	0.214	0.08	0.884
C01F6.8	C01F6.8	0.190095	0.28055	0.397725	-0.48	-0.64	-0.5	-0.32	0.06	-0.08	-0.427	-0.206	0.084
C01G10.1	C01G10.1	5.10866	3.95928	1.53036	1.04		1.73	0.77	0.55	0.34	0.271	0.346	0.108
C01G10.11	C01G10.11	0.134622	0.499507	0.1274	-0.54	-0.02	-0.27	-0.09	0.03	-0.11	-0.486	-0.529	0.084
C01G10.12	C01G10.12	0.0971845	0.187159	0.330533	0.13	-0.54	-0.14	0.12	0.16	-0.2	-0.506	-0.025	0.156
C01G10.7	C01G10.7	-0.0689492	0.0558974	0.186365	-0.12	-0.51	-0.2	-0.26	-0.29	-0.25	-1.208	-0.427	-0.258
C01G10.8	C01G10.8	0.266795	0.328332	0.118626	-0.16	-0.74	-0.2	-0.17	0.08	-0.13	-0.723	-0.109	-0.274
C01G12.3	C01G12.3	0.295242	0.206369	0.337301	0.37	-0.05	0.54	0.26	0.39	0.28	0.812	0.748	0.162
C01G12.7	C01G12.7	-0.189585	0.042318	-0.533121	0.04	0.83	0.18	0.92	0.86	0.22	0.07	0.073	-0.023
C01G12.8	C01G12.8	0.142176	0.357359	0.547116	0.8	1.83	1.59	0.75	0.56	0.28	0.306	0.374	0.511
C01G5.2	C01G5.2	0.29622	0.308991	0.911152	-0.67	0	-0.37	-0.26	-0.25	-0.18	-0.808	-0.478	-1.029
C01G5.4	C01G5.4	0.77929	0.913296	0.327838	1.19	1.26	1.8	0.68	0.71	0.23	0.293	-0.116	0.625
C01G5.5	C01G5.5	0.105342	-0.244037	0.536101	-0.07	-0.33	-0.22	-0.42	-0.4	-0.27	-1.074	-0.188	-0.44
C01G6.2	C01G6.2	0.506484	0.527294	0.529599	0.53	0.9	1.18	0.92	0.63	0.35	0.419	0.459	0.914
C01G6.3	C01G6.3	-0.089988	0.000799469	-0.0440328	-0.24	-0.82	-0.77	-0.33	-0.58	-0.77	-0.521	-1.041	-0.409
C01G6.5	C01G6.5	0.294909	0.508844	0.275261	-0.08	0.26	-0.01	0.24	-0.06	-0.19	-0.704	-0.478	-0.05
C01G6.6	C01G6.6	-0.518496	-0.588746	-0.330943	-0.05	0.37	0.19	-0.05	0.12	0.02	0.157	0.21	0.143
C01G6.7	C01G6.7	-0.0449613	0.250184	-0.590107	0.45	-0.75	-0.12	-0.66	-1.08	-0.13	0.544	0.63	0.895
C01G8.3	C01G8.3	-0.0934463	-0.176474	0.11524	-0.13	-0.52	-0.09	-0.05	-0.07	-0.22	-0.515	-0.595	-0.127
C01G8.4	C01G8.4	-0.172654	0.0519088	1.25877	-0.04	-0.51	0.04	-0.22	-0.32	-0.17	0.149	-0.529	-1.012
C01H6.1	C01H6.1	0.360766	0.203358	0.258328	0.31	0.21	0.88	0.31	0.11	0.49	0.323	0.325	0.882
C01H6.4	C01H6.4	0.165472	0.0460816	-0.249959	-0.35	-0.49	-0.06	0.14	0.07	0	0.571	0.421	0.778
C01H6.6	C01H6.6	0.52341	0.243516	1.02752	-0.1	0.52	0.4	0.23	-0.04	0.04	0.241	0.136	0.065
C01H6.7	C01H6.7	0.267143	-0.0725572	0.297148	-0.29	-0.04	-0.06	-0.1	-0.01	-0.17	-1.221	-1.117	-1.155
C02A12.2	C02A12.2	3.89842	1.54094	3.76126	-0.4	0.02	0.29		0.74	0.37	0.828	-0.082	-1.136
C02A12.4	C02A12.4	-0.122301	-0.342503	-0.326413	0.85	0.18	0.79	-0.47	-0.52	-0.03			1.133
C02B10.3	C02B10.3	0.158023	-0.302682	0.113512	0.08	0.68	-0.19	0.17	0.61	0.19	0.556	-0.233	0.571
C02B4.2	C02B4.2	0.722256	1.18999	0.817279	0.24	0.31	-0.06	0.5	0.44	0.02	-0.93	0.236	-0.504
C02B8.4	C02B8.4	0.788512	0.248128	0.483034	-0.34	0.56	-0.06	0.17	0.03	0.01	-0.304	-0.228	0.403
C02C2.1	C02C2.1	0.819881	0.761385	0.0633623	0.87	0.53	1.09	0.72	0.56	0.85	-0.165	-0.257	0.021
C02C2.3	C02C2.3	0.191688	0.236608	0.0252351	-0.16	-1.52	-0.66	-0.38	-0.41	-0.21	-0.527	0.551	0.663
C02C2.4	C02C2.4	-1.36598	-0.151747	-0.563986	-0.41	-0.32	0.02	0.28	0.32	0.24	-0.074	0.239	1.007
C02C2.5	C02C2.5	0.634691	1.84891	-0.522357	-0.02	-0.27	0.15	-0.26	0.5	0.09	0.112	0.336	0.477
C02C6.3	C02C6.3	-0.571998	-1.09564	-1.50433	0.04	0.18	-0.09	-0.04	0.15	0.09	-0.102	0.317	0.163
C02D4.2	C02D4.2	0.430629	0.219639	-2.18876	-0.03	-0.26	-0.47	-0.14	0.13	-0.01	-0.569	0.127	0.562
C02D5.1	C02D5.1	0.0239361	0.363609	-0.819701	1.6	1.76	2.17	0.61	-0.09	0.52	0.612	1.361	1.172
C02D5.2	C02D5.2	0.321014	0.0541629	-0.767858	-0.03	-0.19	-0.4	-0.07	-0.14	0.19	0.641	0.792	1.229
C02D5.3	C02D5.3	0.0204345	0.0823816	0.677341	0.39	0.54	0.36	-0.16	-0.05	0.16	-0.211	0.055	0.131
C02E7.1	C02E7.1	0.626596	1.49938	1.7174	1.16	-0.1	0.93	0.74	0.38	0.66	0.241	-0.103	0.085
C02E7.6	C02E7.6	0.849325	-0.502789	-1.1075	1.07	1.67	2.04	0.84	0.97	0.63	1.534	1.465	1.417
C02E7.7	C02E7.7	1.4968	0.163469	-0.118937	2.01	1.55	3.32	0.94	1.12	0.58	1.244	1.829	1.662
C02F12.3	C02F12.3	0.589542	0.319268	0.34606	0.41	0.69	0.31	0	0.22	0.36	0.327	0.124	0.208
C02F4.1	C02F4.1	-0.407329	-0.00637506	-0.209469	-0.37	0.07	-0.04	0	-0.32	-0.23	-1.152	-0.991	-1.407
C02F4.4	C02F4.4	0.447962	0.139311	-1.17738	1.46	0.86	1.07	0.18	0.41	0.49	1.53	1.564	1.026
C02F5.1	C02F5.1	-0.155574	-0.223939	-0.0946477	-0.11	-0.01	-0.18	-0.19	-0.13	-0.22	-1.117	-1.086	-0.704
C02F5.2	C02F5.2	2.02382	-1.1649	0.2753	0.61		0.71	0.47	0.12	-0.1	0.598	0.102	0.463
C02F5.4	C02F5.4	-0.0835114	-0.274861	0.0866796	-0.15	-0.6	-0.35	-0.32	-0.44	-0.3	-1.708	-1.059	-0.39
C02F5.5	C02F5.5	1.53271	0.502529	2.88005	0.32	0.64	1.12	0.58	0.34	0.17	1.042	0.762	0.963
C02F5.7	C02F5.7	0.344131	0.113063	-0.1782	1.06	0.54	0.52	0.02	-0.45	0.14	-0.37	0.115	-0.226
C02G6.1	C02G6.1	0.309743	0.483869	0.618886	0.43	0.75	0.06	0.23	0.28	0.1	-0.035	-0.13	-0.045
C02G6.2	C02G6.2	0.309743	0.483869	0.618886	-0.29		-0.14	0.04	0.32	0.22	-0.829	-0.262	0.363
C02H6.2	C02H6.2	-0.324287	-0.590745	-1.14728	1.18	0.01	0.83	-0.41	-0.69	0.23	0.185	0.508	1.233
C02H7.3	C02H7.3	0.650161	0.95827	0.499732	0.13	0.17	-0.24	0.13	-0.15	0.15	0.941	0.114	0.57
C03A3.1	C03A3.1	0.606027	-0.153459	-1.26416	-0.21	-0.35	-0.8	0.56	0.62	-0.06	-0.317	-0.146	0.457
C03A7.11	C03A7.11	0.0394663	1.29029	-0.578898	1.91	1.39	1.6	1.43	0.59	1.17	0.623	0.772	0.756
C03A7.12	C03A7.12	1.27283	3.45279	1.75843	1.67	0.92	1.16	0.74	0.21	0.89	-0.344	0.779	-0.116
C03A7.14	C03A7.14	1.76938	-0.104359	-1.25708	1.23	1.1	3.23	0.67	0.42	1.04	1.432	1.414	2.273
C03A7.4	C03A7.4	1.13611	-0.21392	-1.13557	0.82	0.82	2.26	0.84	0.75	0.81	1.075	0.715	0.696
C03A7.7	C03A7.7	1.27415	-0.0230113	-0.843451	0.77	0.88	2.76	0.44	0.45	0.92	1.006	0.604	1.194
C03B1.12	C03B1.12	-0.487933	-0.193526	-0.414527	0.07	0.31	-0.04	-0.21	-0.13	0.13	0.525	0.715	-0.423
C03B8.1	C03B8.1	0.956257	0.987886	1.37332	0.52	1.17	1.01	0.38	0.47	0.3	0.399	0.801	-0.08
C03B8.4	C03B8.4	-0.186366	-0.145576	-0.220065	-0.03	0.1	-0.2	-0.56	-0.17	-0.2	-1.006	-0.997	-0.839
C03C10.2	C03C10.2	3.62837	0.236643	1.94777	0.7	0.68	1.15	0.22	0.27	0.29	0.627	0.37	0.558
C03C10.3	C03C10.3	0.0936145	0.188509	0.0738005	-0.41	-0.72	-0.5	-0.15	-0.16	-0.4	-0.349	-1.366	-0.593
C03C10.4	C03C10.4	0.126102	0.243901	0.300894	0.03	-0.49	0.01	-0.14	0.13	0.23	-0.834	-0.51	-0.243
C03C11.1	C03C11.1	1.30661	0.0433096	1.94088	0.41	1	1.08	0.42	0.3	0.15	1.494	0.619	1.048
C03C11.2	C03C11.2	0.482919	0.466329	0.784312	0.12	0.07	-0.04	-2.02	-0.05	-0.04	0.409	0.204	0.247
C03D6.1	C03D6.1	0.697773	0.0103711	0.30349	0.16	0.12	0.13	0.11	-0.01	0.21	-0.5	0.374	0.686
C03D6.3	C03D6.3	0.713447	0.200964	0.079261	-0.18	-0.2	-0.17	-0.02	-0.32	-0.3	-0.533	-0.749	-1.502
C03D6.5	C03D6.5	0.249716	0.15722	0.69705	-0.3	-0.44	-0.31	-0.21	-0.26	-0.36	-1.071	-0.826	-1.214
C03D6.6	C03D6.6	-0.0635499	-0.203263	0.0562421	-0.25	-1.22	-0.53	-0.63	-0.46	-0.45	-0.711	-0.12	0.223
C03E10.5	C03E10.5	0.42869	0.116898	0.4038	0.12	-0.54	-0.46	-0.42	-0.5	-0.49	-1.47	-0.697	-0.826
C03E10.6	C03E10.6	0.849629	0.202959	0.414327	0.04	-1.5	-0.54	-0.91	-0.86	-0.74	-0.413	-0.231	0.309
C03G5.7	C03G5.7	0.0768571	-0.4169	-0.763907	0.57	0.55	0.62	0.04	0.1	0.29	0.215	-0.392	0.456
C03G6.13	C03G6.13	1.0927	0.137303	-0.179427	0.63	0.94	0.23	-0.09	0.12	0.25	0.312	-0.05	0.614
C03G6.14	C03G6.14	1.66409	1.7903	1.85639	-0.31	-0.22	-0.87	-0.79	-0.54	-0.58	-0.149	0.031	0.034
C03G6.15	C03G6.15	-0.286344	-0.46296	-1.49471	-0.15	-0.01	-0.73	-0.6	-0.29	-0.42	-1.297	-0.349	-0.517
C03G6.19	C03G6.19	-0.227879	-0.20643	-0.585524	0.1	0.23	0.43	0.07	-0.03	0.26	-0.248	0.417	1.105
C03H5.1	C03H5.1	-0.773834	-0.517876	-0.691526	-0.38	0.23	-0.09	-0.03	0.19	0.07	-0.028	0.016	0.371
C04A2.1	C04A2.1	0.172472	0.177451	0.19646	0.05	-0.2	0.15	-0.16	-0.55	-0.15	-0.375	-0.074	-0.563
C04A2.3	C04A2.3	0.355501	-0.578375	0.622583	-0.55	-0.1	-0.38	-0.17	-0.25	-0.37	0.171	-0.152	-0.074
C04A2.7	C04A2.7	-0.0874645	-0.380783	-0.0673127	-0.58	-0.04	-0.2	-0.25	-0.18	-0.34	0.275	-0.657	-0.584
C04B4.2	C04B4.2	0.162809	0.0501481	0.418793	-0.74	-0.53	-0.61	-0.29	-0.22	-0.61	-0.694	-0.941	-1.644
C04C11.1	C04C11.1	0.722634	0.489292	0.144685	-0.28	0.01	-0.08	0	-0.1	0.37	0.05	-0.262	-0.852
C04C11.2	C04C11.2	-0.223102	-0.0895264	-0.68505	-0.17	-0.25	-0.13	-0.26	-0.66	0.16	0.667	0.268	-0.214
C04C3.5	C04C3.5	-0.385621	-0.215347	-1.05716	-0.19	0.08	0.24	-0.18	0.14	0.28	0.544	-0.229	0.296
C04E12.2	C04E12.2	-0.425124	0.231831	0.471271	0.61	0.62	0.62	0.2	0.19	0.01	0.381	0.269	0.387
C04E12.6	C04E12.6	-0.250033	1.45805	-0.587299	0.15	-0.16	0.44	0.53	0.1	0.11	-0.032	-0.168	-0.206
C04E12.7	C04E12.7	1.26923	1.98679	1.87437	-0.2	-0.71	-0.04		0.54	-0.33	-0.131	-0.039	-0.196
C04E6.11	C04E6.11	-0.00314074	-0.382691	0.343351	-0.15	0.21	-0.13	-0.13	0.09	-0.12	-1.071	-0.308	-0.525
C04E6.5	C04E6.5	4.08894	3.66705	4.34876	0.85	1.34	1.34	0.4	0.59	0.14	0.468	0.818	0.908
C04E7.2	C04E7.2	-0.117454	-0.593972	-0.487609	-0.26	-0.31	-0.54	-0.38	-0.02	-0.27	-0.533	-0.349	0.057
C04F1.3	C04F1.3	0.650482	0.822301	-0.457768	0	0.95	0.11	1.07	0.91	0.2	-0.173	0.001	-0.379
C04F12.3	C04F12.3	0.754371	0.344477	-0.380633	1.25	0.54	0.39	0.95	0.37	0.59	0.958	0.459	0.439
C04F12.6	C04F12.6	1.36899	0.927773	0.821031	0.44	1.14	1.12	0.71	0.33	0.3	0.828	0.234	-0.004
C04F12.7	C04F12.7	1.4128	1.68199	1.3717	0.44	0.58	1.06	0.46	0.56	0.07	1.041	1.393	1.193
C04F12.9	C04F12.9	-3.73534	-3.64004	-4.60927	-0.22	-0.15	-0.14	-0.43	-0.79	-0.63	0.091	0.003	-0.25
C04F5.1	C04F5.1	-0.437495	-0.701779	-0.386072	-0.21	-0.14	-0.03	-0.31	-0.33	-0.26	-1.035	-0.353	-0.204
C04F5.7	C04F5.7	-0.293236	0.154959	-1.44202	-1.08	-0.53	-0.41	-0.57	0.35	-0.53	-0.366	-0.077	-1.544
C04F5.8	C04F5.8	0.297098	0.226905	0.0359859	0.03	-0.38	-0.17	-0.11	-0.14	-0.23	-0.739	-0.407	-0.943
C04F5.9	C04F5.9	0.125951	-0.192855	0.294778	-0.13	-0.11	-0.21	-0.27	-0.41	-0.36	-0.783	-0.683	-0.158
C04F6.2	C04F6.2	0.908712	0.0414522	0.30246	0.37	0.51	0.75	0.12	-0.19	0.74	0.718	1.244	0.023
C04F6.3	C04F6.3	-0.597392	0.0579235	-0.648059	-1.29	-3	-2.28	-1.01	-1.51	-1.27	0.16	-0.764	-1.502
C04F6.4	C04F6.4	-0.366062	-0.789929	-0.639223	0.16	0.35	0.26	0.12	-0.01	0.13	0.842	0.811	0.044
C04F6.5	C04F6.5	-0.309025	0.0539862	-1.54799	-0.06	-0.99	-0.74	-0.37	-0.32	-0.4	0.754	0.089	-0.571
C04G2.1	C04G2.1	1.3482	0.346332	0.153152	0.34	-0.58	0.33	-0.25	-0.31	0.22	-0.93	0.07	-0.026
C04G2.2	C04G2.2	0.376251	0.613397	1.27283	0.7	0.96	1.17	0.09	0.07	0.24	0.797	-0.103	0.309
C04G2.4	C04G2.4	0.870763	1.64383	2.18206	0.21	1.15	1.66	0.7	0.78	0.28	0.35	1.658	1.189
C04G2.5	C04G2.5	1.79072	0.877672	4.35731	0.55	1.12	1.51	0.44	0.42	0.25	0.42	0.605	0.274
C04G2.6	C04G2.6	-0.00892896	0.0203483	0.208005	-0.18	-0.08	-0.16	-0.08	0.05	-0.14	0.104	-0.506	-0.694
C04G2.9	C04G2.9	1.48025	1.0726	1.65549	0.47	1.58	1.48	-0.3	0.15	0.07	0.872	0.941	1.842
C04G6.3	C04G6.3	-0.330798	0.0557625	-0.753034	0.11	0.37	0.16	0.19	0	-0.15	-0.409	-0.657	-0.93
C04G6.4	C04G6.4	-0.20988	-0.219821	0.494959	0.06	0.25	-0.05	-0.17	-0.19	-0.2	-1	-0.747	-0.671
C04G6.5	C04G6.5	-0.404561	-0.191551	-0.535588	-0.32	-0.71	-0.37	-0.13	-0.74	-0.06	-0.355	-0.423	-1.165
C04H5.2	C04H5.2	0.0339942	0.156019	0.542448	-0.04	-0.47	0.36	-0.32	-0.2	-0.04	-0.63	-0.398	0.383
C04H5.6	C04H5.6	-0.272427	0.126229	0.193944	-0.02	0.2	-0.05	0.16	-0.11	-0.26	-0.669	-0.635	-0.375
C05A9.1	C05A9.1	-0.185501	-1.42325	-0.058629	-0.93	-0.63	-0.74	-0.28	-0.55	-0.08	0.108	0.538	0.247
C05B5.2	C05B5.2	-0.0751246	0.743033	-0.046718	0.4	1.23	1.06	0.05	0.21	0.07	0.836	0.59	1.347
C05B5.3	C05B5.3	0.244575	-0.540045	-0.0846871	0.01	0.5	0.3	0.08	-0.22	0.04	0.513	0.076	0.194
C05B5.6	C05B5.6	1.5101	1.24283	2.67341	0.83		0.94	0.65	0.45	0.18	1.004	0.524	0.934
C05B5.7	C05B5.7	0.0870638	-0.282413	-0.813914	0.39	-0.55	-0.26	0.24	0.14	0.2	-0.016	-0.069	0.029
C05C10.4	C05C10.4	-0.520065	-0.838057	-0.450051	0.91	0.4	0.84	-0.08	-0.1	0.39	0.493	1.284	1.432
C05C10.5	C05C10.5	0.274558	0.0156707	0.626017	-0.52	-0.1	-0.28	-0.1	-0.24	-0.49	-0.216	-1.255	-0.517
C05C10.6	C05C10.6	-0.000853438	0.0608356	0.24938	-0.24	0.01	-0.11	-0.06	-0.18	-0.24	-0.604	-0.542	-1.056
C05C12.1	C05C12.1	1.0346	-1.73622	-0.661236	0.57	0.63	1.25	0.18	0.2	0.14	0.74	0.157	0.953
C05C12.5	C05C12.5	1.62509	1.3826	1.74034	0.25	1.15	0.94	0.49	0.46	0.23	0.484	0.269	0.83
C05C8.1	C05C8.1	-0.215332	-0.0390522	-0.191676	-0.04	-0.6	-0.21	-0.41	-0.41	-0.39	-0.813	-0.094	-0.144
C05C8.2	C05C8.2	0.0831698	0.00987723	0.265925	-0.39	-0.61	0.02	0.23	0.01	0.01	-1.158	-0.271	0.341
C05C8.3	C05C8.3	-0.551938	-0.51562	-1.32861	0.95	-0.69	0.07	-0.33	-0.3	-0.07	1.232	1.995	1.019
C05C8.4	C05C8.4	0.0256361	-0.115176	0.0667797	-0.36	0.3	-0.17	-0.05	-0.06	-0.15	-1.201	-0.262	-0.727
C05C8.5	C05C8.5	-0.00610363	-0.0895616	0.0352659	-0.14	-0.27	-0.31	0.16	0.22	-0.29	-0.921	-0.288	-0.58
C05C8.6	C05C8.6	0.189583	-0.103211	0.25206	-0.33	-0.19	-0.17	-0.07	0.14	-0.05	-1.458	-0.766	-0.466
C05C8.7	C05C8.7	-0.561709	-0.732904	-1.30884	-0.49	-0.07	-0.5	-0.54	-0.69	-0.84	0.103	0.899	0.077
C05D10.1	C05D10.1	-0.794906	-0.526642	-1.12168	0.08	-0.03	-0.09	-0.23	-0.11	0.15	0.35	0.269	0.446
C05D10.3	C05D10.3	-0.131719	0.141151	-0.0147004	1.96	0.71	0.56	0.16	0.17	0.53	0.767	0.542	0.308
C05D11.1	C05D11.1	0.301616	0.210971	0.381044	0.04	0.2	0	0.08	0.04	-0.04	-0.508	0.077	-0.754
C05D11.10	C05D11.10	0.255774	0.319634	0.486224	-0.12	-0.76	-0.31	0.05	0.17	-0.03	-0.93	0	0.346
C05D11.13	C05D11.13	0.718314	1.29706	0.267433	0.34	-0.11	0.04	-0.32	-0.46	-0.26	0.276	-0.17	0.423
C05D11.2	C05D11.2	0.694718	0.27248	0.438325	0.03	0.13	-0.01	-0.16	-0.26	-0.21	-0.873	-0.286	-0.905
C05D11.3	C05D11.3	-0.345686	-0.223903	-0.215139	-0.29	-0.71	-0.18	-0.04	0.02	-0.12	-1.431	-0.335	-0.604
C05D11.5	C05D11.5	1.06247	0.829648	1.05824	0.75	0.24	0.61	0.49	0.47	0.2	0.305	0.648	1.362
C05D11.6	C05D11.6	0.480911	1.04348	0.835078	0.11	0.7	0.35	0.5	0.53	0.39	0.044	0.463	0.511
C05D11.9	C05D11.9	0.156101	0.269537	0.116265	-0.26	0.1	-0.01	0.38	0.41	-0.07	-0.849	-0.683	-0.4
C05D12.1	C05D12.1	-0.156946	-0.248034	-0.769354	-0.11	0.25	0.22	0.07	-0.44	-0.2	0.873	0.68	0.572
C05D12.2	C05D12.2	1.26443	0.555426	0.920937	0.31	0.14	0.18	0.32	0.48	-0.21	0.107	-0.048	0.415
C05D12.4	C05D12.4	0.334486	0.411476	0.528862	-0.55	-1.4	-1.07	-0.08	-0.76	-0.19	-0.229	-0.128	-0.478
C05D2.3	C05D2.3	1.76075	0.949378	1.5878	0.59	1	1.31	0.39	0.28	0.2	1.23	0.505	1.256
C05D2.4	C05D2.4	-0.114536	0.0292671	0.151344	0.42	-0.26	0.29	-0.02	-0.06	0.16	0.564	0.444	0.507
C05D2.5	C05D2.5	0.302288	-0.0330094	0.508034	-0.47	0.32	-0.09	0.02	0.1	-0.04	0.403	-0.602	-0.311
C05D2.8	C05D2.8	-0.0260859	0.412808	0.303033	0.5	0	0.44	-0.02	-0.04	0.23	0.08	0.327	0.601
C05D9.1	C05D9.1	0.412532	0.208712	0.355676	-0.5	-0.26	-0.14	-0.6	-0.56	-0.1	-0.34	-0.108	-0.648
C05D9.2	C05D9.2	-0.0228526	0.179315	-0.143571	-0.03	-0.85	-0.23	-0.13	-0.13	0	2.15	-0.329	0.628
C05D9.3	C05D9.3	0.858983	1.05846	0.247839	-0.33	0.29	-0.76	0.25	0.14	0.15	0.184	0.181	-0.258
C05D9.5	C05D9.5	-0.314988	0.117254	-0.735087	-0.28	-0.75	-0.42	-0.29	-0.23	0.05	-0.012	0.033	-1.074
C05D9.7	C05D9.7	-0.279563	-0.288406	-0.399855	-0.54	-0.97	-0.85	-0.56	-0.65	-0.13	-0.229	-0.281	-0.47
C05E11.1	C05E11.1	-0.208536	-0.297462	-0.61394	0.03	-0.39	-0.34	-0.64	-0.56	-0.19	-0.606	-0.056	0.102
C05E11.4	C05E11.4	-0.0181704	0.151371	0.0845316	2.58	1.6	2.58	1.06	0.69	1.09	0.152	0.422	1.218
C05E11.5	C05E11.5	0.510595	0.104238	1.30767	-0.6	-0.27	-0.27	-0.18	0.61	0.18	-0.381	-0.142	-0.556
C05E11.6	C05E11.6	0.192552	0.560216	0.611701	0.4	-0.25	0.13	-0.15	-0.11	-0.31	-1.006	-0.009	0.009
C05E11.8	C05E11.8	0.600256	0.0782744	-0.172175	0.44	0.26	0.54	-0.08	0.32	0.21	-0.379	0.766	0.784
C05E4.3	C05E4.3	-0.0862394	0.103834	-0.397852	0.31	0.68	0.32	0.18	0.14	0.11	-0.36	-0.602	-0.86
C05E4.9	C05E4.9	0.421943	0.125072	-0.0446148	1.6	0.61	1.08	0.25	-0.19	0.39	0.261	0.98	1.163
C05E7.1	C05E7.1	0.612678	-0.553175	-1.84047	1.01	0.24	1.3	0.1	0.45	0.56	1.331	1.21	1.51
C05G5.1	C05G5.1	0.0787725	0.481782	0.420898	-0.39	-0.77	-0.46	-0.55	-0.19	-0.34	0.1	0.395	-0.218
C05G5.2	C05G5.2	0.238775	0.209975	0.117341	-0.38	-0.18	-0.39	1.74	-0.56	-0.32	0.149	0.014	-0.438
C05G5.3	C05G5.3	-0.251843	-0.167922	-0.0967842	-0.58	-1.22	-0.53	-0.59	-1.14	-0.54	-0.29	0.004	-0.624
C05G5.4	C05G5.4	0.130802	0.235799	0.0184819	0.27	0.5	0.3	0.19	0.08	-0.05	1.081	0.096	-0.214
C05G6.1	C05G6.1	-0.0649918	-0.279088	-0.997079	-0.37	0.37	0.11	-0.08	0.44	0.15	0.603	-0.044	-0.023
C06A1.1	C06A1.1	-0.00964557	-0.0525456	0.306804	-0.59	-0.13	-0.31	-0.09	-0.01	-0.2	-1.044	-0.492	-0.969
C06A1.3	C06A1.3	-0.725403	0.145623	3.3788	0.56	0.36	1.23	0.02	0.38	0.24	1.42	0.95	1.126
C06A12.3	C06A12.3	0.750715	0.679768	0.533998	-0.33	-0.43	0.12	0.02	0.07	0.09	-1.293	-0.304	-0.007
C06A5.2	C06A5.2	0.640347	0.427	1.78934	0.56	0.19	0.52	0.16	0.49	0.3	0.618	0.331	0.482
C06A5.6	C06A5.6	0.292869	-0.0961142	0.0163358	-0.78	-0.55	-0.73	-0.68	-0.41	-0.3	-0.322	-0.742	-0.24
C06A5.9	C06A5.9	0.313925	0.140817	0.428158	-0.06	-0.43	-0.28	-0.46	-0.28	-0.33	-0.234	-0.837	-1.494
C06A6.3	C06A6.3	-0.34145	-0.75473	-0.246173	-0.11	0.28	-0.37	-0.12	-0.05	-0.26	-0.432	-0.567	-0.089
C06A6.4	C06A6.4	0.860825	0.96372	1.19356	-0.28	-0.1	0.03	0.11	0.02	0	-0.98	-0.431	0.599
C06A6.5	C06A6.5	-0.145444	0.170252	-0.529938	0.36	-0.23	-0.15	-0.36	-0.1	0.06	0.153	0.377	0.764
C06A8.2	C06A8.2	0.113027	0.00563242	0.425232	-0.16	-0.43	-0.19	-0.23	0	-0.24	-0.576	-1.014	-0.55
C06A8.4	C06A8.4	0.198913	0.0471834	0.625289	-0.07	-0.15	-0.26	-0.24	-0.27	-0.31	-1.13	-0.751	-0.429
C06A8.6	C06A8.6	0.118623	3.1591	0.548294	0.9	1.33	1.69	0.71	0.69	0.53	1.242	1.098	1.777
C06A8.9	C06A8.9	0.82096	0.376433	0.150693	0.54	0.46	0.37	-0.17	0.31	0.27	0.242	0.162	0.084
C06B3.4	C06B3.4	0.168755	0.152805	0.104203	0.48	-0.69	-0.07	-0.43	-0.14	0.1	-1.208	-0.041	-0.821
C06B3.6	C06B3.6	1.47635	1.46346	0.82121	2.58	0.34	2.19	0.06	-0.2	1.35	-0.997	0.448	-0.496
C06B8.7	C06B8.7	-0.586773	0.187948	-1.22852	0.18	0.46	-0.74	-0.07	-0.27	-0.07	0.167	0.331	-0.068
C06C3.1	C06C3.1	-0.172027	-0.322023	-0.528709	-0.45	-0.09	-0.26	-0.12	-0.13	-0.2	-0.673	-0.692	-0.517
C06C3.5	C06C3.5	-1.37861	-1.68829	-1.08701	-0.39	-0.43	-0.39	0.57	0.45	-0.18	-0.028	-0.229	0.289
C06C3.8	C06C3.8	0.874217	2.62335	1.26638	0.42	0.41	0.76	0.29	0.26	0.05	-0.262	-0.224	0.496
C06C6.5	C06C6.5	0.161699	-0.601507	-1.23214	-0.06	-0.26	-0.17	-0.58	-0.56	-0.24	0.181	0.767	0.717
C06E1.1	C06E1.1	-0.103269	0.317726	-0.210268	-0.42	-1.33	-1.15	-0.46	-0.59	-0.34	0.238	-0.669	0.151
C06E1.5	C06E1.5	1.92702	1.03736	1.15764	0.38	0.17	0.86	0.7	0.69	0.06	-0.189	-0.176	-0.423
C06E1.6	C06E1.6	-0.441435	0.222569	1.87048	0.51	1.08	0.73	0.33	-0.03	0.15	-0.267	0.11	-0.181
C06E1.9	C06E1.9	0.29972	0.113051	0.592229	-0.39	0.37	0.12	0.33	0.33	0.05	-0.697	-0.697	-0.803
C06E2.1	C06E2.1	-0.248281	0.363271	-0.174883	1.17	0.18	1.03		0.73	0.72	0.293	0.995	-0.023
C06E2.5	C06E2.5	-0.0549901	-0.175986	0.109942	-0.91	-0.93	-1.01	-0.13	-0.46	-0.98	0.04	0.059	-0.436
C06E4.7	C06E4.7	2.06855	1.3443	0.308458	0.11	0.23	-0.12	0.36	-0.02	0.03	0.719	-0.123	-0.525
C06E4.8	C06E4.8	0.854518	-0.281434	-0.605594	-0.36	-1.4	-0.32		-0.49	-0.6	-0.333	0.126	0.251
C06E7.2	C06E7.2	0.718708	0.45546	-0.162828	0.34	0.4	0.3	0.42	0.73	0.31	-0.059	0.099	0.632
C06E7.4	C06E7.4	-1.17895	-0.947212	-2.14828	0.98	0.46	-0.18	0.36	0.13	0.42	1.571	0.321	0.225
C06E7.6	C06E7.6	0.735456	-0.156935	-1.7432	0.52		0.83	0.48	0.16	0.03	0.08	-0.272	0.193
C06E8.3	C06E8.3	-0.0919592	-0.22047	0.0599425	0.69	0.73	0.51	0.12	0.13	0.15	-0.123	-0.306	-0.053
C06E8.5	C06E8.5	0.689524	0.118163	-0.827949	1	1.58	2.87	1.05	0.89	0.85	0.583	0.629	0.807
C06G1.4	C06G1.4	-0.436047	-0.209856	-0.949759	-0.37	-0.02	-0.52	0.29	-0.23	-0.11	0.413	0.054	0.188
C06G1.5	C06G1.5	-0.177334	0.00587064	-0.625098	-0.68	-0.15	-0.25	-0.3	-0.01	-0.26	0.39	0.492	0.205
C06G3.1	C06G3.1	0.820456	0.774819	-0.00814882	0.93	0.31	1.02	0.5	-0.23	0.73	0.103	-0.082	0.571
C06G3.10	C06G3.10	-0.012319	0.0271913	0.630077	-0.33	0.02	-0.42	-0.07	0.02	-0.38	-0.257	-0.897	-0.902
C06G3.2	C06G3.2	0.0397897	-0.13296	0.308703	-0.44	0.25	-0.13	0.16	0.19	-0.15	-1.362	-0.582	-0.167
C06G3.6	C06G3.6	-0.810189	-0.614177	-1.37485	-0.27	-1.21	-0.83	-0.46	-0.57	-0.13	-0.385	0.003	0.277
C06G3.8	C06G3.8	-0.0638398	0.147693	0.830434	-0.23	-0.93	-0.24	-0.21	-0.31	-0.15	0.045	-0.295	0.041
C06G3.9	C06G3.9	0.0705856	-0.0373597	0.136805	-0.1	0.41	-0.1	0.26	0.32	-0.11	-0.513	-0.533	0.103
C06G4.1	C06G4.1	-0.0328976	-0.146702	-0.0379522	-0.21	0.29	-0.1	-0.04	0.11	-0.25	-0.715	-0.619	-0.847
C06G4.2	C06G4.2	0.728038	0.0630887	1.2721	0.14	-0.1	-0.04	-0.16	-0.33	-0.12	-0.452	-0.407	-0.311
C06G4.4	C06G4.4	0.65858	0.139803	0.238003	-0.08	0.37	0.34	0.74	-0.05	-0.05	0.058	-0.072	0.358
C06G8.1	C06G8.1	0.606063	1.27537	0.322845	2.46	2.77	2.8	2.3	2.47	1.65	1.197	0.513	0.98
C06H2.1	C06H2.1	0.0893427	0.32054	0.1767	0.07	0.31	0.15	-0.04	0.08	0.08	2.058	1.104	0.348
C06H2.2	C06H2.2	0.261464	-0.0022109	0.0503645	0.14	-0.04	0.2	0.6	-0.01	0	-0.932	-0.117	-0.96
C06H2.3	C06H2.3	0.214299	0.079145	0.385197	-0.64	-0.45	-0.43	0.06	0.26	-0.17	-1.737	-0.578	-0.4
C06H5.1	C06H5.1	-0.20099	-0.294081	-0.50522	0.63	-0.14	0.27	0.05	-0.1	0.42	0.711	1.029	1.71
C06H5.2	C06H5.2	-2.06495	-0.20886	0.931065	0.57	0.18	0.34	0.3	0.1	0.45	0.167	-0.32	0.175
C07A12.3	C07A12.3	0.132598	-0.22399	-0.105231	-0.88	-0.43	-0.6	-0.75	-0.52	-0.28	0.169	0.112	0.556
C07A12.4	C07A12.4	-0.262315	-0.0972766	-0.323854	-0.39	0.04	-0.51	-0.12	-0.11	0.05	1.223	0.69	0.866
C07A12.5	C07A12.5	-0.109097	-0.54809	-0.454214	-0.42	0.35	-0.26	0.4	0.5	0.02	-0.831	-0.546	-0.324
C07A12.7	C07A12.7	-0.0571689	-0.0963096	-0.468754	0.01	-0.08	-0.15	-0.19	-0.2	-0.05	0.79	0.253	0.694
C07A4.3	C07A4.3	2.83988	-0.533879	0.00510961	-0.28	-0.3	0.68		-0.19	0.38	-0.123	-0.138	0.418
C07A9.11	C07A9.11	0.734169	0.98355	0.780596	-0.76	0.5	-0.16	-0.08	0.18	-0.22	-0.079	-0.051	-0.267
C07A9.2	C07A9.2	0.0512627	0.109885	0.217189	-0.39	-0.13	-0.05	0.1	-0.07	-0.1	-1.347	-1.014	-0.324
C07A9.3	C07A9.3	-0.360788	0.0868891	0.00216132	-0.91	-0.33	-0.51	-0.18	-0.3	-0.29	-0.29	-1.133	-1.194
C07A9.4	C07A9.4	0.607111	0.400744	0.23582	-1.64	-1.08	-1.66	-0.02	0.18	-0.67	-0.241	-0.133	-0.288
C07A9.5	C07A9.5	2.73759	-0.0150796	0.241856	0.77	1.26	0.87	0.73	0.37	0.27	1.085	0.213	0.131
C07A9.7	C07A9.7	0.0103117	0.0602165	0.175496	-0.45	0.09	-0.11	0.01	-0.05	-0.12	-0.878	-1.041	-1.279
C07B5.3	C07B5.3	1.09582	-1.60422	1.67399	0.68	0.65	0.82	-0.08	0.15	0.17	0.169	-0.017	0.299
C07B5.4	C07B5.4	0.706255	0.325948	-0.42564	0.23	-0.17	0.26	-0.06	-0.12	0.07	0.192	0.187	0.567
C07B5.5	C07B5.5	-0.0887091	0.0229669	0.106863	-0.13	-0.79	-0.21	-0.27	-0.31	-0.04	-0.504	-0.248	-0.127
C07D10.1	C07D10.1	0.862076	0.534166	0.14038	0.29	-0.62	-0.28	0.24	0.01	-0.05	-0.18	-0.136	0.331
C07D10.4	C07D10.4	0.0351713	-0.6548	-1.27414	0.73	0.43	0.87	0.43	0.55	0.44	1.886	0.913	1.647
C07D10.5	C07D10.5	-0.688425	-0.0398585	-0.665643	-0.95	-1.15	-1.26	-0.4	-0.51	-0.43	-0.304	-0.353	-0.157
C07D8.6	C07D8.6	0.118907	0.0218993	0.161219	-0.24	0.03	-0.47	-1.11	-0.18	-0.39	0.372	-0.648	-0.373
C07E3.1	C07E3.1	0.0348023	-0.291143	0.0859674	-0.53	-0.48	-0.47	-0.35	-0.17	-0.33	-1.265	-0.963	-1.336
C07E3.3	C07E3.3	0.774372	0.265066	-0.0391741	0.97	0.17	0.71	-0.13	-0.35	0.36	0.465	-0.152	-0.167
C07E3.4	C07E3.4	0.553642	2.10521	-0.60914	0.52		1.11	0.45	0.33	0.32	1.569	0.463	0.614
C07E3.6	C07E3.6	0.0507649	0.201253	-0.218467	-0.32	-0.13	-0.32	-0.44	-0.56	-0.32	-0.701	-0.176	-0.041
C07E3.9	C07E3.9	-0.223361	-0.188322	-0.334633	0.17	-1.25	-0.21	-0.34	-0.47	-0.21	-0.599	-0.206	-0.427
C07G1.5	C07G1.5	0.121267	-0.0254772	0.23733	-0.37	0.04	-0.26	-0.16	0.01	-0.26	-1.149	-0.163	-0.548
C07G1.6	C07G1.6	-0.878768	-0.211647	2.21568	0.68	1.69	1.21	0.36	0.5	0.04	0.452	0.632	1.658
C07G1.7	C07G1.7	-2.92751	-2.53838	-2.39885	1.74	2.3	2.06	-0.25	-0.39	-0.36	-0.739	-0.193	-0.201
C07G2.1	C07G2.1	0.363862	0.367799	0.472572	-0.4	0.32	-0.17	-0.26	-0.21	-0.39	-1.047	-0.855	-1.613
C07G3.2	C07G3.2	0.485585	0.338262	0.574135	0.1	0.73	0.18		-0.03	-0.41	1.217	0.993
C07G3.9	C07G3.9	0.233563	0.228636	0.0780644	0.88	0.38	0.54	0.43	0.41	0.5	-0.392	-0.523	0.05
C07H4.1	C07H4.1	-0.199086	-0.126098	-0.355422	0.77	-0.26	0.42	0.95	0.6	0.52	0.849	0.909	-0.144
C07H4.2	C07H4.2	-0.317733	-0.343197	-0.408662	-0.22	-0.19	-0.34	-0.69	-0.19	-0.23	-0.413	-0.747	-0.626
C07H6.2	C07H6.2	0.366835	0.211408	0.510092	-0.24	-0.89	-0.28	-0.11	-0.29	-0.15	-0.224	-0.077	0.244
C07H6.3	C07H6.3	0.0274041	-0.17094	-0.577723	0.18	0.51	0.2	-0.21	-0.3	0.17	0.963	0.583	0.187
C07H6.4	C07H6.4	0.407316	0.00844488	0.274011	-1.09	0.24	0.33	0.53	0.62	0.59	-0.559	-0.635	-0.986
C07H6.5	C07H6.5	-0.0749344	-0.131488	0.299264	-0.67	-0.17	-0.31	-0.4	-0.14	-0.25	-0.191	-1.355	-1.694
C07H6.6	C07H6.6	0.184702	0.143928	0.364005	-0.33	0.01	-0.14	-0.08	0.09	-0.24	-1.053	-0.783	-1.639
C07H6.7	C07H6.7	-0.253291	-0.329958	-0.85766	0.3	-0.11	-0.35	-0.04	0.16	-0.11	0.565	0.468	0.023
C08A9.1	C08A9.1	-0.797366	-0.602194	-0.777931	1.96	1.23	1.03	0.02	0.01	-0.65	-0.966	-0.318	-0.209
C08A9.3	C08A9.3	1.69046	1.58315	0.127551	0.26		0.48	0.86	0.56	-0.03	-0.584	-0.25	-0.335
C08A9.6	C08A9.6	-0.380534	-1.15792	-0.381003	-0.61	-0.59	-0.68	-0.14	-0.16	-0.69	-0.897	-0.687	-0.671
C08A9.7	C08A9.7	-0.195457	-0.217901	-0.0124652	-0.34	0.28	-1.53	0.2	-0.57	0.03	-0.035	-0.37	-0.189
C08A9.8	C08A9.8	0.853164	0.932562	0.49538	-0.83	-0.74	-0.76	-0.38	-0.2	-0.62	-0.088	-0.405	-0.525
C08B11.1	C08B11.1	-0.0188961	0.192215	0.141342	-0.16	-0.9	-0.03	-0.06	-0.15	-0.24	-0.637	-1.009	-1.565
C08B11.2	C08B11.2	0.199987	0.180483	0.572502	-0.23	-0.37	-0.33	-0.42	-0.35	-0.18	-0.966	-1.211	-1.415
C08B11.3	C08B11.3	-0.0195765	-0.00109751	0.147345	-0.55	0.02	-0.2	-0.14	-0.27	-0.36	-0.226	-0.868	-1.083
C08B11.4	C08B11.4	-0.361346	-0.139907	0.142116	-0.37	0.05	0.02	0.37	0.45	0.09	-0.552	-0.405	-1.003
C08B11.6	C08B11.6	0.232167	0.178708	0.333436	-0.05	-0.41	-0.14	-0.16	-0.17	-0.22	-0.576	-1.003	-0.446
C08B11.8	C08B11.8	-0.110387	-0.464786	0.0109948	-0.12	0.07	-0.2	0.04	0.14	-0.05	-1.168	-0.671	-1.077
C08B11.9	C08B11.9	0.232167	0.178708	0.333436	-0.05	0.22	-0.12	0.03	0.07	-0.22	-0.16	-0.844	-0.759
C08B6.1	C08B6.1	-0.634055	-0.0831299	-1.01242	0.69	0.51	0.75	0.21	0.45	0.22	-0.434	0.034	-0.028
C08B6.10	C08B6.10	0.541719	0.326053	0.730675	0.19	0.12	0.25	0.23	-0.08	0.23	-0.201	-0.004	-0.801
C08B6.3	C08B6.3	0.358931	0.44072	0.555957	-0.56	-0.26	-0.44	-0.1	0.42	-0.16	-0.032	0.735	0.081
C08B6.7	C08B6.7	-0.136583	-0.0016626	-0.0164211	-0.17	0.23	-0.08	-0.07	-0.19	-0.22	-1.017	-0.826	-0.715
C08B6.8	C08B6.8	-0.0976209	-0.101989	0.133257	-0.31	-0.88	-0.32	0.09	0.11	-0.11	-0.69	-0.711	-0.102
C08B6.9	C08B6.9	-0.000902288	-0.119724	0.17895	-0.28	-0.74	-0.37	-0.17	0.01	-0.18	-1.336	-0.711	-1.49
C08C3.2	C08C3.2	-0.0534905	-0.0617655	0.272092	-0.19	-0.47	-0.43	-0.18	0.06	-0.23	-1.038	-0.646	-0.175
C08C3.3	C08C3.3	0.223919	0.166213	-0.371877	0.72	-0.52	-0.21	0.63	0.65	0.16	0.091	-0.063	0.521
C08D8.1	C08D8.1	1.78406	2.18371	0.760401	0.26	-0.04	0.13		-0.07	0.12	0.3	-0.041	-0.438
C08D8.2	C08D8.2	0.885821	0.52667	-0.174444	0.31	-0.22	-0.27	-0.31	-0.02	0.23	-0.224	0.112	-0.32
C08E3.1	C08E3.1	1.90652	-0.629576	-2.64147	0.64	1.22	0.96	-0.5	-0.1	-0.19	0.811	0.44	-0.274
C08E8.4	C08E8.4	0.281997	-0.205319	-0.289071	1.73	0.18	1.1		0.29	0.2	0.301	0.843	-0.072
C08F1.4	C08F1.4	0.688605	0.516384	0.464322	0.29	0.51	0.43	0.17	-0.1	0.16	0.197	0.28	-0.183
C08F1.5	C08F1.5	0.200106	0.038005	0.452784	0.32	0.61	0.37	0.33	0.19	0.18	0.6	0.217	0.608
C08F11.10	C08F11.10	0.787982	2.97048	1.90298	0.55	0.81	1.22	0.37	0.4	0.33	0.624	0.69	0.231
C08F11.11	C08F11.11	0.259837	0.229496	0.365383	0.27	-0.53	0.34	-0.24	-0.09	0.14	-1.478	-0.082	0.506
C08F11.12	C08F11.12	-0.235539	-0.427021	-0.539899	0.79	0.4	0.61	-0.62	0.02	-0.33	-1.336	-0.617	0.541
C08F11.13	C08F11.13	-0.014152	-0.14336	-0.562653	2.53	0.82	1.32	0.25	-0.11	0.66	0.377	0.565	0.941
C08F11.5	C08F11.5	0.615785	-0.397982	-0.816286	0	-0.62	0.01	0.1	-0.02	-0.02	0.163	0.529	-0.248
C08F11.7	C08F11.7	-0.998027	-0.965476	-0.888653	0.02	-0.47	-0.03	-0.17	-0.15	-0.18	-0.248	0.03	0.29
C08F8.1	C08F8.1	-0.0845242	-0.0107412	-0.176284	-0.05	-0.26	-0.11	0.34	0.23	-0.04	-1.047	-0.223	-0.519
C08F8.2	C08F8.2	-0.383261	-0.223276	-0.0258301	-0.1	-0.28	-0.24	-0.21	-0.16	-0.27	-1.49	-0.701	-0.494
C08F8.3	C08F8.3	-0.295953	-0.533903	-0.143083	-0.4	-0.23	-0.36	-0.14	-0.24	-0.28	-0.519	-0.855	-0.578
C08F8.4	C08F8.4	-1.42382	-2.0219	-0.907906	0.71	0.76	1.03	0.25	0.05	0.29	0.454	1.059	1.268
C08F8.6	C08F8.6	0.219129	1.5231	1.67504	0.57	1.6	1.21	0.64	0.42	0.24	0.367	0.411	1.07
C08F8.7	C08F8.7	0.273814	0.40173	-0.0346769	0.64	-0.49	0.47		0.63	0.56	0.027	0.449	-0.116
C08F8.8	C08F8.8	0.0747501	0.928225	-0.472609	-0.61	-0.27	-0.37	0.2	0.03	-0.19	0.141	0.236	0.388
C08G5.4	C08G5.4	0.667571	0.206337	-0.0846248	0	0.19	0.24	0.13	-0.26	0.36	0.385	0.261	0.563
C08G5.5	C08G5.5	2.00213	0.346594	-0.468626	0.17	0.16	-0.08	0.09	-0.25	-0.05	0.543	-0.028	0.202
C08H9.2	C08H9.2	0.0223855	0.166488	0.0699625	-0.44	0.03	-0.36	-0.19	0.23	-0.16	-0.617	0.153	-0.569
C09B8.1	C09B8.1	0.509822	0.52263	0.392646	-0.29	0.03	-0.1	-0.36	-0.42	-0.25	-0.105	0.251	0.391
C09B8.4	C09B8.4	-0.225135	0.679003	-0.120698	-1.23	-3.27	-2.1	-0.04	-0.19	0.48	-0.017	0.664	0.363
C09B8.5	C09B8.5	-0.096983	-0.0104394	0.400864	-1.36	-2.3	-1.79	-0.32	-0.52	-1.01	-0.769	-0.228	0.123
C09B8.6	C09B8.6	0.0134174	-0.253023	-0.161098	0.06	0.53	0.31	0	0.13	0.12	0.755	0.427	0.273
C09B8.7	C09B8.7	-0.324741	0.0359337	-0.894706	-0.19	-0.14	-0.46	-0.15	-0.26	-0.15	0.621	-0.196	-0.46
C09B9.1	C09B9.1	-0.995571	1.91976	-0.183885	0.13	0.49	-0.01	0.17	0.17	-0.07	0.767	-0.108	-0.571
C09B9.2	C09B9.2	2.80429	1.15378	2.43012	0.52	0.75	1.06	0.24	0.06	0.12	1.312	0.22	0.566
C09B9.4	C09B9.4	2.27129	0.265701	1.30747	0.57	1.29	1.49	0.34	0.15	0.2	1.509	0.696	0.365
C09B9.6	C09B9.6	0.870763	1.64383	2.18206	0.61	1.56	1.31	0.45	0.47	0.01	0.294	1.269	0.79
C09B9.7	C09B9.7	1.5927	1.39655	1.54574	1.15		1.91	0.61	0.77	0.41	0.825	0.777	0.655
C09C7.1	C09C7.1	0.953008	0.711033	-0.593441	0.64		0.12	0.17	-0.19	0.25	0.73	0.188	-0.255
C09D1.1	C09D1.1	0.580133	0.629117	-0.489452	-0.1	0.44	0.04	0.01	0.1	0.04	0.843	0.209	0.131
C09D4.1	C09D4.1	-0.342117	0.123398	-0.961292	0.17	-0.49	0.06	-0.19	-0.32	-0.01	0.124	0.518	0.574
C09D4.3	C09D4.3	0.89492	0.691386	1.25715	0.82	1.12	1.6	0.61	0.53	0.32	0.566	1.437	1.3
C09D8.1	C09D8.1	-0.0710697	-0.0543518	-0.442309	-0.35	-0.01	-0.21	-0.17	0.18	0.12	0.163	-0.582	-0.771
C09E8.2	C09E8.2	1.35823	0.258744	-0.857853	1.73	0.74	2.82	0.37	0.06	0.6	1.204	1.047	0.343
C09E8.3	C09E8.3	-0.067617	-0.398844	-1.07652	0.7	0.38	0.1	0.24	0.14	0.3	1.936	1.033	1.001
C09F12.1	C09F12.1	-0.655422	-0.764237	-0.0494802	0.07	-0.88	-0.09	-0.23	-0.11	0.14	0.818	1.126	1.141
C09F5.1	C09F5.1	-0.198784	-0.408848	-1.30701	0.27	-0.09	-0.56	-0.18	-0.33	-0.05	0.969	0.204	0.399
C09F9.1	C09F9.1	-0.0233462	0.844308	-1.14556	-0.01	0.53	0.68	0.24	0.36	0.39	0.188	-0.209	0.023
C09F9.3	C09F9.3	0.397717	0.334631	0.231715	0.54	1.23	0.77	0.36	0.15	0.15	0.636	0.03	0.385
C09G4.1	C09G4.1	-0.0611971	0.607983	0.166489	-0.47	-0.44	-0.31	-0.47	-0.09	-0.19	-0.687	-0.047	-0.171
C09G4.3	C09G4.3	-0.0593717	0.0300773	0.0410273	-0.23	-0.03	-0.3	0.07	0.11	-0.2	-1.329	-1.344	-1.34
C09G4.4	C09G4.4	-0.102976	-0.116474	0.468362	-0.29	-0.46	-0.28	-0.21	-0.41	-0.23	-0.949	-0.723	-1.396
C09G4.5	C09G4.5	-0.102976	-0.116474	0.468362	-0.32	-0.2	-0.2	0.06	-0.39	-0.18	-1.231	-1.218	-1.162
C09G5.2	C09G5.2	0.23361	0.196447	0.590118	-0.26	-0.51	-0.36	-0.3	-0.22	-0.27	-0.798	-0.394	-0.9
C09G5.4	C09G5.4	1.00549	0.419981	0.246608	-0.13	0.51	0.68	0.23	0.16	0.28	0.323	0.267	0.336
C09G5.5	C09G5.5	0.379111	0.266158	0.499288	0.09	0.05	0.56	-0.7	-0.82	-0.02	-0.283	-0.533	0.083
C09G5.6	C09G5.6	2.0673	0.783364	1.1819	2.05	1.57	2.18	-0.56	0.51	0.85	2.32	1.495	1.098
C09G5.7	C09G5.7	1.46159	1.67726	0.396115	0.4	0.89	0.59	0.84	0.54	0.38	0.14	0.144	0.526
C09G9.4	C09G9.4	-0.487701	1.12387	0.403121	0.66	0.85	1.1	0.37	0.33	0.24	-0.05	0.328	1.28
C09G9.5	C09G9.5	0.799456	0.437259	1.08006	-0.32	-0.35	-0.32	0.15	1.01	0.21	0.079	-0.123	0.195
C09G9.6	C09G9.6	0.334757	0.0977683	0.737822	-0.44	-0.43	-0.47	-0.57	-0.3	-0.45	-0.754	-0.897	-0.317
C09H10.1	C09H10.1	2.48512	3.18924	0.859773	0.33	0.27		0.51	0.69	0.28	0.358	0.263	0.7
C09H10.2	C09H10.2	0.46319	0.433687	0.515909	-0.16	-0.1	-0.07	0.06	0.12	0.15	-0.264	-0.128	0.504
C09H10.3	C09H10.3	0.610984	0.642887	0.690328	0.21	0.2	0.17	0.12	0.02	-0.02	0.706	-0.139	0.275
C09H10.6	C09H10.6	-0.0655208	0.102102	0.14307	-0.29	-0.59	-0.23	-0.26	-0.29	-0.27	-0.288	-0.725	-0.662
C09H10.9	C09H10.9	0.824051	1.09482	1.3255	0.39	0.16	0.62	0.27	0.48	0.31	0.909	0.626	1.219
C09H5.2	C09H5.2	-0.613744	-0.235225	-0.993198	1.52	1.13	1.65	0.85	0.43	0.72	0.775	0.161	0.44
C09H5.7	C09H5.7	0.748749	0.215778	1.3522	0.26	0.63	0.83	0.4	0.77	0.23	0.144	0.629	1.139
C10B5.1	C10B5.1	-0.524503	-0.0906914	0.354079	-0.12	-0.87	-0.07	-0.26	-0.13	-0.34	-0.546	-0.246	-0.525
C10B5.3	C10B5.3	-0.224624	-0.181506	-0.405011	-0.23	0.13	0.31	0.27	0.16	0.55	-0.012	0.858	0.623
C10C5.2	C10C5.2	-0.395459	-0.726717	-2.33626	0.73	-0.34	0.74		-0.87	0.11	-0.591	0.58	0.546
C10C5.3	C10C5.3	0.860825	0.96372	1.19356	2.35	1.42	2.48	2.55	1.73	2.17	-0.865	0.344	0.269
C10C5.4	C10C5.4	0.860825	0.96372	1.19356	1.12	0.15	0.77	1.52	0.85	1.09	-0.139	0.513	0.208
C10C5.5	C10C5.5	0.860825	0.96372	1.19356	3.28	0.93	1.75	2.58	2	3.17	-0.842	0.392	0.648
C10C5.6	C10C5.6	-0.234905	-0.123648	-0.149583	-0.15	-0.04	-0.2	-0.41	-0.24	-0.3	-0.801	-0.353	-0.718
C10C6.1	C10C6.1	0.0542999	0.0299942	0.135617	-0.34	-0.13	-0.28	-0.35	-0.13	-0.15	-0.007	-0.878	-0.759
C10C6.3	C10C6.3	-0.881738	2.01248	2.57104	0.58	0.54	1.08	0.37	0.38	0.21	1.149	0.475	0.679
C10C6.6	C10C6.6	-0.62662	-0.373653	-0.681053	-0.12	0.35	0.04	-0.16	-0.02	0.07	-0.667	-0.178	-1.059
C10E2.4	C10E2.4	-1.80588	-3.39577	0.467222	-0.04	-0.91	-1.17		-0.29	-0.52	0.069	0.149	-0.727
C10E2.6	C10E2.6	-0.601927	-0.288541	-0.098715	-0.74	0.1	-0.11	0.23	-0.7	0.02	0.649	0.138	0.563
C10F3.1	C10F3.1	0.000533064	-0.161261	0.0816954	-0.12	-0.11	-0.23	-0.22	-0.11	-0.35	-0.963	-0.969	-1.041
C10F3.5	C10F3.5	-0.126979	-0.0328221	-0.407664	0.07	-0.7	-0.25	-0.26	-0.4	-0.22	-0.16	0.185	-0.542
C10G11.1	C10G11.1	0.957053	-2.12139	-0.417192	0.75		0.82	0.1	0.11	0.13	0.965	0.217	-0.031
C10G11.10	C10G11.10	1.94208	3.78249	-0.0124265	0.81		1.2	0.62	0.35	0.19	0.329	0.2	0.901
C10G11.7	C10G11.7	0.18554	0.265705	0.1023	0	-0.41	-0.49	-0.23	-0.62	-0.5	0.242	-0.651	-0.655
C10G11.8	C10G11.8	-0.613744	-0.235225	-0.993198	0.45	1.24	0.69	0.27	0.21	0.27	0.954	0.947	1.471
C10G6.1	C10G6.1	0.388441	0.083376	-0.648175	0.17	0.38	-0.02	0.04	0.1	0	0.49	0.5	0.188
C10G8.4	C10G8.4	-0.0256962	0.0200138	0.0512798	0.58	-0.85	-0.18	-0.31	0.08	-0.36	-2.127	-0.791	-1.165
C10G8.6	C10G8.6	0.806554	0.473049	-1.09172	1.25	-0.41	-1.1	0	-0.02	0.13	0.171	0.05	-0.711
C10G8.7	C10G8.7	-0.354149	1.37942	-0.511874	-0.22	0.17	-0.1	0.26	-0.02	-0.03	-0.012	-0.022	-0.183
C10H11.1	C10H11.1	-0.0234117	0.0116695	-0.144933	-0.16	-0.02	-0.09	-0.14	-0.1	-0.24	-0.531	-0.639	-0.238
C10H11.3	C10H11.3	0.211925	0.62495	-1.08853	1.71	0.65	1.31	0.52	0.39	1.1	0.079	1.198	1.543
C10H11.4	C10H11.4	-0.250439	0.299634	-0.506673	0.77	0.15	0.46	0.37	0.18	0.34	0.99	0.632	0.91
C10H11.6	C10H11.6	-0.348348	-0.981775	-0.832894	0.65	0.43	0.37	0	-0.18	0.02	-0.279	0.68	0.661
C10H11.7	C10H11.7	0.618816	1.15888	0.547124	0.56	0.78	1.09	0.35	0.28	0.28	0.935	0.269	1.034
C11D2.6	C11D2.6	0.431847	0.63185	0.207124	0.07	0.19	-0.15	0.21	0.38	0.12	0.706	-0.12	-0.855
C11D9.1	C11D9.1	1.14441	0.77765	0.0709622	0.35	0.12	0.05		0.14	0.32	1.196	0.148	-0.274
C11E4.6	C11E4.6	-0.436724	-0.356434	-1.44998	0.25	0.5	0.01	-0.16	-0.25	0.23	0.169	0.047	-0.163
C11E4.7	C11E4.7	-0.0291011	-0.381979	-0.180264	-0.05	0.2	0.08	0.28	1.06	-0.06	-1.34	-0.299	-0.727
C11H1.2	C11H1.2	-0.558725	-0.536862	-0.836704	-0.26	-0.2	-0.31	0.16	-0.08	-0.11	0.663	0.05	-0.411
C11H1.4	C11H1.4	0.591323	0.270329	0.681909	-0.57	-0.51	-0.3	-0.77	-0.78	-0.62	0.402	-0.048	-0.29
C11H1.7	C11H1.7	0.0277805	0.594712	-0.554276	-0.01	-1.47	-1.16	-0.81	-0.33	0.03	-0.373	0.16	0.325
C12C8.2	C12C8.2	-0.125363	0.369117	0.423163	0.37	0.42	0.3	-0.51	-0.19	-0.19	-0.989	-0.619	-0.326
C12C8.3	C12C8.3	0.285686	0.0846833	0.833886	-0.42	0.34	0.06	-0.05	0.46	-0.18	-0.597	-0.537	-1.228
C12D12.5	C12D12.5	0.714709	-0.0206063	-0.108972	-1.19	-0.63	-0.75	-0.33	-0.27	-0.38	-0.932	0.026	-0.257
C12D5.9	C12D5.9	0.528063	0.35185	0.336706	-0.03	-0.84	-0.56	-0.23	-0.09	0.19	-0.938	0.115	-0.158
C12D8.1	C12D8.1	0.0499431	-0.119885	0.306714	-0.43	-0.09	-0.09	-0.01	-0.44	-0.14	-1.065	-0.322	-1.178
C12D8.10	C12D8.10	-0.0809228	-0.0871598	0.101915	-0.3	-0.16	-0.33	-0.07	-0.17	-0.26	-1.431	-0.773	-1.12
C12D8.11	C12D8.11	0.215653	0.054324	0.17326	0.05	0.09	-0.01	-0.21	-0.75	-0.02	-0.862	0.138	0.316
C12D8.5	C12D8.5	-0.0792422	-0.0922852	0.153168	-0.57	-0.61	-0.56	0.05	0.23	-0.23	-1.241	-0.642	-1
C13A10.2	C13A10.2	0.0659274	0.00592843	-0.386868	0.53	-0.82	0.62	0.04		0.16	0.336	0.2	-0.421
C13A2.11	C13A2.11	2.4987	3.36452	4.12771	-0.26		0.02	0.79	0.89	0	-1.396	0.037	0.079
C13B4.1	C13B4.1	0.0883127	0.0402247	0.145337	-0.22	0.44	0.08	0.32	0.24	0.05	-1.029	-0.504	-0.561
C13B4.2	C13B4.2	0.161781	-0.0825325	0.192113	-0.15	-0.36	-0.19	-0.23	-0.24	-0.26	-1.017	-0.54	-0.36
C13B9.1	C13B9.1	-1.26396	-1.398	-1.6612	0.05	0.16	-0.15	-0.18	0.14	-0.04	-0.173	0.213	-0.438
C13B9.4	C13B9.4	-1.12171	-1.03047	-0.495183	-0.13	0.31	-0.05	-0.1	-0.07	-0.15	-0.571	-0.034	-0.292
C13C12.1	C13C12.1	1.22735	0.372699	0.743218	0.15	-0.49	0.07	-0.52	-0.76	-0.12	-0.637	0.375	0.618
C13C4.1	C13C4.1	0.33158	-0.581902	-0.633646	0.4	-0.1	0.24	0.03	0	0.2	-0.604	0.554	0.827
C13C4.2	C13C4.2	0.192761	-0.300967	-0.0140277	0.33	0.26	-0.21	-0.06	-0.11	-0.06	0.241	0.617	1.058
C13C4.3	C13C4.3	-0.429007	-0.521971	-0.646725	0.28	-0.18	0.05		-0.26	0.08	-0.434	0.464	0.297
C13C4.4	C13C4.4	-0.368441	-0.3917	-0.498004	-0.3	0.14	-0.35	0.24	0.63	0.17	0.383	0.805	0.242
C13C4.5	C13C4.5	-0.296655	-0.568411	-0.0494923	-0.32	0.18	0	-0.05	0.1	0.03	0.264	0.556	0.7
C13D9.1	C13D9.1	0.231435	-0.542014	-0.8414	0.4	0.5	0.41	0.3	-0.06	-0.31	0.315	0.43	0.139
C13F10.1	C13F10.1	1.8338	2.98721	1.21043	-0.27	0.74	0.34	2.01	1.21	0.32	0.134	0.187	-0.264
C13F10.2	C13F10.2	-0.0624991	-0.236261	-0.346972	-0.67	-1.15	-0.72	-0.45	-0.19	-0.22	-1.168	-0.427	-0.411
C13F10.4	C13F10.4	-0.220266	-0.270854	-0.334319	-0.1	-0.02	0.03	-0.26	-0.36	-0.14	-0.983	-0.773	-1.704
C13F10.5	C13F10.5	0.0142688	0.034442	-0.0551224	-0.28	-0.37	0.03	0.1	0.23	-0.03	-1.231	-0.667	-0.69
C13F10.6	C13F10.6	0.108547	-0.112437	-0.052994	-0.1	0.06	-0.16	-0.14	0.02	-0.26	-1.454	-0.952	-1.171
C13F10.7	C13F10.7	-0.271623	-0.343728	-0.568978	0.03	-1.12	0.15	-0.22	-0.38	-0.16	-1.4	-0.515	0.102
C13G3.1	C13G3.1	0.950504	0.659484	0.485827	-0.72	0.22	-0.46	-0.7	1.21	0.05	0.061	-0.06	-0.515
C13G3.2	C13G3.2	0.030436	-0.342727	-0.828639	0.01	-0.2	0.08	0.08	0.25	0.23	-0.396	0.599	0.561
C13G5.2	C13G5.2	0.158937	0.212729	0.396432	-0.25	-0.64	-0.26	0.09	0.23	-0.23	-0.593	-0.252	-0.45
C14A11.7	C14A11.7	3.19901	0.947	0.556829	0.44	-0.55	0.09	0.32	0.2	0.24	0.652	0.136	0.427
C14A4.1	C14A4.1	0.517177	0.610524	0.422744	-0.07	-0.44	-0.1	0.05	-0.18	-0.04	0.441	0.208	0.614
C14A4.12	C14A4.12	-0.0358522	0.412104	-0.500874	0.07	-0.13	-0.08		-0.29	0.24	1.066	0.138	0.668
C14A4.13	C14A4.13	0.523623	0.17778	0.802812	0.46	1.12	1.07	0.37	0.36	0.33	0.54	0.669	1.204
C14A4.2	C14A4.2	0.233339	0.00646548	0.3581	-0.08	-0.3	-0.21	0.06	-0.14	-0.18	-0.586	-0.218	-0.73
C14A4.4	C14A4.4	0.143386	-0.00542847	-0.0613215	-0.19	0.05	-0.09	-0.24	-0.02	-0.08	-0.886	-0.383	-0.983
C14A4.5	C14A4.5	-0.124643	0.0727338	-0.140392	-0.39	-0.82	-0.26	0.06	0.1	-0.05	-1.017	-0.415	-0.602
C14A4.7	C14A4.7	-0.0357107	-0.195113	-0.463355	-0.24	-0.68	-0.16	-0.09	0.06	-0.03	-0.506	0.223	0.594
C14A4.8	C14A4.8	-0.524211	-0.38476	0.941865	1.01	1	1.45	0.66	0.43	0.36	0.755	0.564	1.122
C14A4.9	C14A4.9	1.02927	0.0021665	-1.748	2.31	0.76	1.24		-0.11	0.75	1.824	2.309	2.604
C14A6.1	C14A6.1	0.112144	0.317351	0.0193973	0.4	0.5	0.32	0.32	0.18	0.62	0.044	0.583	0.66
C14A6.2	C14A6.2	1.58477	-0.18276	1.44771	0.62	0.27	0.58	-0.11	-0.14	0.48	0.031	0.423	0.915
C14A6.6	C14A6.6	-1.00884	-0.559293	0.0212105	0.47	0.86	0.89	0.59	0.5	0.35	1.005	1.046	0.686
C14B1.1	C14B1.1	0.0300419	-0.19217	-0.215483	-0.14	0.03	-0.21	-0.83	-0.32	-0.14	0.939	0.203	0.388
C14B1.10	C14B1.10	0.288756	0.357366	-0.0326243	-0.39	-0.5	-0.54	-0.33	0	0.02	-0.178	-0.208	-0.037
C14B1.2	C14B1.2	0.5627	0.594982	0.580863	-0.21	-0.46	-0.25	-0.21	-0.22	-0.32	-0.723	-0.811	-0.009
C14B1.3	C14B1.3	0.130312	0.715964	-0.205103	0.31	0.53	0.54	0.22	-0.1	0.37	1.37	0.472	0.972
C14B1.5	C14B1.5	-0.108279	-0.189605	0.214281	0.06	-0.58	-0.3	-0.36	-0.5	-0.14	-0.754	-0.223	0.091
C14B1.6	C14B1.6	-0.484526	-0.456918	-0.401294	0.19	0.07	0.12	-0.31	-0.16	-0.32	-0.248	-0.671	-1.466
C14B1.7	C14B1.7	0.362471	0.176263	1.4849	-0.82	-0.08	-0.36	-0.45	-0.2	-0.34	-0.269	-1.333	-1.466
C14B1.8	C14B1.8	0.250903	0.280115	0.40492	-0.09	-0.44	-0.05	-0.52	0.03	-0.17	-0.521	-0.991	-0.438
C14B1.9	C14B1.9	0.542429	0.53056	0.493868	-0.25	-0.22	0.09	0.22	0	-0.03	-1.531	-1.621	-1.657
C14B9.1	C14B9.1	0.260714	-0.211938	-0.549452	0.46	0.3	0.14	0.34	0.54	0.29	0.001	0.223	0.544
C14B9.2	C14B9.2	0.210361	0.125224	-0.82432	0.08	0.47	-0.05	0.27	0.28	0.09	0.019	1.129	1.046
C14B9.3	C14B9.3	0.282664	0.0329384	-1.05366	1.31	0.52	0.64	0.77	0.62	0.7	1.087	1.028	1.569
C14B9.7	C14B9.7	0.276383	0.122513	0.379665	-0.05	-0.18	-0.06	-0.8	-1	0.01	-0.139	0.377	0.655
C14B9.8	C14B9.8	-0.321633	0.180535	0.550353	0.1	-0.26	-0.18	-0.05	-0.1	-0.3	-0.519	0.119	-0.109
C14C10.1	C14C10.1	1.07349	0.244638	0.266011	0.61	0.81	1.15	0.08	0.25	0.16	0.686	1.312	1.642
C14C10.2	C14C10.2	-0.166217	-0.536581	0.257896	-0.11	-0.25	0.09	0.21	0.05	-0.06	-0.715	-0.373	0.123
C14C10.3	C14C10.3	0.039234	-0.0711835	0.097954	0.04	0.49	0.13	0.18	0.14	-0.08	-1.181	-0.554	0.007
C14C10.4	C14C10.4	-0.0981706	-0.17832	-0.00482156	-0.04	0.23	0.04	0.17	0.11	-0.08	-1.621	-0.844	-1.3
C14C10.5	C14C10.5	-0.127952	-0.241958	-0.0196354	-0.55	0.3	-0.19	-0.23	0.05	-0.2	0.293	-0.642	-0.68
C14C11.1	C14C11.1	0.190136	0.24228	0.725634	0.34	0.81	0.97	0.54	0.41	0.37	-0.134	0.562	0.956
C14C11.2	C14C11.2	-0.503156	-0.7609	-0.29302	-0.04	-0.32	-0.31	-0.31	-0.3	-0.38	-1.932	-1.077	-0.881
C14C11.6	C14C11.6	0.039355	0.172561	0.527224	-0.28	-0.45	-0.23	-0.03	0.06	-0.1	-1.708	-0.994	-1.423
C14C6.5	C14C6.5	-0.161151	-0.33394	-0.0122961	0.43	0.6	1.01	-0.65	-0.48	-0.4	-0.754	-0.554	-0.133
C14F11.2	C14F11.2	0.273025	-0.0188895	-0.807606	-0.03	0.49	-0.28	0.05	0.1	0.27	0.495	0.611	0.556
C14F11.4	C14F11.4	0.439422	0.286599	0.977423	-0.1	0.44	0.53	0.1	0.37	0.26	0.955	1.231	0.592
C14F11.5	C14F11.5	0.147052	-0.121697	-0.0600679	-0.09	0.64	0.56	0.12	0.32	0.2	-0.974	-0.635	-1.214
C14F11.6	C14F11.6	-0.454023	-0.458818	-2.18039	1.87	0.2	-1		0.81	0.8	1.159	0.481	0.115
C14F5.1	C14F5.1	-0.0620898	-0.0794767	-0.475627	0.4	-0.4	0.02	-0.62	-1.6	-0.05	-0.544	0.458	-0.355
C14H10.1	C14H10.1	-0.0513162	0.201314	-0.435965	0.45	0.3	0.59	0.11	0.1	0.25	0.178	0.74	0.006
C14H10.2	C14H10.2	-0.176538	-0.0724556	-0.877298	-0.07	-0.36	-0.68	-0.34	-0.08	-0.09	0.199	0.705	0.576
C14H10.3	C14H10.3	-0.119952	0.209867	-0.598523	0.17	0.4	0.32	0.05	-0.44	0.08	0.531	0.377	-0.012
C15A11.1	C15A11.1	1.137	-1.44327	-0.406286	-0.4	0.59	0.12	-0.06	0.07	0.05	0.569	0.247	0.729
C15A11.2	C15A11.2	2.83953	0.509498	0.557273	0.88	0.8	1.15	0.26	0.07	0.45	0.642	0.214	0.7
C15A11.3	C15A11.3	1.49928	0.719122	-0.0575179	0.66	0.62	0.05		0.02	0.14	0.048	-0.012	0.594
C15A11.5	C15A11.5	0.890322	1.62443	1.08678	-0.48	0.05	0.49	0.26	0.41	0.24	0.184	0.586	1.56
C15A11.7	C15A11.7	1.97187	1.95279	1.77826	0.42	-0.21	0.38	0.14	0.27	0.23	-0.318	0.466	0.193
C15B12.1	C15B12.1	0.180158	0.335796	0.904728	0.89	0.03	0.39	-0.07	0.04	0.57	0.604	0.279	0.455
C15B12.5	C15B12.5	1.10012	-0.427397	0.295343	0.38	0.39	0.57		0.62	0.2	-0.231	-0.039	0.472
C15C6.2	C15C6.2	1.18974	1.70666	0.871871	0.52	1.33	1.3	0.14	0.22	0.11	1.056	0.639	1.528
C15C7.4	C15C7.4	3.14029	-0.412208	-0.00540456	-0.36	0.56	-0.02	0.22	0.14	0.04	-0.552	-0.155	0.267
C15C7.5	C15C7.5	-0.348918	-0.639647	-0.92636	0.61	0.14	0.43	-0.03	0	0.32	0.976	1.864	1.559
C15C8.3	C15C8.3	0.185507	0.974919	1.29651	0.45	-0.17	-0.34	-0.22	-0.25	0.04	-1	-0.458	-0.803
C15C8.4	C15C8.4	-0.947173	-0.541539	-0.488161	-0.45	-0.3	-0.39	-0.29	-0.07	-0.42	-1.396	-0.584	-0.022
C15H11.5	C15H11.5	0.24381	0.427768	0.464875	-0.42	-0.17	0.02	0.32	0.41	0.06	-1.293	-0.368	-0.569
C15H11.6	C15H11.6	-0.345877	-0.182803	-0.115037	-0.2	-0.85	-0.19	-0.09	-0.22	-0.25	-0.889	-0.5	-0.837
C15H11.8	C15H11.8	-0.0759445	-0.102872	-0.00397753	-0.48	-1.02	-0.55	-0.2	0.26	-0.26	-1.396	-0.211	-0.847
C15H11.9	C15H11.9	-0.121008	-0.15336	-0.0282353	-0.66	-0.05	0.08	0.36	0.51	0.39	-0.619	0.047	0.275
C15H7.3	C15H7.3	1.85406	1.12122	0.392352	0.68	1.69	1.37	0.47	0.39	0.26	1.945	1.437	0.45
C15H7.4	C15H7.4	0.691951	2.30067	0.96856	0.89		1.55	0.6	0.53	0.5	-0.317	0.209	0.103
C15H9.6	C15H9.6	0.227396	0.415309	0.0733258	-0.03	0.22	0.03	0.2	-0.08	-0.04	0.854	0.674	0.122
C15H9.8	C15H9.8	0.137076	0.382781	0.521704	-0.13	-0.54	-0.19	-0.35	-0.23	0.08	-0.578	0.399	0.176
C16A11.2	C16A11.2	0.116926	0.060759	-0.0806406	-0.51	-0.45	-0.15	-0.31	-0.2	-0.26	-0.091	-0.63	-0.438
C16A11.3	C16A11.3	-0.337914	0.348374	0.204106	-0.41	-0.84	-0.31	-0.29	-0.03	-0.24	-0.889	-0.602	-1.165
C16A11.4	C16A11.4	0.00797231	-0.615185	0.283975	-0.45	0.09	-0.05	-0.01	-0.03	-0.14	-0.938	-0.648	-0.986
C16A11.5	C16A11.5	0.487292	0.312814	0.755303	-0.33	-0.24	-0.29	0.38	0.02	-0.19	-0.032	-0.51	-0.221
C16A11.7	C16A11.7	0.763733	0.585821	1.01361	0.48	0.52	1.2	0.42	0.4	0.17	1.312	0.989	0.366
C16A3.1	C16A3.1	0.0396501	0.00542622	-0.00414287	-0.25	0.11	-0.32	0.1	0.13	-0.29	-0.971	-0.824	-0.615
C16A3.3	C16A3.3	-0.559032	-0.403294	-0.420041	-0.09	0.24	0.16	0.32	0.25	0.12	-1.092	-0.4	-0.803
C16A3.8	C16A3.8	-0.177638	0.0282224	-0.297721	0.02	-0.05	-0.02	-0.05	-0.35	-0.16	-0.889	-0.338	-1.427
C16B8.3	C16B8.3	0.420597	0.106286	0.570412	0.22	0.5	0.54	0.03	0.09	0.18	0.203	0.3	0.577
C16C10.1	C16C10.1	-0.00500836	-0.254121	0.349347	-0.07	0.15	-0.06	-0.83	0.08	-0.07	-0.3	-0.9	-0.476
C16C10.12	C16C10.12	-0.375684	0.20382	-0.407178	0.72		0.8	0.65	0.69	0.2	0.041	0.231	0.256
C16C10.3	C16C10.3	0.239993	0.00273489	0.0292121	-0.68	-0.33	-0.14	-0.22	-0.2	-0.51	-0.468	-1.191	-0.766
C16C10.4	C16C10.4	0.213493	0.141664	0.285138	-0.4	-1.11	-0.1	0	-0.08	-0.05	-0.783	-0.573	-0.32
C16C10.6	C16C10.6	0.0491223	-0.0882798	-0.0899253	-0.07	-0.12	-0.08	0.15	0.02	-0.19	-0.431	-0.711	-0.584
C16C10.7	C16C10.7	-0.0756752	-0.0213149	-0.0971844	-0.08	-0.83	-0.15	-0.02	0.01	-0.15	-0.413	-0.415	-0.849
C16C10.8	C16C10.8	0.283893	0.0879656	0.192015	-0.14	-0.61	0.07	0.35	-0.18	0.15	-0.432	0.139	-0.639
C16C2.2	C16C2.2	0.386394	0.284822	-0.567914	-0.18	0.18	-0.47	-0.44	-0.25	-0.1	0.693	0.199	-0.783
C16C2.4	C16C2.4	-0.0542264	0.0839286	-0.124319	0.03	-0.14	-0.23	-0.02	-0.03	-0.18	-0.366	-0.657	-1.392
C16C4.15	C16C4.15	-0.039011	0.956704	1.57434	-2.78	-1.33	-1.53	-0.46	-0.73	-0.94	0.386	0.031	0.493
C16C4.4	C16C4.4	-0.62094	-0.280257	0.512518	-2.65	-1.71	-2	-0.86	-0.7	-1.17	0.12	0.062	0.302
C16C4.5	C16C4.5	0.986101	0.418581	1.27908	-1.6	-1.04	-0.67	-0.21	-0.05	-0.68	0.18	-0.123	0.337
C16C8.11	C16C8.11	0.189507	0.297661	0.325082	-0.27	-0.85	-0.26	-0.43	-0.4	-0.39	-1.171	-0.29	-0.582
C16C8.12	C16C8.12	0.0271949	-0.0976291	0.369672	-0.61	-0.58	-0.6	-0.32	-0.46	-0.66	-1.12	-0.29	-1.026
C16C8.13	C16C8.13	0.435794	0.576698	0.319448	-0.43	-0.77	-0.4	-0.23	0.07	-0.15	-0.73	-0.163	-0.786
C16C8.14	C16C8.14	0.440648	0.44443	0.495702	-0.54	-0.67	-0.49	-0.28	-0.12	-0.37	-1.221	-0.136	-0.711
C16C8.18	C16C8.18	2.42213	-0.190808	2.93434	1	0.9	1.46	0.34	0.3	0.18	0.8	0.748	1.748
C16C8.2	C16C8.2	1.87454	1.24752	-2.4466	1.36	0.96	0.75	0.42	1.2	0.52	0.312	0.238	0.731
C16C8.4	C16C8.4	-0.0235139	0.127999	-0.300218	-0.59	-0.41	-0.31	-0.01	0.23	-0.4	-0.93	-0.288	-0.894
C16C8.5	C16C8.5	0.161406	0.156325	0.489249	-0.21	-0.92	-0.41	-0.08	-0.04	-0.28	-0.55	-0.037	-0.494
C16D2.1	C16D2.1	0.373846	-0.635701	-0.0957427	0.57	0.48	1.12	0.37	0.55	0.32	0.246	0.282	0.895
C16D6.2	C16D6.2	2.58939	1.91296	1.46283	0.09	-0.27	-0.26	-0.14	-0.21	-0.12	0.418	0.051	-0.209
C16D9.1	C16D9.1	2.11643	0.520018	-0.547235	-0.37	-0.29	-0.29	-0.21	0.11	0.3	0.423	0.277	0.512
C16D9.4	C16D9.4	0.174411	0.153892	0.0701215	0.9	-0.09	0.61		0.8	0.17	0.185	0.74	0.608
C16D9.5	C16D9.5	-0.605501	0.370122	-1.32828	-0.03	-0.31	-0.26	-0.96	-0.81	-0.13	-0.184	0.317	0.7
C16E9.1	C16E9.1	0.292222	-0.0670307	1.05915	-0.55	0.17	0.05	0.49	0.59	0.34	-0.5	-0.117	0.095
C16E9.2	C16E9.2	0.392324	0.074419	0.278778	-0.32	0.06	-0.24	-0.06	-0.21	-0.16	-1.02	-0.313	-0.573
C17B7.11	C17B7.11	-0.507515	-0.087107	-0.344255	-0.29	-0.53	-0.24	-0.51	0.37	-0.02	-0.313	1.241	0.712
C17B7.12	C17B7.12	0.199085	2.60861	-2.3391	1.23	1.07	1.51	0.11	0.33	0.57	0.112	0.195	0.297
C17B7.4	C17B7.4	-0.342513	-0.257362	-0.0381757	-0.86	-1.25	-0.33	0.45	0.28	0.63	-0.425	0.034	-0.196
C17B7.9	C17B7.9	0.230333	-0.206864	2.68676	0.56	0.44	0.66	0.29	0.14	0.37	0.128	0.375	-0.18
C17C3.1	C17C3.1	-0.0992608	0.295396	-0.111963	0.36	0.48	0.27	0.14	1.23	0.35	-0.474	0.455	0.521
C17C3.5	C17C3.5	-1.5415	2.27221	-1.91636	0.17		0.44	0.51	0.65	0.13	0.23	-0.045	-0.431
C17D12.3	C17D12.3	2.23286	1.56394	-0.844996	0.42	0.34	0.6	-0.28	-0.26	-0.46	-0.446	-0.048	0.376
C17D12.5	C17D12.5	1.80873	0.667375	-0.26008	0.29	0.59	1.18	0.33	0.18	0.25	-0.028	0.344	0.825
C17E4.1	C17E4.1	0.932399	1.14419	6.7963	0.73		1.12	0.16	0.57	0.26	-0.329	-0.204	0.307
C17E4.10	C17E4.10	-0.586467	-0.520196	-0.676619	0.13	-0.49	-0.4	-0.29	-0.35	-0.44	-0.37	-0.353	0.037
C17E4.2	C17E4.2	0.0162629	0.0214799	-0.237768	-0.74	-1.61	-1.35	-0.43	-0.52	-1.01	-1.231	-0.766	-0.429
C17E4.3	C17E4.3	0.0329403	-0.00731366	0.165839	-0.45	-0.3	-0.34	-0.09	-0.18	-0.33	-1.218	-1.4	-0.604
C17E4.4	C17E4.4	-0.133095	0.433633	0.483246	-0.55	-0.24	-0.21	0.04	0.06	-0.08	-0.697	-0.114	-0.168
C17E4.5	C17E4.5	-0.182453	0.0754885	-0.121309	-0.8	-0.38	-0.12	0.26	0.44	0.18	-0.624	-0.295	-0.037
C17E7.1	C17E7.1	1.24855	0.716579	0.0384714	1.25	-0.27	0.79	0.27	-0.03	0.47	-0.396	0.288	-0.065
C17E7.4	C17E7.4	-0.131897	-0.279955	-0.393709	-0.38	-0.75	-0.45	-0.2	-0.28	-0.98	-0.673	-0.744	-0.392
C17E7.9	C17E7.9	0.112028	0.285057	-0.119318	-0.52	-0.61	-0.46	0.1	-0.42	-0.85	-1.149	-1.694	-1.276
C17F3.1	C17F3.1	1.90018	-1.30322	-0.222347	0.39	1.03	1.15	0.56	0.43	0.26	0.866	0.715	1.091
C17F4.5	C17F4.5	0.297833	0.307073	0.665212	-0.22	-0.18	-0.24	-0.33	-0.51	-0.36	-0.317	-0.432	-0.908
C17G1.2	C17G1.2	0.116764	-0.144609	0.037158	-0.16	-0.98	-0.14	-0.22	0.01	-0.18	-2.404	-0.608	-1.105
C17G1.4	C17G1.4	-0.199167	0.0657267	-0.09975	-0.6	-0.07	-0.52	-0.4	-0.08	-0.28	0.329	0.04	-0.214
C17G1.7	C17G1.7	0.128233	-0.341499	-0.588796	0.37	0.3	0.48	0.04	0.06	0.03	0.193	0.617	0.084
C17G10.1	C17G10.1	0.342469	0.224689	0.483976	-0.64	-0.45	0.01	0.56	0.26	0.28	-0.651	-0.322	-0.421
C17G10.2	C17G10.2	-0.263439	-0.21468	0.0481113	-0.45	-0.44	-0.42	-0.18	-0.29	-0.08	-0.619	-0.586	-0.309
C17G10.5	C17G10.5	0.0279896	0.106104	0.105431	0.64	0.27	0.49	-0.2	-0.24	-0.04	-0.283	0.318	0.73
C17H12.10	C17H12.10	0.205273	1.59684	-0.344127	0.26	-0.45	0.34	0.05	0.2	0.3	0.685	-0.05	0.313
C17H12.12	C17H12.12	0.0559724	0.194422	-0.162372	0.48	1.23	0.99	0.33	0.24	0.05	1.014	0.516	0.731
C17H12.13	C17H12.13	0.130541	0.0566145	0.520706	-0.1	-0.06	-0.15	0.03	0.04	-0.02	-0.55	-0.288	-0.39
C17H12.14	C17H12.14	-0.239698	-0.24785	-0.278504	-0.47	-0.85	-0.5	-0.05	-0.26	0.04	0.21	0.207	0.708
C17H12.3	C17H12.3	1.55481	0.679475	1.37099	0.61	1.29	1.3	0.76	0.68	0.43	1.058	-0.074	0.781
C17H12.5	C17H12.5	-0.188804	0.0604261	0.832792	0.66	0.82	1.2	0.66	0.54	0.26	0.958	0.439	1.63
C17H12.6	C17H12.6	0.322069	-0.145117	1.11643	0.64	1.18	0.85		0.95	0.02	-0.468	-0.091	0.43
C17H12.8	C17H12.8	0.0314776	0.174565	1.65551	1.11	0.53	0.84	0.32	0.51	0.05	-0.519	-0.025	-0.112
C17H12.9	C17H12.9	1.17904	0.301321	-0.988669	0.64		-0.22	0.58	0.24	-0.01	0.54	0.167	0.508
C18A11.1	C18A11.1	-0.145617	-1.22017	-0.705992	1.37	-0.14	0.92	0.04	-0.09	0.58	-0.016	0.267	0.562
C18A11.7	C18A11.7	0.0970004	-0.0878468	-0.237482	0.05	0.47	0.08	0.01	0.14	0.12	0.825	0.775	0.375
C18A3.2	C18A3.2	0.0385414	0.113703	-0.031693	-0.17	-0.18	-0.05	-0.07	-0.54	-0.09	-0.801	-0.188	0.055
C18A3.4	C18A3.4	0.251228	-0.321318	-0.416904	0.16	0.75	0.43	0.24	0.28	0.38	0.463	0.532	0.873
C18A3.5	C18A3.5	-0.608249	-0.560533	-0.285774	-0.55	-0.15	-0.28	-0.15	-0.53	-0.36	0.021	-0.586	-0.788
C18A3.7	C18A3.7	2.80277	4.28148	3.92567	0.68	0.49	1.36	0.02	0.25	0.3	0.55	0.95	0.261
C18B12.4	C18B12.4	-0.0647559	0.18945	-0.175919	0.29	-0.2	-0.05	-0.2	-0.77	0.09	0.199	0.126	-0.602
C18B12.5	C18B12.5	-0.463912	-0.256727	-0.282075	-0.51	-0.96	-0.82		0.04	-0.63	0.138	0.099	0.151
C18B12.6	C18B12.6	-0.60103	-0.103562	-0.656795	0	-0.57	-0.18	-0.64	-0.26	-0.11	0.452	0.166	0.375
C18B2.3	C18B2.3	0.155961	-0.285322	0.117486	0.39	0.41	0.31	0.12	0.19	0.14	0.537	1.214	0.544
C18B2.4	C18B2.4	0.0302367	-0.307465	0.00296067	0.11	0.37	0.21	-0.2	-0.11	0.06	0.51	0.731	0.767
C18C4.2	C18C4.2	-0.4755	-0.82721	0.377932	0.45	-0.2	0.15	-0.66	0.04	-0.1	-0.031	-0.167	0.409
C18C4.3	C18C4.3	-0.600496	-0.102676	-0.159958	-0.88	-0.33	-0.42	-1.55	0.39	-0.24	-0.633	-0.292	-0.706
C18C4.5	C18C4.5	-0.282718	-0.619169	-1.37221	0.27	0.36	0.09	-0.06	0.19	0.16	0.882	0.3	0.313
C18C4.9	C18C4.9	0.980184	1.30201	-0.506114	-0.29	-0.25	-0.46	-0.45	-0.86	-0.56	-0.183	-0.048	0.449
C18D1.1	C18D1.1	-0.463079	-0.161565	-0.440268	-0.63	-0.85	-0.64	-0.38	-0.35	0.03	0.026	-0.288	0.259
C18D11.1	C18D11.1	0.449351	-0.436276	-0.748377	-0.11	0.42	0.06	0.23	-0.04	0.29	0.477	0.329	0.891
C18D11.2	C18D11.2	0.371364	0.949108	0.163861	0.13	0.34	0.24	0.33	0.32	0.18	0.438	0.14	0.629
C18D4.4	C18D4.4	0.776587	-0.437722	0.164264	-0.44	-0.24	0.05		0.13	-0.23	-0.513	0.217	0.162
C18D4.6	C18D4.6	-1.51333	-1.54228	-2.30459	-0.24	0.21	-0.27	0.33	-0.35	-0.2	-1.152	-0.667	-0.61
C18D4.8	C18D4.8	1.76227	-0.620759	-0.117425	0.5	0.44	0.88	0.23	0.18	0.44	0.48	0.115	0.727
C18E3.1	C18E3.1	1.4113	0.30179	-0.0517035	0.79	0.21	0.83	0.67	0.35	0.25	0.654	0.659	-0.157
C18E3.3	C18E3.3	-0.697955	-0.312748	-0.875518	-0.53	-0.18	-0.33		-0.39	-0.12	-0.711	-0.302	-1.009
C18E3.9	C18E3.9	0.343705	0.242987	0.544709	-0.22	0.27	-0.06	0.17	0.09	-0.1	-0.633	-0.671	-1.194
C18E9.1	C18E9.1	0.903976	0.377215	0.0118406	1.14	0.59	0.95	0.68	0.48	0.69	-0.274	0.387	0.316
C18E9.10	C18E9.10	0.0828277	0.35084	0.329084	-0.53	0.5	-0.17	0.04	0.02	0.14	-0.761	-0.12	-0.08
C18E9.2	C18E9.2	-0.182031	-0.0483797	-0.190357	-0.16	-0.2	-0.1	0.34	0.3	0.04	-0.806	-0.415	-1.099
C18E9.5	C18E9.5	0.383198	0.312967	0.429453	-0.56	-0.73	-0.23	-0.4	-0.47	0.01	-0.839	0.057	0.509
C18E9.6	C18E9.6	-0.568749	-0.819346	-0.0218131	-0.07	0.23	0.12	0.08	-0.15	0.1	-0.004	-0.146	0.023
C18E9.8	C18E9.8	0.617042	0.821136	0.576108	0.71	1.57	1.7	0.39	0.43	0.47	1.244	1.185	1.475
C18E9.9	C18E9.9	-0.212997	-0.174151	-0.528025	0.64	0.28	0.4	-0.01	-0.19	0.18	0.722	1.113	1.17
C18F10.7	C18F10.7	0.367678	0.218939	0.188639	-0.45	0.1	0.03	-0.21	-0.17	-0.18	-1	-0.355	-1.184
C18G1.2	C18G1.2	0.152344	0.878299	0.672579	0.17	0.23	0.09	-0.14	-0.28	0.44	-0.241	0.456	0.405
C18G1.4	C18G1.4	0.291481	0.260207	0.571863	-0.43	0.01	-0.26	0.05	-0.17	-0.15	-1.139	-1.026	-0.498
C18G1.5	C18G1.5	0.340418	0.192262	0.496452	-0.41	0.12	-0.01	-0.09	-0.03	-0.08	-1.056	-0.464	-0.648
C18G1.9	C18G1.9	2.03919	1.43151	1.32351	0.32	1.36	1.11	0.39	0.23	0.08	0.991	0.675	1.9
C18H2.1	C18H2.1	-0.947913	0.12702	0.30838	-0.25	-0.28	-0.12	0.28	0.52	0.28	1.004	0.401	0.37
C18H7.3	C18H7.3	1.55005	-0.866966	-1.93832	0.83	0.57	0.74	0.27	-0.2	0.41	-0.236	-0.355	-0.407
C18H7.4	C18H7.4	-0.580067	-1.05551	1.4087	0.55	1.16	1.31	0.27	0.16	0.23	0.673	0.648	0.637
C18H7.7	C18H7.7	-0.139756	1.12722	2.68923	0.57	1.04	1.39	0.47	0.34	0.25	0.01	-0.044	0.939
C18H9.5	C18H9.5	0.382783	0.299255	0.0417638	1.3	0.75	1.64	0.91	0.48	0.87	-0.041	-0.091	0.065
C18H9.6	C18H9.6	0.564855	0.523284	0.395129	0.73	0.77	0.6	-0.04	0.17	0.2	0.333	0.253	0.901
C18H9.7	C18H9.7	-0.576284	-1.7233	-1.82637	-0.12	0.53	0.06	-0.08	-0.04	0.27	0.228	-0.095	0.425
C23F12.1	C23F12.1	-0.174253	-0.188387	-0.69948	-0.21	0.35	-0.19	-0.1	-0.03	-0.03	0.116	0.283	0.648
C23F12.4	C23F12.4	-0.61833	-0.70754	-0.76443	0	-0.34	-0.39	-0.34	-0.23	-0.22	0.413	0.347	0.031
C23G10.1	C23G10.1	0.573923	0.328118	-0.110945	0.78	1.03	1.4	0.54	0.52	0.34	0.522	0.976	1.249
C23G10.2	C23G10.2	0.0881434	0.10258	0.122351	0.01	-0.83	-0.07	-0.15	-0.1	-0.09	-0.633	0.103	-0.068
C23G10.3	C23G10.3	0.405199	0.305336	0.412739	-0.09	-0.44	0.03	-0.58	-0.34	0.01	-0.513	0.268	-0.08
C23G10.4	C23G10.4	0.276032	0.0699932	0.611056	-0.78	0.24	-0.31	-0.04	-0.04	-0.18	-0.798	-0.047	0.585
C23G10.6	C23G10.6	0.969542	2.13388	-0.632632	1.41	1.96	1.97	0.96	0.45	1.47	0.623	0.924	0.385
C23G10.7	C23G10.7	0.00195315	0.0161622	0.2174	-0.66	-0.53	-0.47	-0.29	0.09	-0.27	-1.315	-0.324	-1.318
C23G10.8	C23G10.8	0.329376	0.017863	0.330586	-0.01	0.14	-0.06	-0.21	-0.23	-0.08	-1.419	-0.533	-1.286
C23H3.1	C23H3.1	0.228332	0.262524	0.0832366	-0.4	0.28	-0.38	-0.12	-0.1	-0.36	-0.597	-0.415	-0.651
C23H3.4	C23H3.4	-0.340935	-0.227954	0.0304388	0.12	-0.35	0.04	-0.26	-0.25	-0.06	-1.231	0.172	-0.589
C23H3.5	C23H3.5	0.16772	0.222094	0.42775	-0.13	-0.5	-0.27	-0.23	-0.02	-0.18	-0.881	-0.317	-1.017
C23H3.7	C23H3.7	0.94762	1.30206	1.3782	0.66	0.93	1.48	0.96	0.48	0.53	-0.39	0.061	0.044
C23H3.9	C23H3.9	0.41924	-0.0986946	-0.66422	-0.37	0.56	-0.32	-0.6	0.13	0.15	0.7	0.496	0.993
C23H4.1	C23H4.1	0.112751	-0.252149	-0.161144	0.36	0.61	0.37	0.28	0.05	0.18	0.372	0.516	0.48
C23H4.3	C23H4.3	-0.197472	0.869938	-0.288951	-0.43	-0.34	-0.53	-0.77	-0.24	-0.21	-0.175	0.026	-0.134
C23H4.6	C23H4.6	0.275597	-0.17035	0.222138	-0.62	-0.69	-0.87		-0.87	-0.69	0.409	-0.206	-0.51
C23H5.1	C23H5.1	1.47311	1.06489	2.02662	0.37	-0.53	0.13	0.42	0.56	0.46	-0.37	-0.366	-0.18
C24A1.1	C24A1.1	0.306598	0.421535	0.101273	0.52	0.08	0.74	0	-0.05	0.26	0.004	0.339	0.833
C24A1.3	C24A1.3	0.391489	0.0995892	0.0395802	0.07	0.1	0	-0.17	-0.17	-0.02	0.769	0.253	0.722
C24A11.1	C24A11.1	4.33112	-1.22096	2.16441	0.58	1.16	1.18	0.31	0.22	0.17	1.215	1.001	0.149
C24A11.9	C24A11.9	-0.165204	-0.220275	0.18843	0.25	0.6	0.03	0.22	0.43	-0.1	-0.044	-0.241	-1.211
C24A3.4	C24A3.4	0.16759	0.605816	0.591199	-0.1	-0.74	-0.08	-0.28	-0.2	0.02	-0.47	0.268	0.376
C24A3.6	C24A3.6	-0.526564	-0.534753	-1.17826	-0.02	0.47	0.2	0.08	0.19	-0.01	-0.506	-0.077	-0.548
C24A3.8	C24A3.8	1.05694	2.07871	0.453111	0.43	-0.26	0.35	-0.09	-0.2	-0.1	-0.329	0.1	-0.004
C24A8.4	C24A8.4	-0.632607	-0.693501	-1.21707	0.11	0.06	-0.3	0.06	0.04	-0.03	-0.687	-0.203	-0.128
C24B5.1	C24B5.1	-1.01091	-0.847249	-0.865916	0.65	-0.09	0.15	0.19	0.13	0.16	-0.246	-0.035	-0.103
C24B5.2	C24B5.2	-0.0826083	0.00981453	0.00882353	-0.32	0.14	0.02	0.17	0.01	-0.1	-1.188	-0.591	-0.626
C24B5.3	C24B5.3	0.457165	-0.0614407	-1.29313	1.57	0.27	0.58		1	0.59	1.697	1.963	2.282
C24B5.4	C24B5.4	-0.172833	-0.280551	-0.703745	0.78	0.42	0.44	-0.03	0	0.01	0.061	0.236	-0.496
C24B9.3	C24B9.3	-0.252893	-0.324464	-0.0308942	-0.64	-0.83	-0.61	-0.15	-0.34	0.06	0.13	-0.409	-0.041
C24B9.9	C24B9.9	-0.797706	-0.944138	-1.40521	2.97	0.66	1.55	1.44	0.17	0.87	-0.44	0.476	0.171
C24D10.1	C24D10.1	0.0834314	-0.646833	1.14651	0.53	1.18	1.38	0.06	0.39	0.28	0.577	0.222	-0.029
C24D10.2	C24D10.2	-1.54682	1.66717	3.36218	0.5	0.72	1.2	0.28	0.45	0.28	1.138	0.212	0.225
C24D10.5	C24D10.5	-0.0174988	-0.0191743	-0.525321	-0.22	-1.23	-0.81	-0.19	-0.57	-0.98	-0.432	-0.317	0.076
C24D10.6	C24D10.6	0.0813251	-0.0406149	0.322671	-0.17	-0.9	-0.15	-0.12	-0.13	-0.11	-0.801	-0.201	0.187
C24D10.7	C24D10.7	1.10853	1.49486	2.36982	0.46	0.73	1.25	0.31	0.39	0.15	1.315	0.162	1.057
C24F3.2	C24F3.2	0.18853	-0.00395296	0.719188	-0.03	-0.28	-0.28	-0.05	-0.05	-0.22	-1.017	-0.152	0.051
C24F3.4	C24F3.4	0.0386458	-0.395227	0.284217	0.16	0.36	0.15	0.23	0.09	-0.09	-0.897	0.573	-0.206
C24F3.5	C24F3.5	0.612766	1.48336	0.903082	0.87	0.96	1.07	0.15	0.16	0.19	0.095	-0.045	0.316
C24G6.1	C24G6.1	0.137247	0.128596	0.345723	-0.12	-0.72	-0.25	-0.28	-0.13	-0.18	-0.646	-0.599	-0.32
C24G6.2	C24G6.2	0.160701	-0.0317967	-0.324567	0.2	0.44	0.09	0.39	0.19	-0.02	-0.066	0.607	0.887
C24G6.3	C24G6.3	0.342088	0.204055	0.535742	-0.24	0.18	0.11	0.07	0.22	-0.06	-0.983	-0.147	-0.066
C24G6.6	C24G6.6	0.170371	-0.0526274	-0.23426	-0.49	-0.65	-0.68	-0.29	0.06	-0.32	-0.865	-0.692	-0.373
C24G6.8	C24G6.8	0.327628	0.247205	0.483783	-0.13	-0.02	-0.1	-0.07	-0.05	-0.1	-0.687	-0.54	0.003
C24G7.2	C24G7.2	0.465662	1.79585	-0.0943277	1.99	0.8	1.25	0.87	0.66	0.39	1.096	0.089	-0.504
C24H10.1	C24H10.1	-0.329965	-0.278151	-1.49577	-0.19	-0.87	-0.69	0.03	-0.64	0.05	-0.02	0.145	-0.413
C24H10.2	C24H10.2	-0.440278	-0.399116	-0.665527	-0.22	-0.28	-0.61	0.01	-0.08	0.28	-0.476	0.327	0.18
C24H11.1	C24H11.1	1.77353	-1.21692	-0.867836	0.29	0.03	0.09	0.11	0.04	0.15	0.53	0.558	0.658
C24H11.4	C24H11.4	0.540107	1.10329	3.68619	0.83	0.8	1.14	0.44	0.03	0.85	0.203	-0.116	0.37
C24H11.5	C24H11.5	0.364536	0.259314	0.611728	-0.37	-0.52	-0.52	-0.29	-0.19	-0.39	-0.214	-0.138	-0.065
C24H11.6	C24H11.6	0.514334	0.216362	0.457349	-0.1	-1.25	-0.44	-0.31	-0.29	-0.29	0.2	-0.16	0.29
C24H12.2	C24H12.2	1.35804	-1.09503	0.651693	-0.07	0.07	-0.02	0.1	-0.08	-0.13	0.275	-0.25	-0.96
C24H12.5	C24H12.5	0.00202157	-0.0164351	0.196702	-0.36	0.01	-0.09	-0.05	-0.26	-0.12	-0.778	-0.593	-0.498
C25A1.1	C25A1.1	0.283381	0.132352	0.340935	-0.53	-0.09	-0.49	-0.45	-0.21	-0.21	-0.34	-0.902	-0.989
C25A1.10	C25A1.10	0.55079	0.360102	0.662502	-0.57	-0.11	-0.53	-0.06	0.22	0.1	0.044	-0.786	-0.913
C25A1.11	C25A1.11	-0.464451	-0.130774	-0.694279	0.2	0.24	-0.09	0.05	-0.04	0.02	0.273	-0.209	-0.725
C25A1.3	C25A1.3	0.00808682	-0.0575002	0.177419	-0.19	-0.01	-0.23	-0.03	-0.02	-0.12	-1.02	-0.55	-0.082
C25A1.5	C25A1.5	0.351221	0.591462	0.657998	-0.19	-0.08	-0.06	-0.08	-0.13	-0.15	-0.697	-0.513	-0.669
C25A1.7	C25A1.7	0.128338	-0.0412504	0.661882	0.06	0.16	-0.01	-0.46	-0.11	-0.12	-0.434	-0.54	-0.398
C25A11.1	C25A11.1	-0.64157	-0.211394	-0.928687	-0.26	-0.03	-0.24	-0.06		0.04	-0.211	-0.744	-0.248
C25A11.2	C25A11.2	-0.0938658	-0.277873	0.161503	-0.57	0.01	-0.29	-0.21	-0.21	-0.32	-0.521	-0.834	-0.293
C25A11.4	C25A11.4	0.07218	0.0351783	-0.954179	0.15	0.43	0.05	0.07	0.14	0.07	0.574	0.218	-0.69
C25A8.2	C25A8.2	-0.702619	1.22123	1.38465	0.82	0.73	1.19	0.38	0.33	0.28	0.629	0.366	0.994
C25A8.5	C25A8.5	1.15919	0.137706	2.68384	0.78	1.1	1.11	0.02	-0.05	0.19	0.905	0.107	1.089
C25B8.4	C25B8.4	-0.471332	0.094575	-0.717185	-1.36	-2.81	-2.57	-1.46	-1.53	-1.57	-1.362	-1.608	-0.919
C25B8.6	C25B8.6	0.176646	0.0299996	-0.373553	0.94	0.4	0.99	0.04	-0.19	0.25	-0.283	-0.117	0.645
C25D7.1	C25D7.1	1.8933	1.31958	0.972851	0.45	0.95	1.07	0.42	0.48	0.28	1.066	0.51	0.976
C25D7.10	C25D7.10	-0.199471	0.148289	0.0422994	-0.13	-0.02	-0.15	-0.03	0.18	-0.07	-0.776	-0.204	-0.662
C25D7.3	C25D7.3	0.145247	0.119348	0.0997276	-0.37	-0.31	-0.51	0.02	-0.23	0.24	-0.521	0	-0.223
C25D7.4	C25D7.4	-0.16317	2.33871	-0.540253	1.22	0.15	0.59		-0.85	-0.3	-0.134	0.842	0.869
C25D7.7	C25D7.7	0.0970745	0.147332	-0.0482693	-0.31	-0.7	-0.71	-0.06	-0.32	-0.31	-0.088	-0.039	-0.438
C25D7.8	C25D7.8	0.245445	0.135209	0.305728	-0.12	0.01	-0.07	-0.07	-0.19	-0.12	-0.725	-0.349	-1.029
C25E10.3	C25E10.3	0.382064	0.704212	-0.268875	0.63	0.14	0.49	0.36	0.42	0.4	-0.754	-0.299	0.41
C25E10.4	C25E10.4	-0.00111384	0.212045	0.216349	0.8	0.22	0.62	0.51	0.49	0.4	-0.041	-0.175	0.256
C25E10.5	C25E10.5	0.802625	0.614745	-0.0825137	1.27	1.15	1.5	1.09	1.31	1.2	-0.546	-0.504	0.187
C25E10.8	C25E10.8	-0.195554	-0.382576	-0.454846	0.59	0.47	0.69	0.25	0.57	0.27	-0.306	-0.106	0.014
C25E10.9	C25E10.9	0.120562	0.224619	0.302213	0.72	-0.18	0.57	0.29	0.33	0.37	-1.038	0.294	0.887
C25F6.3	C25F6.3	0.257611	0.469728	0.436164	0.17	0.31	0.4	0.21	0.33	0.14	2.081	1.353	2.303
C25F9.4	C25F9.4	0.13754	-0.574935	-0.199911	0.04	0.4	0.34	0.29	0.06	-0.05	-0.742	0.178	-0.229
C25F9.5	C25F9.5	-0.526976	-0.285041	-1.01534	0.19	0.55	0.36	-0.14	-0.08	0.05	0.107	0.81	0.909
C25F9.9	C25F9.9	2.1053	3.34498	2.17474	0.06	-0.2	0.64		-0.15	0.18	-0.131	0.478	0.865
C25G4.3	C25G4.3	-0.262082	-0.322817	-0.0941696	-0.11	-0.64	-0.17	-0.27	0.16	-0.18	-0.559	-0.531	-0.747
C25G4.4	C25G4.4	0.0833621	-0.0046062	0.223123	-0.04	0.53	0.19	0.2	0.29	0.19	-0.732	-0.102	-0.336
C25G4.5	C25G4.5	0.0371041	-0.0280709	-0.0583148	-0.26	0.28	0.11	0.02	0.11	-0.05	-0.563	-0.813	-0.517
C25G4.6	C25G4.6	0.463663	0.533119	0.45216	0.6	1.15	1.14	0.31	0.23	0.27	1.448	0.629	1.135
C25G4.7	C25G4.7	2.39683	0.943635	1.45902	0.59		0.52	-0.01	0.6	0.37	0.631	0.498	0.585
C25H3.1	C25H3.1	-0.359619	1.5885	3.07525	0.47	0.94	0.67	0.61	0.53	0.28	0.552	0.045	0.519
C25H3.10	C25H3.10	1.20351	0.453485	-0.0145417	2.15	1.8	2.27	2.41	2.44	1.85	-0.482	0.045	0.454
C25H3.4	C25H3.4	-0.592318	-0.310524	-0.518864	-0.2	-0.09	-0.22	0.05	0.07	-0.09	-0.402	-0.597	-0.267
C25H3.5	C25H3.5	0.514908	2.98939	-0.151982	0.52	0.84	0.49	0.46	0.22	0.22	0.459	0.207	0.219
C25H3.9	C25H3.9	0.195655	0.541919	0.222074	0.02	-0.53	0.03	0.13	0.07	0.03	-0.17	-0.071	0.354
C26B2.1	C26B2.1	0.0880254	-0.0318304	0.316447	-0.11	0.36	-0.08	-0.09	0.18	-0.09	-0.591	-0.329	-0.5
C26B2.2	C26B2.2	-0.600393	-0.507427	-0.946244	0.31	1.19	0.84	0.22	0.24	0.16	0.204	0.302	0.866
C26B2.3	C26B2.3	-0.00710991	-0.332152	-0.358207	-1.04	-0.03	-0.7	-0.2	0.14	-0.25	-0.186	-0.099	-0.213
C26B2.6	C26B2.6	-0.0394031	-0.141184	0.0637214	-0.2	-0.21	-0.25	-0.33	-0.19	-0.27	-0.857	-0.255	-0.766
C26B2.7	C26B2.7	-0.221644	-0.288555	0.0247667	-0.27	-1.04	-0.27	-0.29	-0.02	-0.16	-0.718	-0.142	0.088
C26B9.3	C26B9.3	0.385284	-0.950088	-2.5964	1.26	1.25	0.52	0.35	0.14	0.53	2.61	1.453	1.205
C26C6.1	C26C6.1	0.251877	0.230457	0.246396	-0.82	-0.19	-0.75	-0.48	0.19	-0.29	-1.535	-0.63	-1.221
C26C6.3	C26C6.3	-0.896746	-1.89465	-1.14455	0.82	0.45	0.99	0.09	0.07	0.69	0.932	1.272	1.677
C26C6.5	C26C6.5	-0.426755	-0.296242	-0.26981	-0.81	-0.54	-0.82	1.07	0.6	-0.27	0.075	0.106	-0.157
C26D10.1	C26D10.1	-0.0573083	0.0305412	0.130879	0.01	0.22	0.06	-0.15	-0.18	-0.19	-0.878	-0.396	-0.824
C26D10.2	C26D10.2	0.0330993	0.0807782	0.161145	-0.04	-0.11	-0.17	-0.14	-0.04	-0.03	-0.662	-0.508	0.187
C26D10.3	C26D10.3	0.070169	0.0878552	-0.194521	-0.77	-0.71	-0.44	-0.19	-0.09	-0.37	-0.194	-0.409	0.405
C26D10.5	C26D10.5	0.693796	-0.171017	-1.00945	0.51	0.41	0.42	0.29	0.9	0.34	0.872	0.706	0.618
C26E1.2	C26E1.2	0.365339	0.582284	0.637279	-0.01	0.75	0.2	0.21	-0.34	0.28	-0.079	0.401	-0.066
C26E6.11	C26E6.11	-0.145419	-0.0223969	-0.283363	0.1	-0.61	-0.18	-0.33	-0.33	-0.19	-0.576	-0.178	-0.908
C26E6.3	C26E6.3	1.04637	-0.646808	0.3563	-0.53	0.29	-0.49	0.28	0.18	-0.25	-0.506	-0.432	-0.4
C26E6.4	C26E6.4	-0.109225	-0.0209599	-0.00174429	-0.55	-0.03	-0.08	-0.03	-0.03	-0.1	-0.515	-0.561	-0.394
C26E6.5	C26E6.5	0.0772393	0.0274013	0.0633903	-0.17	-0.07	-0.31	-0.02	0.02	-0.31	-0.865	-0.798	-0.602
C26E6.8	C26E6.8	-0.197533	-0.21517	-0.0489252	-0.14	-0.08	-0.19	-0.15	-0.59	-0.2	-0.897	-0.619	0.124
C26F1.1	C26F1.1	1.41965	1.53953	-0.623676	0.44	0.57	0.35	0.49	0.19	0.55	1.949	1.784	0.879
C26F1.10	C26F1.10	0.777168	-1.43756	-1.74113	0.75	0.65	0.02	-0.04	0.07	0.33	-0.082	0.257	0.553
C26F1.2	C26F1.2	0.598178	0.594084	-0.452866	0.63	0.36	0.69	0.2	-0.11	0.63	-0.248	0.166	-0.007
C26F1.3	C26F1.3	0.195266	-0.183546	0.0911461	-0.28	-0.64	-0.37	-0.17	0.22	-0.08	-1.318	-0.265	-0.889
C26F1.5	C26F1.5	-0.948742	-1.77768	-3.09533	0.34	-0.6	0.31	-0.17	-0.73	0.41	0.044	0.588	0.405
C26F1.9	C26F1.9	0.408267	0.388898	0.515522	0.1	-0.65	-0.25	-0.41	-0.33	0.03	-0.949	0.85	-0.293
C26G2.1	C26G2.1	-0.0923994	0.267507	-0.865155	-0.17		-0.94	0.06	0.18	-0.3	0.501	0.119	0.299
C26G2.2	C26G2.2	-0.718153	-1.11595	-1.50999	-0.09	-0.41	0.08	0.16	0.24	0.07	-0.474	-0.47	-1.347
C26H9A.1	C26H9A.1	-0.0837132	-0.0619582	-0.0687752	-0.18	0	-0.09	-0.33	-0.11	-0.29	-1.608	-0.671	-0.299
C26H9A.2	C26H9A.2	-0.167895	-0.169485	0.743286	0.16	-0.05	0	-0.15	-0.01	0.1	-0.5	-0.025	-0.692
C27A12.2	C27A12.2	-0.194267	-0.493012	-0.229713	-0.08	0.12	-0.24	-0.03	-0.05	-0.36	-1.178	-0.525	-0.902
C27A12.3	C27A12.3	-0.414733	-0.46985	-0.0114124	-0.64	-1.21	-0.83	-0.28	-0.1	-0.43	-0.05	-0.264	-0.878
C27A12.6	C27A12.6	-0.0868657	-0.0641004	-0.0280979	-0.17	-0.24	-0.17	-0.15	-0.21	-0.21	-0.258	-0.657	-0.921
C27A12.7	C27A12.7	0.344095	0.10928	0.187372	-0.44	-0.6	0.01	-0.31	-0.36	-0.17	-0.385	-0.732	-1.51
C27A2.1	C27A2.1	-0.455281	-0.327514	-0.34632	-0.23	-0.06	-0.16	-0.27	0	0	-1.506	-0.482	-1.283
C27A2.3	C27A2.3	0.253747	0.225126	0.587471	-0.21	0.14	-0.13	-0.25	-0.16	-0.15	-1.201	-0.715	-0.662
C27A2.4	C27A2.4	0.695082	-0.434095	0.25319	0.82	-0.1	0.54	-0.11	0.1	0.54	0.769	0.94	1.44
C27A2.5	C27A2.5	-1.55644	-0.541511	-2.10338	1.05	0.06		0.11	0.58	0.67	1.118	1.569	1.999
C27A2.6	C27A2.6	0.133061	0.302538	0.51967	-0.69	-0.47	-0.28	-0.2	0.14	-0.25	-0.764	-0.732	-0.715
C27A7.1	C27A7.1	0.104913	0.652081	0.00829609	0.28	0.32	0.44	0.24	0.45	0.32	0.357	0.766	0.59
C27A7.3	C27A7.3	-0.359805	-0.285196	-0.539009	0.1	0.22	0.25	0.14	0.43	0.09	-0.216	0.614	0.846
C27B7.2	C27B7.2	0.0209201	0.0666476	0.123734	0.15	-0.65	-0.16	-0.11	-0.16	-0.12	-1.446	-0.648	-0.657
C27B7.4	C27B7.4	-0.0275362	-0.116251	0.109393	-0.68	0.08	-0.41	-0.28	0.19	-0.23	-1.265	-0.806	-0.811
C27B7.5	C27B7.5	-0.0578502	-0.242565	-0.0923282	-0.34	-0.3	0.03	-0.06	-0.19	-0.07	-1.162	-0.902	-0.373
C27B7.6	C27B7.6	1.56844	3.04358	0.261202	0.42		1.26	0.25	0.41	0.23	0.57	0.548	0.32
C27C12.1	C27C12.1	-0.401692	-0.661176	-0.696873	-0.48	-0.09	-0.3	-0.15	-0.27	-0.16	-1.351	-0.653	-0.613
C27C12.5	C27C12.5	0.306857	1.04473	0.677268	-0.47	-0.17	-0.15	-0.23	-0.03	0.03	-0.106	0.077	-0.371
C27C7.1	C27C7.1	-0.473377	-0.750404	-0.902544	-1.07	-0.54	-0.77	-0.13	-0.05	-0.2	-1.852	-1.083	-1.494
C27D11.1	C27D11.1	-0.323944	-0.486635	-0.169705	-0.37	0.17	0.08	-0.07	-0.15	0.1	0.108	-0.617	-0.635
C27D6.3	C27D6.3	1.39141	5.00771	1.38782	0.67	0.99	1.15	0.4	0.54	0.2	1.185	0.813	0.124
C27D8.1	C27D8.1	-1.30938	0.120277	1.58308	0.7	1.27	1.35	0.49	0.35	0.32	0.777	0.78	1.135
C27D8.2	C27D8.2	3.598	1.90277	1.07156	0.46	1.43	1.16	0.48	0.32	0.32	0.623	0.826	0.625
C27D9.1	C27D9.1	0.112943	0.276356	0.623046	-0.59	-0.06	-0.12	-0.18	-0.21	-0.08	-0.184	-1.044	-0.535
C27F2.4	C27F2.4	-0.00282496	0.223826	0.287985	-0.3	-0.6	-0.21	-0.04	0.01	0.08	-0.653	0.148	-0.379
C27F2.5	C27F2.5	0.00335256	-0.0266115	0.236253	-0.17	0	-0.15	-0.28	0.17	-0.05	-0.578	-0.482	-0.559
C27F2.7	C27F2.7	0.108219	-0.0120691	0.39703	-0.39	0.16	-0.15	-0.17	-0.31	-0.25	-0.701	-0.819	-0.189
C27F2.8	C27F2.8	-0.0819362	-0.121793	-0.242097	-0.51	0.1	-0.58	-0.53	0.04	-0.28	-0.667	-0.697	-0.431
C27H2.2	C27H2.2	-0.0030972	0.387889	-0.530602	0.13	0.16	-0.28	-0.16	0.18	0.08	-0.385	0.192	-0.582
C27H5.2	C27H5.2	-0.858722	-1.00408	-1.81994	0.18	0.07	0.08	-0.25	-0.39	0.14	0.408	0.404	0.686
C27H5.4	C27H5.4	0.228112	0.0705973	0.408805	1.26	0.21	0.61	0.36	0.41	0.55	-0.36	0.516	0.027
C27H5.5	C27H5.5	1.27477	1.44296	0.77104	0.28	0.42	0.41	0.08	0.16	0.01	0.013	0.257	-0.388
C27H5.8	C27H5.8	-0.00994114	-0.0455118	-0.675195	-0.32	0.06	-0.79		-0.36	-0.6	0.184	-0.409	-0.436
C27H6.1	C27H6.1	-1.00072	-1.57302	-2.57874	0.46	0.18	0.01	-0.08	-0.12	0.12	-0.013	0.044	-0.346
C27H6.2	C27H6.2	-0.118379	-0.059673	0.383478	-0.6	0.08	-0.24	-0.34	-0.27	0.01	-1.265	-0.417	-0.669
C27H6.4	C27H6.4	-0.127547	-0.0998455	-0.215979	0.05	-0.07	-0.07	-0.44	-0.33	-0.08	-0.639	0.051	0.543
C28A5.1	C28A5.1	0.0144229	-0.183743	0.232428	-0.35	0.13	-0.04	-0.03	-0.91	-0.14	-0.357	-0.586	-0.109
C28A5.2	C28A5.2	-0.0541877	-0.0505125	0.497089	-0.39	0.03	0.06	0.06	-0.18	-0.21	-0.791	-0.531	-0.419
C28A5.3	C28A5.3	-0.869248	-0.827823	-1.36986	0.05	-0.28	0.41	-0.13	0.22	0.28	-0.079	0.533	0.557
C28A5.4	C28A5.4	-0.513206	-0.0137374	-0.882701	-0.94	-2.51	-2.04	-0.06		-0.86	0.436	-0.013	0.184
C28A5.6	C28A5.6	2.19431	0.378259	2.01983	0.6	0.57	0.85	0.25	0.4	0.24	0.493	0.446	0.913
C28C12.1	C28C12.1	0.237423	-0.0995101	-0.0922636	0.33	0.91	0.62	0.21	0.51	0.24	-0.003	0.527	0.615
C28C12.10	C28C12.10	0.0661435	-0.434673	-0.350542	-0.24	0.33	0.06	0.02	-0.12	-0.13	-1.478	-0.713	-0.257
C28C12.11	C28C12.11	-1.44424	-1.44198	-1.56485	0.47	0.87	0.92	0.34	0.45	0.13	1.521	1.417	1.358
C28C12.2	C28C12.2	-0.0952505	-0.0514875	-0.0381385	0.03	0.24	-0.03	-0.09	-0.4	-0.39	-1.026	-0.997	-0.248
C28C12.4	C28C12.4	0.366851	-0.0252326	-0.0611594	0.89		0.51	-0.37	-0.37	0.2	0.408	0.394	0.424
C28C12.7	C28C12.7	0.110752	0.142999	0.0383956	0.27	0.66	0.32	-0.08	0.14	0.19	-0.816	0.19	0.231
C28D4.3	C28D4.3	0.196065	0.202891	0.409767	-0.39	0	-0.22	-0.26	-0.32	-0.51	-0.644	-1.498	-0.599
C28D4.4	C28D4.4	1.00461	2.89841	0.715433	0.41	1.85	1.24	0.48	0.61	0.34	0.224	1.012	1.32
C28D4.5	C28D4.5	0.593164	2.54605	2.40551	0.42	1.13	1.22	0.18	0.41	0.17	0.197	1.328	1.57
C28G1.1	C28G1.1	-0.355142	-0.420685	-0.745046	-0.37	-0.73	-0.32	-0.77	-0.99	-0.18	-0.248	0.446	0.637
C28G1.3	C28G1.3	-0.385435	-0.172465	-0.438876	0.03	-0.57	-0.09	-0.44	-0.29	-0.34	-0.474	-0.072	-1.178
C28H8.1	C28H8.1	0.0206827	0.133052	0.325871	-0.32	-0.97	-0.34	-0.22	-0.13	-0.46	-0.938	-0.676	-2.114
C28H8.12	C28H8.12	-0.0201508	0.114388	0.0213522	-0.57	-0.58	-0.06	0.29	0.21	0.02	-0.125	-0.103	-1.041
C28H8.2	C28H8.2	-0.20222	4.04659	0.0774013	0.22	-0.54	0.28	0.02	-0.71	-0.09	0.361	0.027	0.31
C28H8.4	C28H8.4	-0.585746	-0.403383	-0.562601	-0.37	0	-0.14	0.09	-0.02	0.02	-0.63	-0.163	-0.252
C28H8.9	C28H8.9	-0.289613	0.010452	0.00617096	-0.34	-0.05	-0.02	0.05	-0.03	-0.01	-0.209	-0.788	-1.351
C29A12.1	C29A12.1	0.155652	-0.0196976	0.396977	-0.12	-0.93	-0.12	-0.29	-0.18	-0.24	-1.561	-0.431	-0.438
C29A12.3	C29A12.3	-0.0715341	-0.235845	0.185898	-0.48	-0.33	-0.29	-0.25	-0.21	-0.3	-1.573	-0.902	-0.692
C29E4.1	C29E4.1	1.00722	0.715352	1.42588	1.75	1.66	2.37	0.7	0.93	1.04	1.249	1.725	1.671
C29E4.2	C29E4.2	-0.217319	-0.271487	-0.0921745	-0.17	-0.32	-0.22	0.03	-0.18	-0.3	-0.701	-1.014	-0.657
C29E4.3	C29E4.3	-0.39045	-0.441594	-0.18748	-0.06	0.17	0.05	-1.07	-0.05	-0.07	0.527	-0.165	0.184
C29E4.4	C29E4.4	-0.324015	-0.709165	-0.24392	-0.22	-0.12	-0.15	-0.05	-0.01	-0.24	-0.533	-0.849	-0.385
C29E4.7	C29E4.7	0.105165	0.590218	1.88113	0.1	-0.53	0.01	0.04	0.13	0.09	-0.379	-0.063	-0.994
C29E6.1	C29E6.1	0.180591	0.647714	-0.71231	0.7	-0.73	-0.67	-0.24	0.29	0.11	0.167	0.418	0.296
C29E6.2	C29E6.2	1.0516	0.0104325	-0.7853	0.37	-0.08	-0.05	-0.12	-0.07	-0.1	0.054	0.166	0.103
C29E6.3	C29E6.3	-0.411102	-2.47624	-2.34035	0.71	1.19	1.02	0.21	0.11	0.28	0.441	0.283	0.969
C29E6.5	C29E6.5	0.906332	0.609621	-0.40856	0.59	1.04	0.54	1.1	1	0.76	-0.165	-0.37	0.233
C29F3.1	C29F3.1	1.13841	1.39133	1.29695	-0.02	-0.19	-0.08	-0.12	-0.08	-0.07	-0.299	0.262	-0.105
C29F4.1	C29F4.1	0.51966	0.0642248	-0.177836	0.59	-0.05	0.7	-0.47	-0.38	0.18	0.193	-0.243	0.224
C29F5.1	C29F5.1	-0.121236	0.0333333	-0.568238	0.44	0.66	0.28	0.03	-0.13	0.16	0.652	0.772	0.838
C29F5.3	C29F5.3	1.12721	2.14386	5.1499	1.19		1.36	0.09	0.38	0.4	0.846	0.301	0.377
C29F5.7	C29F5.7	0.190417	0.882897	0.556847	0.42	-0.25	0.36	-0.16	0.11	0.48	0.033	0.116	-0.51
C29F7.1	C29F7.1	-0.222544	-0.446948	-0.215045	-0.42	-0.76	-0.18	-0.12	0.05	0	-0.229	-0.318	-0.751
C29F7.2	C29F7.2	-0.140928	0.497475	-0.242707	0.4	0.03	0.24	0.21	0.1	0.23	1.268	0.558	0.372
C29F7.3	C29F7.3	-0.0535297	0.19948	-0.0146607	-0.24	-0.15	0.23	0.04	0.18	0.07	-0.34	-0.586	-1.165
C29F7.4	C29F7.4	-0.112817	0.0465933	0.00505604	-0.9	-0.77	-0.86	-0.71	-0.63	-1.04	-1.9	-1.415	-0.847
C29F9.12	C29F9.12	0.469679	0.31609	0.182224	-0.24	-0.85	-0.38	0.01	-0.17	-0.3	-0.644	-0.565	-0.821
C29F9.2	C29F9.2	0.617671	6.12814	0.165574	1.4	-0.14	1.04	0.28	-0.01	0.53	0.658	0.268	0.408
C29F9.3	C29F9.3	0.594832	-0.15024	0.851643	0.25	0.65	0.38	-0.43	-0.08	-0.05	-0.318	0.178	-0.218
C29F9.4	C29F9.4	0.548559	0.979588	0.338426	0.28	-0.3	0.47	-0.05	-0.26	-0.04	0.474	0.188	-0.088
C29G2.1	C29G2.1	-0.162266	0.439717	0.587242	-0.81	-0.87	-0.62	-0.02	-0.04	-0.19	-1.221	-0.333	-1.149
C29H12.1	C29H12.1	-0.335406	-0.4602	-0.279506	-0.15	-0.27	-0.06	0.01	-0.05	-0.12	-0.764	-0.701	-1.248
C29H12.5	C29H12.5	0.221092	0.414623	0.604097	-0.29	0.3	-0.14	-0.06	-0.16	-0.23	-0.646	-0.478	-0.556
C30A5.2	C30A5.2	1.00319	0.335675	0.357075	-0.55	-1.7	-0.74	-0.74	-0.24	-0.43	-0.776	-0.173	-0.747
C30A5.3	C30A5.3	-0.0476266	-0.113508	-0.0799996	-0.38	-0.15	-0.13	-0.1	-0.05	-0.09	0.013	-0.55	-0.798
C30A5.4	C30A5.4	-1.2244	1.77198	0.160123	0.89	1.3	1.17	0.71	0.75	0.29	0.706	0.952	1.08
C30B5.1	C30B5.1	0.189418	0.179196	0.350129	-0.5	-0.07	-0.25	-0.41	-0.42	-0.37	0.204	-1.366	-1.565
C30B5.3	C30B5.3	-0.406242	-0.0566773	1.37742	0.64	1.54	1.37	0.64	0.62	0.3	1.852	1.524	0.405
C30B5.4	C30B5.4	-0.0491535	-0.171401	0.173525	-0.05	-0.23	-0.14	-0.75	0.02	-0.07	-1.127	-0.9	-0.994
C30B5.5	C30B5.5	0.103195	-0.424979	-0.136482	0.29	0.48	1.05	0.83	0.87	0.17	0.925	0.722	-0.624
C30C11.1	C30C11.1	0.253264	0.0617495	0.518775	-0.07	-0.99	-0.35	-0.23	-0.14	-0.1	-0.617	0.2	0.05
C30C11.4	C30C11.4	0.00324824	0.329329	0.202913	-0.5	0.6	-0.2	0.27	0.2	0.06	-0.704	-0.241	-0.811
C30D11.1	C30D11.1	1.23081	1.99604	1.25276	-0.21	1.15	0.78	1.52	1.15	-0.01	0.279	0.245	-0.727
C30F12.1	C30F12.1	-0.0287311	-0.255888	-0.191292	-0.52	0.53	0.15	-0.05	0.29	0.24	0.866	-0.189	-0.704
C30F12.3	C30F12.3	0.921004	0.622621	0.392527	0.6	-0.17	0.28	-0.43	-0.18	-0.08	-0.007	-0.186	-0.862
C30F12.4	C30F12.4	-0.0129315	-0.165928	0.239219	-0.33	-0.04	0.09	0.01	-0.12	-0.13	-0.278	-0.919	-0.66
C30F12.5	C30F12.5	0.443551	0.579748	0.271796	0.25	-0.03	0.34	-0.23	0.15	0.26	0.788	0.439	0.36
C30F12.6	C30F12.6	0.732318	0.461528	-0.00544942	1.49	-0.25	0.89	-0.01		0.67	1.219	1.286	0.746
C30F12.7	C30F12.7	-0.0255902	-0.223075	-0.150965	0.58	0.17	0.37	-0.09	0.03	0.13	-0.022	0.59	-0.464
C30G12.2	C30G12.2	-0.0975946	-0.573751	-0.875165	0.64	1.1	1.03	0.07	0.54	0.5	-0.123	0.341	0.606
C30G12.6	C30G12.6	-0.0482231	-0.411289	0.00993201	-0.16	-0.28	-0.2	-0.14	-0.18	-0.16	-0.63	-0.902	-1.47
C30G12.7	C30G12.7	0.297823	0.293452	0.634363	-0.44	-0.08	-0.05	0.27	0.14	-0.34	-0.747	-1.279	-0.764
C30G4.3	C30G4.3	-0.0930338	-0.35263	-0.410539	0.61	0.39	-0.14	2.06	-0.16	0.19	0.598	0.037	0.338
C30G4.4	C30G4.4	0.74333	0.506482	1.63622	0.3	0.17	0.33	0.33	-0.35	0.25	-0.071	0.044	0.361
C30H6.5	C30H6.5	0.503352	0.803986	0.827565	0.79		1.32	0.74	0.93	0.35	2.27	1.872	2.187
C30H6.6	C30H6.6	-0.846084	-1.2752	-0.73066	0.1	-0.17	-0.08	-0.2	-0.3	-0.27	-0.155	-0.059	-0.735
C30H6.7	C30H6.7	-0.0541142	-0.138013	0.0106188	0.15	-0.2	0.1	0.14	0.17	-0.07	-0.93	-0.025	-0.569
C30H6.8	C30H6.8	-0.11506	0.0633819	-0.0824645	0.11	-0.73	-0.04	-0.21	-0.04	0.17	-0.801	-0.199	-0.199
C30H6.9	C30H6.9	-0.3481	-0.519987	-0.153056	-0.11	-0.06	-0.19	-0.03	-0.1	-0.1	0.176	-0.456	0.623
C30H7.2	C30H7.2	0.594474	0.524825	0.714611	0.16	0.09	0.04	-0.62	-0.22	-0.13	0.863	0.479	0.309
C31A11.5	C31A11.5	-0.19602	-0.731825	-0.18416	2.17	0.34	1.41	0.97	0.18	0.67	0.128	0.458	-0.02
C31B8.4	C31B8.4	1.50075	2.8962	-1.50284	0.11	0.24	1.07		-0.25	-0.12	-0.351	0.01	-0.066
C31B8.8	C31B8.8	-0.315882	-0.172601	-0.620294	0.47	0.4	0.71	0.23	0.24	0.38	-0.079	-0.228	-0.218
C31C9.3	C31C9.3	-0.654506	-0.881206	-1.13101	0.13	0.29	-0.01	-0.15	-0.04	-0.09	0.535	0.095	0.47
C31E10.5	C31E10.5	-0.253111	-0.112877	0.108309	-0.59	-0.95	-0.42	-0.38	-0.49	-0.55	-1.49	-0.525	-1.531
C31E10.6	C31E10.6	-0.419219	-0.549753	-0.500065	-1.02	0.11	-1.37	-1.24	-0.29	-0.48	0.08	-0.525	-0.751
C31E10.7	C31E10.7	0.616413	0.841938	0.48961	-0.05	0.38	0.22	-0.61	0.42	0.02	-0.61	0.29	-0.504
C31E10.8	C31E10.8	0.0603285	0.757531	-0.148394	-0.63	-0.76	-0.59	-0.02	0.01	-0.17	0.393	-0.013	-0.542
C31G12.1	C31G12.1	-0.684262	-0.620581	-0.548877	-0.94	-1.6	-0.8	-0.12	-0.44	-2.5	-0.586	-0.317	-0.873
C31G12.2	C31G12.2	2.50969	-0.357232	2.01896	0.44	-0.39	-0.12	-0.05	0.25	0.11	-0.054	-0.066	-0.044
C31H1.1	C31H1.1	0.961393	1.53464	1.00333	0.62	1.13	0.91	0.48	0.46	0.26	1.066	0.279	0.399
C31H1.5	C31H1.5	2.24286	1.59499	4.04204	0.47	1.72	1.17	0.4	0.45	0.22	0.756	0.454	0.822
C31H1.8	C31H1.8	-0.140632	-0.209423	-0.054092	-0.76	0.01	-0.48	0.06	-0.06	-0.44	-1.074	-0.983	-0.671
C31H2.1	C31H2.1	-0.335618	-0.427461	-1.03939	0.09	0.32	0.29	0.15	0.22	0.08	-0.272	0.925	0.491
C31H2.2	C31H2.2	0.179812	1.4823	0.307348	2.35	0.83	2.07	0.43	0.32	0.58	0.618	0.251	0.048
C31H5.5	C31H5.5	-0.348529	0.684443	0.354599	-0.29	-1.56	-0.5	-0.69		-0.2	-0.299	-0.176	-0.18
C32A3.1	C32A3.1	0.916042	1.54277	1.68322	0.44	1.33	0.43	0.26	0.38	0.28	0.432	-0.265	0.027
C32A3.2	C32A3.2	2.11698	3.1925	1.01351	-0.75	-0.76	-0.83		-0.05	-0.12	-0.158	-0.206	-0.847
C32A3.3	C32A3.3	0.536603	1.656	0.601584	-0.4	0.27	-0.27	-0.43	-0.2	-0.23	-0.216	-0.542	-1.198
C32B5.10	C32B5.10	0.163951	0.296349	0.405883	-0.59	-1.11	-0.53	-0.33	-0.14	-0.58	-1.038	-1.003	-1.102
C32C4.3	C32C4.3	-0.163389	0.825816	-0.027045	0.7	0.33	1.14	0.06	0.3	0.2	0.696	0.856	0.092
C32D5.1	C32D5.1	0.303886	0.249446	-0.775378	0.83	-0.05	0.86	0.22	0.37	0.57	-0.47	0.36	-0.561
C32D5.10	C32D5.10	-0.173429	-0.159075	0.0856339	-0.38	0.24	-0.06	-0.18	0	-0.17	-0.544	-0.613	-0.383
C32D5.11	C32D5.11	0.5529	0.249212	0.781269	-0.14	0.14	-0.29	1.18	0.85	-0.04	-0.816	-0.486	-1.188
C32D5.12	C32D5.12	-1.01192	-1.78629	-3.76557	1.08	0.55	0.34	0.34	0.63	0.73	0.694	0.556	1.014
C32D5.2	C32D5.2	-0.502264	-0.310052	-1.09493	0.28	0.23	0.14	-0.3	-0.35	0.01	-0.236	0.119	-1.062
C32D5.3	C32D5.3	-0.170604	-0.62305	-0.298405	0.02	0.09	-0.13	-0.3	-0.37	-0.34	-0.715	-0.905	-1.149
C32D5.4	C32D5.4	1.72566	2.93721	1.2888	0.79	0.55	1.29	0.54	0.26	0.22	0.333	0.755	1.207
C32D5.6	C32D5.6	-0.181642	-0.476746	-0.432671	0.52	0.11	0.77	-0.13	-0.52	0.54	-0.335	0.013	0.654
C32D5.7	C32D5.7	0.785477	0.261855	-0.221847	0.3	0.52	0.17	-0.63	0.01	0.04	0.148	0.021	-0.189
C32E12.1	C32E12.1	-0.338323	1.70876	-0.938275	0.3	1.16	0.77	0.48	0.4	0.32	1.006	0.282	0.843
C32E12.3	C32E12.3	1.22478	-2.00486	-2.36043	1.8	0.49	0.13		-0.02	0.65	0.777	0.223	1.2
C32E8.4	C32E8.4	2.00153	0.851059	1.11771	0.51	0.55	0.85	0.47	0.36	0.06	0.93	0.259	1.417
C32E8.5	C32E8.5	0.0206618	-0.159926	0.0808118	-0.4	-0.32	-0.32	0.02	-0.1	-0.15	-1.231	-0.749	-0.271
C32E8.7	C32E8.7	0.527185	-0.084747	-1.21905	0.17	-0.16	-0.16	-0.28	-0.23	-0.07	0.134	0.175	0.647
C32E8.8	C32E8.8	0.605596	0.0995767	0.872395	-0.13	-0.01	-0.17	-0.29	-0.22	-0.28	-0.37	-0.974	-0.379
C32F10.2	C32F10.2	-0.531093	-0.0544527	-0.457623	-0.09	-0.45	-0.37	-0.35	-0.41	-0.4	-1.727	-0.924	-0.48
C32F10.4	C32F10.4	-0.206234	-0.424107	-0.835432	0.42	0.32	0.48	-0.17	-0.09	0.3	0.355	0.596	0.942
C32F10.5	C32F10.5	-0.0362239	-0.258789	0.0913631	-0.09	-0.24	0.14	-0.22	-0.2	-0.08	-0.919	-1.006	-0.44
C32F10.6	C32F10.6	0.0201411	0.546134	0.0815529	-0.93	-1.09	-1.07	-0.26	-0.19	-0.93	-0.486	-0.602	-0.648
C32F10.8	C32F10.8	0.040437	-0.0865265	0.099458	0.13	0.1	0.17	-0.01	-0.15	-0.13	-1.065	-0.178	-0.761
C32H11.1	C32H11.1	-0.195897	1.57833	-0.290029	1.37	1.37	0.31	0.22	0.45	-0.32	-0.771	-0.15	-0.837
C32H11.12	C32H11.12	0.394473	0.542436	0.980395	1.47	1.26	1.35	0.46	0.33	-0.24	-1.51	-1.175	-1.462
C32H11.3	C32H11.3	0.249148	-0.323127	0.226733	2.48	3.03	2.79	0.32	1.08	0.23	-0.194	-0.238	-0.094
C32H11.4	C32H11.4	0.417233	-0.0958905	0.458045	2.84	3.31	3.04	0.77	0.77	0.17	-0.613	-0.506	-0.398
C33A11.1	C33A11.1	-0.146773	-0.257676	-0.819949	0.13	0.59	0.44	0.17	-0.05	-0.05	0.001	0.138	-0.366
C33A11.4	C33A11.4	0.525824	0.179832	0.151965	0.17		0.23	0.3	0.69	-0.16	0.601	0.335	-0.517
C33A12.1	C33A12.1	0.0875421	0.122312	0.15411	0.19	-0.85	-0.17	-0.16	-0.48	-0.08	-0.694	0.384	-0.32
C33A12.15	C33A12.15	1.69506	0.398463	1.95424	0.92		1.08	0.55	0.52	0.36	0.116	0.596	0.788
C33A12.2	C33A12.2	0.00192884	-0.398819	-0.890916	0.35	0.04	-0.03	0.29	-0.11	0.22	0.066	0.658	0.509
C33A12.3	C33A12.3	0.0627173	-0.0177583	0.257963	-0.06	-0.56	-0.14	-0.07	-0.32	-0.13	0.559	0.863	0.038
C33A12.4	C33A12.4	-0.0663503	-0.470709	-1.46065	0.79	-0.47	0.55	0.31	0.35	0.59	-0.236	0.259	0.18
C33A12.6	C33A12.6	-0.0904941	0.553485	-0.410604	-0.02	0.69	0.25	0.57	0.55	0.04	-0.552	0.639	0.988
C33A12.7	C33A12.7	-0.391023	-0.047521	-0.298467	0.1	-0.31	-0.16	-0.28	-0.44	-0.29	-0.723	-0.056	-0.593
C33C12.3	C33C12.3	1.2773	0.643173	1.57996	0.31	0.76	0.74	-0.04	-0.15	0.08	0.301	-0.17	-0.417
C33C12.4	C33C12.4	-0.771096	-0.17573	-0.160861	0.42	0.57	1.18	0.15	0.64	0.4	0.282	0.239	0.752
C33C12.7	C33C12.7	1.2139	1.07606	0.394693	0.43	1.35	0.79	0.3	0.51	0.36	1.014	0.529	0.858
C33D12.3	C33D12.3	0.69596	0.765123	1.03581	-0.65	0.08	-0.34	0.31	0.27	0.03	-0.776	0.17	-0.521
C33D9.1	C33D9.1	0.0469662	0.631088	-1.49516	0.39	0.44	-0.08	0.11	0.14	-0.09	-0.351	0.19	0.366
C33D9.6	C33D9.6	-1.33427	-1.11415	-2.1591	-0.24	-1.01	-1.28	-0.07	-0.13	-0.52	-0.613	-0.146	-0.347
C33D9.8	C33D9.8	-1.05256	-0.331534	-0.797809	0.16	-1.11	-0.72	-0.77	-0.62	-0.39	-1.694	0.051	0.376
C33E10.10	C33E10.10	1.12461	0.613935	0.957077	-0.15	-0.65	-0.18	0.65	0.12	0.22	0.497	0.05	-0.398
C33E10.2	C33E10.2	0.0152939	-0.241663	-0.339241	0.24	0.1	-0.14		-0.48	-0.81	-0.458	-0.44	-0.683
C33F10.2	C33F10.2	-0.000480531	0.562245	0.344328	-0.2	-0.12	-0.29	-0.36	-0.15	-0.49	-1.454	-0.175	-1.245
C33F10.4	C33F10.4	0.00234074	-0.0689956	0.232222	-0.22	-0.47	-0.35	-0.6	-0.1	-0.35	-1.053	-0.238	-1.149
C33F10.5	C33F10.5	-0.00967407	-0.0779982	-0.736709	0.36	0.8	0.07	-0.06	0.74	-0.02	0.061	0.212	-0.311
C33F10.7	C33F10.7	-0.449933	-0.502252	-1.27335	0.37	-0.38	-0.69	0	-0.27	0.12	0.382	0.449	0.098
C33F10.8	C33F10.8	0.755585	2.63729	1.60045	0.22	0.86	0.28	0.76	0.69	0.19	0.371	0.473	0.218
C33F10.9	C33F10.9	0.870763	1.64383	2.18206	0.44	1.45	1.23	0.71	0.4	0.15	0.82	1.133	0.982
C33G3.4	C33G3.4	-0.640601	-0.230374	-0.550841	-0.01	-0.63	-0.8	-0.14	-0.4	0.04	-0.593	0.138	0.459
C33G8.11	C33G8.11	0.302307	0.243906	0.294096	0.91	0.47	0.75	0.02	-0.24	0.3	-0.028	0.076	0.532
C33G8.3	C33G8.3	-1.08038	-1.02504	-0.963723	-0.9	-1.36	-1.15	-0.43	-0.55	-0.67	0.116	-0.189	-0.478
C33G8.4	C33G8.4	0.198022	0.400887	0.0993089	0.66	0.06	0.58	-0.02	0.05	0.44	-0.214	0.646	-0.065
C33G8.6	C33G8.6	0.447602	0.580869	-0.130439	0.87	0.04	0.94	0.18	-0.04	0.8	-0.044	0.78	-0.022
C33G8.8	C33G8.8	1.01836	0.580844	-0.0130257	0.52		-0.08	0.01	0.09	-0.04	0.096	0.185	-0.49
C33H5.10	C33H5.10	-0.162254	-0.157829	0.0854783	-0.3	-0.69	-0.19	-0.12	-0.12	-0.13	-0.924	-0.173	-0.69
C33H5.11	C33H5.11	-0.455097	-0.636857	-0.184565	0.07	-0.16	-0.05	0.21	0.07	-0.18	-0.506	-0.204	-1.044
C33H5.12	C33H5.12	-0.0400958	-0.1668	0.177746	-0.25	-0.23	-0.23	0.01	-0.27	-0.05	-0.584	-0.295	-0.886
C33H5.13	C33H5.13	-0.287801	-0.598002	-0.546816	0.7	-0.29	0.53	0.25	0.14	0.25	0.631	0.504	0.072
C33H5.14	C33H5.14	-0.134815	0.0581217	0.0249414	-0.21	-0.1	0.02	0.37	0.38	-0.14	-1.083	-0.009	-0.826
C33H5.15	C33H5.15	0.256868	0.104264	0.279485	-0.19	-0.22	-0.39	-0.23	-0.33	-0.21	-1.191	-0.506	-1.234
C33H5.16	C33H5.16	1.63584	-0.211643	1.23121	0.81		1.17	0.36	0.11	0.27	0.436	0.54	0.427
C33H5.17	C33H5.17	-0.103715	0.103069	0.233243	-0.16	-0.23	-0.07	0.45	0.04	-0.23	-1.111	-0.18	-1.12
C33H5.4	C33H5.4	0.0591091	-0.234293	0.363769	-0.73	-0.48	-0.25	0.02	-0.19	-0.2	-0.783	-0.847	-0.429
C33H5.6	C33H5.6	-0.424518	-0.194643	-0.413925	-0.16	-0.32	-0.44	-0.17	0.01	-0.51	-1.411	-0.318	-1.117
C33H5.7	C33H5.7	-0.256592	-0.343166	-0.00446963	-0.27	-0.11	-0.1	-0.36	-0.01	-0.09	-0.938	-0.687	-1.014
C33H5.9	C33H5.9	-0.0666397	0.289635	-0.0110367	-0.19	-0.49	-0.39	-0.13	-0.35	-0.33	-1.362	-0.308	-0.711
C34B2.2	C34B2.2	0.163973	0.241744	0.276919	-0.27	-0.7	-0.3	-0.01	0.11	-0.16	-1.142	-0.542	-0.042
C34B2.3	C34B2.3	0.696003	2.20093	1.62469	0.61	0.62	1.16	0.29	0.25	0.24	1.059	1.113	0.066
C34B2.4	C34B2.4	0.392181	0.36984	-0.0536095	0.6	0.86	0.6	0.53	0.5	0.19	0.829	0.411	0.927
C34B2.5	C34B2.5	-0.0414422	-0.000230852	0.204376	-0.05	0.08	-0.15	0.35	0.76	-0.32	-0.742	-0.29	-0.894
C34B2.6	C34B2.6	0.237276	0.469896	0.620826	-0.21	0.58	0.15	0.24	0.08	-0.2	-0.362	-0.595	-0.007
C34B2.7	C34B2.7	0.213009	0.0793376	0.222532	-0.07	-0.34	-0.15	-0.63	-0.58	-0.28	-0.556	-0.667	-1.293
C34B2.9	C34B2.9	0.484293	0.517326	0.122361	0.13		0.12	0.27	0.65	0.05	0.451	-0.022	-0.517
C34B4.1	C34B4.1	-0.578426	-0.576141	-1.03719	0.56	-0.25	-0.29	-0.48	-0.02	0	0.009	0.583	-0.311
C34B7.2	C34B7.2	-0.109556	-0.269589	-0.0592708	-0.05	0.08	-0.08	0	-0.25	-0.24	-1.133	-0.769	-1.053
C34C12.2	C34C12.2	0.12057	-0.172529	-0.0982954	-0.06	-0.45	-0.18	-0.38	-0.57	-0.35	-0.304	-0.667	-0.535
C34C12.5	C34C12.5	-0.489949	-0.580551	-0.758393	-0.06	-0.24	-0.47	-0.34	-0.25	-0.19	0.343	0.034	0.064
C34C12.6	C34C12.6	0.441272	0.813271	-1.10406	1.01	0.25	0.42	0.43	0.18	0.12	1.144	0.96	0.996
C34C12.7	C34C12.7	-0.472509	0.00914826	-0.25093	0.63	0.35	0.69	0.56	0.69	0.63	0.636	0.881	1.731
C34C6.4	C34C6.4	-0.139834	0.0505267	-0.0196496	0.13	1.9	0.31	0.26	0.21	0.1	-0.694	-0.293	-0.678
C34C6.6	C34C6.6	0.132381	0.324988	0.0760352	0.24	-0.53	0.04	-0.14	-0.39	0.31	1.97		1.579
C34C6.7	C34C6.7	-0.271976	-0.57859	-0.640895	0.48	0.32	0.25	0.09	0.13	0.12	-0.149	0.107	-0.364
C34D1.4	C34D1.4	-0.172658	-0.174467	-0.143321	0.88	0.81	0.81	0.82	0.42	0.37	-0.446	0.175	-0.267
C34D1.5	C34D1.5	-0.363951	-0.544599	-0.919848	-0.49	-1.21	-0.55	-0.26	-0.27	-0.61	0	0.263	-0.183
C34D4.10	C34D4.10	0.359191	0.587132	1.34044	-0.41	-0.67	-0.5	-0.34	-0.52	-0.33	-0.991	-0.427	0.05
C34D4.12	C34D4.12	0.247885	0.288548	0.326366	-0.05	-0.89	-0.16	0.34	0.12	-0.05	0.112	-0.127	0.532
C34D4.13	C34D4.13	-0.276439	-0.161083	-0.0916456	-0.49	-0.87	-0.25	-0.1	0.08	-0.09	-1.377	-0.228	0.03
C34D4.15	C34D4.15	0.409852	-0.193463	-0.970887	0.36	0.6	0.49	0.21	0.39	0.15	2.412	1.682	1.69
C34D4.2	C34D4.2	1.47655	0.0515071	0.104114	0.57		1.57	0.8	0.67	0.31	1.155	0.514	1.386
C34D4.3	C34D4.3	1.20883	3.63938	3.56562	0.47	0.85	1.25	0.49	0.29	0.19	-0.304	0.514	1.112
C34D4.9	C34D4.9	0.715863	0.128364	0.732393	0.48	0.7	0.53	0.53	0.51	0.71	0.398	0.327	0.776
C34E10.1	C34E10.1	-0.389847	-0.328488	-0.338957	0.03	0.15	0.08	0.09	0.28	0.04	-0.15	-0.515	-0.69
C34E10.2	C34E10.2	-0.0802315	-0.196501	0.0173605	-0.24	-0.97	-0.45	-0.2	-0.1	-0.14	-0.432	-0.608	-0.892
C34E10.3	C34E10.3	-0.0709229	0.0841647	0.521912	-0.01	-0.17	-0.12	-0.16	-0.16	-0.22	-1.544	-0.324	-0.139
C34E10.4	C34E10.4	0.0781022	-0.217219	0.472468	-0.07	0.04	-0.2	0.32	0.02	-0.23	-0.599	-0.508	-0.344
C34E10.5	C34E10.5	-0.726556	-0.601598	-0.5719	-0.2	0.2	0.15	-0.1	-0.08	-0.06	-1.241	-0.527	-0.306
C34E10.7	C34E10.7	-0.831643	-0.218516	-0.928839	-0.47	0.13	-0.38	0.92	0.28	-0.2	0.112	-0.34	-0.385
C34E10.8	C34E10.8	-0.139034	0.152476	0.0472301	-0.45	0.32	-0.08	0.22	0.11	-0.22	-0.552	-0.916	-0.573
C34E11.2	C34E11.2	-0.286874	0.643045	-0.0031875	0.51		0.41	1.05	0.37	0.45	0.858	0.387	0.381
C34E11.3	C34E11.3	0.955612	0.433132	-0.706046	0.14	0.44	0.01	-0.11	0.19	0.25	0.084	-0.057	0.557
C34E7.4	C34E7.4	-0.544526	0.428153	-1.02306	0.39	0.12	0.13	0.02	0.12	0.58	1.229	0.514	0.316
C34F11.2	C34F11.2	1.5277	2.64342	2.67583	0.48	0.99	1.07	0.24	0.52	0.15	0.18	0.202	0.382
C34F11.4	C34F11.4	0.870763	1.64383	2.18206	0.54	1.48	1.46	0.69	0.25	0.18	0.772	0.95	0.715
C34F11.5	C34F11.5	2.24621	4.03938	2.66652	0.81	1.15	1.18	0.8	-0.13	0.1	0.836	0.072	-0.189
C34F11.6	C34F11.6	0.870763	1.64383	2.18206	0.33	1.11	1.49	0.2	0.35	0.14	0.654	1.145	0.699
C34F11.8	C34F11.8	0.128703	-0.225734	-0.404589	0.39	0.81	0.83	0.72	0.53	0.82	-0.168	-0.099	0.077
C34F6.10	C34F6.10	-0.108084	-0.166096	-0.478028	0.81	-0.27	0.04	-0.27	-0.78	-0.17	0.483	0.18	-0.208
C34F6.2	C34F6.2	0.424913	0.330847	0.358232	0.41	0.37	0.23	0.43	0.36	-0.22	-1.519	-0.844	-1.165
C34F6.4	C34F6.4	-0.575784	-0.694859	-0.628075	-0.37	-0.46	-0.62	-0.31	-0.15	-0.52	-1.671	-0.423	-0.478
C34G6.1	C34G6.1	0.216405	0.232859	0.449514	-0.54	-0.11	-0.3	-0.19	-0.02	-0.2	-0.004	0.112	0.643
C34G6.2	C34G6.2	-0.266786	-0.315592	-0.386306	0.2	0.86	0.52	0.29	0.42	0.32	0.493	-0.173	-0.47
C34G6.3	C34G6.3	1.18661	2.16067	-0.113946	0.81	0.88	1.24	0.42	0.59	0.26	0.761	0.394	0.85
C34G6.4	C34G6.4	-0.097561	0.122397	-0.280628	0.36	-0.18	0.08	0.06	0.08	0.21	0.67	0.464	-0.591
C34G6.5	C34G6.5	-0.137589	-0.382812	0.00315912	-0.26	-0.23	-0.23	-0.14	-0.14	-0.34	-0.862	-0.847	-0.417
C34G6.6	C34G6.6	-0.752698	-0.621785	-2.23802	1.38	-0.74	-1.86	0.08	0.27	0.49	1.299	0.496	-0.404
C34H4.1	C34H4.1	-0.365682	-0.228331	-0.142249	0.04	0.59	0.44	0.04	0.38	0.36	0.457	0.241	0.512
C34H4.3	C34H4.3	-0.673977	-1.05774	0.0304597	0.05	0.56	0.23	0.12	-0.06	0.19	0.927	0.145	0.594
C34H4.4	C34H4.4	0.65527	-0.0223926	-0.499217	1.17	1.4	2.01	0.85	0.73	0.6	2.24	1.407	1.943
C35A11.4	C35A11.4	0.325646	0.00974455	0.946228	-0.74	0.15	0.07	0.27	0.87	0.04	-0.392	-0.47	-0.808
C35A5.2	C35A5.2	0.456614	3.46207	-0.205127	0.46	-0.55	0.15	0.64	0.34	0.6	-0.114	0.271	0.757
C35A5.3	C35A5.3	0.119753	0.155437	-0.11464	-0.27	-1.28	-0.7	-0.31	-0.09	-0.19	-0.897	-0.026	-0.045
C35A5.4	C35A5.4	-0.412699	0.517423	1.19514	0.54		1.39	0.08	0.37	0.41	1.079	0.314	0.46
C35A5.6	C35A5.6	-0.241043	-0.434897	-0.675063	1.02	0.17	0.32	-0.43	-0.11	0.08	-0.462	0.652	0.523
C35A5.9	C35A5.9	0.571155	0.684732	-0.337115	0.12	0.8	0.1		0.59	-0.09	0.443	0.16	0.482
C35B1.1	C35B1.1	0.799821	0.613904	0.408728	-0.04		-0.36	-0.58	0.05	-0.47	0.422	0.034	0.199
C35B8.1	C35B8.1	0.810904	2.13875	1.64955	1.32	0.97	0.93	0.54	0.56	0.32	1.865	1.812	2.413
C35B8.3	C35B8.3	-0.218324	-0.410634	-0.263814	-0.43	-0.05	-0.08	-0.93	-0.03	-0.12	-0.586	-0.234	-0.15
C35C5.1	C35C5.1	-0.663902	-0.606662	-1.01853	-1.56	-0.55	-1.05	-0.2	0.02	-0.99	-0.373	-0.009	0.174
C35C5.4	C35C5.4	-0.594881	0.125584	-0.664142	-0.43	-0.87	-0.4	-0.11	-0.53	-0.21	0.386	0.038	0.478
C35C5.8	C35C5.8	-0.282094	-0.901738	-0.123505	-0.29	-0.14	-0.03	-0.26	-0.13	-0.28	-0.619	-0.009	0.297
C35C5.9	C35C5.9	0.826153	0.205281	0.781889	-0.12	-0.12	0.32	0.3	0.29	0.27	-0.824	0.127	0.896
C35D10.1	C35D10.1	-0.049357	-0.00410196	0.028077	-0.05	-0.21	-0.27	-0.19	-0.1	-0.12	-0.565	-0.563	0.064
C35D10.10	C35D10.10	-0.130294	-0.419787	0.243222	-0.24	-0.52	-0.17	0.01	-0.02	0.06	-0.398	-0.022	0.526
C35D10.11	C35D10.11	0.877834	1.21962	1.59705	0.45	0.17	1.12	0.26	0.02	-0.06	0.416	0.564	0.352
C35D10.12	C35D10.12	0.265066	-0.0116081	-0.921512	0	0.61	-0.06		0.59	0.49	0.091	0.027	0.178
C35D10.13	C35D10.13	0.297001	0.292289	0.394506	-0.36	-0.61	-0.39	-0.13	-0.17	-0.25	0.108	-0.444	-0.751
C35D10.14	C35D10.14	-0.449944	-0.433638	-0.64867	0.2	0.53	0.29	0.02	0.12	0.39	-0.123	-0.077	-0.258
C35D10.2	C35D10.2	0.522215	1.05724	1.15582	0.56	1.25	1.2	0.62	0.17	0.16	1.299	1.49	1.518
C35D10.3	C35D10.3	2.86171	0.382086	3.06525	0.54	0.44	1.12	0.64	0.78	0.26	0.429	0.341	0.791
C35D10.4	C35D10.4	0.218345	-0.568266	0.248769	0.07	0.54	0.3	-0.01	0.07	0.08	-0.434	-0.065	0.102
C35D10.7	C35D10.7	0.0196779	-0.00943404	0.140042	-0.22	-0.14	-0.29	-0.11	-0.07	-0.3	-1.139	-0.897	-1.396
C35D10.8	C35D10.8	-0.0948926	-0.137445	0.181599	-0.05	-0.76	0.03	0.2	0.52	0.16	0.045	0.241	-0.068
C35D10.9	C35D10.9	-0.0572136	-0.0379159	0.163703	-0.42	-0.03	-0.26	0.06	0.09	-0.17	-0.829	-0.234	-1.044
C35E7.1	C35E7.1	-0.233439	-0.105493	0.0160337	-1.01	-1.99	-1.56	-0.4	-0.7	-1.41	-1.099	-1.415	-1.842
C35E7.10	C35E7.10	1.47793	1.28167	1.88534	0.64	1	1.34	0.76	0.35	0.41	0.838	1.163	1.366
C35E7.5	C35E7.5	-0.30113	-0.246443	-0.634214	-1.35	-3.04	-2.57	-1.33	-1.71	-1.87	-0.941	-1.086	-1.657
C35E7.8	C35E7.8	0.122034	0.312846	0.528469	-0.41	-0.38	-0.07	0.13	0.01	-0.04	-0.586	-0.265	0.193
C35E7.9	C35E7.9	3.48158	0.132638	0.53955	0.64	1.35	1.28	0.69	0.4	0.26	0.576	0.454	0.585
C36A4.1	C36A4.1	-0.172142	0.0743839	-0.00768515	-0.34	-0.93	-0.86	-0.21	-0.33	-0.48	0.152	0	0.169
C36A4.2	C36A4.2	0.135729	0.247052	0.0027681	-0.27	-0.56	-0.43	-0.29	-0.14	-0.47	-0.444	-0.231	-0.699
C36A4.4	C36A4.4	-0.182325	0.0140717	0.180197	-0.33	-0.26	-0.21	-0.01	-0.14	-0.19	0.262	-0.989	-0.834
C36A4.5	C36A4.5	0.664029	0.455765	0.837743	-0.65	0.05	-0.55	0.26	0.02	-0.18	0.031	-0.766	-1.569
C36A4.8	C36A4.8	0.143517	0.0333302	0.238129	-0.32	-0.06	-0.2	-0.14	-0.17	-0.22	-1.621	-0.653	-0.791
C36B1.1	C36B1.1	0.569152	0.144718	0.381323	-0.4	0.1	-0.05	-0.66	-0.08	-0.07	0.115	-0.069	-0.048
C36B1.10	C36B1.10	-1.0766	1.96231	2.69992	0.71	1.55	1.71	0.84	0.88	0.56	1.139	1.76	0.919
C36B1.11	C36B1.11	-0.0508765	-0.0167265	-0.0307305	-0.43	0.27	-0.28	-0.19	0.21	-0.23	-1.34	-1.245	-0.943
C36B1.12	C36B1.12	-0.0481845	-0.0509825	0.0816455	-0.54	0.12	-0.31	0.13	0.11	-0.28	-0.941	-1.258	-1.474
C36B1.3	C36B1.3	0.031222	-0.020819	0.215157	-0.12	-0.08	-0.39	-0.34	-0.28	-0.25	-0.776	-0.567	-0.051
C36B1.4	C36B1.4	0.177676	0.271338	0.447485	-0.27	-0.27	-0.04	-0.57	0.1	0.04	-0.474	-0.003	-0.826
C36B1.6	C36B1.6	-0.913212	-0.884539	-0.589461	0.07	-0.73	0.04	-0.03	-0.12	0.33	0.275	0.418	-0.136
C36B1.7	C36B1.7	0.0562438	-0.210032	0.0938228	-0.29	-0.83	-0.42	0.01	0.14	-0.22	-0.855	-0.234	-0.065
C36B1.8	C36B1.8	-0.0398491	0.0355999	0.280136	-0.34	-1.3	-0.54	0.81	1.01	-0.66	-0.849	-0.919	-1.494
C36B1.9	C36B1.9	-0.642981	-0.343153	-0.921673	-0.4	0.4	-0.3	0.41	0.07	-0.04	0.465	-0.097	0.456
C36B7.6	C36B7.6	-0.760609	-0.60308	-0.901324	-0.4	-0.36	-0.27	-0.2	-0.41	-0.13	-0.299	0.558	0.446
C36C5.12	C36C5.12	0.861709	0.901215	1.01684	2.65	2.33	3.02	0.74	1.2	1.33	-0.199	-0.175	0.2
C36C5.5	C36C5.5	-0.50524	-0.449259	-0.533401	1.39	0.4	1.18	0.49	0.43	0.79	-0.569	0.419	-0.063
C36C9.1	C36C9.1	-0.422429	-0.400588	-0.508067	-0.55	-0.22	-0.47	-0.17	-0.23	-0.74	-0.991	-1.142	-1.718
C36C9.3	C36C9.3	-0.172165	0.2121	-0.326168	-0.9	-0.67	-0.92	-0.57	-0.41	-1	-0.971	-0.862	-1.12
C36E8.1	C36E8.1	-0.865034	0.0322148	-0.596752	0.02	-0.02	0.16	-0.06	-0.2	-0.02	-0.355	-0.178	-0.088
C36E8.4	C36E8.4	-0.479773	-0.38867	-1.18547	0.35	-0.44	-0.21	0.04	-0.48	0.05	0.626	0.368	0.275
C36F7.1	C36F7.1	0.0785586	0.346934	-0.562884	0.05	-0.36	-1.15	0.46	0.56	0.19	0.165	0.013	-0.735
C36F7.2	C36F7.2	-0.440845	-0.729597	0.0569319	-0.15	-0.45	-0.22	-0.11	-0.09	-0.46	0.275	-0.515	-0.776
C36H8.1	C36H8.1	-0.000510863	-0.251534	-0.0422584	0.99	1.82	1.59	0.72	0.45	0.36	0.415	0.45	0.218
C36H8.2	C36H8.2	0.763305	-0.152062	-0.5162	0.6	0.3	-0.5	-0.09	0.04	0.02	0.178	0.705	0.429
C36H8.3	C36H8.3	-0.22597	-0.114712	-0.597727	0.45	0.25	0.32	-0.06	0.22	0.26	0.469	0.589	0.075
C37A2.3	C37A2.3	-0.718939	-0.65343	0.938171	0.59	0.78	1.27	0.35	0.39	0.25	1.736	1.395	0.712
C37A2.4	C37A2.4	0.207404	0.0664355	0.266131	-0.73	0.05	-0.67	-0.23	-0.01	-0.3	-0.355	-0.29	-0.031
C37A2.5	C37A2.5	-0.454725	-0.173155	-0.796229	-0.58	-0.06	-0.39	0.17	0.06	-0.19	-0.077	-0.236	-0.621
C37A5.1	C37A5.1	0.304032	-0.505396	1.27555	0.59	-0.23	0.36	-0.36	-0.56	0.14	0.392	-0.01	0.676
C37A5.4	C37A5.4	3.99695	3.2567	0.586548	2.88	1.42	3.01	2.89	2.54	2.98	-0.434	0.014	0.409
C37A5.7	C37A5.7	-0.409307	-0.173986	0.0627395	-0.69	-0.43	-0.31	-0.4	-0.83	-0.86	-0.392	-0.529	-0.083
C37A5.8	C37A5.8	1.852	0.889271	0.853061	0.18	-0.16	0.66	1.15	0.68	0.55	-0.007	-0.373	0.207
C37C3.1	C37C3.1	0.0190185	-0.02593	0.042087	-0.33	-0.28	-0.1	0.03	0.06	-0.13	-1.385	-0.544	-1.117
C37C3.11	C37C3.11	3.45497	0.313142	0.270389	0.25	0.79	0.38	0.52		0.03	-0.175	0.138	-0.478
C37C3.3	C37C3.3	0.837248	-0.837028	1.71385	-0.49	-0.31	-0.42	-0.24	-0.13	-0.24	-0.191	0.379	0.431
C37C3.6	C37C3.6	-0.368428	-0.409545	-1.24222	-0.07	0.2	-0.29	0.07	0.15	0.17	0.161	0.507	0.738
C37C3.7	C37C3.7	0.78237	0.11495	0.575586	0.72	-0.04	0.77	0.17	-0.32	0.42	0.019	0.262	0.663
C37C3.8	C37C3.8	0.0204609	-0.0896025	-0.850601	0.65	0.58	0.22	0.08	-0.08	0.3	-0.409	0.557	-0.116
C37C3.9	C37C3.9	-0.14046	-0.20646	-0.118811	-0.37	0.02	-0.34	0.03	-0.34	-0.27	-0.434	-0.727	-0.921
C37E2.1	C37E2.1	-0.470963	-0.502672	-0.535917	0.08	0.12	-0.04	-0.06	-0.13	-0.08	-0.13	-0.014	-0.913
C37F5.1	C37F5.1	0.400375	0.318852	-0.245714	0.29	-0.33	0.29	1.51	0.67	0.28	-0.55	0.088	-0.257
C37H5.2	C37H5.2	0.862743	0.970039	0.380895	0.62	0.34	0.53	0.03	-0.35	0.23	0.294	0.268	0.792
C37H5.3	C37H5.3	0.712315	0.320737	0.502472	0.48	0.34	0.48	0.2	-0.35	0.35	0.084	0.318	1.008
C38C10.2	C38C10.2	-0.0369262	-0.0213392	-0.0323362	-0.6	0.04	-0.17	-0.02	-0.26	-0.25	-0.18	-0.69	-1.544
C38C10.3	C38C10.3	1.49131	1.91526	1.40848	0.92	1.25	1.43	0.7	0.74	0.28	1.007	0.547	1.147
C38C10.4	C38C10.4	0.32013	0.12905	0.360283	-0.12	-0.14	-0.19	0	-0.04	-0.02	-0.576	-0.578	-0.095
C38C10.5	C38C10.5	-0.212714	-0.328051	0.114105	-0.47	-0.03	-0.2	-0.1	-0.17	-0.16	-0.243	-0.554	-0.837
C38C3.3	C38C3.3	0.727282	2.32337	3.51534	0.82	1.6	1.63	0.56	0.36	0.29	0.698	0.861	0.639
C38C3.4	C38C3.4	0.546757	0.86686	0.20667	0.6	0.15	0.34	0.24	-0.14	0.51	0.075	0.679	0.229
C38C3.8	C38C3.8	-0.171971	2.07768	-1.03585	0.3	0.88	0.39	0.25	0.24	0.08	0.217	0.502	0.353
C38C6.2	C38C6.2	0.551558	0.256705	0.300859	-0.82	0.15	-0.42	-0.25	-0.41	-0.47	0.808	0.134	0.65
C38C6.3	C38C6.3	0.395783	-0.28608	-1.45924	1.84	1.32		0.55	0.46	0.96	0.722	0.578	1.222
C38C6.6	C38C6.6	1.06469	-0.0518812	-1.1062	1.82	1.26	2.12	0.66	0.6	0.65	3.201	2.891	3.348
C38D4.1	C38D4.1	-0.527954	-0.970331	-0.382785	-0.35	0.6	-0.08	0.42	0.18	-0.01	-0.329	-0.464	-0.204
C38D4.3	C38D4.3	0.147687	0.103251	-0.0603945	-0.27	0.26	-0.1	-0.29	-0.21	-0.14	-0.127	-0.855	-0.644
C38D4.4	C38D4.4	0.176975	0.0174905	0.386258	-0.4	-0.01	-0.23	0.09	0.06	-0.21	-0.092	-1.077	-0.711
C38D4.6	C38D4.6	0.0212451	0.113703	0.168782	-0.5	-0.16	-0.4	-0.02	-0.08	-0.31	-1.218	-0.761	-0.764
C38D4.9	C38D4.9	0.0553867	-0.175081	0.237164	0.04	-0.33	0.02	0.27	0.43	-0.1	-0.949	0.04	-0.548
C38D9.2	C38D9.2	-7.62689	-7.88063	-7.58158	-0.83	-0.41	-0.32	-0.02	0.06	0.07	0.066	-0.069	-0.112
C39B10.1	C39B10.1	-0.0438361	-0.524147	0.403123	0.54	0.03	0.45	-0.16	-0.3	0.53	-0.544	-0.13	-0.102
C39B10.2	C39B10.2	0.932309	3.30768	0.579139	-0.14		-0.07	1.14	0.8	-0.04	-0.123	-0.072	-0.283
C39D10.7	C39D10.7	0.597383	0.317702	0.302657	0.06	0.36	-0.11	0.01	-0.18	-0.19	-1.694	-1.175	-1.751
C39E6.1	C39E6.1	-0.317901	0.0681019	-0.373276	-1.09	-0.64	-0.75	-0.28	-0.21	-0.57	-0.639	-0.267	-0.044
C39E9.10	C39E9.10	0.542621	0.653273	-0.280235	0.49	-0.42	-0.84	-0.58	-0.47	-0.14	0.144	0.474	0.519
C39E9.11	C39E9.11	0.308638	0.114777	0.499321	-0.15	-0.39	-0.16	-0.18	-0.23	-0.14	-1.158	-0.69	-0.715
C39E9.12	C39E9.12	0.0306255	-0.213777	0.28443	-0.32	0.14	-0.08	0.01	-0.1	-0.18	-0.351	-0.595	-0.519
C39E9.13	C39E9.13	0.164003	0.0864894	0.48586	-0.51	-0.32	-0.46	-0.11	-0.16	-0.3	-1.245	-1.208	-0.742
C39E9.4	C39E9.4	-0.249281	0.881245	0.765474	1.21	1.02	0.58	0.06	0.22	0.13	-0.357	0.176	-0.621
C39E9.8	C39E9.8	-0.117735	-0.0563842	-0.544952	0.78	0.12	0.72	0.34	0.18	0.4	-0.36	0.675	0.686
C39F7.2	C39F7.2	0.016578	0.477753	-0.616594	0.13	-0.91	-0.79	-0.35	-0.12	0.32	0.084	0.301	-0.48
C39F7.5	C39F7.5	-0.161766	-0.483258	0.322357	-0.35	-0.33	-0.4	-0.64	-1.5	-0.58	-0.083	0.345	-0.149
C39H7.1	C39H7.1	1.00661	0.739666	3.69129	0.77	1.89	1.55	0.68	0.54	0.25	1.396	1.249	1.008
C40A11.1	C40A11.1	1.10991	0.0694274	2.32483	-1.13	-0.22	-0.53	-0.13	0.29	-0.37	0.382	-0.139	-0.37
C40A11.8	C40A11.8	-1.9659	-2.2646	-1.88333	-0.24	0.06	-0.22	-0.03	0.03	-0.27	-0.262	-0.278	-0.881
C40C9.3	C40C9.3	-1.27026	1.69632	-1.21771	0.19	-0.36	-0.17		0.48	0.09	0.586	0.269	0.592
C40D2.2	C40D2.2	-0.103933	-0.111456	-0.103555	-0.03	-0.26	0	-0.06	0.34	0.09	0.655	0.537	0.641
C40H1.1	C40H1.1	-0.0828797	-0.147477	0.303404	-0.24	0.24	-0.14	-0.02	-0.31	-0.27	0.379	-0.852	-0.816
C40H1.4	C40H1.4	1.11047	1.34018	0.164127	0.98	0.72	1.34	0.41	0.62	0.61	1.443	1.839	1.797
C40H1.5	C40H1.5	0.213758	0.147532	0.13919	0.77	0.39	0.61	0	0.24	0.42	0.017	-0.32	-0.206
C41C4.3	C41C4.3	-0.0125625	0.122971	0.619758	0.64	-0.09	0.55		0.37	0.12	-0.155	0.156	0.02
C41C4.7	C41C4.7	-0.795506	-0.544118	-0.858343	-0.27	0.32	-0.28	-0.18	0.06	-0.1	-0.878	-0.697	-0.778
C41D11.1	C41D11.1	0.0487469	-0.132231	-0.192805	-0.25	-0.67	-0.23	0.03	-0.77	-0.13	-0.039	-0.183	-0.379
C41D11.2	C41D11.2	-0.525728	-0.303685	-0.0641939	-0.49	-0.68	-0.62	-0.13	-0.21	-0.14	0.315	-0.035	-0.852
C41D11.3	C41D11.3	-0.0684785	-0.291811	0.244394	0.31	0.98	0.38	0.27	0.24	0.33	-0.639	-0.368	-0.919
C41D11.5	C41D11.5	0.0465322	-0.133612	-0.0109388	-0.09	-0.88	-0.27	-0.1	-0.3	-0.32	-1.208	-0.44	-0.375
C41D11.7	C41D11.7	-0.36283	-1.06432	-0.821306	-0.3	-0.56	-0.45	-0.17	-0.28	-0.5	-1.556	-0.788	-1.062
C41D7.2	C41D7.2	1.06448	0.69494	0.544848	0.44	0.86	0.49		-0.27	0.53	0.754	0.626	1.128
C41G11.1	C41G11.1	0.0659724	0.201889	0.152484	0.03	-0.7	-0.37	-0.44	-0.22	-0.16	-1.089	-0.381	0.181
C41G7.1	C41G7.1	-0.352852	-0.29554	0.0187925	-0.09	-0.93	-0.15	-0.19	-0.17	-0.16	-1.006	-0.368	-0.317
C41G7.4	C41G7.4	-0.505083	-0.720597	-0.333126	-0.17	-0.08	-0.21	-0.06	-0.19	-0.24	0.339	-0.578	0.58
C41G7.6	C41G7.6	1.35856	0.792035	2.13032	-0.06	0.16	-0.14	-0.73	0.21	-0.09	0.083	0.779	1.064
C41H7.1	C41H7.1	0.694881	-1.55388	-0.263034	-0.6	0.18	-0.32	0.07	0.27	0.26	0.313	-0.243	-0.373
C41H7.2	C41H7.2	-1.60184	0.00984372	-2.08489	-0.46	0.42	-0.17	0.55	0.53	-0.01	0.061	-0.238	-0.432
C41H7.3	C41H7.3	-0.136808	-0.249499	-0.398156	-0.45	-0.19	-0.15	0.13	0.03	-0.32	0.084	-0.711	-0.761
C41H7.4	C41H7.4	-0.508953	-0.330389	-0.379657	-0.46	-0.66	-0.13	-1.29	-0.48	-0.29	0.365	-0.281	-0.302
C41H7.6	C41H7.6	0.00706134	-0.0525852	-0.284857	-0.27	-0.1	-0.43	-0.23	-0.37	-0.51	-0.039	-0.604	-0.591
C41H7.7	C41H7.7	1.41381	1.55125	2.91933	0.69	1.03	0.67	0.18	0.37	0.2	-0.139	-0.095	-0.617
C42C1.11	C42C1.11	0.309743	0.483869	0.618886	-0.23	0.58	-0.21	0.07	0.16	0.01	-0.288	0.095	-0.255
C42C1.12	C42C1.12	0.234146	0.215678	0.615249	-0.39	-1.03	-0.29	-0.06	-0.16	-0.11	-0.801	-0.394	-0.262
C42C1.2	C42C1.2	1.13566	2.15716	1.24266	-0.14	0.75	-0.13	0.36	0.24	-0.12	0.212	-0.189	0.099
C42C1.4	C42C1.4	0.285849	0.470185	0.279844	-0.07	0.32	-0.25	0.09	0.12	-0.31	-0.769	-0.366	-0.559
C42C1.5	C42C1.5	-0.278474	-0.453563	-0.140117	-0.13	-0.03	0.13	0.13	-0.48	0.19	0.787	0.405	0.664
C42C1.6	C42C1.6	-0.578757	0.730966	1.53654	-0.63	-1.08	-0.53	-0.18	0.04	-0.01	0.019	-0.083	0.229
C42C1.7	C42C1.7	-0.747363	-0.515573	-0.680121	-0.06	-0.09	0.15	-0.22	0.24	0.07	0.415	0.176	0.141
C42C1.8	C42C1.8	0.249216	-0.0200506	0.659266	-0.21	-0.25	-0.21	-0.23	-0.26	-0.24	-1.49	-1.191	-1.099
C42C1.9	C42C1.9	-0.792311	-0.888441	1.10582	0.53	1.06	0.78	0.64	0.81	0.07	-1.894	-0.701	-0.45
C42D4.1	C42D4.1	-0.128717	-0.145387	-0.182881	1.61	0.61	1.16	0.26	-0.08	0.58	0.145	-0.017	0.374
C42D4.11	C42D4.11	0.733314	0.97375	1.86208	-0.41		-0.1	0.45	0.66	0.16	-0.066	0.084	0.253
C42D4.13	C42D4.13	0.537905	-0.450147	-0.0542566	1.63	0.4	1.77		0.38	0.34	0.176	0.381	0.834
C42D4.2	C42D4.2	0.466964	0.499211	-0.158877	0.76	-0.06	0.48	0.4	0.28	0.58	-0.206	0.452	0.138
C42D4.3	C42D4.3	1.11878	-0.0697946	-3.86366	0.42	0.53	1.27	0.27	0.21	0.53	2.168	2.064	2.415
C42D4.8	C42D4.8	0.365058	0.304658	0.473771	-0.28	-0.02	-0.28	-0.06	-0.16	-0.23	-0.304	-0.783	-1.297
C42D8.1	C42D8.1	0.354783	-0.0442612	-0.284936	0.56	0.39	0.68	0.07	0.23	0.25	1.032	0.928	1.081
C42D8.2	C42D8.2	0.468562	0.390477	0.347257	-0.29	-0.22	-0.32	-0.87	-0.55	-0.42	-1.142	-1.747	-1.056
C42D8.5	C42D8.5	0.347292	-0.416294	-1.60917	1.12	0.64	0.08	0.08	0.69	0.62	2.336	2.477	2.625
C42D8.8	C42D8.8	-0.451493	-0.589327	-1.21546	0.03	0.15	0.03	-0.08	-0.09	0.06	-0.022	0.605	0.681
C43C3.1	C43C3.1	0.892154	-0.0586572	-1.13296	0.04	1.13	0.7	0.02	0.03	0.17	2.116	1.255	1.696
C43C3.3	C43C3.3	0.105701	-0.33606	-1.28851	0.2	0.11	-0.58		0.18	-0.02	0.697	0.568	0.202
C43E11.10	C43E11.10	-0.141313	0.0605206	-0.0305299	-0.16	-0.15	-0.26	-0.14	-0.14	-0.23	-0.404	-0.849	-1.548
C43E11.11	C43E11.11	0.0396779	0.165113	-0.0457846	-0.09	0.46	0.11	0.13	0.01	-0.02	-0.723	-0.318	-0.816
C43E11.2	C43E11.2	-0.312799	-0.560341	-0.0206472	0.1	-0.43	0.03	-0.21	-0.42	-0.15	0.2	-0.816	-1.056
C43E11.3	C43E11.3	-0.227215	0.095104	0.0455177	-0.83	0.3	-0.78	-0.43	0.45	-0.31	0.583	-0.012	0.627
C43E11.4	C43E11.4	-0.123546	-0.136329	0.0672528	-0.5	-0.17	-0.18	0.03	-0.22	-0.22	-0.186	-0.513	-1.297
C43E11.6	C43E11.6	0.592157	-0.483002	-1.57825	-0.37	0.24	-0.29	0.16	0.05	0.05	0.987	0.409	0.571
C43E11.7	C43E11.7	0.798117	1.05551	0.788841	0.08	-0.07	-0.03	-0.18	-0.17	-0.07	-0.226	-0.32	-0.076
C43E11.8	C43E11.8	-0.206884	-0.405671	-0.328056	-0.06	0.14	-0.36	-0.42	0.03	-0.37	-0.829	-0.742	-1.366
C43F9.6	C43F9.6	1.14672	1.26938	1.10608	0.58	0.97	1.23	0.55	0.3	0.27	0.937	1.222	1.594
C43F9.7	C43F9.7	0.0449057	-1.02346	0.109404	-0.82		-0.17	-0.28	0.1	0.31	-0.593	0.068	0.366
C43G2.3	C43G2.3	2.12884	0.989203	1.47081	0.5	0.29	1.07	0.23	-0.11	0.21	0.579	0.678	1.238
C43G2.4	C43G2.4	0.627752	0.60456	0.299278	0.51	-0.02	-0.2	-0.09	-0.76	-0.02	-0.299	0.036	0.561
C43H6.1	C43H6.1	-0.213929	-0.20718	0.153253	-0.37	-0.68	-0.83	-0.52	-0.11	-0.38	0.031	0.107	-0.694
C43H6.3	C43H6.3	-0.347312	-0.170426	-0.37716	-0.1	-0.82	-0.48	0.99	1.03	-0.07	-0.037	-0.044	-0.657
C43H6.7	C43H6.7	-0.340215	-0.0500271	-0.508703	-0.11	-0.63	-0.45	-0.21	-0.21	-0.19	-0.991	0.149	0.171
C43H8.1	C43H8.1	0.0396501	0.00542622	-0.00414287	-0.52	-0.82	-0.29	0.03	0.25	0.13	0.149	-0.245	0.293
C43H8.2	C43H8.2	-0.129686	-0.334624	0.328131	-0.19	0.03	-0.28	0.13	-0.12	-0.43	-0.077	-0.621	-1.293
C44B12.2	C44B12.2	-0.0238875	-0.128623	-0.499934	0.36	0.26	0.46	0.36	0.29	-0.03	0.052	0.804	0.966
C44B12.5	C44B12.5	0.106222	0.152965	0.164113	-0.41	0.22	-0.05	-0.14	-0.38	-0.14	-0.786	-1.322	-1.071
C44B7.1	C44B7.1	0.0112685	0.0377865	0.225744	-0.05	-0.63	-0.28	-0.27	0.09	-0.23	-0.506	-0.478	-1
C44B7.10	C44B7.10	0.339301	0.234477	0.241665	0.63	0.59	0.38	-0.09	-0.17	-0.03	-0.68	-0.685	-1.136
C44B7.3	C44B7.3	0.683036	0.483236	-0.530494	0.04		-0.48	0.26	-0.32	-0.08	0.252	0.08	-0.224
C44B7.5	C44B7.5	-0.00154112	0.243401	-0.00443412	0.25	-0.51	0.04	-0.36	-0.22	-0.06	-1.139	-0.889	-0.773
C44B7.6	C44B7.6	0.0825043	-0.461932	-0.0103869	1.58	0.84	0.64	0.95	0.63	0.77	0.044	0.114	-0.034
C44B7.8	C44B7.8	0.774262	-0.0112354	1.07367	0.29	0.11	0.26	0.06	0.13	0.22	0.275	0.437	0.227
C44B7.9	C44B7.9	0.0318938	0.564092	0.176225	0.39	0.03	0.24	0.02	0.09	0.25	0.057	0.86	-0.088
C44B9.3	C44B9.3	0.0704399	-6.61e-05	0.317276	-0.54	-0.62	-0.22	-0.17	-0.33	-0.44	0.348	-0.599	0.563
C44C1.1	C44C1.1	-0.644481	-0.456302	-1.46696	-0.18	-0.55	-0.28	-0.23	0.16	0.08	-0.092	0.158	-0.32
C44C1.4	C44C1.4	-0.511842	-0.448434	-0.521045	-0.26	-0.04	-0.19	0.05	-0.21	-0.1	0.762	0.02	-0.128
C44C1.5	C44C1.5	0.263827	0.467262	0.892562	-0.46	-0.42	-0.5	-0.14	0.04	-0.34	0.088	-0.442	-1.396
C44C10.1	C44C10.1	0.740989	-0.00624152	0.224047	0.14	0.21	0.52	-0.78	-0.26	0.28	1.455	1.22	1.751
C44C10.3	C44C10.3	-0.27233	-0.0557898	0.848795	0.04	0.2	0.22	0.52	0.33	0.19	-0.262	-0.088	0.023
C44C10.4	C44C10.4	0.350802	0.472124	0.276453	-0.62	-0.01	-0.27	-0.17	-0.16	-0.4	-0.715	-0.425	-0.176
C44C10.8	C44C10.8	0.0350966	0.540317	0.22889	-1.27	-0.96	-1.36	-0.12	-0.37	-1.26	-0.708	-0.146	-0.852
C44C10.9	C44C10.9	0.835517	0.1142	-0.336268	0.42	0.3	-0.13	-0.3	0.4	0.24	-0.521	0.884	0.128
C44C11.1	C44C11.1	-0.0273607	-0.589585	-0.931466	0.23	0.3	0.08	-0.15	-0.33	-0.06	0.494	0.258	-0.12
C44C8.1	C44C8.1	0.234948	-0.0540021	-0.305211	0.23	0.3	0.18	-0.19	-0.31	-0.13	0.848	0.331	0.858
C44C8.6	C44C8.6	-0.0272329	-0.481629	-0.900523	-0.12	-0.19	-0.16	-0.15	-0.2	-0.15	0.348	0.37	0.755
C44E12.1	C44E12.1	0.26833	-0.057318	-0.326461	0.51	-0.16	0.27	-0.28	-0.39	0.11	1.126	0.331	-0.488
C44E12.3	C44E12.3	0.859081	0.554032	0.802901	0.17	0.19	0.19	0.12	-0.11	0.01	0.383	-0.221	-0.687
C44E4.6	C44E4.6	-0.0557324	0.139871	0.228176	0.49	-0.17	0.03	-0.09	-0.03	-0.07	-0.591	0.296	0.59
C44F1.2	C44F1.2	1.64073	0.537415	1.09931	2.19		2.44	0.69	0.74	0.37	0.991	0.283	0.065
C44F1.3	C44F1.3	-0.115075	-0.240522	-0.318448	0.64	-0.25	0.37	0.1	0.08	0.13	-0.421	0.302	0.594
C44F1.5	C44F1.5	0.502976	0.504504	-0.224042	0.55	0.6	0.38	0.3	0.52	0.26	0.144	0.081	0.691
C44H4.2	C44H4.2	-0.645189	-0.343326	-1.52387	0.34	-0.93	-1.19	-0.52	-1	-0.49	1.389	0.259	0.199
C44H4.3	C44H4.3	0.31667	0.300765	-0.862463	1.1	-0.47	-1.74	0.31	0.34	0.15	2.268	0.972	0.972
C44H9.4	C44H9.4	-0.330612	-0.714467	0.429325	-0.03	-0.19	-0.34	-0.57	-0.61	-0.06	-0.565	0.374	0.352
C45B11.1	C45B11.1	-0.100667	-0.0356131	0.216499	-0.44	-0.13	-0.2	-0.14	-0.29	-0.42	-0.865	-0.943	-0.167
C45B11.3	C45B11.3	-0.222572	-0.0441365	0.0359865	0.43	-0.18	0.24	-0.43	-0.53	0.32	-0.016	0.404	0.913
C45B2.1	C45B2.1	-0.141784	0.364809	-0.0330981	-0.26	-0.26	0.1	0.2	0.5	0.33	-0.839	-0.219	-0.128
C45B2.2	C45B2.2	0.39499	-0.259717	-2.8476	-0.9	-1.02	-0.94	-0.03	0.05	0.1	-0.754	0.242	1.179
C45B2.6	C45B2.6	-0.160514	-0.143725	-0.831617	-0.27	0.14	-0.17	-0.26	0.01	-0.04	-0.199	-0.255	-0.873
C45B2.7	C45B2.7	-0.0200199	-0.33167	-1.91925	2.07	1.45	0.04	0.41	0.63	0.46	2.779	3.012	1.979
C45E1.1	C45E1.1	-0.402899	-0.170979	-0.412817	0.29	0.23	-0.01	0.1	-0.17	0.03	0.854	0.178	0.599
C45E5.4	C45E5.4	-1.1994	-1.92673	-1.75414	0.01	-0.19	-0.4	-0.47	0.12	-0.27	0.472	0.115	0.065
C45E5.6	C45E5.6	-0.291876	-0.534301	-0.534129	-0.05	0.28	-0.11	0.28	-0.08	-0.08	0.176	-0.05	-0.092
C45G3.1	C45G3.1	-0.13282	-0.168292	-0.00771444	-0.1	-0.16	-0.18	-0.05	-0.1	-0.17	-0.262	-0.796	-1.265
C45G7.2	C45G7.2	0.116186	3.84556	2.03234	0.14	-0.03	0.12	-0.16	-0.12	0.09	-0.701	-0.646	0.271
C45G7.3	C45G7.3	1.97507	-0.77579	0.838165	0.2	-0.25	0.09	-0.23	-0.19	0.07	0.169	0.384	1
C45G7.4	C45G7.4	0.227739	0.318605	-0.118177	1.3	-0.9	-1.03	-0.17	-0.55	0.08	0.036	-0.123	0.2
C45G7.5	C45G7.5	-0.645582	1.42351	0.194252	-0.14	0.85	0.23	0.39	0.27	0.18	0.458	-0.089	0.112
C45G9.1	C45G9.1	1.54795	3.5044	1.78485	-0.51	-0.22	-0.44	0.36	-0.1	-0.16	0.678	0.771	1.105
C45G9.12	C45G9.12	0.288746	0.819693	0.521082	0.18	-0.21	0.37	0	0.04	0.42	0.399	-0.016	-0.299
C45G9.2	C45G9.2	0.171865	-0.00848949	0.665449	-0.16	-0.32	-0.26	-0.31	-0.31	-0.18	-0.571	-0.218	-0.221
C45G9.5	C45G9.5	-0.466092	-0.606428	-0.227715	-0.21	-0.35	-0.22	0.1	0.22	-0.1	-1.02	-0.221	-0.671
C45G9.7	C45G9.7	-0.076162	-0.096739	-0.470613	-0.28	-1.17	-0.45		0	0.07	-0.194	-0.007	0.533
C45G9.9	C45G9.9	0.66315	0.496827	0.864389	0.66	1.3	1.41	0.49	0.32	0.28	0.815	0.481	1.798
C45H4.14	C45H4.14	-0.155209	-0.0502693	0.187233	-1.21	-0.62	-0.94	-0.38	-0.71	-1.17	-1.142	-0.727	-1.038
C46A5.1	C46A5.1	0.358668	0.716681	-0.0867797	1.12	1.74	1.35	0.33	0.54	-0.24	0.943	0.497	0.149
C46A5.3	C46A5.3	1.07454	0.850871	-0.955409	1.12	1.06	0.99	0.49	0.42	0.31	1.764	2.624	2.139
C46A5.8	C46A5.8	-0.00931837	0.687128	-0.47818	0.2	-0.1	0.03	-0.03	0.51	0.14	-0.404	0.081	0.36
C46A5.9	C46A5.9	-0.0652424	0.0279621	0.206833	-0.25	0.1	-0.1	-0.08	-0.05	-0.27	0.05	-0.525	-0.55
C46C11.3	C46C11.3	-0.558519	-0.421212	-1.44231	0.04	-0.35	0.16	0.43	-0.22	0.05	0.103	0.653	0.922
C46C2.1	C46C2.1	-0.51634	-0.519791	-0.66532	-0.47	-0.15	-0.2	-0.27	-0.41	-0.05	0.315	-0.279	-0.624
C46C2.2	C46C2.2	-0.583292	-0.494925	-0.980965	0.25	0.52	0.18	0.07	-0.05	-0.3	-0.209	-0.062	0.183
C46E10.1	C46E10.1	1.48067	0.796956	1.18254	0.36	1.46	1.12	0.77	0.02	0.33	0.518	0.612	1.297
C46E10.4	C46E10.4	0.512864	0.102543	0.699341	-0.27	-0.3	-0.31	-0.21	-0.09	-0.26	0.478	-0.125	-0.155
C46E10.9	C46E10.9	0.175077	0.0787369	-0.0446089	-0.7	0.14	-0.45	0.17	-0.39	-0.55	0.348	-0.086	-0.308
C46F11.1	C46F11.1	-0.577306	-0.165037	-0.0964642	0.06	-0.51	-0.16	-0.2	-0.2	-0.11	0.296	0.404	0.648
C46F11.3	C46F11.3	0.206552	0.441166	0.61852	-0.31	-0.64	-0.35	-0.39	-0.46	-0.27	-1.139	-0.482	0.128
C46F11.5	C46F11.5	-0.363925	0.163706	-0.0825845	0.02	-0.58	-0.11	-0.67	-0.15	-0.14	-0.134	0.014	-0.589
C46F2.1	C46F2.1	0.229084	0.529669	0.521186	0.03	-0.29	-0.17	-1	-0.14	-0.06	-0.36	0.157	-0.423
C46F4.1	C46F4.1	-0.66431	-0.87742	-0.915467	-0.7	-0.63	-0.93	-0.34	-0.32	-0.69	-0.396	-0.402	-1.322
C46F4.2	C46F4.2	0.60868	0.489008	-0.00311397	0.99	0.51	0.73	0.33	0.05	0.23	1.099	0.165	-0.318
C46F9.1	C46F9.1	0.0589554	1.0178	-0.00271419	-0.59	-0.46	-0.26	0.55	0.29	-0.04	-0.1	0.166	-0.092
C46F9.3	C46F9.3	0.701022	0.416594	0.51564	-0.46	-0.88	-0.5	0.17	0.01	-0.28	-0.229	0.474	-0.028
C46G7.1	C46G7.1	-0.583024	0.0863651	-0.552491	-0.51	0.55	0.35	0.46	0.28	0.47	-0.407	0.18	0.106
C46G7.2	C46G7.2	-0.00426495	0.178292	0.0890261	-0.06	-0.25	-0.1	-0.27	0.28	0.15	-0.834	0.736	0.148
C46H11.10	C46H11.10	2.60647	0.0563903	-1.03412	0.59	0.22	0.11	0.02	0.29	0.58	0.471	-0.041	-0.404
C46H11.2	C46H11.2	-0.488227	-0.28825	-0.727542	-0.47	0	-0.1	-0.17	-0.19	0	0.472	0.262	-0.563
C46H11.9	C46H11.9	0.508649	0.0643095	-1.34494	1.47	0.51	1.38	-0.08	0.1	0.65	2.094	1.482	2.25
C46H3.2	C46H3.2	-0.106964	0.37898	-0.111345	-0.44	-0.24	-0.75	-0.39	-0.71	-0.71	-0.29	0.094	0.106
C47A10.1	C47A10.1	0.196007	0.415727	0.924731	0.46	1.85	0.94	0.26	-0.24	0.27	0.271	-0.353	0.408
C47A10.5	C47A10.5	1.95443	0.780719	2.57986	0.68	0.01	0.56	-0.02	0.04	0.09	-0.778	-0.127	0.227
C47A4.2	C47A4.2	-0.140601	0.313044	0.942636	-0.94	0.06	-0.2	-0.18	-0.05	-0.04	-0.808	-0.278	-0.773
C47A4.3	C47A4.3	0.587238	0.941002	1.73789	0.5	0.95	1.04	0.4	0.19	0.25	1.114	0.902	0.466
C47A4.5	C47A4.5	1.44466	0.174492	1.45994	0.23	0.9	0.62	0.44	0.34	0.17	0.087	-0.041	0.803
C47B2.1	C47B2.1	0.418816	0.780469	0.185851	-0.27	-0.79	-0.18	-0.14	-0.28	-0.14	-0.591	0.043	-0.108
C47B2.2	C47B2.2	0.51138	0.65979	0.768126	-0.39	-0.54	0.09	0.13	0.25	0.12	-0.504	-0.304	-0.094
C47B2.8	C47B2.8	0.430203	0.471897	0.158491	0.2	-0.2	0.12	-0.15	-0.85	0.34	-0.1	0.325	0.704
C47C12.3	C47C12.3	0.329243	0.434996	0.28573	-0.55	0.29	-0.46	0.52	0.4	-0.05	-0.022	-0.01	-0.366
C47C12.4	C47C12.4	0.922091	0.68924	0.394013	-0.62	0	-0.17	0.15	-0.06	0	-0.144	-0.25	-0.747
C47C12.6	C47C12.6	-1.24581	-1.20927	-1.63482	-0.04	0.96	-0.17	-0.31	0.48	-0.19	-0.016	0.094	-0.628
C47D12.1	C47D12.1	0.307241	0.433736	0.402197	-0.28	0.21	-0.14	0.13	-0.01	-0.14	0.157	-0.573	-0.913
C47D12.2	C47D12.2	0.208289	-0.023309	0.100813	-0.07	0.27	-0.17	0.1	0.21	-0.17	-0.375	-0.839	-1.009
C47D12.3	C47D12.3	0.451666	0.719036	0.844234	0.57	0.7	0.7	0.48	0.33	0.15	0.683	0.424	-0.026
C47D12.5	C47D12.5	-0.150891	0.375848	-0.0550947	-0.1	-1	0.13	-0.47	-0.42	-0.16	-0.54	-0.427	-0.4
C47D12.8	C47D12.8	-0.0575951	0.0209699	0.23261	-0.23	0.1	-0.23	-0.23	-0.31	-0.34	-0.725	-0.783	-0.293
C47E12.10	C47E12.10	0.829079	0.160053	0.697436	0.26	0.78	0.71	0.3	0.2	0.19	0.905	0.138	-0.165
C47E12.2	C47E12.2	-0.414981	-0.27693	-0.101927	0.03	-0.05	0.08	0.17	0.35	-0.09	-0.849	-0.704	-0.082
C47E12.5	C47E12.5	-0.0423318	-0.0175433	-0.137303	-0.54	-0.09	-0.13	-0.17	-0.19	-0.2	-1.297	-1.068	-0.761
C47E12.6	C47E12.6	1.40428	0.112345	-0.15325	1.27	0.92	0.81	0.69	1.25	0.37	1.771	1.247	0.916
C47E8.1	C47E8.1	0.893258	0.952138	0.78997	0.82	0.65	1.6	0.23	0.45	0.2	0.176	0.529	0.728
C47E8.3	C47E8.3	-0.457064	-0.797163	-0.386402	0.02	-0.41	0.01		0.81	0.66	-0.216	-0.003	0.193
C47E8.7	C47E8.7	-0.385674	-0.35255	-0.835322	0.01	0.19	0.08	0.03	0.11	0.07	0.309	0.427	0.511
C47F8.1	C47F8.1	-0.378182	-0.524889	-0.565545	-0.45	-1.06	-0.77	-0.17	-0.33	-1.51	0.058	-0.816	-0.946
C47G2.4	C47G2.4	1.0117	2.18511	2.72594	-0.12	0.05	0.05	0.09	-0.04	-0.13	-0.498	-0.884	-1.694
C47G2.5	C47G2.5	-0.545961	-0.49399	-0.493666	-0.42	0.2	-0.29	0.35	0.06	-0.12	0.408	-0.783	-1.446
C48B4.1	C48B4.1	0.8113	0.38306	1.40861	-0.51	-0.19	-0.1	-0.11	0.29	0.19	0.16	0.21	-0.045
C48B4.4	C48B4.4	-0.269818	-0.00764956	-0.318442	-0.23	0.13	-0.08	-0.27	-0.09	-0.21	0.195	-0.808	-0.725
C48B4.6	C48B4.6	-0.455386	-0.301211	-0.272648	-0.76	-1.45	-0.98	-2.13	-0.52	-0.88	-1.286	-1.017	-1.396
C48B4.7	C48B4.7	-0.0564361	0.573261	0.0637929	-0.49	-1.09	-0.62	-0.61	-0.92	-0.8	-0.402	-1.269	-0.957
C48B4.9	C48B4.9	-0.128228	-0.0717065	0.24291	-0.51	-0.65	-0.42	-0.17	0.1	-0.12	-0.637	-0.5	-0.969
C48B6.4	C48B6.4	2.4229	0.247665	0.250964	0.41		1.64	0.39	0.87	0.28	1.555	0.977	0.225
C48B6.6	C48B6.6	0.299299	0.618258	0.625692	-0.15	0.27	-0.02	0.14	0.01	0.02	-0.023	-0.255	-0.144
C48B6.9	C48B6.9	-0.0485898	0.0983099	-0.769225	-0.7	-0.75	-0.69	0.05	-0.21	-0.4	0.831	-0.203	-0.496
C48E7.2	C48E7.2	0.354573	0.209358	0.617471	0.04	0.1	-0.13	0.09	0.12	-0.21	-0.783	-0.51	-0.751
C48E7.3	C48E7.3	-0.325322	0.0801149	-0.0407385	-0.29	-0.66	-0.15	-0.05	0.13	-0.05	-0.637	-0.591	-0.811
C48E7.8	C48E7.8	0.843384	0.990329	1.109	0.54		1.15	0.72	0.34	0.08	1.18	0.413	0.511
C49A1.10	C49A1.10	-0.563599	-0.46067	-0.940587	0.36	0.07	0.13	0.07	-0.06	0.17	0.219	0.363	0.543
C49A1.3	C49A1.3	1.31068	0.482394	1.59874	1.27		1.84	0.85	0.05	0.47	0.29	0.472	0.806
C49A1.4	C49A1.4	-0.468002	0.137685	-0.675333	-0.91	-2.3	-2.39		-0.61	-0.3	0.197	-0.216	0.385
C49A9.3	C49A9.3	0.563815	3.67183	1.3684	-0.06	0.62	0.36	0.05	0.15	0.24	-0.318	0.122	-0.214
C49A9.4	C49A9.4	0.464496	0.254766	0.857417	-0.15	0.37	-0.07	0.05	0.48	0	-0.637	0.004	-0.306
C49A9.5	C49A9.5	-0.17785	-0.526003	-0.799627	-0.22	0.27	0.2	0.25	0.19	-0.06	-0.578	0.004	-0.111
C49A9.6	C49A9.6	0.561373	1.40207	0.852392	-0.29	-0.42	-0.38	-0.44	-0.41	-0.47	0.249	0.259	0.609
C49C3.10	C49C3.10	-0.344395	-0.0665557	-0.302839	0.15	0.32	0.12	0.2	0.17	0.08	0.273	0.735	0.988
C49C3.11	C49C3.11	1.1517	1.51996	1.3348	-0.28		0.12	-0.12	-0.23	0.12	-0.199	0.013	0.295
C49C3.12	C49C3.12	1.1815	3.67419	1.70992	-0.15	0.25	0.41	0.6	0.58	0.33	-0.15	-0.344	-1.37
C49C3.13	C49C3.13	0.411854	1.54498	1.28943	0.72	-0.11	0.04	0.16	0.1	0.2	-0.017	-0.053	0.413
C49C3.2	C49C3.2	2.19316	0.470898	1.8164	0.88		0.94	-0.04	0.22	0.26	0.357	0.651	0.441
C49C3.3	C49C3.3	0.7095	0.835015	1.68051	-0.13	0.3	0.13	0.26	0.14	0.17	0.273	0.045	0.374
C49C3.4	C49C3.4	0.0311774	-0.128404	-0.0412946	0.41	0.23	0.41	-0.5	-0.51	-0.13	1.048	0.421	0.338
C49C3.5	C49C3.5	-0.688979	-0.152539	-0.829861	0.41	-0.17	0.2	0.01	-0.09	0.02	0.362	0.524	0.543
C49C3.6	C49C3.6	0.336261	0.555794	0.662143	-0.17	-0.87	-0.16	-0.35	-0.21	-0.18	-1.68	-0.478	-0.921
C49C3.7	C49C3.7	0.00670742	0.232971	0.171524	-0.17	0.17	-0.2	-0.2	-0.04	-0.09	-1.621	-0.769	-0.881
C49C3.8	C49C3.8	-0.397656	-0.512319	-0.613011	0.08	-0.43	-0.17	-0.16	-0.05	-0.19	-1.009	0.427	0.566
C49C3.9	C49C3.9	-0.115547	-0.121115	0.717946	0.07	-0.47	0.11	0.41	0.27	0.2	-0.375	0.45	0.6
C49C8.1	C49C8.1	0.846425	1.2334	1.64088	0.57		1.4	-0.06	0.08	0.27	0.422	0.523	0.504
C49C8.2	C49C8.2	0.885773	0.816617	0.956521	0.4	-0.24	0.42	0.35	-0.02	-0.08	-0.285	0.181	0.064
C49C8.3	C49C8.3	-0.431479	0.245818	0.827973	0.04	-0.95	-0.11	-0.58	-0.27	-0.36	-0.694	-0.257	-0.019
C49C8.4	C49C8.4	0.0336459	1.02041	0.69928	0.04	-0.27	0.06	-0.1	-0.04	-0.01	-0.295	0.219	0.381
C49C8.5	C49C8.5	0.0806836	-0.227202	0.234146	0.51	0.28	0.32	0.28	0.22	0.11	-0.059	0.689	0.835
C49D10.10	C49D10.10	0.237276	0.469896	0.620826	0.8		0.47	0.06	0.02	0.33	0.302	-0.366	0.308
C49F5.2	C49F5.2	0.263757	-0.141024	-0.418297	-0.61	-0.76	-0.67	-0.14	-0.3	-0.24	-0.791	-0.324	-0.264
C49F5.3	C49F5.3	-0.8008	-0.251041	-0.29133	-0.54	-0.2	-0.43	-0.28	0.02	-0.78	-1.221	-0.87	-0.013
C49F8.3	C49F8.3	0.712835	-0.295204	-1.53645	0.93	0.98	1.08	0.34	0.52	0.52	1.671	-0.595	1.456
C49G7.10	C49G7.10	-0.249735	-1.18714	-1.51776	1.27	-1.02	0.73		-1.32	0.01	0.115	0.818	0.385
C49G7.4	C49G7.4	0.0225336	0.0444204	0.200197	1.49	1	0.31	-0.46	-0.14	0.2	0.099	0.685	0.604
C49G7.5	C49G7.5	0.996782	-1.11457	-1.82193	2.08	0.12	0.98		-0.17	0.18	-0.317	0.854	0.596
C49G7.8	C49G7.8	-0.352004	-0.834019	-1.622	-0.09	0.5	-0.97	-0.32	-0.28	-0.79	-0.673	0.001	0.009
C49G9.1	C49G9.1	0.662391	0.4034	0.810071	-0.19	-0.77	-0.71		0.09	-0.07	0.588	0.204	-0.385
C49H3.10	C49H3.10	-0.409801	-0.172424	-0.143837	-0.42	0.33	-0.21	0.09	-0.02	-0.17	-1.272	-0.599	-0.466
C49H3.11	C49H3.11	0.474555	0.333315	0.525102	-0.07	-0.52	-0.1	-0.03	-0.28	-0.12	-0.786	0.399	0.449
C49H3.4	C49H3.4	0.410117	0.083811	0.27007	-0.01	-0.25	0.05	0.01	0.21	-0.27	-1.265	-0.347	-0.966
C49H3.6	C49H3.6	-0.125752	-0.183516	0.059146	-0.25	-0.37	-0.36	-0.07	-0.51	-0.4	-0.571	-0.498	-0.12
C49H3.9	C49H3.9	-0.0370169	-0.0416374	0.0651031	-0.54	-0.55	-0.39	-0.31	-0.28	-0.32	-0.941	-0.415	-0.552
C50B6.2	C50B6.2	0.353015	0.484299	0.42664	-0.28	-0.57	-0.31	-0.34	-0.55	-0.5	-0.886	-0.971	-1.12
C50B6.3	C50B6.3	-0.0245697	-0.0882517	0.0542383	-0.22	0.16	0.08	-0.04	0.01	-0.24	-1.276	-0.913	-1.168
C50B6.4	C50B6.4	1.12333	2.79071	1.05596	1.01	0.95	2.82	0.54	0.54	0.72	1.541	2.645	3.312
C50B6.9	C50B6.9	2.54345	-0.0991222	-0.928125	0.23	-1.08	-0.28	-0.05	-0.14	-0.22	-0.229	0.34	0.238
C50B8.2	C50B8.2	-0.35859	-0.249124	0.0229381	-0.14	-0.01	0.13	-0.18	0.12	0.01	-1.434	-0.466	-0.749
C50B8.4	C50B8.4	0.283608	0.83923	-0.694884	1.39	-0.12	0.91	0.12		0.41	0.172	1.607	1.157
C50C3.1	C50C3.1	0.139756	0.458462	0.64394	-0.54	-0.27	-0.23	-0.18	-0.06	-0.23	-0.468	-0.559	-0.216
C50C3.2	C50C3.2	1.39769	2.22788	2.89107	1.15	1.52	1.17	0.55	0.4	0.17	-0.123	-0.022	-0.329
C50C3.6	C50C3.6	-0.120778	-0.0566077	-0.0629247	-0.53	0.27	-0.07	0.2	0.05	0.08	0.075	-0.498	-1.102
C50C3.7	C50C3.7	0.221898	0.425252	-0.120285	-0.21	0.56	0.1	-0.22	0.04	-0.07	-0.508	-0.039	-0.537
C50C3.8	C50C3.8	-0.166346	-0.107979	-0.0872139	-0.27	0	-0.18	-0.3	-0.09	-0.18	-1.4	-0.685	-0.997
C50D2.1	C50D2.1	1.22872	-0.0183867	-1.29472	1.26	1.01	1.27	0.22	0.17	0.79	1.394	0.953	1.303
C50D2.3	C50D2.3	2.65809	4.09277	2.20491	0.52	1.03	0.95	0.32	0.35	0.28	0.582	0.218	0.682
C50D2.4	C50D2.4	0.513353	0.025702	-0.0917904	0.36	0.48	0.51	0.29	0.19	0.06	0.935	0.54	1.034
C50D2.5	C50D2.5	-0.034097	-0.0556297	0.0970652	-0.17	-0.89	-0.5	-0.19	-0.17	-0.12	-0.379	-0.079	0.174
C50D2.6	C50D2.6	0.650259	-0.317997	0.926395	-0.98	0.58	-0.41	0.15	0.84	-0.07	-0.048	-0.063	0.327
C50E10.1	C50E10.1	1.03694	0.581506	1.32741	1.07	1.43	1.89	0.44	0.45	0.38	0.667	0.147	0.587
C50E10.4	C50E10.4	-0.37584	-0.0864021	-0.899169	-0.4	0.12	-0.38		-0.26	-0.2	0.649	-0.13	-0.4
C50E3.11	C50E3.11	-0.482544	-0.442314	-0.192591	-0.39	-0.66	-0.05	0.13	-0.01	-0.5	0.301	-0.128	0.605
C50E3.12	C50E3.12	0.112392	-0.139789	0.259589	-0.35	-0.32	-0.33	-0.07	-0.44	-0.56	-2.012	-1.272	-1.63
C50E3.13	C50E3.13	-0.167361	-0.427945	0.43811	-0.5	-0.28	-0.34	-0.34	-0.25	-0.72	-1.149	-1.014	-0.905
C50E3.6	C50E3.6	0.881481	0.396816	0.474285	1.01	0.28	0.65	0.27	0.41	0.54	0.21	0.373	-0.446
C50F2.2	C50F2.2	0.0296234	-0.256274	0.35442	0.09	0.02	-0.1	-0.99	-0.53	-0.31	0.091	-0.313	0.255
C50F2.3	C50F2.3	-0.337128	-0.380612	-0.278769	0.06	-0.06	-0.18	-0.05	-0.04	-0.22	-0.776	-0.602	0
C50F2.4	C50F2.4	-0.636729	-0.315863	-0.152566	-0.79	-0.46	-0.4		-0.42	0.07	0.184	-0.29	0.46
C50F2.5	C50F2.5	0.513737	2.02244	0.00295723	0.9	1.31	1.47	0.05	0.56	0.37	1.536	1.41	1.529
C50F2.6	C50F2.6	-0.451884	-0.345253	-0.890857	-0.15	0.23	-0.2	0.44	0.61	0.37	1.161	1.705	1.654
C50F4.1	C50F4.1	-0.748253	-0.593412	-0.771449	-0.79	-0.48	-0.25	-0.32	-0.33	-0.34	-1.434	-0.346	-0.617
C50F4.12	C50F4.12	-0.361931	-0.455911	-0.0519911	-0.64	-0.43	-0.2	-0.25	-0.1	0.13	-1.336	-0.889	-0.288
C50F4.2	C50F4.2	1.51477	3.24916	3.52886	0.6	1.37	1.18	0.27	0.34	0.26	0.816	0.929	1.244
C50F4.4	C50F4.4	-0.537803	-0.28406	-0.286844	-0.37	-0.85	-0.28	0.22	0.11	-0.07	-1.286	-0.255	-1.165
C50F4.5	C50F4.5	-0.494994	-0.331815	-0.953217	0.1	0.04	0.04	0.04	0.34	0.18	-0.154	0.546	0.238
C50F4.6	C50F4.6	-0.494994	-0.331815	-0.953217	-0.65	-0.97	-0.74	0.29	0.29	-0.24	-0.821	-1.142	-1.407
C50F4.7	C50F4.7	0.163243	-0.0188095	-0.170209	0.26	-0.56	0.06	0.04	-0.09	0.21	-0.839	0.296	0.024
C50F4.8	C50F4.8	0.993911	0.128209	1.01359	1.14	0.69	0.99	0.33	-0.12	0.81	-0.295	0.491	-0.265
C50F4.9	C50F4.9	-0.54802	-0.0157209	-0.683183	-0.39	-1.33	-0.31		-0.21	-0.32	-0.444	-0.155	0.263
C50F7.3	C50F7.3	0.4552	-0.429842	1.32682	0.62	0.98	1.1	0.49	0.71	0.16	-0.36	0.88	0.347
C50F7.4	C50F7.4	0.0649931	-0.0283659	0.43215	-0.18	-0.52	-0.24	-0.03	0.07	-0.19	-1.026	-0.432	-1.077
C50F7.5	C50F7.5	1.50212	0.417793	-0.393883	1.34	0.67	1.18	0.14	-0.29	0.34	0.688	0.783	0.17
C50H11.1	C50H11.1	0.844471	0.842301	0.382563	0.24	0.14	0.13	0.09	-0.03	-0.22	-0.37	0.009	0.432
C50H11.15	C50H11.15	0.394416	0.587491	0.927708	0.17	-0.09	0.17	-0.09	-0.03	-0.1	0.276	0.115	-0.173
C50H2.1	C50H2.1	0.403135	0.376998	1.09608	0.18	0.64	0.32	0.08	-0.13	0.04	0.1	0.207	-0.201
C50H2.2	C50H2.2	1.86962	0.472834	0.921595	0.24	-0.38	0.02	-0.04	-0.32	-0.11	-0.057	0.123	0.268
C50H2.3	C50H2.3	1.9697	1.50949	0.442264	0.39		0	0.66	0.33	0.21	-0.576	0.057	-0.246
C50H2.7	C50H2.7	0.451993	-0.0567207	-0.117678	0.59	0.49	1.22	0.27	0.1	0.21	0.153	0.124	0.402
C52A10.2	C52A10.2	0.14247	0.286493	-0.0496681	1.34	1.23	1.1	0.21	0.11	-0.23	-0.004	0.066	0.263
C52A10.3	C52A10.3	-1.11587	-1.18025	-0.637255	-1.73	-2.01	-1.84	-0.43	1.01	-1.33	-0.346	-0.162	-1.077
C52B11.3	C52B11.3	0.728398	0.431488	0.0327522	-0.8	-0.27	-0.54	-0.05	-0.31	-0.32	-0.241	-0.223	-0.092
C52B11.5	C52B11.5	0.368846	0.643319	1.43953	-0.54	-0.41	-0.23	0.02	0.15	0.21	0.203	0.103	-0.669
C52B9.3	C52B9.3	0.125208	-0.363287	-0.803467	0.6	0.18	0.37	0.1	-0.39	0.27	-0.092	0.332	0.275
C52B9.6	C52B9.6	-0.533385	-1.00285	-0.426477	-0.86	0.33	-0.49	-0.09	0.03	-0.57	-0.48	-0.324	0.321
C52B9.7	C52B9.7	0.523541	0.631648	0.488334	0.05	0.29	0.18	0.03	0.24	0.01	0.083	0.448	-0.525
C52B9.8	C52B9.8	0.0396501	0.00542622	-0.00414287	-0.23	-0.36	-0.59	-0.14	-0.21	-0.17	-0.165	-0.569	-1.617
C52D10.1	C52D10.1	0.000710822	-0.0401949	0.382027	0.17	0.24	-0.09	-0.51	0.52	0.07	0.782	0.262	-0.213
C52D10.11	C52D10.11	0.0090383	-0.144212	-0.0649244	0.71	-0.03	0.02	0	-0.02	0.07	-0.402	0.569	0.655
C52D10.12	C52D10.12	0.232378	0.278136	0.133377	0.01	0.06	0.13	-0.24	-0.01	0.2	0.512	0.515	0.919
C52D10.13	C52D10.13	0.403105	0.995472	1.23624	0.79	0.17	0.51	0.08	-0.04	0.06	2.128	2.368	2.944
C52D10.7	C52D10.7	-0.195632	-0.00694735	-0.307984	-1.12	-3.29	-1.95	-1.08	-1.28	-1.44	-0.644	-0.648	-0.407
C52D10.8	C52D10.8	-0.237603	-0.0475487	-0.00167231	-0.9	-2.57	-1.52	-1.03	-1.11	-0.93	-1.047	-0.687	-0.366
C52D10.9	C52D10.9	0.296613	0.428563	0.210365	-0.88	-2.51	-1.55	-0.37	-0.82	-1.51	-1.293	-1.047	-0.771
C52E12.3	C52E12.3	-0.151778	-0.00975573	0.146015	-0.31	-0.03	-0.31	-0.17	-0.04	-0.15	-0.971	-0.542	-1.198
C52E12.4	C52E12.4	0.332423	0.182481	0.121737	-0.46	0.1	-0.27	-0.29	-0.09	-0.29	-0.527	-0.417	-1.041
C52E4.2	C52E4.2	-0.199615	-0.271024	-0.240073	0.45	0.09	0.39	0.26	0.46	0.21	-1.478	0.024	-0.905
C52E4.4	C52E4.4	-0.0237804	0.236305	0.261405	-0.14	0.19	-0.03	-0.09	0.02	-0.04	-0.293	-0.559	-1.162
C52E4.6	C52E4.6	0.209533	0.344491	0.395003	-0.31	-0.09	-0.33	-0.12	-0.05	-0.16	-1.245	-0.544	-0.355
C52G5.2	C52G5.2	0.0790344	0.100041	-0.246125	0.65	0.28	0.71	0.02	0.18	0.33	0.178	0.633	0.665
C53A5.1	C53A5.1	0.48539	0.60062	0.51622	0.01	0.08	0.05	-0.04	0.19	0.06	-0.824	0.153	0.466
C53A5.13	C53A5.13	-0.339323	-0.712571	0.00153506	0.29	-0.27	0.18	-0.06	-0.25	-0.1	-0.821	-0.26	0.199
C53A5.3	C53A5.3	0.512286	-0.0975557	0.850052	-0.77	-0.63	-0.5	-0.5	-0.52	-0.12	-1.014	-0.983	-0.69
C53A5.4	C53A5.4	0.92996	1.22855	1.66949	0.47	0.97	0.48	0.31	0.36	-0.06	0.494	0.682	0.901
C53A5.6	C53A5.6	0.659288	1.08323	0.384747	-0.31	0.19	-0.08	-0.05	-0.32	-0.04	-0.092	-0.442	0.195
C53B4.2	C53B4.2	2.20472	2.07975	1.73611	0.65	1.23	1.16	0.32	0.33	0.37	0.306	0.114	0.305
C53B4.4	C53B4.4	-0.00689055	-0.421251	-0.0775256	-0.57	-0.08	-0.12	0	0.08	-0.12	-0.072	-0.718	-0.407
C53B4.5	C53B4.5	0.465885	0.417812	0.424926	0.45	0.14	0.51	-0.34	-0.51	-0.04	-1.262	-1.065	-0.657
C53B4.7	C53B4.7	0.603143	0.0672598	-0.636588	0.15	0.12	0.2	0.35	0.08	0.09	1.1	1.256	1.549
C53B7.1	C53B7.1	0.353081	0.0140055	-0.529217	0.1	-0.06	-0.34	0.07	-0.02	-0.16	-0.963	0.044	-0.671
C53B7.3	C53B7.3	0.34957	0.265123	0.015789	0.6	0.66	-0.03	0	0.26	0.19	-1.431	-0.857	-1.613
C53B7.4	C53B7.4	0.0512817	0.218674	0.0263667	0.42	0.31	0.21	-0.62	-0.04	-0.01	-0.279	0.277	0.74
C53B7.7	C53B7.7	0.0766974	2.87186	3.79523	-0.34	-0.04	0.21	0.16	0.41	0.14	-0.559	0.269	0.038
C53C11.3	C53C11.3	-0.653705	-1.06625	-1.61431	0.15		0.3	0.19	-0.16	0.04	-0.007	-0.004	0.268
C53C7.1	C53C7.1	0.727814	3.15213	0.712075	-0.1	-0.34	0.4	0.09	0.16	0.2	-0.798	-0.258	0.144
C53C7.3	C53C7.3	0.72479	0.0903222	2.63315	-0.42	-1.34	-0.27	-0.3	-0.07	-0.05	0.208	0.019	-0.458
C53D6.2	C53D6.2	-0.63907	-0.687823	-1.60382	0.16	-0.03	-0.3	0.3	0.1	0.16	-0.344	0.214	0.432
C53D6.4	C53D6.4	-0.327906	-0.581427	0.0308146	-0.44	-0.15	-0.05	0.29	0.2	-0.01	-0.468	-0.584	-0.136
C53D6.6	C53D6.6	-0.536212	-0.254689	-0.667124	-0.36	-0.48	-0.43	0.1	0.01	-0.47	-0.662	-0.108	0.307
C53H9.2	C53H9.2	0.136751	-0.0524681	0.918346	-0.03	0.05	-0.2	-0.2	0.03	-0.1	0.55	-0.186	-0.648
C54A12.4	C54A12.4	2.19491	1.35029	2.55481	0.34	-0.08	0.36	-0.3	-0.35	0.16	0.184	0.386	0.382
C54C6.2	C54C6.2	0.0252481	-0.134816	-0.372454	-0.2	0.07	-0.05	-0.44	-0.15	-0.01	0.54	0.192	0.584
C54C8.9	C54C8.9	-0.613984	-0.898028	-0.836767	0.01		0.68	1.22	1.12	0.23	-0.178	-0.122	0.118
C54D1.2	C54D1.2	-0.540907	0.0900563	-1.24285	-0.29	-1.4	-0.41	-0.78	-0.21	-0.43	0.503	0.43	0.654
C54D1.5	C54D1.5	-0.372981	0.214761	-0.199374	-0.63		-0.77	0.36	0.35	0.17	0.51	0.085	0.189
C54D10.1	C54D10.1	-0.57235	-1.40405	-0.288881	0.82	1.38	0.88	0.27	0.59	0.13	-0.886	0.312	1.334
C54D10.10	C54D10.10	0.563083	-0.326438	-0.214337	-0.18	-0.29	0.56	0.31	0.05	0.5	-0.327	0.45	0.877
C54D10.3	C54D10.3	0.48481	0.103434	0.226174	0.41	-0.14	-0.36	-0.18	0.2	0.31	-0.313	0.92	1.123
C54D2.2	C54D2.2	1.53553	0.724826	0.84612	-0.04	0.2	0.17		-0.61	0.05	-0.586	0.047	0.683
C54D2.4	C54D2.4	0.0603181	-0.691354	0.0805947	-0.16	0.69	0.35	0.4	0.47	0.56	-0.452	-0.114	-0.181
C54D2.5	C54D2.5	0.613525	-0.0799118	-0.544505	0.01	0.24	0.05	0	0.22	0.37	-0.209	-0.091	0.136
C54E10.5	C54E10.5	0.0694936	-0.0729954	0.195261	0.65	-0.02	0.38	0.03	-0.11	0.23	0.302	0.563	1.114
C54E10.6	C54E10.6	-0.0808429	0.00138386	-0.962604	0.25	-0.84	-0.23	-0.26	0.14	-0.11	-0.144	0.176	0.227
C54E4.2	C54E4.2	-0.177903	-0.196136	-0.409294	0.06	-0.5	0.04	-0.42	-0.17	-0.01	0.134	0.692	0.955
C54E4.4	C54E4.4	3.42464	2.4981	0.568417	0.71	0.3	-0.08	0.39	0.5	0.32	0.092	-0.199	0.267
C54E4.5	C54E4.5	0.133323	0.328918	-0.274895	-0.98	-0.38	-0.48	-0.56	-0.69	-1.03	-0.37	0.057	0.647
C54F6.13	C54F6.13	1.1277	0.710248	0.735239	0.42	0.39	0.23	0.2	0.32	0.3	0.406	0.815	0.057
C54F6.14	C54F6.14	-1.17835	-2.09889	-2.71757	3.28	2.79	3.44	-0.06	-0.87	0.87	1.126	1.127	1.166
C54F6.6	C54F6.6	0.253407	0.119484	0.403239	0.69	0.17	0.54	-0.44	-0.22	0.13	-0.236	-0.112	0.386
C54F6.8	C54F6.8	-0.528336	-0.639171	0.590411	0.21	0.52	0.11	0.38	0.57	0.47	0.083	0.057	0.473
C54G10.2	C54G10.2	0.287525	-0.00843543	0.287306	-0.47	0.14	-0.33	-0.09	-0.11	-0.43	0.212	-0.751	-0.788
C54G10.3	C54G10.3	-0.308924	-0.424205	-0.513081	-0.2	0.04	-0.4	-0.06	-0.34	-0.46	-0.486	-0.786	-0.517
C54G10.4	C54G10.4	0.40097	0.0380241	-0.0724209	-1	-0.56	-1.16	-1.27	-1.29	-2	0.268	0.988	1.124
C54G4.1	C54G4.1	-0.348118	-0.593373	-0.51112	0.3	0.44	0.44	-0.35	-0.12	-0.09	0.01	0.668	-0.542
C54G4.2	C54G4.2	2.32188	2.30691	1.05709	0.36	0.61	0.96	0.35	0.55	0.25	0.497	0.081	0.213
C54G4.3	C54G4.3	2.11156	1.44362	0.457697	0.6	0.94	1.15	0.29	0.21	0.09	1.49	0.578	0.325
C54G4.6	C54G4.6	-0.278154	-0.419499	0.0876344	-0.06	-0.68	-0.17	-0.32	0.04	-0.13	-0.941	-0.331	0.043
C54G4.9	C54G4.9	-0.147575	-0.313881	0.226431	-0.03	-0.55	-0.1	-0.17	0.03	-0.13	-0.229	-0.492	-1.105
C54G7.2	C54G7.2	0.306552	0.220731	0.554292	-0.47	-0.11	-0.35	-0.43	-0.3	-0.15	0.718	0.603	0.654
C54G7.4	C54G7.4	-0.0528967	-0.0760987	0.0917183	-0.54	-0.7	-0.71	-0.18	-0.11	-0.29	-0.053	0.223	0.802
C54H2.1	C54H2.1	-0.343239	-0.461442	-0.313526	-0.64	-0.45	-0.68	-0.47	-0.47	-0.5	-0.98	-0.54	-0.191
C54H2.3	C54H2.3	-0.194741	0.146743	0.0313825	-0.89	-0.84	-0.71	-0.3	-0.43	-0.61	-1.092	-0.902	-0.737
C55A6.2	C55A6.2	0.0982325	-0.179076	0.104641	-0.17	0.08	-0.03	-0.15	-0.07	-0.35	-0.847	-0.544	-0.409
C55A6.3	C55A6.3	0.289793	0.516921	0.264501	0.22	-0.07	0.27	-0.03	-0.03	0.14	0.604	0.325	0.014
C55A6.6	C55A6.6	-0.229835	-0.408036	-0.279556	0.24	-0.58	-0.01	-0.04	0.04	0.05	-0.464	0.217	-0.637
C55A6.7	C55A6.7	-0.402593	-0.0864346	-0.577474	-0.48	-0.64	0.12	-0.56	-0.06	-0.11	-0.639	0.428	-0.163
C55A6.9	C55A6.9	-0.0495216	-0.0859566	0.273273	-0.17	-0.19	-0.12	-0.54	-0.26	-0.21	-1.852	-0.766	-1.431
C55B6.1	C55B6.1	0.419983	0.273842	0.79094	-0.58	-0.49	-0.53	-0.08	-0.03	-0.56	-1.255	-0.34	-1.155
C55B6.2	C55B6.2	0.0112252	-0.497562	-0.590579	-0.09	-0.33	-0.15	0.2	-0.38	-0.1	1.285	0.452	-0.112
C55B7.1	C55B7.1	0.195473	0.0555898	0.679743	-0.33	0.9	0.27	0.71	0.43	0.03	0.01	-0.333	-1.228
C55B7.10	C55B7.10	1.91402	0.670288	1.38651	0.74	0.93	1.32	0.63	0.36	0.31	0.788	1.033	1.537
C55B7.2	C55B7.2	0.859465	0.573472	0.539002	0.22	0.1	0.22	-0.1	-0.02	0.12	0.607	0.13	-0.571
C55B7.3	C55B7.3	-0.784455	-0.207409	-0.39457	0.08	-0.4	0.19	-0.01	0.02	0.08	1.506	0.94	0.386
C55B7.8	C55B7.8	-0.34558	-0.635169	-0.144527	-0.42	0.14	-0.17	0.06	0.1	-0.03	0.148	-0.5	-0.196
C55B7.9	C55B7.9	-0.0430347	-0.0718137	0.0865203	-0.31	-0.55	-0.42	-0.04	0.04	-0.24	-0.98	-0.265	-0.149
C55C2.2	C55C2.2	-0.267134	0.507701	1.53218	0.28	0.63	1.27	0.11	-0.02	-0.08	1.106	0.772	0.481
C55C2.3	C55C2.3	-2.16565	1.42985	1.35694	0.5		1.03	1.04	0.76	0.32	0.452	0.048	-0.092
C55C2.4	C55C2.4	0.323673	0.342605	-0.269839	0.5		0.93	0.37	0.47	0.42	0.767	0.509	0.096
C55C2.5	C55C2.5	-0.0926136	-0.133612	-0.577135	0.21	0.26	0.15	0.17	-0.07	0.02	0.902	0.183	0.713
C55C3.3	C55C3.3	0.834339	-0.0444943	0.950111	0.32	0.2	0.33	0.05	-0.1	0.12	-0.206	0.076	-0.432
C55C3.4	C55C3.4	1.08593	2.98704	4.58184	0.67	1.14	1.41	0.64	0.53	0.52	1.419	0.14	0.364
C55C3.5	C55C3.5	-0.164838	-0.141934	0.000697305	0.08	0.1	0.03	-0.2	0.02	-0.33	-0.894	-0.37	-0.671
C55F2.2	C55F2.2	-0.150107	0.163607	-0.835282	0.74	-0.39	0.47	-0.03	-0.42	0.16	-0.012	0.661	-0.079
C56A3.5	C56A3.5	0.293811	0.445429	0.241192	-0.34	-0.53	-0.44	-0.07	0.04	-0.08	-1.506	-0.701	-0.127
C56A3.6	C56A3.6	-0.298476	-0.567171	-0.0731506	0.08	0.03	0.01	-0.26	-0.24	-0.18	-1.02	-0.417	0.178
C56A3.8	C56A3.8	0.23764	0.173932	0.647056	0.03	0.38	0.21	-0.44	0.09	0.1	0.897	0.499	0.475
C56C10.1	C56C10.1	0.137736	-0.12659	0.446127	-0.39	0.01	-0.17	-0.07	0.1	-0.06	-1.047	-0.687	-1.047
C56C10.10	C56C10.10	-0.0605513	-0.136283	-0.150254	-0.13	-0.84	-0.19	-0.14	-0.2	-0.24	-1.006	-0.508	-0.791
C56C10.11	C56C10.11	-0.177619	0.0585564	-0.0828418	-0.18	0.14	-0.2	-0.26	-0.07	-0.08	-2.053	-0.786	-0.519
C56C10.6	C56C10.6	0.720364	1.27784	0.821417	0.83	1	1.33	0.69	0.1	0.17	1.006	0.613	0.38
C56C10.7	C56C10.7	-0.509145	-0.436705	-0.299256	-0.18	-0.29	-0.09	0.12	0.04	-0.12	-0.586	-0.186	-0.252
C56E10.4	C56E10.4	0.336249	0.0631597	-0.162234	0.97	0.01	0.81	0.1	-0.76	0.45	-1.142	0.122	0.037
C56E6.1	C56E6.1	-0.418753	0.0746641	-0.396357	-0.53	-0.08	-0.63	-0.43	0.22	-0.12	-1.089	-0.66	-0.238
C56E6.2	C56E6.2	-0.21607	-0.149455	-0.628309	0.16	0.26	-0.31	0.23	-0.18	-0.22	-0.295	0.604	0.224
C56G2.15	C56G2.15	0.339193	0.169747	-0.00879954	-0.52	-0.98	-0.58	-0.61	-0.48	-0.08	0.443	-0.1	0.397
C56G2.4	C56G2.4	2.40003	0.240765	-1.72775	0.25	0.08	-0.54		0.15	0.32	-0.026	0.308	0.598
C56G2.5	C56G2.5	-0.904047	-0.561184	0.210188	-0.38	-0.39	-0.49	-0.34	-0.31	-0.01	0.04	0.045	0.189
C56G3.1	C56G3.1	1.08369	-0.571554	-0.753162	0.39		0.19	0.53	0.09	0.18	-0.023	0.027	-0.248
CC4.2	CC4.2	0.994571	0.119304	0.645647	-0.05	-0.51	0.68	0.27	0.16	0.79	0.138	0.517	0.722
CD4.1	CD4.1	3.92797	1.00938	0.438101	0.69	0.43	0.49	0.73	0.59	0.38	0.01	0.17	0.477
CD4.2	CD4.2	0.596922	0.387248	0.478364	0.02	-0.38	-0.23	-0.38	-0.37	-0.12	0.044	0.08	0.518
CD4.6	CD4.6	0.228784	0.0700381	0.388373	-0.2	0.5	0.03	0.38	0.25	0.17	0.124	-0.373	-0.559
CD4.7	CD4.7	0.032321	0.00350943	0.311248	-0.39	-0.33	-0.25	-0.12	-0.08	-0.29	-0.61	-0.761	-0.136
CD4.8	CD4.8	0.213703	0.35253	0.948981	-0.3	-0.61	-0.28	-0.03	-0.14	-0.17	-0.012	-0.313	0.512
cTel54X.1	cTel54X.1	0.130569	-0.0458912	0.224931	0.51	0.47	0.84	0.22	0.21	0.41	0.128	0.725	-0.149
D1005.2	D1005.2	0.439933	-0.882997	-1.77612	-0.37	-0.61	-0.62	-0.43	-0.51	-0.07	-0.062	-0.009	0.044
D1005.4	D1005.4	-0.579839	-0.518892	-0.405066	-0.63	-1.18	-0.61	-0.03	0.3	-0.09	-0.062	-0.039	0.265
D1007.12	D1007.12	0.535826	0.381367	0.582224	-0.26	0	-0.06	0.2	-0.05	0.14	0.112	0.309	1.125
D1007.15	D1007.15	-0.342209	0.283518	0.0256389	-0.38	-0.12	-0.54	-0.11	-0.27	-0.38	0.565	0.081	0.501
D1007.5	D1007.5	0.204527	0.105681	0.290824	-0.51	-0.09	-0.5	-0.27	0.02	-0.37	-0.421	-0.98	-1.718
D1007.7	D1007.7	0.166868	-0.22723	0.282642	-0.35	0.04	-0.45	1.07	0.13	-0.12	0.01	-0.597	-0.119
D1007.8	D1007.8	-1.13572	-0.484663	-1.06826	-0.03	-0.89	-0.31	-0.29	-0.19	-0.29	-0.701	-0.446	-0.302
D1009.1	D1009.1	-0.579226	-0.241101	-0.544336	0.13	0.07	0.28	0.02	-0.3	0.46	0.737	0.635	0.718
D1009.2	D1009.2	-0.1913	-0.0786755	0.0914476	-0.5	-0.91	-0.64	-0.43	-0.58	-0.56	-0.619	-0.278	0.279
D1009.4	D1009.4	-0.0508016	-0.196746	0.0541474	0.62	0.73	0.56		0.39	0.52	0.23	0.658	0.961
D1014.2	D1014.2	0.346137	0.191906	-0.209278	0.2	0.4	0.72	0.52	0.42	0.04	-0.36	0.044	-0.255
D1014.5	D1014.5	1.15246	0.281596	-0.431548	0.71	0.42	1.99	-0.14	0.3	0.77	0.048	0.161	0.877
D1014.8	D1014.8	-0.181324	-0.259832	-0.0145882	-0.11	-0.25	-0.12	0.08	0.03	-0.21	-1.276	-0.062	-1.204
D1022.1	D1022.1	-0.133756	-0.0151682	0.104723	-0.32	0.28	-0.04	0.04	-0.24	0	-0.739	-0.735	-0.484
D1022.3	D1022.3	-0.590053	-0.439337	-0.36147	-0.85	-0.61	-0.39	-0.85	-0.62	-0.48	-0.095	0.08	1.242
D1022.7	D1022.7	-0.504461	-0.454445	-0.512149	-0.59	0.06	-0.11	-0.06	0.07	-0.21	-0.764	-1.133	-0.4
D1025.1	D1025.1	-0.438594	-0.362826	-0.36599	-0.68	-0.4	-0.97	-0.05	-0.14	-0.94	0.309	-0.308	-0.088
D1025.2	D1025.2	-0.465709	-0.267026	0.219337	-0.59	-0.84	-0.24	-0.17	0.14	-0.36	-1.494	-0.368	0.024
D1025.4	D1025.4	0.217715	-0.0203081	0.0991269	0.32	0.83	0.32	-0.08	0.54	0.35	-0.604	0.297	-0.221
D1037.3	D1037.3	0.163354	0.272431	0.51848	0.23	0.34	0.39	0	-0.14	0.25	0.239	0.834	0.928
D1037.5	D1037.5	0.254014	0.0732609	0.256535	0.9		1.34	0.32	-0.06	0.07	1.122	0.595	0.77
D1043.1	D1043.1	-0.0364954	-0.197769	0.0573599	-0.1	-0.28	-0.24	-0.09	-0.23	-0.32	-0.201	-0.889	-1.269
D1044.1	D1044.1	0.0147362	0.632283	0.334995	0.83	-0.4	0.59	0.11	2.14	0.21	0.762	0.539	0.555
D1046.1	D1046.1	0.0249083	0.0614586	0.300333	-0.36	-0.14	-0.42	-0.2	-0.17	-0.2	-0.373	-1.026	-1.842
D1046.2	D1046.2	0.382744	0.227193	0.472499	-0.29	-0.51	-0.22	0.1	-0.01	-0.3	-1.694	-1.269	-0.723
D1046.3	D1046.3	-0.679242	-0.555155	-0.242024	0.06	-0.07	-0.23	0.04	0.1	-0.36	-0.667	-0.667	-1.318
D1046.4	D1046.4	-0.673235	-0.197129	0.428722	0.14	0.47	-0.03	0.13	0.05	-0.06	0.591	-0.204	0.418
D1053.1	D1053.1	-0.424109	-0.451003	-0.501948	0	0.25	0.04	-0.04	0.08	-0.02	-0.593	0.132	0.385
D1053.2	D1053.2	0.66128	-0.169579	-1.04911	-0.42	0.72	0.02	1.14	0.54	-0.05	0.017	0.055	-0.446
D1053.3	D1053.3	0.564264	1.89234	0.503495	-0.4	-0.24	-0.06	-0.35	-0.15	0.03	-0.626	-0.17	-0.357
D1054.1	D1054.1	-0.21831	-0.468938	-0.143275	-0.14	-0.58	-0.07	-0.26	-0.06	-0.11	-1.062	-0.216	-0.635
D1054.10	D1054.10	0.250532	0.129368	0.365548	0.06	-0.88	-0.14	-0.26	-0.05	-0.14	-2.727	-1.044	-0.66
D1054.11	D1054.11	0.922957	0.122052	-0.292511	0.09	-0.15	0.03	-0.17	-0.25	-0.19	-1.708	-1.146	-0.969
D1054.13	D1054.13	-0.265319	-0.105044	-0.108044	0.15	-0.06	0	-0.12	-0.39	-0.32	-1.293	-0.537	-0.001
D1054.14	D1054.14	-0.0956643	0.0929917	0.147685	-0.14	-0.31	-0.19	-0.12	-0.1	-0.19	-1.411	-1.038	-0.862
D1054.15	D1054.15	0.0425272	0.0802632	0.203032	-0.23	-0.09	-0.26	-0.23	-0.13	-0.14	-1.318	-0.781	-0.474
D1054.3	D1054.3	-0.0179121	-0.105905	0.138389	-0.65	-0.78	-0.42	-0.08	0.08	0.04	-1.08	-0.692	-1.265
D1054.8	D1054.8	0.289793	0.516921	0.264501	0.34	0.02	0.11	0.09	0.35	0.02	-1.252	0.49	0.203
D1054.9	D1054.9	1.06363	1.1106	-0.0789019	1.7	1.09	1.19	0.25	0.38	0.26	0.336	0.5	1.089
D1065.5	D1065.5	2.3552	3.03737	3.19529	0.16	0.88	0.4	0.39	0.29	0.01	0.112	0.203	0.007
D1069.2	D1069.2	0.573107	-0.413592	-1.20804	0.7	0.23	-0.22	0.13	0.22	0.18	0.963	1.1	0.669
D1069.4	D1069.4	0.83492	0.116402	0.476113	-0.65	-0.18	-0.48	-0.23	-1.08	-1.06	-0.444	-0.108	-0.458
D1073.1	D1073.1	-0.426267	0.739363	-0.32618	0.51		0.28	0.51	0.15	0.07	0.658	0.045	0.335
D1081.2	D1081.2	0.177943	-0.226335	-0.906833	0.12	-0.33	-0.99	0	0.15	0.26	0.1	0.228	0.943
D1081.5	D1081.5	1.08082	-0.0797765	1.03172	1.16	1.38	1.74	0.36	0.55	0.24	1.353	0.98	1.145
D1081.6	D1081.6	0.0216143	0.226893	0.066779	-0.65	-0.63	-0.72	-0.01	-0.17	-0.25	-0.725	-0.586	-0.488
D1081.7	D1081.7	-0.0292835	-0.0087785	0.314801	-0.29	0.17	-0.3	-0.25	-0.09	-0.33	-0.771	-1.269	-1.165
D1081.8	D1081.8	0.0674003	-0.0689312	0.00554477	-0.17	-0.11	-0.2	-0.97	0.07	-0.25	-0.515	-1.026	-1.248
D1086.1	D1086.1	0.373276	0.177535	-0.04948	0.86	0.13	0.6	-0.25	0.28	0.2	-0.829	-0.335	0.256
D1086.3	D1086.3	-0.659704	-0.722031	-1.05475	1.45	-0.45	0.61	-0.33	-0.08	0.09	-1.191	-0.162	-0.241
D1086.4	D1086.4	0.269001	0.578249	0.176443	-0.45	-1.01	-0.23	-0.39	-0.3	-0.21	-0.881	-0.313	-0.013
D1086.5	D1086.5	-0.10582	-0.408551	-0.114612	0.57	-0.8	-0.07	0.3	-0.17	0.59	-0.392	0.5	0.139
D2005.1	D2005.1	0.481478	0.343006	0.41114	-0.37		-0.12	-0.08	0.12	-0.09	-0.68	-0.569	-0.98
D2005.2	D2005.2	-0.217733	-0.905638	-1.00765	0.68	0.46	0.41	0.24	0.35	-0.13	0.635	0.919	0.279
D2005.5	D2005.5	0.178733	0.298052	0.461103	-0.19	0.08	-0.21	-0.17	-0.04	-0.18	-0.15	-0.567	-1.146
D2007.1	D2007.1	-0.039396	-0.0631926	-0.0314843	0.41	-0.38	0.62	-0.03	-0.14	-0.04	-0.3	0.252	0.553
D2007.2	D2007.2	-0.201553	-0.444312	-0.748822	0.69	-0.03	0.69	-0.04	0.22	0.35	0.955	0.297	0.534
D2007.4	D2007.4	0.36275	0.230421	0.666103	-0.44	-0.43	-0.24	0.04	0.26	0.08	-1.265	-0.085	-0.355
D2007.5	D2007.5	-0.0812405	-0.126024	-0.206094	0.2	-0.29	-0.16	0.07	0.07	-0.2	-1.351	0.07	-0.764
D2013.3	D2013.3	-0.0407443	-0.00997272	0.270591	-0.3	-0.79	-0.37	-0.1	0.04	-0.29	-0.508	-0.214	0.075
D2013.7	D2013.7	-0.471009	0.132782	-0.239817	0.25	-0.4	-0.09	0.31	0.2	-0.12	-0.58	-0.095	-0.788
D2013.8	D2013.8	-0.0512364	-0.0649773	-0.0678374	-0.19	0.36	0.15	0.13	0	-0.11	-0.272	-0.718	-0.639
D2013.9	D2013.9	-0.0819651	-0.166539	0.0943979	0.06	0.09	-0.14	-0.02	0.06	-0.14	-0.375	-0.559	-1.108
D2021.1	D2021.1	-0.358997	-0.102544	-0.582099	-0.29	-0.66	-0.72	-0.33	-0.51	-0.54	-0.989	-0.957	-1.502
D2021.2	D2021.2	0.106195	0.101358	0.0610551	0.04	0.23	-0.01	0.07	-0.14	0.45	1.606	0.671	0.904
D2021.4	D2021.4	0.574145	0.860834	0.318761	0.02	-0.16	0.2	0.27	0.04	0.35	0.86	0.589	-0.18
D2023.2	D2023.2	-0.0559672	0.0598443	-0.0481397	0.12	0.57	0.43	0.23	0.14	0.25	-0.552	0.03	-0.615
D2023.5	D2023.5	0.391127	0.0455971	0.752748	-0.08	-0.55	-0.4	-0.49	-0.15	-0.2	-0.368	-0.432	-0.486
D2024.2	D2024.2	0.624089	1.04075	0.711374	0.09	-0.1	0.2	0.35	0.4	0.13	-0.849	-0.065	0.194
D2024.5	D2024.5	0.090744	0.106064	0.3523	-0.33	-0.21	-0.26	-0.18	0.03	-0.16	-0.158	-0.793	-0.69
D2030.10	D2030.10	0.333569	0.308363	0.245548	0.2	0.59	-0.03	-0.03	-0.17	0.08	-0.279	-0.248	-0.519
D2030.2	D2030.2	-0.067786	-0.116359	0.128939	0.47	0.36	0.51	0.31	0.08	0.39	0.486	-0.065	-0.837
D2030.4	D2030.4	-0.106313	-0.0436439	-0.0540359	0.21	-0.8	-0.12	-0.14	-0.08	0.03	-0.258	0.208	-0.701
D2030.6	D2030.6	-0.174962	-0.271632	0.0339509	-0.14	0.42	-0.04	0.08	0.15	-0.09	-1.358	-0.826	-1.556
D2045.1	D2045.1	-0.00928392	0.100617	-0.2408	-0.3	-0.72	-0.45	1.05	0.85	-0.29	0.07	0.092	-0.299
D2045.2	D2045.2	0.0826125	-0.0410056	-0.379206	-0.17	0.08	-0.16	0.07	-0.11	-0.05	-0.531	-0.47	-0.842
D2045.5	D2045.5	1.58385	0.391057	0.0288207	0.61	1.06	0.93	0.53	0.53	0.22	0.86	0.529	0.957
D2045.7	D2045.7	-0.0518194	-0.154696	-0.167711	0.28	-0.07	0.12	0.33	0.08	0.12	0.666	0.33	0.683
D2045.8	D2045.8	0.263283	0.619863	0.425587	0.81	-0.3	0.53	-0.71	-1.08	0.25	1.379	1.261	0.586
D2045.9	D2045.9	-0.189901	-0.102074	-0.85169	0.08	-0.91	-0.6	0.06	-0.25	0.31	0.736	0.854	0.871
D2062.4	D2062.4	1.68216	2.14597	2.29658	0.43		1.47	0.45	0.43	0.3	0.552	0.242	0.6
D2062.5	D2062.5	1.52323	2.71634	1.23531	0.66		1.1	0.61	0.11	0.35	0.265	0.192	0.763
D2085.1	D2085.1	-0.558192	-0.327687	-0.406698	0.05	0.16	-0.04	0.15	0.08	0.12	0.188	0.485	-0.593
D2085.2	D2085.2	-0.0697438	-0.103287	-0.177226	-0.41	-1.36	-0.59	-0.36	-0.57	-0.7	0.033	0.003	0.338
D2085.3	D2085.3	-0.74624	-0.472635	-0.241342	-0.35	0.02	-0.33	-0.18	-0.05	-0.29	-1.08	-0.569	-0.865
D2085.5	D2085.5	-0.539688	0.0337546	-0.592983	0.01	0.15	0.15	-0.05	-0.11	0.08	-0.776	-0.546	-0.591
D2085.6	D2085.6	-0.212247	-0.408304	-0.24145	-0.15	-0.51	-0.22	-0.31	-0.32	-0.41	-0.761	-0.257	-0.788
D2085.7	D2085.7	0.469589	0.0561528	0.330113	-0.55	-0.79	-0.46	-0.13	0.01	0.17	-0.344	0.043	-0.409
D2089.1	D2089.1	0.0266739	-0.24427	0.00506787	-0.49	-0.02	-0.16	0.06	-0.34	0.02	-0.793	-0.546	-0.943
D2089.2	D2089.2	0.470041	2.23237	0.808948	0.43	0.73	1.52	0.5	0.38	0.18	0.345	0.281	0.075
D2089.4	D2089.4	1.20969	0.00971652	0.343777	-0.16	0.18	0.05	0.25	0.01	0.14	1.042	0.193	0.989
D2092.1	D2092.1	0.417164	-0.132017	0.929128	-0.09	-0.06	0.16	-0.16	0.05	0	-0.458	-0.102	0.511
D2092.2	D2092.2	-0.0682744	0.1392	0.161408	-0.3	0	-0.17	-0.73	-0.11	-0.28	-0.708	-0.544	-0.905
D2092.3	D2092.3	1.46925	0.931368	0.848126	-0.16	-0.08	0		0.16	-0.12	-0.119	-0.074	0.208
D2092.4	D2092.4	-0.370806	-0.056598	-0.364067	0.29	0.55	0.37	0.25	0.17	0.08	-0.068	0.69	0.819
D2092.7	D2092.7	-0.772629	0.0658667	-0.347483	1.15	0.99		0.48	0.28	0.39	0.436	0.566	0.084
D2092.8	D2092.8	0.13724	0.307551	0.264122	1.09	1.1	2.02	1	0.51	0.54	1.202	0.981	0.613
D2096.10	D2096.10	-0.113994	-0.901681	0.3616	-0.12	0.41	-0.15	-0.15	-0.2	-0.07	-0.725	-0.109	-0.165
D2096.2	D2096.2	-0.263717	-0.438108	-0.400948	-0.33	-0.02	-0.33	0.12	-0.18	-0.06	-0.017	0.575	0.594
D2096.3	D2096.3	-0.537613	0.0654575	-0.249568	1.05	1.15	1.1	-0.45	-0.38	0.03	-0.938	-0.591	-0.088
D2096.4	D2096.4	0.143842	0.0278292	0.288823	-0.22	-0.11	-0.22	0	-0.12	-0.26	-1.111	-0.9	-0.561
D2096.6	D2096.6	0.922682	-0.213858	-0.547143	1.21	0.52	1.97	0.44	0.42	0.84	1.777	2.496	2.129
D2096.7	D2096.7	-0.200616	0.175538	0.891636	-0.26	0	-0.17	0.03	0.1	-0.13	-0.606	-0.411	-0.042
DC2.5	DC2.5	0.289793	0.516921	0.264501	0.79	0.21	0.61	0.41	0.16	-0.23	-1.08	-0.847	-1.038
DH11.4	DH11.4	1.21446	0.119324	-0.214464	0.38	0.1	0.05	-0.23	-0.52	0.05	0.227	0.061	0.112
DY3.1	DY3.1	0.247496	0.303383	0.420247	0.11	-1.36	0	-0.05	-0.12	0.02	0.296	0.419	1.006
DY3.4	DY3.4	-0.151499	-0.300831	0.31263	-0.17	-0.36	-0.16	-0.18	0.05	-0.26	-0.87	-0.897	-1.751
DY3.7	DY3.7	-0.261352	-0.0953326	-0.120686	-0.03	-0.38	-0.52	-0.29	-0.67	-0.58	-0.646	-1.165	-0.969
E01G4.3	E01G4.3	0.207654	0.497863	-0.180986	0.83	1.1	0.85	0.32	0.73	0.81	0.481	0.501	3.292
E01G4.5	E01G4.5	0.386041	0.761035	0.0367841	-0.35	-0.61	-0.26	-0.42	-0.45	-0.6	0.664	-0.238	0.242
E01G4.6	E01G4.6	1.44612	0.325087	0.885235	2.08	1.5	3.01	0.51	0.82	0.99	2.55	2.484	2.677
E01G6.2	E01G6.2	0.306341	-0.245527	-0.586414	0.18	0.1	-0.01	-0.21	0.08	0.03	0.655	0.519	-0.026
E02A10.1	E02A10.1	0.139483	0.0608741	0.0137471	0.14	0.13	0.03	-0.14	-0.1	-0.1	-1.238	0.031	0.529
E02A10.3	E02A10.3	0.0768494	0.183938	-0.899094	0.29	-0.47	0.14	0.11	0.05	0.14	-0.346	0.051	0.543
E02C12.8	E02C12.8	0.800457	-0.51141	0.979623	-0.2	0.1	0.19	0	-0.43	0.43	-0.327	-0.271	-0.001
E02H1.1	E02H1.1	-0.317809	-0.526965	-0.211204	-0.09	-0.25	-0.11	-0.06	-0.03	0.02	-0.711	-0.141	-0.55
E02H1.2	E02H1.2	0.179438	0.22344	0.614079	-0.17	-0.21	-0.24	0.32	0.31	-0.13	-0.941	-0.983	-1.155
E02H1.3	E02H1.3	0.122259	0.45478	0.796991	-0.37	-0.61	-0.29	0.03	0.19	-0.12	-0.178	-0.567	-1.165
E02H1.4	E02H1.4	-0.284255	-0.323971	-0.0819031	-0.06	0.12	-0.26	-0.15	0.01	-0.38	-0.613	-1.201	-1.201
E02H1.5	E02H1.5	0.0693239	-0.0967005	0.358038	-0.15	-1.11	-0.36	-0.15	-0.12	-0.31	-0.676	-0.425	-1.565
E02H1.6	E02H1.6	-0.276945	0.157097	0.0902918	-0.16	-1.28	-0.38	-0.19	-0.08	-0.11	-0.165	-0.379	-1.017
E02H1.7	E02H1.7	0.315936	0.0570176	-0.037771	-0.62	0.17	-0.11	-0.34	-0.68	0.07	0.604	0.123	-0.617
E02H4.1	E02H4.1	2.72652	0.111404	-0.0539971	0.17	-0.38	0.33		-0.29	-0.32	-0.957	-0.229	0.257
E02H4.6	E02H4.6	0.604827	0.805432	0.766765	-0.11	0.1	0.21	0.1	0.16	-0.22	-1.158	-1.221	-1.056
E02H9.5	E02H9.5	-0.134154	-0.355771	-0.362631	-0.62	-1.29	-0.8	-0.13	-0.15	-0.02	-0.091	-0.003	-0.246
E03A3.3	E03A3.3	1.41184	1.01675	1.47168	-0.47	-0.75	-0.7	-0.32	-0.47	-0.02	-0.119	-0.109	0.451
E03A3.4	E03A3.4	0.370223	2.55312	2.62433	0.87	0.99	1.06	-0.04	0.1	0.31	1.021	0.189	0.016
E03A3.6	E03A3.6	0.826684	0.955342	0.646299	0.22	-0.2	-0.19	-0.39	-0.21	-0.05	0.562	-0.136	0.322
E03G2.2	E03G2.2	0.145554	0.0719207	-0.348992	0.36	0.59	0.45	0.01	-0.05	0.06	0.577	0.148	0.098
E03H12.5	E03H12.5	0.173878	0.746265	1.82961	1.03	1.56	1.5	0.91	0.24	0.33	0.803	-0.079	0
E04A4.4	E04A4.4	-0.524117	-0.47442	0.00941555	0.15	0.57	0.3	-0.07	0.06	-0.17	-0.604	-0.657	-0.761
E04D5.1	E04D5.1	0.36659	0.187229	0.418588	-0.28	0.08	0.01	-0.04	-0.03	-0.02	-0.849	-0.578	-0.095
E04D5.3	E04D5.3	0.842955	0.274759	0.99766	-0.26	1.22	0.6	0.3	0.21	0.42	1.07	0.659	0.877
E04D5.4	E04D5.4	-0.219093	-1.42752	0.459503	-0.45	-0.33	-0.28	-0.38	-0.65	-0.04	-0.335	-0.103	0.194
E04F6.11	E04F6.11	0.411313	0.579123	0.654112	0.13	0.07	0.14	0.19	0.06	0.04	0.615	-0.427	-0.158
E04F6.3	E04F6.3	-0.0823153	0.875532	-0.0441313	0.54	-0.57	0.04	-0.46	-0.45	0.06	0.483	0.077	-0.826
E04F6.4	E04F6.4	-0.326703	-0.661163	-0.894925	0.45	-0.47	0.28	-0.36	-0.41	-0.1	0.54	0.409	0.145
E04F6.5	E04F6.5	0.130316	0.0739283	0.266936	-0.02	0.02	-0.06	0.12	-0.07	-0.13	0.185	-0.786	-1.434
E04F6.7	E04F6.7	0.155174	1.11232	0.8767	0.75	-0.04	0.52	0.16	0.06	0.66	-0.324	0.139	0.277
E04F6.8	E04F6.8	-0.33838	-0.264177	-0.65747	0.17	-0.71	0.09	-0.24	-0.19	-0.22	-0.546	-0.163	0.194
E04F6.9	E04F6.9	0.576122	0.28692	0.332698	0.63	0.23	-0.03	-0.25	-0.13	0.14	-0.199	0.05	0.322
EEED8.13	EEED8.13	0.179783	0.866513	0.569387	-0.46	-1.26	-0.69		-0.07	-0.4	-0.39	-0.523	-0.715
EEED8.2	EEED8.2	-0.01315	-0.23196	-1.30915	0.44	-1.53	-1.76	-0.79	-0.86	-0.16	-0.191	-0.071	-0.478
EEED8.3	EEED8.3	0.0861727	0.228858	0.60206	-0.34	-0.88	-0.29	-0.13	0	-0.52	-0.544	-1.089	-0.342
EEED8.4	EEED8.4	-0.0570434	0.273701	-0.0562766	-0.13	-0.56	-0.54	0.27	-0.07	0.02	-0.525	-0.231	0.079
EEED8.5	EEED8.5	0.0545818	-0.124954	0.0723548	-0.14	0.19	-0.02	0.3	-0.01	-0.18	-0.37	-0.816	-1.149
EGAP2.1	EGAP2.1	-0.376001	-0.368382	-0.585852	-0.18	-0.6	-0.43	-0.18	-0.34	-0.36	-0.421	-0.091	0.11
EGAP7.1	EGAP7.1	0.523396	-0.869995	-2.76442	0.38	0.2	0.32	-0.12	0.03	0	0.32	0.858	1.294
F01D4.1	F01D4.1	-0.990381	-0.886623	-1.47537	0.47	-0.45	-0.16	-0.1	-0.22	0.1	-0.173	-0.218	-0.109
F01D4.2	F01D4.2	-0.675028	-1.12017	-1.28467	0.9	-0.59	0.23	-0.72	-0.53	-0.41	-0.676	-0.252	-0.423
F01D4.5	F01D4.5	0.0119548	0.0432652	0.296138	-0.27	-0.79	-0.13	-0.02	0.04	-0.1	-2.146	-0.669	-0.595
F01D5.1	F01D5.1	0.353546	-0.465794	0.702024	0.59	0.29	1.27	-0.13	0.36	-0.38	-0.045	0.024	-0.074
F01D5.10	F01D5.10	0.53462	0.0620142	-0.140804	1.25	1.21	1.58	0.02	0.25	0.42	0.595	0.802	1.036
F01D5.2	F01D5.2	0.639368	0.677099	0.812317	0.4	0.49	0.7	-0.21	0.11	-2.5	0.325	-0.125	0.151
F01D5.3	F01D5.3	-0.668215	-0.202964	0.388725	0.47	-0.15	0.33	-0.63	-0.3	-0.5	0.13	0.01	0.174
F01D5.5	F01D5.5	0.0670948	-0.324202	0.412831	0.12	0.04	0.44	-0.76	-0.26	-0.03	0.914	0.651	0.825
F01D5.7	F01D5.7	0.721548	0.167349	3.0122	0.48		0.69	0.35	0.54	0.36	0.833	0.325	0.313
F01D5.8	F01D5.8	0.136042	-0.138343	0.866242	0.36	0.44	0.8	0.42	0.41	0.35	1.522	0.71	1.176
F01D5.9	F01D5.9	0.21828	-0.0527136	-0.0340826	0.19	-0.11	0.17	-0.14	-0.27	0.01	0.779	0.49	0.851
F01E11.3	F01E11.3	1.60863	-0.0657638	-0.170077	-0.37	0.7	-0.24	0.02	-0.03	-0.06	0.048	0.034	0.313
F01E11.4	F01E11.4	0.336287	-0.630109	-0.76066	0.53	-0.71	-0.86	0.34	0.18	0.34	-0.119	0.094	-0.016
F01E11.5	F01E11.5	1.99346	1.28504	-0.416233	0.36		-0.21	0.03	0.07	0.1	-0.219	-0.037	0.118
F01F1.1	F01F1.1	-0.580631	-0.387333	-0.642341	-0.45	-0.58	-0.43	0.24	0.15	-0.11	0.504	-0.206	-1.068
F01F1.11	F01F1.11	-0.169642	-0.347623	-0.118051	-0.11	-0.46	-0.29	-0.24	-0.11	-0.22	-0.847	-0.715	-0.468
F01F1.2	F01F1.2	-0.133299	-0.214067	0.0565754	-0.65	-1.02	-0.15	0.06	0	0.01	-0.462	-0.274	0.374
F01F1.7	F01F1.7	-0.574578	0.00694256	-0.598482	-0.04	0.01	0.06	-0.23	-0.11	-0.17	-0.905	-0.619	-0.324
F01G10.1	F01G10.1	0.28494	-0.0553777	0.61438	0	0.44	0.19	0.01	-0.05	-0.09	0.618	-0.427	-0.32
F01G10.10	F01G10.10	-0.52998	0.335388	-0.719667	1.71	0.85	1.1	0.06	-0.01	0.69	1.021	1.564	1.593
F01G10.3	F01G10.3	0.822272	0.552279	0.749709	0.74	-0.21	1.33		0.13	0.97	0.134	0.356	0.67
F01G10.5	F01G10.5	1.19874	3.33079	0.89558	0.96	1.66	1.39	0.59	0.64	0.12	0.062	0.161	-0.317
F01G10.7	F01G10.7	0.0145714	-0.102137	-0.218745	0.17	0.38	-0.13	-0.12	0.26	-0.07	-0.617	-0.032	-0.86
F01G10.8	F01G10.8	0.334462	0.241509	-0.797429	0.97	0.63	0.66	0.68	0.31	0.67	0.433	-0.402	0.138
F01G10.9	F01G10.9	0.512034	0.973561	0.167034	1.34	0.51	0.19	0.29	0.65	0.6	0.481	0.325	0.158
F01G12.2	F01G12.2	0.071184	0.0585124	0.254102	0	-0.14	-0.07	-0.65	-0.17	0.19	-0.464	-0.106	-0.537
F01G4.2	F01G4.2	-0.309476	-0.402369	-0.0921617	0.15	-0.52	0.14	-0.1	-0.13	-0.03	-0.662	-0.028	0.088
F01G4.3	F01G4.3	-0.168487	-0.278165	0.0586048	0	0.36	-0.08	0.1	0.08	-0.12	-1.198	-0.533	-0.692
F01G4.4	F01G4.4	0.325336	0.226967	0.71946	-0.47	0.03	-0.15	-0.11	-0.19	0.06	-1.062	-0.852	-0.633
F01G4.5	F01G4.5	-0.533295	-0.355956	-0.0899748	0.18	-0.66	-0.04	-0.28	-0.58	-0.03	-0.494	-0.231	-0.886
F02A9.2	F02A9.2	0.146079	-0.024803	-0.032959	0.21	0.38	0.08	-0.13	0.1	-0.19	0.402	0.572	1.008
F02A9.6	F02A9.6	0.502522	0.143126	0.529209	-0.54	0.06	-0.07	-0.13	-0.33	-0.37	-0.593	-0.943	-0.635
F02C12.1	F02C12.1	-0.516672	-0.792296	-0.979607	-0.21	0.18	0.29	0.28	0.37	-0.03	-0.035	0.045	0.136
F02C12.3	F02C12.3	-0.33448	1.21286	0.499436	-0.23	-1.93	-0.33	-0.4	-0.79	-0.22	-0.311	0.036	0.05
F02C12.5	F02C12.5	-0.411824	0.212648	-1.47229	0.12	-1.49	-1.22	-0.26	-0.58	-0.26	-0.127	0.289	-0.496
F02C9.1	F02C9.1	-0.197393	2.10821	-0.334631	0.26	-0.01	0.24	0.14	-0.01	0.19	0.241	0.123	0.721
F02C9.3	F02C9.3	1.20974	1.40839	1.08008	-0.45	0.04	0.04	0.43	0.53	0.03	0.079	-0.095	0.348
F02C9.4	F02C9.4	0.0360723	0.611823	0.129679	0.67	1.29	1.09	0.36	0.28	0.25	-0.13	0.213	0.161
F02D10.5	F02D10.5	-0.0399368	0.228178	0.518872	-0.03	0.28	-0.03	-0.29	-0.01	0.03	-0.318	0.135	-0.624
F02D10.6	F02D10.6	-0.0970782	-0.179835	-0.0162222	-0.75	-0.97	-0.68	-0.38	-0.78	-1.14	-0.513	-0.302	0.187
F02E11.1	F02E11.1	2.2766	2.30374	-0.942825	0.29	1.34	0.86	0.71	-0.05	0.16	1.042	0.349	0.537
F02E8.1	F02E8.1	-0.422943	-0.5916	-0.655522	0.29	0.53	0.39	0.04	0.02	-0.04	-0.462	0.322	0.229
F02E8.3	F02E8.3	-0.00528923	-0.0915462	-0.552105	-0.04	-0.51	-0.27	0	-0.02	-0.13	-0.139	0.195	0.551
F02E8.4	F02E8.4	0.138164	0.0179057	0.479168	-0.43	-0.01	-0.36	-0.46	-0.13	-0.66	-1.411	-1.044	-0.519
F02E8.5	F02E8.5	-0.111418	-0.2597	-0.378795	-0.31	-0.77	-0.65	-0.43	-0.78	-0.27	0.092	0.17	-0.563
F02E9.3	F02E9.3	0.560525	3.16869	1.60029	0.33	1.1	0.94	0.44	0.45	0.14	-0.016	0.439	0.943
F02E9.4	F02E9.4	0.164017	-0.133963	0.152868	-0.18	0.45	-0.04	0.49	0.42	-0.15	-0.855	-0.771	-0.419
F02E9.5	F02E9.5	1.02922	0.896305	1.76736	0.26	0.05	0.03	0.05	0.1	0.13	0.185	0.602	0.776
F02E9.7	F02E9.7	0.25105	0.533391	0.0223506	-0.15	-0.53	-0.17	-0.39	-0.56	-0.14	-0.932	-0.637	-0.45
F02G3.1	F02G3.1	-0.635243	-0.466071	-1.66638	0.2	-0.47	-1.6	-0.21	0.2	-0.06	0.023	-0.063	0.546
F02H6.2	F02H6.2	-0.546025	-0.830369	-0.490126	-0.45	-0.45	-0.23	-0.2	-0.14	-0.56	-1.639	-1.308	-1.108
F02H6.3	F02H6.3	0.354425	0.216199	0.834438	-0.81	-0.54	-0.5	-0.18	-0.25	-0.79	-2.54	-1.761	-1.911
F02H6.5	F02H6.5	-0.105454	-0.731072	-0.355178	0.06	-0.39	-0.7	-1.09	-1.18	-0.72	-0.565	-0.152	-0.048
F07A11.2	F07A11.2	0.197733	0.06822	-0.0876405	-0.55	0.66	-0.03	0.16	0.2	-0.12	-0.886	-1.221	-0.727
F07A11.3	F07A11.3	-0.207764	-0.544457	-0.14096	-0.07	-0.15	-0.21	0	-0.04	-0.31	-0.438	-0.855	-1.053
F07A11.5	F07A11.5	0.291865	0.368111	0.997406	-0.01	-0.58	-0.01	-0.23	0.01	0.3	0.145	-0.617	-0.676
F07A11.6	F07A11.6	-0.53196	-0.878819	-0.588259	0.14	-0.06	-0.44	-0.08	-0.21	0.02	0.7	-0.062	-0.706
F07A5.1	F07A5.1	-0.0420612	0.163258	0.103033	-0.19	-0.29	-0.23	0.05	-0.13	-0.13	-1.228	-0.582	-0.783
F07A5.2	F07A5.2	1.5708	0.924985	1.26257	0.63	1.77	1.46	0.34	0.45	0.24	1.126	1.521	1.167
F07A5.3	F07A5.3	-0.298929	-0.790771	-0.607122	0.02	-0.09	0.24	0.18	0.06	0.37	-0.248	0.506	0.283
F07A5.5	F07A5.5	-0.378547	-0.56793	-0.684864	-0.06	0.67	-0.14	-0.23	-0.29	0.03	-0.028	0.292	0.175
F07A5.7	F07A5.7	0.189541	-0.00261577	-0.0079516	0.03	0.34	0.16	0.15	-0.1	0.12	1.282	0.588	0.475
F07C3.7	F07C3.7	-0.0565909	0.158296	-0.308773	-1.16	0.13	-0.59	-0.55	-0.5	-0.37	0.144	0.096	0.273
F07C3.9	F07C3.9	-0.266659	-0.666596	-2.20079	1.13	0.38	0.72	0.68	-0.41	0.69	-0.488	0.187	0.027
F07C6.2	F07C6.2	-0.212891	0.292069	-0.64993	-0.36	-0.95	-0.33	-0.52	-0.65	-0.19	0.009	0.723	0.045
F07D3.2	F07D3.2	-0.149333	-0.677104	-0.206744	0.81	-0.14	0.34	-0.42	-0.18	0.28	-0.5	0.418	-0.119
F07E5.4	F07E5.4	-0.823311	0.658808	1.25884	0.52	1.14	1.25	0.56	0.4	0.27	1.026	0.366	0.901
F07E5.8	F07E5.8	-0.577054	-1.44547	1.6605	0.91		1.78	0.74	0.77	0.32	0.861	0.07	0.13
F07F6.1	F07F6.1	0.885272	-0.202668	-0.0295932	0.66		1.58	0.42	0.39	0.34	3.265	2.082	-3.427
F07F6.4	F07F6.4	-0.836107	-0.872107	-0.440849	-0.53		-0.26	0.36	-0.16	0.01	-0.105	-0.065	-0.58
F07F6.5	F07F6.5	2.78035	0.98051	0.250806	0.67	0.34	1.28	0.68	0.37	0.45	0.474	0.348	0.167
F07H5.10	F07H5.10	-0.00121276	-0.0248209	0.327516	-0.49	-0.04	-0.19	0.04	0.2	-0.07	-0.571	-0.4	-0.51
F07H5.6	F07H5.6	2.78605	0.923357	0.846995	0.19	0.27	0.49	0.54	0.62	0.72	0.161	0.281	-0.324
F07H5.9	F07H5.9	-0.440212	-0.102216	-0.287567	0.01	-0.17	0.04	-0.24	-0.11	0.05	0.301	4.747	3.598
F08A10.1	F08A10.1	0.0385825	-0.391803	-0.55388	0.46	0.34	0.57	0.21	0.12	0.32	-0.028	0.03	0.471
F08B1.1	F08B1.1	0.0250239	0.0987674	-0.724041	0.35	0.52	0.31	-0.11	0	-0.03	0.683	0.024	0.135
F08B1.2	F08B1.2	0.991602	3.03625	4.06338	0.49	1.02	0.76	0.09	-0.17	0.26	0.715	0.241	0.293
F08B12.2	F08B12.2	-0.316252	0.428432	-0.472123	-0.23	-0.1	-0.29	-0.23	-0.17	0.07	-0.05	0.53	0.582
F08B12.4	F08B12.4	0.209107	0.153059	-0.0701192	0.21	1.04	0.55	1.01	0.74	0.59	-0.322	1.113	0.436
F08B4.1	F08B4.1	0.0689903	0.201762	0.230347	-0.38	-0.31	-0.59	-0.1	-0.13	-0.37	-1.014	-0.742	-0.58
F08B4.2	F08B4.2	2.1037	0.376738	0.217731	0.6	1.33	1.07	0.31	0.29	-0.01	-0.114	0.2	0.249
F08B4.3	F08B4.3	-0.327837	-0.785458	-0.170014	-0.5	-0.38	-0.22	-0.33	-0.76	-0.2	-0.878	-0.267	0.11
F08B4.5	F08B4.5	-0.178111	0.357022	0.0304564	-0.43	-0.4	-0.09	-0.02	0.1	-0.13	-0.274	-0.796	-0.894
F08B4.6	F08B4.6	-0.533502	-0.318115	-0.398888	-0.14	0.18	-0.34	0.16	0.01	-0.38	-1.168	-1.006	-0.546
F08B6.1	F08B6.1	-0.322285	-0.346771	-0.133747	-0.29	-1.22	-0.73	-0.18	-0.03	-0.3	-0.586	-0.346	-0.644
F08C6.2	F08C6.2	0.34947	0.447634	0.881628	-0.75	0.26	-0.28	0.47	0.59	0.05	-0.012	-0.409	0.17
F08C6.3	F08C6.3	-0.488027	-0.345016	-0.741259	-0.48	-0.04	-0.2	-0.34	-0.21	-0.02	0.027	0.239	0.569
F08C6.4	F08C6.4	-0.506426	0.0977478	-0.746566	0.03	-0.74	-1.04	-0.1	-0.33	-0.02	1.795	0.805	0.475
F08C6.6	F08C6.6	-0.26159	-0.436775	-0.377214	0.41	0.27	0.42	-0.07	0.23	-0.01	0.724	0.811	0.225
F08D12.2	F08D12.2	0.46121	0.16032	0.359222	0.3	-0.1	-0.86	-0.45	-0.02	0.06	0.738	0.106	0.095
F08D12.3	F08D12.3	0.686789	0.702858	1.03248	0.24	-0.04	-0.24	-0.53	-0.24	-0.08	0.345	0.17	0.555
F08D12.7	F08D12.7	0.436955	0.522052	0.705135	0.34	-0.21	0.35	0.24	0.24	0.18	0.199	0.043	0.611
F08F1.4	F08F1.4	0.888864	2.5523	1.05282	-0.3	-1.23	-0.22	0.05	0.01	-0.09	-0.515	-0.336	-0.759
F08F1.5	F08F1.5	-0.580087	-0.200234	-0.540472	-1.15	-1.27	-1.31	-0.33	-0.45	-0.96	0.065	-0.492	-1.279
F08F1.6	F08F1.6	1.32002	-0.103536	-1.54107	2.01	0.94	1.41		0.81	0.52	0.858	1.359	0.744
F08F1.7	F08F1.7	-0.35804	-0.399396	-0.513093	0.07	-0.06	-0.09	-0.06	0.01	-0.18	-0.515	0.349	-0.569
F08F1.8	F08F1.8	-0.571878	-0.29408	-1.36829	0.38	0.49	0.09	-0.01	-0.13	0.19	1.227	0.402	0.807
F08F1.9	F08F1.9	-0.0679533	0.581897	-0.0755176	-0.18	-0.12	-0.08	0.21	0.14	0.03	-1.198	-0.508	-0.943
F08F3.3	F08F3.3	0.246183	0.379442	0.528774	-0.43	0.05	-0.1	-0.27	0.08	-0.1	-0.834	-0.472	-0.548
F08F3.4	F08F3.4	-0.201983	-0.363942	-0.249815	-1.08	-0.58	-0.06	-0.41	-0.03	-0.44	-0.344	0.112	0.431
F08F3.6	F08F3.6	0.0663108	-0.0220372	0.133357	-0.3	-0.13	0.04	-0.1	-0.12	-0.61	-2	-1.304	-0.676
F08F3.7	F08F3.7	0.0879808	-1.01595	-0.422386	-0.28	0.12	0.03	-0.37	-0.35	0.24	0.7	0.992	1.648
F08F3.8	F08F3.8	-0.556923	0.149958	-0.44276	0.23	0.36	0.82	0.35	0.07	0.08	-0.617	0	-0.283
F08F3.9	F08F3.9	-0.897668	-2.21331	-2.22727	-0.36	0.08	0.09	-0.01	-0.08	0.15	0.962	0.633	0.496
F08F8.1	F08F8.1	1.01294	2.13354	0.0914557	0.02	0.61	0.46	0.59	0.33	0.15	0.74	0.222	0.598
F08F8.2	F08F8.2	0.224377	-0.183529	0.493219	-0.06	-0.19	0.03	-0.28	-0.31	-0.09	-0.881	-0.444	-0.773
F08F8.3	F08F8.3	-0.594482	-1.11265	-1.35374	0.2	0.1	-0.52	0.12	0.09	-0.21	-0.569	-0.103	0.217
F08F8.4	F08F8.4	-0.618342	-0.36893	-0.247854	-0.07	-0.42	-0.11	-0.05	0.07	-0.27	-0.525	-0.824	-0.216
F08G12.1	F08G12.1	-0.120659	-0.347929	-0.846254	-0.31	-0.92	-0.63	-0.51	-0.06	-0.09	0.661	0.088	0.197
F08G12.2	F08G12.2	0.0627137	0.125395	-0.0516073	-0.51	-0.76	-0.52	-0.1	-0.26	-0.33	-0.946	-1.742	-1.921
F08G12.3	F08G12.3	-0.111436	0.201368	-0.0331896	-0.48	-0.39	-0.84	0.01	-0.49	-0.55	-0.373	-0.392	-0.364
F08G12.4	F08G12.4	-0.252691	-0.363659	-0.480106	-0.14	-1.15	-0.25		0.1	-0.36	0.153	-0.344	-0.855
F08G12.5	F08G12.5	0.132737	0.534239	0.053799	0.53	-0.49	-0.14	0.03	-0.49	-0.05	-0.946	0.635	0.297
F08G2.1	F08G2.1	-0.0476823	-0.11411	-0.463729	0.01	0.02	-0.2	0.31	-0.07	0.27	-0.747	-0.831	0.048
F08G2.6	F08G2.6	3.01938	0.819021	2.82426	0.57	1.42	1.18	0.65	0.69	0.63	0.103	0.297	0.358
F08G2.7	F08G2.7	0.496221	-0.0356029	-0.389945	-0.96	-0.56	-1.44		-0.28	-0.9	0.49	-0.071	0.17
F08G5.1	F08G5.1	-0.0310832	-0.28196	0.218494	-0.39	-0.33	-0.23	-0.15	0.08	-0.15	-0.905	-0.713	-0.839
F08G5.2	F08G5.2	1.13852	1.14402	2.17777	0.63	1.63	0.99	0.55	0.42	-0.03	0.546	-0.271	0.98
F08G5.4	F08G5.4	1.7399	0.40543	-0.55721	1.74	1.47	3	0.44	0.36	0.57	0.882	1.325	1.106
F08G5.6	F08G5.6	0.88811	-0.0855847	0.284616	1.25	1.62	1.43	0.38	0.19	0.41	-1.255	-0.576	-1.162
F08H9.1	F08H9.1	0.229212	0.115921	0.314352	-0.26	0.23	0.02	0.1	-0.05	-0.13	-0.938	-0.47	-1.026
F08H9.2	F08H9.2	1.8801	1.94607	3.89896	0.07	0.85	0.76	0.31	0.31	0.04	0.848	0.357	0.118
F08H9.5	F08H9.5	1.74204	1.91585	-2.51879	-0.43	-0.8	-0.89	0.11	-0.12	-0.17	0.065	0.014	-0.324
F08H9.6	F08H9.6	0.418525	0.583581	1.0671	-0.36	-0.54	-0.28	0.07	0.16	-0.03	-0.243	0.222	-0.136
F08H9.7	F08H9.7	0.53083	0.525891	0.616585	-0.2	-0.06	-0.3	-0.23	0.06	-0.22	-0.586	-0.072	-0.46
F08H9.8	F08H9.8	0.108078	0.346456	-0.281433	0.28	-0.59	-0.23	-0.62	-0.45	-0.19	-0.902	0.187	-0.255
F08H9.9	F08H9.9	2.35399	2.31229	2.36165	0.16	-0.64	-0.41		-0.42	-0.1	-0.366	0.476	-0.593
F09A5.1	F09A5.1	0.526603	-0.0846123	0.770575	0.44	0.77	1.01	1.45	1.47	1.38	-0.749	0.062	-0.041
F09A5.3	F09A5.3	-2.00444	-2.25631	0.375134	-0.01		-0.01	0.31	-0.11	0.08	-0.144	0.157	0.165
F09B12.1	F09B12.1	0.577955	-1.12539	-2.23068	1.37	0.81	0.8	0.11	0.21	0.42	1.083	1.614	1.483
F09B12.2	F09B12.2	-0.249071	-0.139023	-0.39812	-0.19	-0.4	-0.57	-0.12	0.02	-0.38	-0.456	-0.523	-0.718
F09B12.3	F09B12.3	-0.268903	-0.112551	-0.154451	0.79	1.05	0.71	-0.28	-0.15	0.14	1.344	1.537	1.912
F09B9.1	F09B9.1	0.147125	0.966494	-0.925933	1.95	-0.24	1.07	0.4	-0.65	0.41	0.001	1.068	1.614
F09B9.2	F09B9.2	-0.404412	0.028905	-1.04568	-0.07	0.03	-0.39	0	-0.16	-0.16	-0.563	0.33	0.466
F09B9.3	F09B9.3	-0.449127	-0.534604	-0.825376	0.12	0.28	-0.09	0.3	0.24	0.19	0.234	0.698	0.76
F09B9.4	F09B9.4	0.354378	0.305604	0.0428743	0.12	-0.15	-0.05	-0.06	0.13	0.17	-0.494	0.862	1.587
F09C12.7	F09C12.7	0.870763	1.64383	2.18206	0.58	1.24	1.27	0.28	-0.02	0.07	0.756	0.854	0.778
F09C3.1	F09C3.1	0.95613	0.0431534	-0.0152832	0.11	0.51	0.31	0.04	0	0.19	0.692	0.289	0.459
F09C3.2	F09C3.2	0.468258	0.859544	0.188941	0.34	-0.08	0.46	-0.25	-0.51	0.31	0.399	0.188	0.473
F09C6.9	F09C6.9	0.47023	0.965917	-0.268711	1.03	0.97	0.32	0	-0.03	0.55	-0.39	0.14	-0.5
F09C8.2	F09C8.2	-0.45744	-0.232686	-0.792694	-0.43	-0.06	-0.65	-0.29	-0.41	-0.48	0.13	-0.074	-0.783
F09D1.1	F09D1.1	-0.0294523	0.122982	0.0859117	-0.11	-0.14	0.02	0.07	-0.29	-0.15	-0.911	-0.51	-1.297
F09D12.1	F09D12.1	0.866578	0.310714	-0.0334504	-0.03	-0.5	0.11	-0.07	0.22	0.16	-1.053	0.404	-0.198
F09E10.1	F09E10.1	0.244972	0.554929	0.851845	0.51	-0.21	0.54	-0.17	-0.3	-0.17	-0.737	-0.136	0.552
F09E10.3	F09E10.3	0.371302	0.990817	0.641331	-0.62	-1.25	-0.94	-0.03	-0.04	0.03	-1.108	-0.55	-1.269
F09E10.7	F09E10.7	0.798435	0.614547	0.147229	0.36	-0.22	0.3	0.24	0.22	0.16	-0.097	-0.025	0.855
F09E5.11	F09E5.11	-0.588334	-0.557467	-0.547827	-0.02	-0.98	-0.21	-0.13	-0.09	-0.13	-0.165	-0.062	0.632
F09E5.13	F09E5.13	0.514692	0.256445	0.542131	-0.52	-0.37	-0.39	-0.29	-0.5	-0.28	-0.878	-0.377	-0.552
F09E8.1	F09E8.1	1.2551	1.16876	2.30008	0.96		1.45	0.69	0.25	0.42	0.609	0.065	0.003
F09E8.5	F09E8.5	1.94184	-2.64886	1.71119	0.04		-0.04	0.07	-0.77	0.17	0.172	-0.065	-0.095
F09E8.7	F09E8.7	-0.951173	-0.85758	-1.01007	0.17	0.33	0.05	0.28	0.39	-0.01	0.585	0.154	0.13
F09F7.2	F09F7.2	0.138875	0.190168	0.11532	0.18	0.47	0.18	-0.03	0.46	0.1	0.458	0.596	1.034
F09F7.4	F09F7.4	0.277428	0.260062	0.18981	-0.55	-0.93	-0.86	-0.08	0.26	0.01	-0.36	-0.556	-0.96
F09F7.5	F09F7.5	0.0237601	0.946608	1.24156	-0.82	-0.13	-0.44	-0.56	-0.54	-0.35	0.719	0.076	-0.317
F09F7.6	F09F7.6	0.297836	0.394341	-0.104567	2.1	0.75	1.41	0.49	-0.12	1.29	0.491	0.073	-0.347
F09F7.7	F09F7.7	0.215081	0.149765	-0.267708	0.5	0.3	0.48	0.07	-0.16	0.1	-0.673	-0.154	-0.082
F09F7.8	F09F7.8	0.655589	-0.167332	-1.28128	0.97	0.94	0.96	-0.1	-0.05	0.69	0.66	0.218	0.481
F09F9.2	F09F9.2	1.11633	-0.501108	-2.38925	2.18	1.71	1.96	0.1	0.17	0.89	0.862	1.183	1.699
F09G2.3	F09G2.3	0.769003	0.353908	0.713899	0.46	0.04	0.38	0.28	0	0.57	0.368	0.577	0.283
F09G2.5	F09G2.5	1.43686	0.397829	0.234042	0.56	0.85	0.34	0.39	0.46	0.2	-0.285	0.091	-0.5
F09G2.9	F09G2.9	-0.190776	-0.155412	-0.0588838	-0.29	-0.4	-0.33	-0.23	-0.41	-0.27	-0.591	-1.252	-1.68
F09G8.2	F09G8.2	0.688281	0.175076	0.133393	-0.07	0.52	0.36	0.63	0.66	0.39	-0.404	-0.017	-0.531
F09G8.5	F09G8.5	-0.520129	-0.118432	-0.974085	0.27	0.72	0.57		0.19	-0.2	-0.077	0.04	-0.569
F09G8.6	F09G8.6	-0.175651	0.236653	-0.934246	0.22	0.53	0.47	0.49	0.43	0.19	1.006	1.715	1.586
F09G8.8	F09G8.8	0.0965684	-0.124493	-0.433039	0.15	-0.09	0.39	-0.01	0.21	0.17	-0.58	-0.173	-0.563
F10A3.1	F10A3.1	-1.06314	2.8299	-0.490738	-0.58		0.22	0.77	0.03	0.06	-0.385	0.062	0.443
F10A3.2	F10A3.2	1.01339	0.989338	1.34797	0.14	0.69	0.28	1.01	1.05	0.15	-0.3	0.1	0.691
F10B5.1	F10B5.1	0.326107	0.230425	0.372938	-0.02	-0.84	-0.09	-0.5	-0.46	-0.03	0.73	0.487	0.655
F10B5.7	F10B5.7	-0.153196	-0.0305552	0.00678974	-0.09	-0.16	-0.22	-0.23	-0.12	-0.29	-1	-0.262	-0.952
F10C1.2	F10C1.2	-0.164679	-0.221436	-0.524277	-0.09	0.22	0.26	-0.04	-0.03	0.02	0.092	0.715	0.7
F10C1.7	F10C1.7	0.220198	-0.127217	-0.101441	-0.12	0.59	0.41	-0.19	-0.02	0.12	0.579	0.683	1.218
[truncated: 4,655 more rows]
