# Supplementary material for: CEP-1, the Caenorhabditis elegans p53 Homolog, Mediates Opposing Longevity Outcomes in Mitochondrial Electron Transport Chain Mutants
Source: PLoS Genet. 2014 Feb 27;10(2):e1004097. doi: 10.1371/journal.pgen.1004097 (PMC3937132; doi:10.1371/journal.pgen.1004097)
Supplement: Table S10 — K-mean clustering identifies gene groups that were up or down regulated under at least one of the stressed conditions. (XLSX) [file pgen.1004097.s016.xlsx]

## Sheet: Table S10
Table S10: K-mean gene cluster list showing the genes that were regulated ≥1.4 fold under at least one of the stressed conditions (i.e. isp-1 mutant, mev-1 mutant, UV treatment, or gamma irradiation)
K-mean group 'a' GENEID	K-mean group 'b' GENEID	K-mean group 'c' GENEID	K-mean group 'd' GENEID	K-mean group 'e' GENEID	K-mean group 'f' GENEID
B0496.1	B0024.2	B0213.3	B0478.1	B0238.9	B0286.3
B0511.11	B0034.1	B0222.5	B0491.8	B0250.7	B0303.11
B0523.1	B0213.4	B0238.10	B0495.10	B0272.2	B0336.10
B0563.5	B0213.5	B0238.11	B0495.4	B0280.5	B0348.4
BE10.1	B0213.6	B0273.2	B0496.3	B0281.3	B0361.4
C01B12.5	B0218.2	B0280.10	B0496.7	B0281.4	B0379.1
C01G10.1	B0218.7	B0285.1	B0507.2	B0281.5	B0393.1
C02A12.2	B0222.6	B0285.3	B0564.10	B0285.4	B0403.3
C02E7.1	B0222.7	B0285.5	B0564.6	B0285.6	B0412.1
C02F5.5	B0261.6	B0303.15	B0564.7	B0285.7	B0412.2
C03A7.12	B0285.9	B0303.9	C01B10.1	B0303.14	B0432.11
C03B8.1	B0379.2	B0304.2	C01B10.10	B0310.5	B0454.6
C03C10.2	B0491.2	B0304.4	C01B10.3	B0336.4	B0511.10
C03C11.1	BE10.2	B0334.11	C01B10.4	B0361.10	B0511.3
C04E6.5	C01A2.2	B0334.4	C01B10.6	B0361.6	B0511.4
C04F12.6	C01B12.1	B0334.8	C01B12.3	B0391.10	B0524.5
C04F12.7	C01B12.4	B0336.3	C01C4.1	B0391.5	B0545.4
C04G2.4	C01C10.3	B0336.5	C01C4.3	B0395.1	B0546.1
C04G2.5	C01F6.2	B0336.6	C01F1.3	B0410.2	B0554.5
C04G2.9	C01G12.8	B0336.7	C01G12.7	B0416.7	B0563.1
C05B5.6	C01G5.4	B0336.8	C01G6.6	B0454.1	B0564.2
C05C12.5	C01G6.2	B0336.9	C01G6.7	B0454.9	B0564.3
C05D2.3	C02D5.1	B0361.2	C01H6.4	B0464.7	C01B9.1
C06A1.3	C02E7.6	B0361.3	C02A12.4	B0495.6	C01F1.5
C06A8.6	C02E7.7	B0365.1	C02B10.3	B0507.3	C01G10.12
C06B3.6	C02F4.4	B0365.6	C02C2.4	B0511.1	C01G12.3
C06C3.8	C03A7.11	B0379.3	C02C6.3	B0511.9	C01H6.1
C08F11.10	C03A7.14	B0393.2	C02D4.2	C01B7.1	C01H6.6
C08F8.6	C03A7.4	B0393.3	C02D5.2	C01C10.1	C02B4.2
C09B9.2	C03A7.7	B0414.3	C02H6.2	C01C10.2	C02B8.4
C09B9.4	C04F12.3	B0414.5	C03A3.1	C01F6.5	C02C2.1
C09B9.6	C05B5.2	B0414.6	C03B1.12	C01F6.8	C02C2.5
C09B9.7	C05C10.4	B0414.7	C03G5.7	C01G6.3	C02D5.3
C09G5.7	C05C12.1	B0414.8	C03G6.19	C02C2.3	C02F12.3
C09H10.1	C05D10.3	B0416.4	C03H5.1	C03D6.6	C02F5.2
C09H10.9	C05E11.4	B0416.5	C04C11.2	C03E10.6	C02F5.7
C10C5.3	C05E4.9	B0416.6	C04C3.5	C04A2.3	C02G6.1
C10C5.4	C05E7.1	B0432.10	C04F12.9	C04E7.2	C02G6.2
C10C6.3	C06E2.1	B0432.8	C04F6.4	C04F5.7	C02H7.3
C10G11.10	C06E8.5	B0457.1	C05B5.3	C04F6.3	C03C11.2
C13A2.11	C06G8.1	B0464.5	C05B5.7	C04F6.5	C03D6.1
C13F10.1	C06H2.1	B0464.6	C05C8.3	C05A9.1	C03G6.13
C15A11.2	C07A9.5	B0464.8	C05C8.7	C05C8.1	C03G6.14
C15A11.5	C07D10.4	B0491.1	C05D10.1	C05D11.10	C04C11.1
C15A11.7	C07E3.4	B0495.2	C05D12.1	C05D12.4	C04E12.2
C15C6.2	C07G1.6	B0495.8	C05D2.4	C05D9.5	C04E12.6
C15H7.4	C08E8.4	B0511.6	C05D9.2	C05D9.7	C04E12.7
C16C8.18	C08F11.13	B0511.7	C05G6.1	C05E11.1	C04F1.3
C16D6.2	C09D4.3	B0513.2	C06A6.5	C05G5.1	C04F6.2
C17E4.1	C09E8.2	B0513.4	C06B8.7	C05G5.3	C04G2.1
C17H12.3	C09E8.3	B0523.3	C06C3.5	C06A5.6	C04G2.2
C18A3.7	C09F9.3	B0523.5	C06C6.5	C06E1.1	C05D11.13
C18G1.9	C09G5.6	B0546.2	C06E7.4	C06E2.5	C05D11.5
C18H7.7	C09G9.4	B0547.1	C06E7.6	C06E4.8	C05D11.6
C23H3.7	C09H5.2	B0563.8	C06E8.3	C06G3.6	C05D12.2
C24A11.1	C10C5.5	C01A2.5	C06G1.4	C06G3.8	C05D2.5
C24D10.2	C10G11.8	C01B10.8	C06G1.5	C07A12.3	C05D2.8
C24D10.7	C10H11.3	C01B10.9	C06H5.1	C07A9.4	C05D9.3
C24H11.4	C10H11.4	C01B12.8	C06H5.2	C07B5.5	C05E11.6
C25A8.5	C10H11.7	C01F1.1	C07A12.4	C07D10.5	C05E11.8
C25D7.1	C14A4.13	C01F6.1	C07A12.7	C07D8.6	C05G5.2
C25F9.9	C14A4.8	C01F6.4	C07G1.7	C07E3.6	C05G5.4
C25G4.7	C14A4.9	C01G10.11	C07H4.1	C07E3.9	C06A5.2
C25H3.1	C14A6.6	C01G10.7	C07H6.3	C07H6.2	C06A6.4
C25H3.5	C14B1.3	C01G10.8	C07H6.7	C08A9.7	C06A8.9
C27B7.6	C14B9.3	C01G5.2	C08A9.1	C08A9.8	C06E1.5
C27D6.3	C14C10.1	C01G5.5	C08B6.1	C08F8.8	C06E1.6
C27D8.2	C15C7.5	C01G6.5	C08C3.3	C09B8.4	C06E4.7
C28A5.6	C15H7.3	C01G8.3	C08E3.1	C09B8.5	C06E7.2
C28D4.4	C16A11.7	C01G8.4	C08F11.12	C09B8.7	C06G3.1
C28D4.5	C16C8.2	C01H6.7	C08F11.5	C09G4.1	C06G4.2
C29F5.3	C16D2.1	C02F4.1	C08F11.7	C10E2.4	C06G4.4
C29F9.2	C17B7.12	C02F5.1	C08F8.4	C10F3.5	C07A4.3
C30D11.1	C17F3.1	C02F5.4	C09B8.6	C10G11.7	C07A9.11
C31H1.1	C17H12.12	C03B8.4	C09D4.1	C11H1.4	C07B5.3
C31H1.5	C17H12.5	C03C10.3	C09F12.1	C11H1.7	C07B5.4
C32A3.1	C18D4.8	C03C10.4	C09F5.1	C12D12.5	C07D10.1
C32D5.4	C18E9.1	C03D6.3	C09F9.1	C12D5.9	C07E3.3
C32E8.4	C18E9.8	C03D6.5	C10B5.3	C13F10.2	C07G3.2
C33A12.15	C18H7.4	C03E10.5	C10C5.2	C14A4.7	C07G3.9
C33F10.8	C18H9.5	C03G6.15	C10E2.6	C14B1.10	C08A9.3
C33F10.9	C23G10.1	C04A2.1	C10G11.1	C14B1.5	C08B6.10
C34B2.3	C23G10.6	C04A2.7	C10G6.1	C14F5.1	C08B6.3
C34D4.3	C24B5.3	C04B4.2	C10G8.6	C15H9.8	C08D8.1
C34F11.2	C24B9.9	C04E6.11	C10H11.6	C16A11.2	C08D8.2
C34F11.4	C24G7.2	C04F5.1	C11E4.6	C16C2.2	C08F1.4
C34F11.5	C25A8.2	C04F5.8	C11H1.2	C16C4.15	C08F1.5
C34F11.6	C25E10.5	C04F5.9	C13A10.2	C16C4.4	C08F8.7
C35B8.1	C25F6.3	C04G2.6	C13B9.1	C16C4.5	C08G5.4
C35D10.11	C25G4.6	C04G6.3	C13B9.4	C16C8.5	C08G5.5
C35D10.3	C25H3.10	C04G6.4	C13C4.1	C17B7.4	C09B8.1
C35E7.10	C26B9.3	C04G6.5	C13C4.2	C17E4.10	C09B9.1
C35E7.9	C26D10.5	C04H5.2	C13C4.3	C17E4.2	C09C7.1
C36B1.10	C26F1.1	C04H5.6	C13C4.4	C17E7.4	C09D1.1
C37A5.4	C27A2.4	C05C10.5	C13C4.5	C17G1.4	C09G5.4
C38C10.3	C27D8.1	C05C10.6	C13D9.1	C17H12.14	C09G5.5
C38C3.3	C29E4.1	C05C8.2	C13G3.2	C18B12.4	C09G9.5
C39B10.2	C30A5.4	C05C8.4	C14A4.12	C18B12.5	C09H10.2
C39H7.1	C30B5.3	C05C8.5	C14B1.1	C18C4.3	C09H10.3
C41H7.7	C30F12.6	C05C8.6	C14B9.1	C18C4.9	C09H5.7
C42C1.2	C30H6.5	C05D11.1	C14B9.2	C18D1.1	C10G8.7
C43F9.6	C31A11.5	C05D11.2	C14F11.2	C18E9.5	C11D2.6
C43G2.3	C31H2.2	C05D11.3	C14F11.6	C23G10.2	C11D9.1
C45G7.2	C32C4.3	C05D11.9	C14H10.1	C23H4.3	C13C12.1
C45G9.1	C32E12.1	C05D9.1	C14H10.2	C23H4.6	C13G3.1
C46E10.1	C32H11.3	C05E11.5	C14H10.3	C24B9.3	C14A11.7
C47A10.5	C32H11.4	C05E4.3	C15A11.1	C24D10.5	C14A4.1
C47A4.3	C33C12.7	C06A1.1	C15H11.9	C24D10.6	C14A6.1
C47G2.4	C34B2.4	C06A12.3	C16C10.12	C24H10.1	C14A6.2
C48E7.8	C34C12.6	C06A5.9	C16D9.5	C24H11.5	C14B9.7
C49A1.3	C34C12.7	C06A6.3	C17B7.11	C24H11.6	C14C11.1
C49A9.3	C34C6.6	C06A8.2	C17C3.5	C25B8.4	C14F11.4
C49C3.12	C34D4.15	C06A8.4	C17G1.7	C25D7.3	C15A11.3
C49C3.2	C34D4.2	C06B3.4	C17H12.9	C25D7.7	C15B12.1
C49C8.1	C34E11.2	C06C3.1	C18A11.1	C26B2.3	C15B12.5
C50B6.4	C34G6.3	C06E1.9	C18A11.7	C26B2.7	C15C7.4
C50C3.2	C34H4.4	C06G3.10	C18A3.4	C26C6.5	C15H9.6
C50D2.3	C35A5.4	C06G3.2	C18B12.6	C26D10.3	C16A11.5
C50E10.1	C35D10.2	C06G3.9	C18B2.3	C26F1.9	C16B8.3
C50F4.2	C36C5.12	C06G4.1	C18B2.4	C26G2.1	C16D9.1
C53A5.4	C36H8.1	C06H2.2	C18C4.2	C27A12.3	C16D9.4
C53B4.2	C37A2.3	C06H2.3	C18C4.5	C27H5.8	C16E9.1
C53B7.7	C38C6.3	C07A12.5	C18D11.1	C28A5.4	C17B7.9
C54A12.4	C38C6.6	C07A9.2	C18D4.6	C28G1.1	C17C3.1
C54E4.4	C40H1.4	C07A9.3	C18E9.6	C29F7.1	C17D12.3
C54G4.2	C41D7.2	C07A9.7	C18E9.9	C30A5.2	C17D12.5
C54G4.3	C42D4.1	C07E3.1	C18H2.1	C30C11.1	C17E7.1
C55B7.10	C42D4.13	C07G1.5	C18H7.3	C31E10.6	C17G10.5
C55C3.4	C42D4.3	C07G2.1	C18H9.7	C31E10.8	C17H12.10
CD4.1	C42D8.1	C07H4.2	C23F12.1	C31G12.1	C17H12.6
D1065.5	C42D8.5	C07H6.4	C23F12.4	C31H5.5	C17H12.8
D2062.4	C43C3.1	C07H6.5	C23H3.9	C32F10.6	C18D11.2
D2062.5	C44B7.6	C07H6.6	C23H4.1	C33A12.1	C18D4.4
D2089.2	C44C10.1	C08A9.6	C24A3.6	C33A12.3	C18E3.1
E03A3.4	C44F1.2	C08B11.1	C24A8.4	C33D9.6	C18G1.2
E03H12.5	C45B2.7	C08B11.2	C24B5.1	C33D9.8	C18H9.6
F01D5.7	C45G9.9	C08B11.3	C24B5.4	C33G3.4	C23G10.3
F01G10.5	C46A5.1	C08B11.4	C24G6.2	C33G8.3	C23G10.4
F02E9.3	C46A5.3	C08B11.6	C24H10.2	C34D1.5	C23H5.1
F07A5.2	C46H11.9	C08B11.8	C24H11.1	C35A5.3	C24A1.1
F07F6.5	C47E12.6	C08B11.9	C25A1.11	C35C5.1	C24A1.3
F07H5.6	C47E8.1	C08B6.7	C25A11.1	C35C5.4	C24A3.4
F08B1.2	C48B6.4	C08B6.8	C25A11.4	C35C5.8	C24A3.8
F08G2.6	C49F8.3	C08B6.9	C25B8.6	C35D10.10	C24D10.1
F08G5.2	C49G7.4	C08C3.2	C25E10.8	C35D10.13	C24F3.5
F08H9.2	C50B8.4	C08F11.11	C25F9.4	C35D10.8	C24H12.2
F08H9.9	C50D2.1	C08F8.1	C25F9.5	C35E7.1	C25D7.4
F09C12.7	C50D2.4	C08F8.2	C26B2.2	C35E7.5	C25E10.3
F09E8.1	C50F2.5	C08F8.3	C26C6.3	C36A4.1	C25E10.4
F10F2.6	C50F7.5	C08H9.2	C26F1.10	C36B1.7	C25E10.9
F10F2.7	C52A10.2	C09D8.1	C26F1.5	C36F7.1	C25H3.9
F10F2.8	C52D10.13	C09G4.3	C27A2.5	C36F7.2	C26E1.2
F10G8.2	C53B4.7	C09G4.4	C27A7.3	C37A2.4	C26F1.2
F11A5.9	C54F6.14	C09G4.5	C27H5.2	C37A2.5	C27A7.1
F11D11.7	C55C2.4	C09G5.2	C27H6.1	C37A5.7	C27C12.5
F11G11.1	C56C10.6	C09G9.6	C27H6.4	C39E6.1	C27H5.4
F11G11.13	D1009.4	C09H10.6	C28A5.3	C39E9.10	C27H5.5
F11G11.4	D1014.5	C10B5.1	C28C12.1	C39F7.2	C28C12.4
F11G11.8	D1037.5	C10C5.6	C28C12.11	C39F7.5	C28C12.7
F11G11.9	D1054.9	C10C6.1	C29E4.3	C41D11.1	C28H8.2
F12F3.1	D1081.5	C10C6.6	C29E6.1	C41D11.2	C29E4.7
F12F6.9	D2045.5	C10F3.1	C29E6.2	C41G11.1	C29E6.5
F13B12.3	D2092.8	C10G8.4	C29E6.3	C41H7.4	C29F3.1
F13E9.5	D2096.6	C10H11.1	C29F5.1	C42C1.6	C29F4.1
F14D7.1	E01G4.3	C11E4.7	C29F7.2	C43E11.3	C29F5.7
F14E5.3	E01G4.6	C12C8.2	C30B5.5	C43F9.7	C29F9.3
F14F7.4	E04D5.3	C12C8.3	C30F12.1	C43H6.1	C29F9.4
F14H3.2	F01D5.10	C12D8.1	C30F12.7	C43H6.3	C30F12.3
F15E6.3	F01D5.8	C12D8.10	C30G12.2	C43H6.7	C30F12.5
F15E6.8	F01G10.10	C12D8.11	C30G4.3	C43H8.1	C30G4.4
F15E6.9	F02E11.1	C12D8.5	C30H6.6	C44B7.3	C30H7.2
F16H6.9	F07E5.4	C13B4.1	C30H6.9	C44B9.3	C31B8.4
F17E9.5	F07E5.8	C13B4.2	C31B8.8	C44C10.8	C31E10.7
F19B6.4	F07F6.1	C13F10.4	C31C9.3	C44H4.2	C31G12.2
F19C7.7	F07H5.9	C13F10.5	C31H2.1	C44H9.4	C32A3.2
F19F10.7	F08B12.4	C13F10.6	C32D5.1	C45B2.2	C32D5.7
F20D1.4	F08F1.6	C13F10.7	C32D5.12	C45G7.4	C32H11.1
F20D12.6	F08G5.4	C13G5.2	C32D5.2	C45G9.7	C33A11.4
F20D6.6	F09B12.1	C14A4.2	C32D5.6	C46C2.1	C33C12.3
F20H11.4	F09B12.3	C14A4.4	C32E12.3	C46E10.9	C33D12.3
F21A3.4	F09B9.1	C14A4.5	C32E8.7	C46F11.5	C33E10.10
F21A3.7	F09F7.6	C14B1.2	C32F10.4	C46F4.1	C33G8.11
F21F3.2	F09F7.8	C14B1.6	C33A11.1	C46F9.3	C33G8.4
F21F3.3	F09F9.2	C14B1.7	C33A12.2	C46H3.2	C33G8.6
F21H7.2	F09G8.6	C14B1.8	C33A12.4	C47B2.1	C33G8.8
F21H7.5	F10D11.4	C14B1.9	C33A12.6	C47D12.5	C33H5.16
F22E5.8	F10D7.3	C14B9.8	C33C12.4	C47F8.1	C34B2.6
F23B2.7	F10F2.3	C14C10.2	C33D9.1	C48B4.6	C34B2.9
F25E5.8	F11A5.10	C14C10.3	C33F10.5	C48B4.7	C34D4.12
F25F2.1	F11E6.8	C14C10.4	C33F10.7	C48B6.9	C34D4.9
F25H5.7	F11G11.10	C14C10.5	C33H5.13	C49A1.4	C34E11.3
F26A1.3	F11G11.12	C14C11.2	C34B4.1	C49C8.3	C34G6.1
F26A1.4	F11G11.3	C14C11.6	C34C12.5	C49F5.2	C35A5.2
F26A3.4	F12B6.1	C14C6.5	C34C6.7	C50D2.5	C35A5.9
F26B1.5	F12D9.1	C14F11.5	C34D1.4	C50E3.11	C35B1.1
F26D2.10	F13A7.1	C15C8.3	C34E10.7	C50F2.2	C35C5.9
F26D2.3	F13A7.7	C15C8.4	C34E7.4	C50F2.4	C35D10.4
F26G1.7	F13D11.4	C15H11.5	C34F11.8	C50F4.9	C36B1.1
F27C1.1	F13G11.2	C15H11.6	C34F6.10	C52A10.3	C37A5.1
F27E5.3	F13H6.1	C15H11.8	C34G6.2	C52B11.3	C37A5.8
F28A10.1	F14E5.5	C16A11.3	C34G6.4	C52B9.6	C37C3.11
F28A10.7	F14F8.8	C16A11.4	C34G6.6	C52D10.7	C37C3.3
F28D1.8	F14H12.1	C16A3.1	C34H4.1	C52D10.8	C37C3.7
F28H1.5	F15B9.8	C16A3.3	C34H4.3	C52D10.9	C37F5.1
F29B9.7	F15E6.2	C16A3.8	C35A5.6	C53D6.6	C37H5.2
F31A3.1	F15H10.1	C16C10.1	C35D10.12	C54D1.2	C37H5.3
F31E9.1	F15H10.2	C16C10.3	C35D10.14	C54D1.5	C38C3.4
F32B5.4	F15H10.7	C16C10.4	C36B1.6	C54E4.5	C38C3.8
F32B6.5	F16C3.2	C16C10.6	C36B1.9	C54G10.4	C38C6.2
F32B6.6	F17C8.2	C16C10.7	C36B7.6	C54G7.4	C39E9.4
F32G8.5	F18A12.1	C16C10.8	C36C5.5	C54H2.1	C40A11.1
F32H2.7	F18A12.4	C16C2.4	C36E8.1	C55A6.7	C40H1.5
F33D11.1	F18A12.5	C16C8.11	C36E8.4	C56G2.15	C41C4.3
F34H10.4	F18G5.2	C16C8.12	C36H8.2	C56G2.5	C41G7.6
F35C11.3	F18G5.6	C16C8.13	C36H8.3	D1005.2	C42C1.11
F35E2.5	F20A1.1	C16C8.14	C37C3.6	D1005.4	C42D4.11
F35E2.9	F21A3.2	C16C8.4	C37C3.8	D1007.15	C42D4.2
F35H8.1	F21D9.2	C16E9.2	C37E2.1	D1007.8	C43E11.7
F36A2.10	F21E9.3	C17E4.3	C38D4.1	D1009.2	C43G2.4
F36A2.11	F22B5.4	C17E4.4	C38D9.2	D1022.3	C44B7.8
F36A4.2	F22D6.10	C17E4.5	C39E9.8	D1025.1	C44B7.9
F36A4.3	F22E12.2	C17E7.9	C40A11.8	D1069.4	C44C10.3
F36A4.4	F22F4.1	C17F4.5	C40C9.3	D1086.4	C44C10.9
F36A4.5	F23B12.1	C17G1.2	C40D2.2	D2013.3	C44E12.3
F36A4.6	F23C8.7	C17G10.1	C41G7.4	D2030.4	C44E4.6
F36D3.5	F23C8.8	C17G10.2	C41H7.1	D2045.1	C44F1.5
F36D3.8	F23H12.4	C17H12.13	C41H7.2	D2085.2	C45G7.3
F36G9.15	F23H12.5	C18A3.2	C42C1.5	D2085.7	C45G7.5
F36H1.3	F25B3.4	C18A3.5	C42C1.7	E01G4.5	C45G9.12
F36H12.14	F25H8.5	C18E3.3	C42D8.8	E02H1.6	C46E10.4
F36H12.3	F26A1.9	C18E3.9	C43C3.3	E02H1.7	C46F4.2
F36H12.7	F26A3.5	C18E9.10	C43E11.6	E02H9.5	C46F9.1
F37A4.5	F26B1.4	C18E9.2	C44B12.2	E04D5.4	C46G7.2
F37A8.1	F26G1.5	C18F10.7	C44C1.1	E04F6.8	C46H11.10
F37C12.12	F27C1.3	C18G1.4	C44C1.4	EEED8.13	C47A10.1
F37C4.3	F27C8.5	C18G1.5	C44C11.1	EEED8.2	C47A4.5
F37E3.3	F27E5.4	C23G10.7	C44C8.1	EEED8.4	C47B2.2
F38A5.6	F28C6.5	C23G10.8	C44C8.6	EGAP2.1	C47B2.8
F38A5.8	F28D1.9	C23H3.1	C44E12.1	F01F1.1	C47C12.3
F38C2.1	F28E10.4	C23H3.4	C44F1.3	F01F1.2	C47C12.4
F38E1.11	F28F8.2	C23H3.5	C44H4.3	F01G4.2	C47D12.3
F38E1.3	F28H7.8	C24A11.9	C45B11.3	F02C12.3	C47E12.10
F38H4.6	F29B9.9	C24B5.2	C45E1.1	F02C12.5	C48B4.1
F40E3.5	F29C12.1	C24F3.2	C45E5.4	F02D10.6	C48B6.6
F40F9.3	F29D10.2	C24F3.4	C45E5.6	F02E8.5	C49A9.4
F41B5.3	F30A10.2	C24G6.1	C46A5.8	F02H6.5	C49A9.6
F42A9.3	F30B5.1	C24G6.3	C46C11.3	F07C3.7	C49C3.11
F42E8.2	F30F8.2	C24G6.6	C46C2.2	F07C6.2	C49C3.13
F42G8.8	F32A11.3	C24G6.8	C46F11.1	F07F6.4	C49C3.3
F43D2.3	F32A5.4	C24H12.5	C46G7.1	F08B4.3	C49C3.9
F44D12.4	F32B4.2	C25A1.1	C46H11.2	F08B6.1	C49C8.2
F44F1.3	F33D11.2	C25A1.10	C47C12.6	F08F1.5	C49C8.4
F44G3.7	F33D11.3	C25A1.3	C47E8.3	F08F3.4	C49D10.10
F45D3.3	F33D4.6	C25A1.5	C47E8.7	F08G12.1	C49G9.1
F45D3.4	F35B3.4	C25A1.7	C49A1.10	F08G12.3	C49H3.11
F45H7.6	F35C5.10	C25A11.2	C49A9.5	F08G12.4	C50B6.9
F46A8.10	F35C5.5	C25D7.10	C49C3.10	F08G2.7	C50D2.6
F46A8.6	F35D11.2	C25D7.8	C49C3.4	F08H9.5	C50E3.6
F46A9.1	F35F10.5	C25G4.3	C49C3.5	F08H9.8	C50F4.8
F46A9.2	F35G12.6	C25G4.4	C49C3.8	F09C8.2	C50F7.3
F46B3.4	F35G2.4	C25G4.5	C49C8.5	F09E5.11	C50H11.1
F46F5.9	F36A4.10	C25H3.4	C49G7.10	F10D2.10	C50H11.15
F46G10.6	F36D3.4	C26B2.1	C49G7.5	F10E9.7	C50H2.1
F47B3.6	F36F12.7	C26B2.6	C49G7.8	F10G2.4	C50H2.2
F47B7.6	F36H12.5	C26C6.1	C50E10.4	F11A5.6	C50H2.3
F47B7.7	F37A4.4	C26D10.1	C50F2.6	F11C1.2	C50H2.7
F47B8.5	F37A8.2	C26D10.2	C50F4.5	F11C3.1	C52B11.5
F47G6.3	F37H8.4	C26E6.11	C52B9.3	F13A2.4	C52B9.7
F48A9.3	F38A3.2	C26E6.3	C52D10.11	F13B6.2	C52D10.1
F48C1.7	F38B6.5	C26E6.4	C52G5.2	F13B9.8	C52D10.12
F48F5.1	F38B7.2	C26E6.5	C53C11.3	F13C5.1	C53A5.1
F48G7.3	F38H4.4	C26E6.8	C53D6.2	F13C5.2	C53A5.6
F49B2.4	F40E10.5	C26F1.3	C54C6.2	F13E6.3	C53B7.4
F49C12.15	F40E12.2	C26G2.2	C54C8.9	F13H8.9	C53C7.1
F49C5.5	F40G12.10	C26H9A.1	C54D10.1	F14B4.1	C53C7.3
F49D11.7	F40H6.1	C26H9A.2	C54D10.10	F14B6.3	C53H9.2
F49H6.12	F41C3.2	C27A12.2	C54D2.4	F14B8.2	C54D10.3
F52G3.3	F41F3.3	C27A12.6	C54D2.5	F14D2.11	C54D2.2
F53B6.4	F41G4.7	C27A12.7	C54E10.5	F14D2.2	C54F6.13
F53C3.1	F41H10.5	C27A2.1	C54E10.6	F14F3.2	C54F6.6
F53C3.8	F42C5.5	C27A2.3	C54E4.2	F14H3.10	C54G7.2
F53F4.1	F42C5.7	C27A2.6	C54F6.8	F14H3.12	C55A6.3
F53G12.6	F42G4.2	C27B7.2	C54G4.1	F15A2.5	C55B7.2
F53H4.2	F42G8.3	C27B7.4	C55B6.2	F15A4.10	C55C2.2
F54B3.2	F42G8.9	C27B7.5	C55B7.3	F15B10.3	C55C2.3
F54C1.1	F44A6.5	C27C12.1	C55B7.8	F15E6.6	C55C3.3
F54C1.6	F44D12.6	C27C7.1	C55C2.5	F16B12.4	C56A3.8
F54D1.1	F44D12.8	C27D11.1	C55F2.2	F16B12.6	C56E10.4
F54F12.1	F44E2.4	C27D9.1	C56E6.2	F16H11.3	C56G2.4
F54H12.2	F44F4.10	C27F2.4	C56G3.1	F17A2.13	CC4.2
F54H5.3	F44F4.4	C27F2.5	D1009.1	F17A2.5	CD4.2
F55A3.5	F45D3.2	C27F2.7	D1046.4	F17E9.10	CD4.6
F55A4.4	F45E1.3	C27F2.8	D1053.1	F17E9.13	CD4.8
F55C5.1	F45E4.1	C27H2.2	D1053.2	F18A1.4	cTel54X.1
F55H12.1	F45E4.8	C27H6.2	D1069.2	F18E2.1	D1007.12
F56A11.6	F46C8.2	C28A5.1	D1073.1	F18H3.1	D1014.2
F56B3.6	F46C8.6	C28A5.2	D1081.2	F18H3.4	D1025.4
F56F3.4	F46C8.8	C28C12.10	D1086.3	F18H3.5	D1037.3
F56F4.3	F46F5.2	C28C12.2	D1086.5	F19B10.9	D1044.1
F56H11.3	F46G10.7	C28D4.3	D2005.2	F19B2.5	D1053.3
F57A10.2	F47B3.2	C28G1.3	D2007.1	F19C7.2	D1054.8
F57A8.6	F47B3.7	C28H8.1	D2007.2	F19C7.3	D1086.1
F57B9.8	F47B8.11	C28H8.12	D2021.2	F19C7.4	D2021.4
F57F4.1	F47C10.2	C28H8.4	D2045.7	F19H6.1	D2024.2
F58A6.8	F47C12.4	C28H8.9	D2045.9	F20B6.7	D2030.10
F58E6.5	F47D12.7	C29A12.1	D2085.1	F20C5.6	D2030.2
F58F12.3	F47G6.4	C29A12.3	D2092.4	F20D1.1	D2045.8
F58G1.9	F47H4.2	C29E4.2	D2092.7	F21A10.2	D2089.4
F58G4.6	F48C1.1	C29E4.4	D2096.2	F21D5.8	D2092.1
F58G6.4	F48G7.5	C29F7.3	D2096.3	F21F8.11	D2092.3
F59A1.10	F52B11.3	C29F7.4	E01G6.2	F21F8.6	DH11.4
F59A3.8	F52E4.6	C29F9.12	E02A10.3	F21G4.4	DY3.1
F59A6.2	F52H3.5	C29G2.1	E03G2.2	F22A3.2	E02C12.8
F59A6.4	F52H3.6	C29H12.1	E04F6.4	F22B3.1	E02H4.1
F59B1.9	F53A9.7	C29H12.5	EGAP7.1	F22B3.2	E03A3.3
F59E12.12	F53B1.4	C30A5.3	F01D4.1	F22B7.10	E03A3.6
F59H6.4	F53B2.5	C30B5.1	F01D4.2	F22D6.9	E04F6.11
H01G02.1	F53B6.7	C30B5.4	F01D5.3	F22F1.1	E04F6.3
H04M03.1	F53F1.4	C30C11.4	F01D5.5	F22G12.4	E04F6.7
H05L14.1	F53F1.5	C30F12.4	F01D5.9	F23A7.4	E04F6.9
H06H21.9	F54B8.3	C30G12.6	F01E11.4	F23D12.2	F01D5.1
H23N18.1	F54C8.1	C30G12.7	F01G10.8	F23F1.5	F01D5.2
H32C10.1	F54C9.4	C30H6.7	F02A9.2	F23F12.9	F01E11.3
H34I24.1	F54D1.3	C30H6.8	F02C12.1	F25B4.9	F01E11.5
K01A6.6	F54D1.4	C31E10.5	F02E8.1	F25D1.5	F01G10.1
K01D12.8	F54E7.7	C31H1.8	F02E8.3	F25E5.5	F01G10.3
K01H12.4	F55A12.9	C32A3.3	F02G3.1	F25F2.2	F01G10.9
K02A11.2	F55C10.2	C32B5.10	F07A11.6	F25H2.11	F02C9.1
K02F3.2	F55C5.2	C32D5.10	F07A5.3	F25H2.8	F02C9.3
K02F3.5	F55D12.6	C32D5.11	F07A5.5	F25H9.2	F02C9.4
K03H1.8	F56C11.6	C32D5.3	F07A5.7	F25H9.4	F02E9.5
K04A8.10	F56D6.2	C32E8.5	F07C3.9	F26D11.1	F07A11.5
K05F1.2	F57B7.3	C32E8.8	F07D3.2	F26E4.12	F08B4.2
K05F1.7	F57B9.9	C32F10.2	F08A10.1	F26H11.1	F08C6.2
K05F1.9	F57C12.1	C32F10.5	F08B1.1	F27C1.4	F08D12.2
K06A1.2	F57H12.3	C32F10.8	F08B12.2	F28A10.6	F08D12.3
K06A5.2	F57H12.5	C32H11.12	F08C6.3	F28D1.11	F08D12.7
K06B4.3	F58A6.5	C33A12.7	F08C6.4	F28D1.2	F08F1.4
K07A1.4	F58D2.2	C33E10.2	F08C6.6	F28E10.2	F08F8.1
K07C6.15	F58F6.1	C33F10.2	F08F1.7	F28H1.1	F08G12.5
K07E8.10	F58G1.3	C33F10.4	F08F1.8	F29A7.6	F08G5.6
K07F5.11	F58G1.4	C33H5.10	F08F3.7	F29B9.5	F08H9.6
K07F5.2	F58G1.5	C33H5.11	F08F3.8	F29B9.6	F09A5.1
K07F5.3	F58H1.2	C33H5.12	F08F3.9	F29G9.3	F09B9.4
K07F5.4	F59C6.2	C33H5.14	F08F8.3	F30A10.1	F09C3.1
K07F5.5	F59C6.7	C33H5.15	F09A5.3	F31A3.5	F09C3.2
K07F5.6	H03E18.1	C33H5.17	F09B9.2	F31B9.3	F09C6.9
K08C9.2	H04M03.4	C33H5.4	F09B9.3	F31C3.3	F09D12.1
K08F4.5	H08M01.1	C33H5.6	F09E8.7	F31C3.5	F09E10.1
K09C6.7	H17B01.2	C33H5.7	F09G8.5	F31D4.8	F09E10.7
K09E10.2	H23N18.2	C33H5.9	F10C1.2	F31D5.4	F09E8.5
K09H9.3	H23N18.3	C34B2.2	F10C1.7	F32A5.7	F09F7.2
K10C9.7	H23N18.5	C34B2.5	F10D2.2	F32A6.4	F09F7.5
K10H10.7	H32C10.3	C34B2.7	F10D7.1	F32B6.9	F09F7.7
K12H6.3	H37A05.1	C34B7.2	F10D7.2	F32D1.2	F09G2.3
M02B1.4	H41C03.1	C34C12.2	F10E7.4	F33A8.6	F09G2.5
M02D8.2	H42K12.3	C34C6.4	F10E7.7	F33D4.1	F09G8.2
M04C3.2	K01A11.4	C34D4.10	F10E7.9	F33E2.5	F10A3.1
M05B5.3	K01A2.10	C34D4.13	F10E9.6	F33H1.1	F10A3.2
M162.7	K01A2.2	C34E10.1	F10F2.1	F33H2.6	F10B5.1
M176.9	K01D12.9	C34E10.2	F10F2.4	F33H2.7	F10C2.3
M70.1	K01H12.2	C34E10.3	F10G2.1	F34D10.3	F10D11.5
M70.2	K02D7.1	C34E10.4	F10G8.8	F34D10.4	F10D2.11
R03D7.5	K02E11.1	C34E10.5	F11A1.3	F35C11.6	F10D2.5
R03D7.8	K02E7.6	C34E10.8	F11A6.1	F35C5.12	F10D2.9
R03E9.1	K03H1.12	C34F6.2	F11A6.2	F35C8.4	F10D7.5
R03G8.4	K03H1.9	C34F6.4	F11C1.1	F35D11.10	F10E7.2
R05F9.13	K04A8.5	C34G6.5	F11D5.1	F35D11.5	F10E9.2
R05F9.3	K05F1.3	C35A11.4	F11F1.6	F35D2.3	F10G2.3
R05F9.8	K06B4.11	C35B8.3	F13D11.2	F35G12.11	F10G7.10
R06B10.1	K06H7.8	C35D10.1	F13D12.2	F35H10.5	F11C1.4
R06B10.2	K07D4.7	C35D10.7	F13D12.3	F35H8.2	F11C7.2
R07E3.2	K08B12.1	C35D10.9	F13D12.8	F36A2.6	F11C7.3
R07E5.15	K08C7.2	C35E7.8	F13D12.9	F36H1.5	F11C7.5
R07H5.9	K08C7.5	C36A4.2	F13E6.1	F36H5.4	F12A10.4
R08C7.8	K08D10.7	C36A4.4	F13E6.6	F37B1.5	F13B10.2
R09E10.1	K08D10.8	C36A4.5	F13H10.5	F37B12.1	F13B12.2
R09E10.6	K08E3.1	C36A4.8	F13H8.4	F37B4.7	F13B6.1
R09F10.6	K08F8.1	C36B1.11	F13H8.8	F37C4.6	F13B6.3
R102.3	K09C6.9	C36B1.12	F14B8.6	F37H8.1	F13D11.1
R10D12.1	K09H11.7	C36B1.3	F14D12.2	F38A5.5	F13D11.3
R10D12.10	K10D11.1	C36B1.4	F14D2.7	F38A6.1	F13G3.2
R10D12.11	K10G9.1	C36B1.8	F14E5.1	F38E11.3	F13G3.8
R10E9.2	K10H10.4	C36C9.1	F14H8.1	F38E11.7	F13H10.2
R10H10.5	K11C4.1	C36C9.3	F15B10.1	F38E11.9	F13H6.3
R12E2.6	K11D12.3	C37C3.1	F15B9.1	F38H4.8	F13H6.4
R13A5.11	K11D12.4	C37C3.9	F15B9.3	F39B2.1	F14B6.6
R13D7.6	K12D12.3	C38C10.2	F15C11.1	F39B2.10	F14D12.1
R13G10.4	K12G11.3	C38C10.4	F15D3.1	F39C12.2	F14D12.5
R13H9.5	M02B1.2	C38C10.5	F15D4.5	F39F10.3	F14D7.6
R13H9.6	M02D8.4	C38D4.3	F15D4.6	F39H12.1	F14D7.7
R148.7	M03F4.6	C38D4.4	F15G9.1	F39H2.3	F14E5.4
R155.3	M04G12.2	C38D4.6	F15G9.5	F40B1.1	F14F9.3
R53.3	M04G7.2	C38D4.9	F16B4.2	F40B5.1	F14F9.4
T01C3.5	M153.1	C39B10.1	F16B4.7	F40F11.3	F14H12.3
T02E1.6	M195.1	C39D10.7	F16D3.4	F40F4.3	F14H3.11
T02H6.7	M7.7	C39E9.11	F16F9.1	F40G9.1	F15A2.6
T03F1.5	M70.3	C39E9.12	F16F9.2	F40G9.9	F15D3.4
T04B2.2	M88.3	C39E9.13	F16H11.5	F40H3.2	F15D3.6
T05A10.4	R02C2.4	C40H1.1	F17C11.6	F40H3.4	F15D4.3
T05A7.6	R02F11.1	C41C4.7	F17C8.4	F40H6.4	F15D4.4
T05C12.3	R03D7.1	C41D11.3	F17H10.3	F41E7.1	F15G9.4
T05F1.5	R04B5.11	C41D11.5	F18C12.1	F41G3.12	F16B4.4
T05F1.8	R04B5.5	C41D11.7	F18G5.3	F41G4.8	F16B4.6
T08B6.4	R04E5.10	C41G7.1	F18H3.3	F42A10.7	F16F9.4
T08G3.4	R05H5.2	C41H7.3	F19C7.5	F42A6.9	F16G10.15
T08G3.7	R07C3.13	C41H7.6	F19H6.2	F42A9.4	F16G10.5
T09A12.1	R07C3.4	C42C1.12	F19H8.1	F42A9.6	F16H6.10
T09F5.10	R07E3.1	C42C1.4	F20A1.10	F42F12.4	F16H6.2
T10E9.4	R08C7.5	C42C1.8	F20C5.2	F42G2.6	F16H6.4
T10E9.9	R09A8.4	C42C1.9	F20C5.4	F42G4.5	F16H6.7
T10H4.11	R09B5.11	C42D4.8	F20D6.4	F42G8.10	F17A9.4
T11F8.4	R09B5.9	C42D8.2	F21A3.3	F43C1.5	F17A9.5
T11F9.10	R09E10.3	C43E11.10	F21A3.6	F43D9.2	F17C11.4
T12A7.2	R102.2	C43E11.11	F21C10.10	F43D9.5	F17C8.5
T13A10.1	R10H10.2	C43E11.2	F21C10.9	F43G6.7	F18A11.2
T13F2.10	R11A5.7	C43E11.4	F21F3.1	F43H9.1	F18A12.8
T13F2.11	R11D1.3	C43E11.8	F21F3.5	F43H9.2	F18E3.7
T13F2.12	R11E3.1	C43H8.2	F21F3.6	F44A6.2	F19B10.1
T13F2.9	R11F4.1	C44B12.5	F21G4.1	F44A6.4	F19B10.6
T14D7.3	R11G11.2	C44B7.1	F21H12.3	F44C4.5	F19D8.2
T15B12.2	R12C12.9	C44B7.10	F22B3.8	F44E5.4	F19F10.4
T16A9.5	R12E2.14	C44B7.5	F22B5.6	F44F1.6	F19H8.2
T16G1.5	R12E2.15	C44C1.5	F22B8.7	F45C12.12	F20D1.8
T16H12.6	R12E2.7	C44C10.4	F22D6.1	F45C12.15	F20D6.5
T19D12.5	R12E2.9	C45B11.1	F22F7.5	F45C12.4	F20G2.2
T19D2.1	R151.5	C45B2.1	F22H10.2	F45C12.7	F21A10.1
T19H12.8	R74.2	C45B2.6	F23F1.3	F45E1.7	F21C10.3
T20D4.10	T01B10.2	C45G3.1	F23F1.7	F45E4.11	F21C10.4
T20D4.12	T01B10.4	C45G9.2	F23H11.7	F45G2.9	F21C10.8
T20H4.2	T01B7.7	C45G9.5	F23H11.8	F46A9.6	F21C3.5
T21G5.1	T01B7.8	C45H4.14	F23H12.3	F46C3.2	F21C3.6
T21G5.2	T01C8.5	C46A5.9	F25B4.8	F46E10.2	F21D12.1
T21G5.4	T02B11.4	C46F11.3	F25B5.1	F46F5.7	F21D12.3
T22B3.3	T02E1.7	C46F2.1	F25C8.3	F46G10.3	F21D9.3
T22C1.8	T02E9.2	C47A4.2	F25E2.2	F47B10.9	F21D9.4
T22C1.9	T03D8.3	C47D12.1	F25E2.3	F47D12.3	F21E9.4
T22F3.11	T03D8.6	C47D12.2	F25G6.4	F47G4.2	F21F8.4
T22G5.1	T04C12.4	C47D12.8	F25H9.5	F47G4.4	F21F8.9
T23B3.5	T04C12.6	C47E12.2	F26E4.2	F47G9.3	F21H11.2
T23B7.1	T04H1.9	C47E12.5	F26E4.3	F48D6.1	F21H7.4
T23F1.7	T05A10.3	C47G2.5	F26E4.7	F49B2.2	F22B5.2
T23F11.2	T05A10.5	C48B4.4	F26F12.4	F49B2.3	F22B5.5
T24A6.3	T05B4.3	C48B4.9	F27C1.7	F49B2.5	F22B7.4
T24A6.4	T05C12.1	C48E7.2	F27D4.6	F49C12.11	F22D3.4
T27A1.6	T05C12.10	C48E7.3	F27D9.1	F49E11.1	F22D6.11
T27A3.3	T05D4.1	C49C3.6	F27D9.2	F49E12.10	F22D6.12
T27A3.4	T05D4.4	C49C3.7	F27D9.6	F49E12.9	F22E10.3
T27A3.5	T05H4.2	C49F5.3	F28A12.3	F52B11.6	F22E5.1
T27E4.6	T06A4.1	C49H3.10	F28D1.3	F52C6.1	F22E5.13
T27E7.1	T06A4.2	C49H3.4	F28F8.1	F52C6.9	F22E5.3
T27F6.1	T06A4.3	C49H3.6	F28H1.2	F52D1.2	F22F4.4
T28A11.12	T06C10.3	C49H3.9	F29C12.5	F52E10.1	F23B12.4
T28A11.18	T06C10.6	C50B6.2	F29D11.1	F52E4.4	F23B2.13
T28A11.5	T06C12.10	C50B6.3	F30A10.8	F52F12.6	F23B2.5
T28B8.4	T06D4.4	C50B8.2	F30F8.5	F52G3.1	F23D12.1
T28C12.3	T06D8.10	C50C3.1	F31C3.1	F52H2.3	F23D12.3
T28D6.5	T06G6.6	C50C3.6	F31D5.3	F52H2.7	F23F1.6
T28F2.8	T07E3.4	C50C3.7	F31E3.1	F53A2.3	F23F12.3
T28H11.1	T07F10.4	C50C3.8	F31F6.5	F53A2.4	F23H11.9
T28H11.5	T08B1.3	C50E3.12	F32A7.3	F53B1.2	F23H12.1
T28H11.6	T08G11.2	C50E3.13	F32B5.1	F53B3.1	F25A2.1
T28H11.7	T09B4.7	C50F2.3	F32B5.6	F53E10.5	F25B4.1
W01B11.1	T10B9.1	C50F4.1	F32B5.8	F53F1.3	F25B5.3
W01B11.2	T10E9.3	C50F4.12	F32D8.7	F53G12.1	F25C8.2
W01B6.2	T10E9.6	C50F4.4	F32E10.3	F53G2.6	F25C8.4
W01B6.4	T11B7.3	C50F4.6	F32F2.1	F53H4.1	F25D7.4
W01B6.6	T11F9.9	C50F4.7	F32G8.4	F54B11.6	F25E2.4
W01B6.7	T13A10.11	C50F7.4	F32H2.5	F54C9.10	F25E5.3
W01C9.4	T13H10.1	C52B9.8	F33C8.1	F54D10.1	F25F8.1
W01D2.3	T14A8.2	C52E12.3	F33E2.2	F54D5.12	F25F8.2
W01H2.2	T14B4.6	C52E12.4	F33G12.6	F54D8.1	F25G6.3
W02B12.12	T14D7.1	C52E4.2	F33H2.3	F54E12.3	F25H2.7
W03D2.7	T14G10.8	C52E4.4	F34H10.3	F54E12.4	F25H5.2
W03D8.2	T15H9.4	C52E4.6	F35C5.8	F54F7.1	F25H8.6
W03D8.3	T16G12.7	C53A5.13	F35C8.6	F54F7.2	F26A1.10
W03D8.8	T17A3.8	C53A5.3	F35D11.3	F54H5.5	F26B1.7
W03G9.5	T17H7.1	C53B4.4	F35D2.5	F55A4.5	F26C11.1
W03G9.6	T17H7.7	C53B4.5	F35F10.13	F55A8.1	F26D10.3
W04E12.3	T18D3.3	C53B7.1	F35H10.10	F55B11.4	F26D2.14
W04E12.4	T18H9.1	C53B7.3	F35H12.1	F55C5.3	F26E4.5
W04E12.5	T19A5.3	C53D6.4	F35H12.4	F55D10.1	F26E4.8
W06A7.5	T19B10.2	C54G10.2	F36A2.7	F55D10.3	F26F12.3
W06D4.2	T19C3.2	C54G10.3	F36D1.4	F55F8.5	F26F12.5
W06F12.3	T19D7.3	C54G4.6	F36F2.1	F55F8.9	F26F4.2
W08D2.6	T20G5.7	C54G4.9	F36H12.15	F55G1.10	F26G1.2
W09C3.2	T21B10.6	C54H2.3	F37A8.4	F55G1.15	F26G1.4
W09C3.6	T21D12.2	C55A6.2	F37B1.1	F55H2.5	F26H11.5
W09D6.4	T21H3.2	C55A6.6	F37B1.4	F55H2.7	F27C1.10
Y106G6H.13	T22B3.2	C55A6.9	F37C4.7	F56A11.3	F27C8.1
Y113G7A.11	T22B7.3	C55B6.1	F37D6.3	F56A3.1	F27D9.8
Y113G7A.13	T22C8.6	C55B7.1	F37E3.1	F56A8.1	F28F9.1
Y113G7C.1	T22C8.7	C55B7.9	F38A5.3	F56A8.8	F28H1.3
Y116A8C.23	T22H6.2	C55C3.5	F38A5.7	F56D5.5	F28H1.4
Y116A8C.24	T22H9.3	C56A3.5	F38B2.4	F56F10.4	F28H6.1
Y116A8C.33	T23B3.3	C56A3.6	F38C2.4	F56G4.3	F28H7.3
Y116A8C.4	T23F6.1	C56C10.1	F38E11.1	F56H9.5	F29B9.11
Y18D10A.6	T23F6.3	C56C10.10	F38E11.2	F57A10.4	F29F11.4
Y23H5A.4	T24A11.3	C56C10.11	F38H4.3	F57B1.1	F29G6.2
Y32F6A.2	T24D8.5	C56C10.7	F39G3.1	F57B1.5	F29G6.3
Y37D8A.5	T25B9.4	C56E6.1	F39G3.5	F57B10.5	F29G9.6
Y37D8A.8	T25B9.6	CD4.7	F39G3.8	F57C2.1	F30B5.7
Y37E11B.10	T25F10.3	D1007.5	F40D4.13	F57C2.6	F31C3.6
Y37E11B.7	T26A5.1	D1007.7	F40F12.1	F58A3.1	F31D4.4
Y38H6C.15	T27A1.5	D1014.8	F40F4.7	F58B3.9	F31D5.1
Y38H8A.2	T27A10.6	D1022.1	F40F8.4	F58B6.3	F31E3.2
Y39F10A.3	T27D12.1	D1022.7	F40F8.7	F58E1.13	F31F4.12
Y39G8C.2	T27F6.8	D1025.2	F40H3.5	F58F6.4	F32A5.2
Y40H4A.2	T28C6.4	D1043.1	F41B4.3	F58F9.3	F32A5.3
Y40H7A.5	T28C6.5	D1046.1	F41B5.10	F58F9.4	F32A5.5
Y41C4A.11	T28F4.3	D1046.2	F41B5.2	F58H1.3	F32B5.2
Y41C4A.7	T28F4.6	D1046.3	F41B5.4	F58H1.5	F32B5.7
Y42A5A.3	T28H10.3	D1054.1	F41B5.9	F59A1.7	F32B6.10
Y43C5A.1	W02A2.3	D1054.10	F41C3.8	F59A1.8	F32B6.8
Y43C5B.2	W02A2.8	D1054.11	F41C6.1	F59A2.5	F33D4.2
Y43F8A.2	W02B12.7	D1054.13	F41D9.2	F59B2.6	F33E2.4
Y43F8C.5	W03B1.1	D1054.14	F41D9.3	F59C6.4	F34D6.3
Y44A6D.4	W03F11.4	D1054.15	F41E6.2	F59D12.5	F34D6.4
Y44A6D.5	W03G1.2	D1054.3	F41E6.6	F59E11.8	F35B12.7
Y45F3A.5	W04C9.1	D1081.6	F41E7.7	F59E12.9	F35C12.2
Y47H9B.2	W04G3.1	D1081.7	F41E7.8	F59F4.4	F35C5.1
Y48A6B.6	W04G3.2	D1081.8	F41G3.10	F59F5.6	F35C5.11
Y49G5A.1	W04G3.3	D2005.1	F41G4.3	F59H5.3	F35C5.6
Y51A2B.5	W04G3.8	D2005.5	F42A10.3	F59H6.12	F35C8.2
Y51B9A.3	W05G11.3	D2007.4	F42A10.6	H05C05.1	F35C8.3
Y51B9A.5	W05G11.6	D2007.5	F42C5.4	H12D21.7	F35D11.11
Y53C10A.9	W05H9.1	D2013.7	F42C5.9	H14A12.5	F35E12.7
Y54E2A.5	W07G4.5	D2013.8	F42E11.1	H20J18.1	F35E8.11
Y57A10B.7	W08D2.8	D2013.9	F42E11.2	H28G03.2	F35E8.12
Y57G11A.2	W08F4.6	D2021.1	F42E11.4	H30A04.1	F35E8.13
Y57G11C.23	W08G11.1	D2023.2	F42G2.2	H35B03.1	F35E8.8
Y57G7A.5	W09G12.7	D2023.5	F42G8.11	H40L08.1	F35E8.9
Y67A6A.1	Y106G6D.3	D2024.5	F42G8.4	H41C03.3	F35F10.12
Y69E1A.1	Y106G6G.1	D2030.6	F42G8.5	K01A11.1	F35F10.4
Y69E1A.2	Y106G6G.4	D2045.2	F42G9.2	K01B6.3	F35F10.6
Y6G8.2	Y11D7A.11	D2085.3	F43B10.2	K01C8.7	F35F10.7
Y76A2A.1	Y11D7A.9	D2085.5	F43E2.3	K02B12.2	F35H10.3
Y79H2A.2	Y1A5A.1	D2085.6	F43E2.5	K02D10.4	F35H8.4
Y8G1A.1	Y20C6A.1	D2089.1	F43E2.8	K02E10.1	F36A2.3
ZC116.1	Y25C1A.1	D2092.2	F43G6.8	K02E10.7	F36A2.4
ZC116.2	Y32F6B.1	D2096.10	F43G9.9	K02E2.6	F36D1.5
ZC168.6	Y37A1A.2	D2096.4	F43H9.4	K02E7.11	F36D1.7
ZC373.6	Y37A1B.5	D2096.7	F44A2.5	K02F2.4	F36F2.2
ZC395.4	Y37A1B.7	DC2.5	F44B9.2	K02G10.7	F36G3.2
ZC477.1	Y38A10A.2	DY3.4	F44C8.11	K03A1.5	F36G9.12
ZC477.2	Y38F1A.1	DY3.7	F44D12.1	K03B8.4	F36G9.3
ZC513.3	Y38F1A.8	E02A10.1	F44E7.6	K03C7.2	F36H1.1
ZC581.6	Y38H8A.3	E02H1.1	F44E7.7	K03D10.1	F36H12.4
ZK1025.3	Y38H8A.4	E02H1.2	F44F4.11	K03H1.6	F36H5.1
ZK1053.6	Y41E3.2	E02H1.3	F44G3.10	K04B12.2	F36H5.2
ZK1225.4	Y42A5A.1	E02H1.4	F44G3.2	K04C1.3	F37A4.7
ZK1225.5	Y43C5B.3	E02H1.5	F44G3.6	K04C1.4	F37B1.2
ZK1248.17	Y43F8C.1	E02H4.6	F44G4.5	K04G11.3	F37B1.3
ZK1248.4	Y44A6C.1	E04A4.4	F44G4.8	K04G2.10	F37B1.8
ZK1248.5	Y45F10D.6	E04D5.1	F45E4.5	K04H4.6	F37B4.2
ZK1248.6	Y45G12C.1	E04F6.5	F45G2.2	K05B2.2	F37C12.11
ZK1248.7	Y47D3B.10	EEED8.3	F45G2.4	K05C4.11	F37H8.3
ZK1251.1	Y47D3B.6	EEED8.5	F45G2.5	K05C4.5	F38A1.8
ZK1251.6	Y48B6A.5	F01D4.5	F45H10.4	K05F1.10	F38A3.1
ZK1290.3	Y49E10.10	F01F1.11	F46A9.3	K06A9.3	F38B6.2
ZK1290.9	Y4C6B.2	F01F1.7	F46C3.3	K06G5.2	F38B6.4
ZK1307.3	Y4C6B.3	F01G10.7	F46C5.2	K06H7.2	F38B7.1
ZK250.5	Y4C6B.4	F01G12.2	F46E10.9	K07C6.5	F38E9.2
ZK354.11	Y51A2D.13	F01G4.3	F46F11.7	K07E3.2	F38H4.5
ZK354.2	Y54E2A.9	F01G4.4	F46F3.2	K07F5.12	F39B2.6
ZK354.5	Y57G11C.14	F01G4.5	F46G11.2	K08A8.3	F39B2.8
ZK354.6	Y57G11C.5	F02A9.6	F46G11.3	K08C7.6	F39E9.1
ZK354.7	Y57G7A.6	F02D10.5	F46H5.5	K08D10.2	F39E9.4
ZK354.8	Y66A7A.6	F02E8.4	F46H5.8	K08D8.6	F39H12.3
ZK484.5	Y69E1A.8	F02E9.4	F46H6.1	K08E7.7	F40A3.4
ZK484.6	Y6E2A.9	F02E9.7	F46H6.2	K08E7.8	F40B1.2
ZK484.7	Y75B8A.20	F02H6.2	F47A4.3	K08E7.9	F40E3.3
ZK484.8	Y75B8A.4	F02H6.3	F47B10.7	K08F4.4	F40F12.7
ZK512.8	ZC13.4	F07A11.2	F47B3.3	K08F9.1	F40F4.5
ZK546.3	ZC328.1	F07A11.3	F47B7.1	K08H2.3	F40F4.6
ZK546.6	ZC373.7	F07A5.1	F47B7.2	K09A9.2	F40F8.10
ZK546.7	ZC395.5	F07H5.10	F47B8.2	K09A9.4	F40F8.3
ZK622.1	ZC412.9	F08B4.1	F47G4.3	K09C4.1	F40F9.9
ZK666.2	ZC449.1	F08B4.5	F47G4.7	K09C4.10	F40G12.9
	ZC513.8	F08B4.6	F47G6.1	K09C4.3	F40G9.2
	ZC581.7	F08F1.9	F47H4.9	K09C4.5	F40G9.4
	ZK1010.5	F08F3.3	F48B9.2	K09C8.5	F41B4.1
	ZK1010.6	F08F3.6	F48B9.8	K09D9.2	F41B4.2
	ZK1010.7	F08F8.2	F48C11.3	K09E3.7	F41C3.11
	ZK1025.2	F08F8.4	F48E3.8	K09F5.5	F41E6.5
	ZK1025.7	F08G12.2	F48E8.1	K09F6.6	F41E7.3
	ZK1127.2	F08G2.1	F48F7.2	K10B3.5	F41E7.4
	ZK1290.12	F08G5.1	F48G7.4	K10D11.6	F41F3.4
	ZK1290.6	F08H9.1	F49D11.8	K10D2.4	F41G3.4
	ZK1307.1	F08H9.7	F49E11.10	K11B4.2	F41G3.5
	ZK154.1	F09B12.2	F49E11.7	K11D2.3	F42C5.6
	ZK180.5	F09D1.1	F49E12.6	K11E4.2	F42C5.8
	ZK180.6	F09E10.3	F49E12.8	K11H12.1	F42D1.2
	ZK265.3	F09E5.13	F49E2.4	K11H12.5	F42F12.2
	ZK270.1	F09F7.4	F49E7.2	K12B6.8	F42G4.3
	ZK353.2	F09G2.9	F49E8.3	K12H4.2	F42G4.6
	ZK377.1	F09G8.8	F52B10.1	K12H6.2	F42G8.7
	ZK418.2	F10B5.7	F52D1.1	M01B12.3	F42G9.7
	ZK418.6	F10C2.4	F52D10.3	M01E5.6	F43C9.1
	ZK484.2	F10C2.5	F52E1.7	M01F1.7	F43E2.6
	ZK507.1	F10C2.6	F52E10.5	M03B6.1	F43G6.6
		F10D11.2	F52E4.5	M03C11.1	F44B9.1
		F10E7.11	F52H3.1	M03C11.4	F44C4.3
		F10E7.5	F52H3.3	M03F8.4	F44C8.1
		F10E7.8	F53A9.2	M04B2.3	F44C8.10
		F10E9.3	F53B3.6	M05B5.5	F44C8.2
		F10E9.4	F53B6.2	M142.1	F44C8.4
		F10E9.8	F53E10.1	M163.3	F44C8.5
		F10G7.3	F53E2.1	M199.2	F44C8.6
		F10G8.3	F53F10.1	M79.1	F44C8.9
		F10G8.7	F53F10.2	R02F11.3	F44E7.2
		F11A10.1	F53F4.5	R03A10.1	F44F4.3
		F11A10.2	F53H1.4	R03D7.7	F45B8.2
		F11A10.3	F53H10.2	R03G8.6	F45E1.4
		F11A10.4	F54A5.2	R04A9.2	F45E4.6
		F11A10.5	F54B11.5	R04B3.3	F45H10.3
		F11A3.2	F54B8.4	R04B5.4	F45H11.1
		F11C1.3	F54C1.7	R05D11.5	F45H7.4
		F11E6.5	F54C1.8	R05H5.3	F46C8.1
		F11E6.7	F54C8.7	R06C7.6	F46C8.3
		F11G11.11	F54C9.1	R06F6.1	F46E10.11
		F11G11.2	F54D5.3	R06F6.5	F46F11.5
		F11G11.7	F54E2.1	R07B7.5	F46F2.2
		F11H8.1	F54E2.3	R07C3.2	F46G10.2
		F11H8.3	F54E4.3	R07C3.6	F47B10.5
		F12A10.8	F54F12.2	R07C3.8	F47B8.1
		F12F6.5	F54F2.1	R07E3.4	F47B8.3
		F13A7.9	F54F3.1	R07E3.5	F47B8.4
		F13B12.1	F54G2.1	R07E5.11	F47B8.8
		F13D12.4	F54G8.4	R07E5.14	F47C10.1
		F13E9.1	F54H5.4	R08B4.3	F47D12.1
		F13G3.10	F55A12.4	R08E3.3	F47F6.1
		F13G3.9	F55A12.7	R08E5.1	F47F6.3
		F13H10.3	F55A4.1	R08H2.1	F47G6.2
		F13H8.2	F55A4.2	R09E10.7	F47H4.8
		F13H8.3	F55B12.5	R09G11.1	F48A11.5
		F14B4.2	F55C10.1	R09G11.2	F48B9.4
		F14B8.3	F55C12.4	R107.5	F48D6.4
		F14B8.4	F55D12.2	R107.8	F48G7.12
		F14D2.1	F55F3.1	R10A10.2	F49B2.6
		F14D2.4	F55F3.3	R10E4.1	F49C12.6
		F14D7.2	F55H2.1	R10E4.2	F49E10.1
		F14E5.2	F55H2.2	R10E4.6	F49E11.11
		F14F7.1	F56C11.1	R10H10.6	F49E12.4
		F14F7.2	F56C11.2	R11.1	F49F1.7
		F14H12.4	F56D1.5	R11A5.3	F52B11.4
		F14H3.3	F56D1.6	R11D1.11	F52B5.6
		F14H3.4	F56D2.5	R12C12.3	F52C6.10
		F14H3.5	F56F10.2	R12C12.7	F52C6.13
		F14H3.6	F56F11.2	R12H7.3	F52C6.7
		F15A2.1	F56F11.3	R13A5.10	F52E1.2
		F15B10.2	F56H1.1	R13A5.7	F52E1.5
		F15B9.4	F57B1.3	R13A5.8	F52E4.1
		F15E11.1	F57B10.1	R13D7.2	F52F10.2
		F15E6.4	F57B7.2	R13F6.1	F53A3.4
		F15H10.3	F57B7.4	R13F6.3	F53A3.6
		F16A11.2	F57C7.2	R13F6.4	F53A9.1
		F16D3.2	F57G12.1	R13F6.6	F53A9.10
		F17A9.2	F57G8.5	R13G10.2	F53A9.6
		F17A9.6	F57H12.6	R144.4	F53A9.8
		F17C11.10	F58A3.2	R151.9	F53A9.9
		F17C11.8	F58A4.7	R186.6	F53B1.6
		F17E9.12	F58A6.6	R52.1	F53C11.3
		F17E9.4	F58B3.7	R53.6	F53E10.2
		F18A1.3	F58B4.3	R74.6	F53F1.6
		F18A1.5	F58E2.3	T01A4.1	F53F4.13
		F18A1.6	F58G1.6	T01B7.3	F53F8.4
		F18A1.7	F58G6.1	T01B7.4	F53G12.3
		F18A11.1	F59B2.9	T01C8.3	F53G12.7
		F18C12.2	F59B8.1	T01G5.1	F53G12.8
		F18C12.3	F59C12.3	T01H8.2	F53H2.2
		F18C5.2	F59C6.3	T02G5.7	F53H2.3
		F18C5.3	F59E10.3	T02G6.5	F54B11.1
		F18E2.2	F59E11.11	T03D3.1	F54B11.2
		F18E2.3	F59F3.1	T03F1.10	F54C9.3
		F19B10.10	F59F4.1	T03F6.1	F54C9.5
		F19B6.1	F59F4.2	T04A11.1	F54D1.5
		F19B6.2	H01A20.1	T04A8.14	F54D10.2
		F19C6.4	H03A11.1	T04C10.2	F54D10.3
		F19F10.10	H04D03.1	T04D3.2	F54D11.1
		F19H6.4	H04M03.2	T04F8.2	F54D5.15
		F20C5.1	H06H21.10	T05A7.4	F54E7.2
		F20D1.2	H06O01.3	T05B11.1	F54H12.1
		F20D12.1	H12C20.3	T05B11.4	F55A4.8
		F20D12.2	H14E04.1	T05E11.5	F55B11.1
		F20D12.4	H14N18.1	T05E7.1	F55C12.1
		F20G4.1	H19N07.3	T05H10.4	F55C7.7
		F20H11.1	H24G06.1	T06A10.3	F55D10.2
		F20H11.5	H27C11.1	T06C12.4	F55D12.1
		F21A3.5	H28G03.1	T07C4.6	F55G11.2
		F21C3.1	H32C10.2	T07D1.4	F55H12.4
		F21C3.3	H36L18.2	T07D3.7	F56B3.10
		F21C3.4	H38K22.5	T07H6.2	F56B3.2
		F21D5.1	H39E23.1	T07H6.4	F56C9.5
		F21D5.2	JC8.8	T08A9.4	F56D5.3
		F21D5.5	K01A2.4	T08A9.7	F56D5.6
		F21D5.6	K01A2.5	T08B2.8	F56E3.3
		F21F3.4	K01A2.8	T08B6.5	F56F10.1
		F21G4.2	K01C8.1	T08D10.1	F56F3.5
		F21G4.6	K01C8.6	T08D10.2	F56F3.6
		F21H12.1	K01D12.11	T08E11.2	F56F4.5
		F22A3.1	K02A11.3	T08E11.3	F56H11.2
		F22A3.6	K02A6.3	T08E11.4	F57B1.4
		F22B3.4	K02B7.3	T09A12.2	F57H12.2
		F22B7.5	K02B9.4	T09B4.2	F58A3.3
		F22B7.6	K02C4.4	T09B4.4	F58A3.4
		F22D3.2	K02D7.4	T09B4.5	F58A4.2
		F22D6.6	K02E10.4	T09F5.9	F58B3.2
		F22E5.9	K02F3.4	T10B11.7	F58B3.3
		F22F4.2	K02G10.1	T10C6.5	F58B4.1
		F22H10.3	K02G10.5	T10D4.6	F58E10.5
		F23B12.6	K03A1.2	T10F2.2	F58E10.7
		F23B12.7	K03A11.5	T10G3.3	F58E2.4
		F23B2.11	K03C7.3	T10G3.6	F58F9.7
		F23B2.6	K03H6.2	T11F8.2	F58G1.8
		F23C8.4	K04A8.1	T12A2.3	F58H1.7
		F23C8.9	K04A8.6	T12A7.1	F58H7.2
		F23F1.1	K04B12.1	T12B5.2	F58H7.7
		F23F1.8	K04F1.9	T12G3.5	F59A3.5
		F23F12.6	K04G2.9	T12G3.6	F59A3.6
		F23H11.1	K04G7.3	T13B5.4	F59A7.5
		F23H11.2	K04H4.1	T13F2.8	F59A7.9
		F23H11.3	K04H4.2	T14B4.2	F59B10.4
		F23H12.2	K05B2.3	T14F9.2	F59B2.13
		F25B3.1	K05F1.5	T14G8.1	F59D6.3
		F25B3.6	K05F1.6	T14G8.2	F59E11.10
		F25B4.2	K06A4.3	T15B7.1	F59E11.12
		F25B4.4	K06G5.1	T15B7.16	F59E11.2
		F25B4.5	K07A1.6	T16G1.10	F59E11.5
		F25B5.2	K07A12.5	T16G1.4	F59F3.2
		F25B5.5	K07C11.5	T16H12.2	F59F3.4
		F25B5.7	K07C11.8	T16H12.5	F59F5.5
		F25D1.1	K07C5.5	T18D3.1	F59H6.10
		F25G6.2	K07D8.1	T19E7.1	F59H6.11
		F25G6.8	K07E12.1	T20B3.12	H02I12.3
		F25G6.9	K07E3.3	T20D4.19	H05G16.1
		F25H2.12	K08A8.2	T20F10.1	H05L03.3
		F25H2.13	K08B4.3	T20G5.1	H06H21.8
		F25H5.3	K08B4.4	T21D12.3	H06O01.1
		F25H5.5	K08B4.6	T22B7.4	H06O01.4
		F25H5.6	K08C7.1	T22C1.5	H08M01.2
		F25H8.1	K08C7.3	T22C8.4	H10E21.1
		F25H9.6	K08C9.1	T22D1.11	H10E21.3
		F25H9.7	K08F4.11	T22F3.2	H12C20.2
		F26A1.1	K08F8.5	T22G5.6	H14A12.2
		F26A3.2	K08F8.6	T22H2.4	H14E04.3
		F26A3.3	K09A9.3	T23B12.2	H16D19.3
		F26B1.3	K09D9.1	T23C6.1	H19M22.2
		F26D10.10	K09E10.1	T23C6.4	H19M22.3
		F26D2.2	K09E2.3	T23D8.5	H19M22.4
		F26E4.1	K09E2.4	T23F11.4	H21P03.1
		F26E4.10	K09E4.1	T23G5.2	H23N18.4
		F26E4.11	K09E9.2	T23G5.6	H34I24.2
		F26F12.1	K10B3.1	T23G7.5	H35N09.1
		F26F12.7	K10B4.3	T23H2.5	H40L08.3
		F26F2.7	K10C3.3	T24B8.7	H42K12.1
		F26F4.11	K10C9.3	T24D8.1	H43E16.1
		F26F4.4	K10D3.2	T24H7.4	JC8.3
		F26G5.1	K10D6.2	T25B9.1	K01A2.1
		F26G5.9	K10D6.4	T25B9.8	K01C8.8
		F26H9.1	K11C4.4	T25E12.6	K01D12.13
		F26H9.4	K11D12.10	T26A5.7	K01D12.14
		F26H9.7	K11D12.5	T26C11.4	K01D12.7
		F27B3.5	K11D12.9	T26C11.5	K02A2.3
		F27C8.4	K11D2.2	T26E3.4	K02B2.5
		F27C8.6	K11E4.1	T27A1.2	K02E10.6
		F27D4.2	K11G12.5	T27A3.7	K02E10.8
		F27D4.4	K11G9.5	T27A8.2	K02E11.5
		F28A12.4	K11G9.6	T27B7.2	K02E11.7
		F28B12.2	K11H12.6	T27E4.8	K02F2.2
		F28B12.3	K11H3.3	T27E4.9	K02F3.3
		F28B3.7	K12B6.1	T27F7.2	K02F6.1
		F28C1.1	K12F2.1	T28C6.3	K02F6.2
		F28C6.1	M01A8.1	T28D9.10	K02F6.9
		F28C6.2	M01A8.2	T28F2.4	K02G10.4
		F28C6.3	M01D7.7	W01A11.5	K03B8.6
		F28C6.8	M01F1.4	W01A8.4	K03E5.2
		F28D1.10	M01G12.9	W01B6.1	K03E6.1
		F28D1.5	M02E1.1	W01C8.5	K03E6.3
		F28F8.5	M02F4.7	W01G7.1	K03E6.7
		F28F8.6	M02G9.2	W02A11.5	K03H1.1
		F28H6.4	M03A8.2	W02B12.1	K04A8.3
		F29B9.2	M03A8.4	W02B8.2	K04A8.4
		F29B9.4	M03F4.2	W02D3.4	K04D7.1
		F29C12.3	M03F4.7	W02D7.2	K04E7.3
		F29C4.6	M03F8.6	W04A8.1	K04G2.4
		F29C4.7	M04C3.1	W04A8.5	K04H4.5
		F29D11.2	M04D8.7	W04E12.2	K05B2.5
		F29F11.1	M04G12.4	W05E10.3	K06A1.6
		F29F11.3	M04G7.3	W05F2.5	K06A4.6
		F29G9.2	M05B5.1	W06D11.1	K06A5.3
		F29G9.5	M05B5.2	W06D11.2	K06A5.8
		F29G9.7	M05B5.6	W06D12.3	K06B4.10
		F30A10.10	M05D6.4	W06E11.1	K07A1.7
		F30A10.3	M05D6.5	W06E11.2	K07A9.2
		F30A10.5	M110.1	W06H12.1	K07E1.1
		F30B5.4	M110.4	W07A12.6	K07E8.3
		F30F8.1	M176.5	W07A12.7	K07E8.7
		F30F8.3	M60.6	W07E6.1	K07F5.8
		F30F8.8	M7.12	W07G1.3	K07G5.4
		F31C3.2	M7.8	W08A12.2	K07H8.9
		F31C3.4	M79.4	W09G3.5	K08C7.4
		F31D4.2	M88.4	W10D9.5	K08C7.7
		F31E3.3	M88.6	Y102A5A.1	K08C9.5
		F31E3.4	PDB1.1	Y102E9.2	K08D8.5
		F31F6.3	R01H2.5	Y106G6H.16	K08E3.4
		F31F7.1	R02D1.1	Y113G7A.9	K08E3.6
		F32A7.4	R02D5.3	Y116A8C.26	K08E5.3
		F32B6.3	R03E9.2	Y116A8C.29	K08E7.4
		F32D1.1	R03E9.3	Y116A8C.35	K08F11.6
		F32D1.10	R04A9.4	Y18D10A.8	K08F4.7
		F32D1.5	R04B5.6	Y25C1A.6	K09A11.2
		F32D1.6	R04E5.8	Y37E11B.4	K09A9.1
		F32D1.7	R05A10.2	Y37E11B.6	K09A9.6
		F32D1.9	R05A10.7	Y37H9A.1	K09B11.9
		F32D8.5	R05C11.3	Y38H6C.16	K09B3.1
		F32E10.1	R05D7.1	Y38H6C.19	K09C4.8
		F32E10.2	R05G6.10	Y39A1A.21	K09C8.1
		F32E10.5	R05G6.6	Y41E3.11	K09E4.4
		F32E10.6	R05H5.7	Y43F4A.3	K09F5.3
		F32G8.6	R06C1.4	Y44F5A.1	K09F6.4
		F32H2.1	R06C1.6	Y45F10D.10	K09H11.1
		F32H2.3	R07B1.4	Y45F3A.2	K09H11.3
		F33A8.1	R07B7.11	Y47D3B.3	K10B2.2
		F33D11.10	R07E4.3	Y47D3B.4	K10B3.10
		F33D11.9	R07E4.4	Y47H9C.5	K10C2.1
		F33E11.3	R07E5.4	Y48A6C.1	K10C2.3
		F33G12.2	R07G3.1	Y48A6C.4	K10D6.3
		F33G12.4	R07G3.8	Y48E1B.8	K10G4.4
		F33H1.4	R08D7.6	Y49F6C.3	K10H10.3
		F33H2.2	R08E3.1	Y49F6C.4	K11C4.5
		F35A5.8	R08E5.3	Y49F6C.8	K11D12.7
		F35B12.2	R08F11.3	Y4C6B.5	K11D12.8
		F35B12.3	R09A1.3	Y51B9A.9	K11D2.1
		F35C11.5	R09B3.5	Y52B11A.2	K11D9.3
		F35C8.7	R09B5.10	Y54E2A.2	K11G9.2
		F35D11.4	R09B5.3	Y54E5A.7	K11H3.1
		F35E12.10	R09B5.8	Y54G9A.5	K11H3.2
		F35E12.6	R09F10.4	Y56A3A.30	K12D12.4
		F35E12.8	R09H10.2	Y56A3A.33	K12F2.2
		F35G12.12	R10D12.9	Y57G11C.25	K12G11.1
		F35G12.3	R10E12.2	Y63D3A.2	K12G11.2
		F35G12.4	R10E4.7	Y63D3A.8	K12H4.7
		F35H10.6	R10F2.6	Y67A6A.2	M01A10.2
		F35H10.7	R10H10.4	Y6B3A.1	M01A12.1
		F35H8.3	R11D1.10	Y6B3B.5	M01D7.5
		F36A2.1	R11G1.4	Y70C5C.6	M01F1.1
		F36A2.8	R11G11.1	Y71H10B.1	M01F1.5
		F36A4.7	R11H6.3	Y73C8C.3	M01F1.8
		F36D3.1	R12A1.2	Y73F4A.1	M01G12.12
		F36D4.2	R12A1.4	Y75B8A.14	M01G12.14
		F36F12.8	R12E2.4	Y76G2A.2	M01G12.3
		F36F2.4	R13.4	Y7A9D.1	M01H9.4
		F36H1.4	R13A5.3	ZC168.1	M02D8.1
		F36H2.2	R13A5.5	ZC196.4	M03A8.1
		F37A4.8	R13A5.9	ZC196.5	M03D4.3
		F37A4.9	R13D7.7	ZC328.2	M03E7.1
		F37B4.10	R148.6	ZC376.4	M03E7.2
		F37D6.2	R151.4	ZC395.10	M04C3.3
		F38A5.1	R153.1	ZC395.7	M04C9.4
		F38A5.13	R155.2	ZC449.2	M04F3.3
		F38B7.5	R186.1	ZC449.5	M04G12.1
		F38E1.7	R31.1	ZC513.5	M04G7.1
		F38H4.7	R52.3	ZC84.3	M05D6.6
		F39B2.11	R90.1	ZK1010.3	M05D6.7
		F39B2.3	T01B6.3	ZK1058.5	M116.2
		F39B2.4	T01G6.4	ZK1098.2	M117.4
		F39B2.5	T01G6.6	ZK1098.3	M142.4
		F39B2.7	T01G9.3	ZK1098.7	M162.5
		F39C12.3	T02C12.1	ZK1127.10	M162.8
		F39G3.3	T02C5.3	ZK1127.4	M176.3
		F39H11.1	T02D1.5	ZK1127.5	M176.7
		F39H11.2	T03D3.5	ZK131.4	M176.8
		F39H11.3	T03F6.4	ZK1320.1	M18.1
		F39H2.1	T03G11.8	ZK177.1	M6.1
		F39H2.4	T04A6.1	ZK287.7	M60.2
		F40A3.2	T04A8.4	ZK39.6	M60.4
		F40E3.2	T04B2.5	ZK402.3	M60.5
		F40F12.5	T04C10.4	ZK418.7	M88.1
		F40F8.9	T04C9.4	ZK470.5	R01E6.4
		F40G12.11	T04C9.6	ZK484.4	R01H10.5
		F40G9.11	T04F8.6	ZK512.5	R01H10.6
		F40G9.3	T04G9.3	ZK563.5	R02D3.8
		F41C3.3	T05A10.6	ZK6.6	R02E12.2
		F41E6.12	T05A6.1	ZK632.12	R02F2.5
		F41E6.13	T05A7.9	ZK632.6	R03A10.3
		F41E6.9	T05B4.12	ZK637.14	R03A10.5
		F41G3.6	T05C1.4	ZK673.1	R03C1.1
		F41H10.10	T05C12.5	ZK686.1	R03D7.6
		F41H10.3	T05E11.3	ZK757.2	R03G5.5
		F41H10.4	T05E11.8	ZK795.3	R03G8.3
		F41H10.6	T05E12.7	ZK856.8	R04B3.1
		F41H10.7	T05F1.10	ZK899.8	R04B5.7
		F41H10.8	T05G5.1	ZK945.4	R04B5.9
		F42A6.6	T06C10.4	AC3.8	R04E5.2
		F42A6.7	T06D8.3	AH6.13	R04F11.4
		F42A8.3	T06E4.10	AH6.9	R05D3.3
		F42A9.1	T06E4.6	B0019.1	R05G6.5
		F42A9.2	T06E6.10	B0035.13	R06B9.4
		F42A9.8	T07A5.3	B0047.5	R06C7.3
		F42G8.6	T07C12.7	B0205.3	R06F6.11
		F42H10.2	T07C12.9		R06F6.6
		F42H10.7	T07C4.9		R07A4.1
		F42H11.2	T07C5.1		R07B1.2
		F43C1.2	T07G12.11		R07B1.8
		F43C1.3	T07H6.3		R07B7.1
		F43C1.4	T08A9.3		R07B7.13
		F43D2.1	T08G2.3		R07B7.15
		F43D9.4	T09A12.3		R07E3.6
		F43E2.4	T09A5.2		R07E4.1
		F43G6.10	T10B10.2		R08B4.1
		F43G6.3	T10B10.6		R08C7.6
		F43G6.9	T10B5.4		R09A1.2
		F43G9.10	T10B9.2		R09B5.4
		F43G9.12	T10B9.7		R09B5.6
		F43G9.2	T10E9.8		R09B5.7
		F43G9.5	T11B7.2		R09D1.10
		F44A2.1	T11F9.12		R09F10.5
		F44B9.7	T12B3.2		R102.1
		F44C4.4	T12B5.10		R102.4
		F44E2.2	T12B5.11		R107.1
		F44E2.3	T12D8.4		R10E11.5
		F44E2.7	T12D8.5		R10E4.11
		F44E2.8	T12G3.1		R10E4.3
		F44E7.4	T13A10.5		R10E8.1
		F44E7.5	T14A8.1		R10E9.1
		F44E7.8	T14B4.5		R10E9.3
		F44E7.9	T14B4.7		R11D1.1
		F44F4.2	T14B4.8		R12B2.1
		F44G4.4	T14E8.1		R12B2.5
		F45B8.1	T14G8.3		R12C12.1
		F45E12.1	T16A9.3		R12E2.11
		F45E12.2	T16G1.6		R13A1.8
		F45E12.3	T16G1.7		R13D11.4
		F45E4.10	T16G1.9		R13F6.9
		F45E4.2	T17A3.2		R144.2
		F45E4.9	T18D3.8		R151.3
		F45F2.10	T19A6.3		R160.3
		F45F2.11	T19B4.1		R166.5
		F45F2.12	T19B4.3		R53.1
		F45F2.13	T19C3.5		R57.1
		F45F2.9	T19D12.4		R90.2
		F45G2.3	T19D12.6		T01B11.4
		F45H11.3	T19D12.9		T01C3.6
		F46B6.4	T19D2.3		T01C4.2
		F46B6.5	T19F4.1		T01C8.1
		F46B6.7	T19H12.1		T01D1.3
		F46C3.1	T19H12.10		T01D1.4
		F46F11.1	T20B3.1		T01D3.4
		F46F11.2	T20D4.11		T01E8.2
		F46F11.8	T20D4.7		T01E8.3
		F46F2.3	T20F5.5		T01G5.2
		F46F3.4	T20G5.8		T01G6.2
		F46F6.2	T21B4.2		T01G6.7
		F46H5.2	T21B6.1		T01G6.8
		F47D12.4	T21B6.3		T01H8.5
		F47D12.9	T21C9.5		T02B11.3
		F47G3.1	T21C9.8		T02B11.6
		F47G3.3	T21D12.12		T02B5.3
		F47G9.1	T21D12.4		T02C1.1
		F47H4.1	T21E8.1		T02C5.1
		F48C1.2	T21E8.3		T02E9.3
		F48E3.2	T21H3.3		T02H6.4
		F48E3.4	T21H8.1		T03F1.2
		F48E8.2	T22A3.2		T04A8.6
		F48E8.3	T22A3.4		T04C10.1
		F48E8.7	T22B11.1		T04C12.3
		F49C12.7	T22B7.1		T04C9.2
		F49C12.8	T22B7.7		T04F8.8
		F49C12.9	T22C8.3		T05A10.1
		F49D11.1	T22C8.8		T05A7.7
		F49E12.1	T22G5.2		T05A8.4
		F49E12.2	T23B3.2		T05B4.2
		F49E8.1	T23B3.6		T05D4.5
		F49E8.2	T23F11.3		T05E11.2
		F49E8.4	T23F2.2		T05E12.3
		F52A8.6	T23G11.6		T05E12.6
		F52B11.1	T23H4.2		T05F1.11
		F52B5.2	T23H4.3		T05G5.10
		F52B5.5	T24A6.1		T05G5.2
		F52C12.1	T24B8.4		T05H10.8
		F52C6.3	T24C4.3		T05H4.15
		F52C6.4	T24F1.5		T05H4.4
		F52D10.2	T24H7.5		T05H4.7
		F52D2.4	T25B6.7		T06A1.5
		F52D2.7	T25B9.7		T06C12.6
		F52E1.1	T25F10.2		T06C12.7
		F52E1.10	T25G12.4		T06E4.9
		F52E1.13	T25G12.5		T06F4.1
		F52F12.3	T26E3.2		T06G6.11
		F52F12.4	T26E4.10		T06G6.4
		F52F12.7	T27A1.4		T06H11.1
		F52H2.5	T27B7.6		T07C4.4
		F52H3.4	T27C4.1		T07D10.3
		F53B2.6	T27C4.4		T07D3.1
		F53B7.3	T27E9.9		T07D4.2
		F53C11.5	T28A11.16		T07F10.1
		F53C11.8	T28A11.2		T07F12.4
		F53C3.12	T28A11.21		T07H3.5
		F53C3.13	T28A8.1		T07H3.6
		F53E10.6	T28B4.3		T07H8.4
		F53F1.2	T28B4.4		T08B1.2
		F53F4.10	T28B8.1		T08B2.11
		F53F4.12	T28C12.2		T08B2.12
		F53F4.14	T28F2.5		T08B6.2
		F53F4.3	T28F2.7		T08G5.1
		F53F8.3	T28F3.3		T08G5.10
		F53G12.5	T28F4.5		T08H10.1
		F53H1.1	VC5.3		T09B4.3
		F53H8.1	W01A11.3		T09B4.6
		F54B11.3	W01A8.6		T09B4.8
		F54B3.3	W01B6.5		T09E11.6
		F54C1.2	W01C8.4		T09F5.11
		F54C1.3	W01D2.2		T09H2.1
		F54C8.2	W01F3.2		T10B10.4
		F54C8.3	W01F3.3		T10B10.5
		F54C8.4	W02A11.3		T10B11.5
		F54C8.5	W02B3.6		T10B5.3
		F54C9.6	W02B8.1		T10B5.7
		F54C9.8	W02C12.2		T10B5.8
		F54D10.5	W02C12.3		T10D4.3
		F54D11.2	W02D3.3		T10E9.2
		F54D11.3	W02D9.5		T10G3.1
		F54D5.11	W03A5.3		T10H4.12
		F54D5.14	W03C9.3		T10H9.5
		F54D5.2	W03D2.4		T11B7.5
		F54E12.2	W03D2.5		T11F9.4
		F54E7.3	W03D2.6		T11F9.6
		F54F2.2	W03F8.6		T11F9.8
		F54F2.5	W03G11.3		T12B3.1
		F54F2.7	W03G11.4		T12B3.4
		F54F7.3	W03G9.3		T12B5.13
		F54F7.5	W04A8.4		T12B5.8
		F54F7.6	W04A8.7		T12D8.6
		F54F7.7	W04H10.3		T12D8.9
		F55A11.1	W05B10.4		T13H5.2
		F55A11.3	W05B2.7		T13H5.5
		F55A11.7	W05H7.1		T15B7.5
		F55A11.8	W06B11.2		T15D6.2
		F55A12.2	W06B11.3		T15H9.5
		F55A3.1	W06B11.4		T16A9.4
		F55A3.2	W06D11.3		T16D1.2
		F55A3.3	W07E11.1		T16G12.1
		F55B12.3	W07E11.3		T16H12.9
		F55B12.4	W07E6.3		T17H7.4
		F55C12.5	W07E6.5		T19A5.4
		F55C5.4	W08E3.2		T19B4.5
		F55C5.7	W09D10.3		T19D12.1
		F55C5.8	W09D12.1		T19D12.2
		F55D12.5	W10C8.4		T19D7.1
		F55F8.4	Y102A5C.19		T19H12.3
		F55F8.6	Y106G6D.6		T19H12.9
		F55G1.5	Y106G6H.4		T19H5.1
		F55G1.6	Y113G7B.3		T20B3.7
		F55G1.8	Y116A8C.25		T20H4.1
		F55G11.8	Y11D7A.3		T21B10.2
		F55H2.4	Y12A6A.1		T21C12.2
		F55H2.6	Y12A6A.2		T21C12.3
		F56A3.2	Y17D7A.3		T21C9.6
		F56A3.4	Y17D7B.4		T21D9.1
		F56A8.5	Y17G7B.8		T21E12.4
		F56B3.1	Y19D2B.1		T21F2.1
		F56B6.2	Y22F5A.1		T21F4.1
		F56C3.2	Y22F5A.3		T21H3.5
		F56C9.10	Y32F6B.3		T22C1.7
		F56C9.3	Y37A1A.3		T22C8.5
		F56C9.6	Y37D8A.14		T22F7.1
		F56D1.1	Y37D8A.16		T22H6.5
		F56D12.6	Y37D8A.23		T22H6.6
		F56D2.2	Y37D8A.4		T23B3.4
		F56D2.6	Y38C9A.2		T23C6.3
		F56D2.7	Y38F1A.9		T23E7.4
		F56E10.1	Y39A1A.7		T23F11.1
		F56F11.4	Y39A1C.1		T23F2.4
		F56F3.1	Y39D8C.1		T23F4.4
		F56H1.4	Y39E4B.11		T23G5.5
		F56H1.5	Y39E4B.8		T23H2.2
		F57A8.2	Y40B1A.4		T24C2.5
		F57B1.2	Y40H4A.1		T24F1.6
		F57B10.11	Y40H7A.11		T25B6.2
		F57B10.12	Y41C4A.2		T25B9.10
		F57B10.4	Y41C4A.8		T25C12.1
		F57B10.6	Y41E3.3		T25C12.3
		F57B10.7	Y41E3.8		T25C8.2
		F57B10.8	Y43C5A.2		T25C8.3
		F57B9.2	Y43C5A.3		T25D10.1
		F57B9.4	Y43F4B.5		T25D3.4
		F57B9.5	Y43F8A.3		T25F10.1
		F57B9.7	Y43F8B.1		T25F10.6
		F57C2.3	Y44E3A.1		T25G12.6
		F57C2.5	Y45G12B.2		T26C5.4
		F57C7.1	Y47D3B.5		T26H10.1
		F57C9.4	Y48A6B.13		T27A10.5
		F57F5.1	Y48A6B.9		T27A8.1
		F57G4.4	Y48B6A.6		T27B1.1
		F57G4.7	Y48B6A.8		T27B7.3
		F57G4.8	Y48E1B.5		T27B7.4
		F58A4.10	Y49E10.23		T27C10.6
		F58A4.4	Y51A2D.11		T27E4.7
		F58A4.6	Y51A2D.14		T27F7.3
		F58A4.9	Y51A2D.4		T28A11.19
		F58B3.1	Y51A2D.9		T28B8.2
		F58B3.5	Y53C12A.2		T28C12.4
		F58B4.5	Y54E2A.6		T28C6.1
		F58E10.3	Y54G11A.6		T28D6.3
		F58G1.1	Y55H10A.1		T28D6.4
		F58G11.5	Y56A3A.3		T28D6.7
		F58H1.1	Y56A3A.6		T28D9.4
		F59A1.9	Y57A10B.1		T28F12.1
		F59A2.1	Y57A10C.6		T28F12.3
		F59A3.3	Y57G11A.1		T28F3.8
		F59A3.4	Y57G11B.2		T28F4.4
		F59A3.9	Y57G11C.17		VF13D12L.1
		F59A6.5	Y57G11C.31		VM106R.1
		F59A6.6	Y59C2A.3		VW06B3R.1
		F59A7.4	Y5F2A.2		W01A11.7
		F59B8.2	Y66A7A.5		W01A8.2
		F59E10.1	Y69E1A.5		W01B11.5
		F59E10.2	Y69H2.9		W01B11.6
		F59E12.1	Y75B12B.6		W01C9.5
		F59E12.11	Y75B8A.29		W02A11.4
		F59E12.13	Y75B8A.5		W02A2.1
		F59E12.2	Y75B8A.9		W02B12.4
		F59E12.4	Y76A2A.2		W02B12.9
		F59E12.5	Y8G1A.2		W02B8.3
		F59G1.3	ZC123.1		W02D7.4
		F59G1.5	ZC15.3		W02H3.2
		F59H6.1	ZC168.5		W03A5.4
		F59H6.7	ZC196.7		W03B1.2
		H02I12.1	ZC204.12		W03C9.4
		H02I12.5	ZC247.2		W03C9.6
		H02I12.8	ZC250.2		W03D2.1
		H04M03.3	ZC262.5		W03F11.3
		H06H21.3	ZC410.4		W03F11.5
		H06H21.6	ZC410.5		W03F11.6
		H06O01.2	ZC412.8		W03G1.5
		H11L12.1	ZC416.4		W03G11.2
		H13N06.4	ZC443.4		W04B5.1
		H13N06.6	ZC449.3		W04B5.4
		H14E04.5	ZC455.10		W04D2.1
		H14N18.3	ZC455.6		W04E12.6
		H19N07.1	ZC506.1		W05B2.5
		H20E11.3	ZC518.3		W05B2.6
		H21P03.2	ZC64.2		W05F2.4
		H22K11.4	ZC8.3		W05F2.7
		H26D21.1	ZC8.4		W05G11.2
		H35B03.2	ZK1055.6		W05H12.1
		H37A05.2	ZK1055.7		W05H12.2
		H38K22.1	ZK1067.6		W06B3.1
		JC8.5	ZK1073.1		W06D12.5
		JC8.6	ZK112.7		W06D4.3
		JC8.7	ZK1151.1		W06H3.1
		K01C8.3	ZK1193.2		W07A12.4
		K01C8.5	ZK1193.5		W07A12.5
		K01C8.9	ZK1236.2		W07B8.5
		K01D12.6	ZK1248.16		W07E11.2
		K01G5.1	ZK1290.8		W07G4.3
		K01G5.2	ZK131.5		W08E3.4
		K02B12.5	ZK1320.10		W09C3.7
		K02B12.8	ZK1321.2		W09C5.4
		K02B2.1	ZK1321.3		W09C5.5
		K02B9.1	ZK177.9		W09G12.9
		K02B9.2	ZK180.1		W10D5.1
		K02C4.3	ZK20.6		W10G11.3
		K02D10.5	ZK250.8		W10G6.2
		K02D7.3	ZK262.2		Y102A5C.13
		K02E11.6	ZK265.7		Y106G6A.4
		K02F2.1	ZK402.5		Y106G6D.4
		K02F2.3	ZK520.2		Y106G6G.3
		K02F3.1	ZK524.2		Y106G6H.3
		K02F6.7	ZK54.2		Y113G7A.4
		K02G10.3	ZK550.6		Y113G7B.1
		K03B4.1	ZK593.6		Y113G7B.6
		K03B4.3	ZK593.7		Y116A8B.4
		K03H1.4	ZK637.10		Y116A8C.12
		K03H1.7	ZK643.3		Y11D7A.1
		K03H4.2	ZK669.1		Y11D7A.14
		K04B12.3	ZK669.3		Y17D7A.1
		K04C1.5	ZK673.7		Y17G7B.1
		K04C2.4	ZK742.3		Y17G7B.9
		K04F10.3	ZK75.3		Y18D10A.10
		K04F10.4	ZK770.3		Y18D10A.18
		K04F10.6	ZK792.4		Y18D10A.19
		K04G2.2	ZK809.4		Y18D10A.21
		K04G2.8	ZK822.2		Y18D10A.7
		K04G7.10	ZK867.1		Y22F5A.5
		K05C4.4	ZK892.1		Y23H5A.5
		K05C4.6	ZK899.1		Y32B12A.3
		K05G3.3	ZK899.2		Y32B12C.1
		K06A4.5	ZK930.3		Y37A1B.11
		K06A5.4	ZK970.7		Y37D8A.15
		K06A5.7	3R5.1		Y37D8A.3
		K06B9.4	B0024.12		Y37E11B.1
		K06H7.4	B0024.4		Y37E11B.5
		K06H7.6	B0035.3		Y38A10A.5
		K06H7.7	B0035.7		Y38F1A.4
		K07A1.11	B0041.3		Y39A1A.5
		K07A1.12	B0041.6		Y39A1C.4
		K07A1.9	B0207.12		Y39E4A.1
		K07A12.3	B0238.9		Y39E4B.6
		K07A12.4			Y39E4B.9
		K07B1.2			Y40B1A.1
		K07B1.3			Y40D12A.2
		K07B1.4			Y41C4A.4
		K07B1.5			Y41C4A.6
		K07B1.7			Y41E3.10
		K07C11.2			Y41E3.4
		K07C11.3			Y43C5A.4
		K07C5.1			Y43F4A.1
		K07C5.6			Y43F4A.4
		K07C5.8			Y43F4B.6
		K07F5.13			Y43F8A.5
		K07F5.14			Y43F8B.9
		K07G5.2			Y43F8C.11
		K07H8.1			Y43F8C.17
		K07H8.2			Y43F8C.2
		K08B12.5			Y43F8C.9
		K08B4.1			Y44A6D.1
		K08E3.3			Y44A6D.2
		K08E4.2			Y44E3A.4
		K08E4.6			Y45F10A.5
		K08E7.1			Y45F10B.10
		K08E7.3			Y45F10B.13
		K08F11.4			Y45F10B.3
		K08F11.5			Y45F10D.12
		K08F4.2			Y47D3B.2
		K08F9.2			Y47D3B.9
		K08F9.4			Y47H9C.10
		K08H10.1			Y47H9C.11
		K08H10.4			Y47H9C.6
		K08H10.7			Y48A6C.5
		K09A11.1			Y48B6A.14
		K09E9.3			Y48B6A.2
		K09F5.2			Y48B6A.9
		K09F6.5			Y49E10.18
		K09H9.2			Y49E10.9
		K09H9.7			Y4C6B.6
		K10B2.1			Y51A2B.6
		K10B2.3			Y51A2D.10
		K10B2.5			Y51A2D.15
		K10C8.1			Y54E2A.10
		K10D2.1			Y54E2A.8
		K10D2.2			Y54E5A.2
		K10D2.3			Y54G11A.1
		K10D2.5			Y54G11A.12
		K10D2.6			Y54G9A.3
		K10D3.3			Y54G9A.4
		K11D12.2			Y55H10A.2
		K11G12.1			Y57G11A.4
		K11H12.4			Y57G11C.24
		K12D12.1			Y57G11C.8
		K12H4.8			Y57G7A.3
		M01A10.1			Y5F2A.1
		M01D7.6			Y63D3A.5
		M01E11.1			Y66H1A.5
		M01E11.2			Y66H1B.4
		M01E11.5			Y68A4A.5
		M01E11.6			Y70D2A.2
		M01E5.4			Y71H9A.3
		M01E5.5			Y73F4A.2
		M02A10.3			Y73F4A.3
		M02B1.3			Y75B8A.2
		M02B7.1			Y75B8A.23
		M02F4.3			Y75B8A.28
		M03A1.1			Y75B8A.3
		M03B6.4			Y75B8A.35
		M03C11.5			Y75B8A.7
		M03D4.1			Y76A2B.2
		M03E7.5			Y76A2B.3
		M03F8.3			Y8A9A.2
		M04B2.2			Y9C2UA.1
		M04F3.5			ZC101.2
		M05B5.4			ZC123.3
		M05D6.2			ZC142.1
		M110.3			ZC15.7
		M116.5			ZC15.8
		M117.2			ZC155.3
		M18.7			ZC190.1
		M18.8			ZC190.2
		M199.4			ZC204.5
		M7.2			ZC204.8
		M7.5			ZC21.2
		M70.5			ZC239.15
		M88.5			ZC239.16
		PAR2.3			ZC239.6
		PAR2.4			ZC239.7
		R01H10.7			ZC302.3
		R01H2.3			ZC328.3
		R01H2.6			ZC334.1
		R02D3.1			ZC334.3
		R02D3.2			ZC376.3
		R02D3.3			ZC410.1
		R02D3.4			ZC412.1
		R02D3.7			ZC412.3
		R02F2.4			ZC412.4
		R03D7.2			ZC412.5
		R03E1.1			ZC416.6
		R04B5.3			ZC416.8
		R04D3.2			ZC449.4
		R04D3.3			ZC477.3
		R04D3.4			ZC482.1
		R05D11.4			ZC487.1
		R05D11.6			ZC581.1
		R05D11.8			ZC581.2
		R05D3.11			ZC581.9
		R05D3.4			ZC8.1
		R05D3.7			ZC8.6
		R05D3.8			ZK1053.5
		R05F9.1			ZK1058.6
		R05F9.11			ZK1098.9
		R05F9.6			ZK1128.7
		R05F9.9			ZK1225.6
		R05G6.4			ZK1240.2
		R05H10.2			ZK1251.2
		R05H11.1			ZK1251.8
		R05H5.5			ZK1290.10
		R06A4.2			ZK1320.2
		R06A4.4			ZK1321.4
		R06B9.3			ZK262.3
		R06C1.1			ZK265.1
		R06C7.1			ZK265.2
		R06C7.2			ZK353.4
		R06C7.4			ZK370.2
		R06C7.7			ZK381.5
		R06C7.8			ZK430.8
		R06C7.9			ZK455.7
		R07B1.3			ZK470.2
		R07B7.2			ZK488.2
		R07E4.5			ZK507.3
		R07E5.13			ZK520.3
		R07E5.3			ZK525.1
		R07E5.8			ZK54.1
		R07G3.3			ZK550.5
		R07G3.7			ZK593.2
		R07H5.1			ZK596.1
		R07H5.4			ZK6.10
		R08C7.10			ZK6.11
		R08C7.3			ZK6.7
		R08D7.1			ZK617.1
		R08D7.2			ZK617.3
		R08D7.4			ZK622.3
		R09A1.1			ZK669.4
		R09A8.1			ZK669.5
		R09A8.2			ZK688.4
		R09B3.1			ZK688.7
		R09B3.4			ZK721.2
		R09F10.3			ZK742.4
		R09F10.8			ZK795.1
		R09H10.5			ZK795.2
		R107.4			ZK829.1
		R10D12.12			ZK84.5
		R10D12.13			ZK856.5
		R10D12.14			ZK858.2
		R10D12.8			ZK896.5
		R10E11.3			ZK930.2
		R10E4.4			ZK930.6
		R10E4.5			ZK994.3
		R10H10.1
		R10H10.7
		R119.4
		R119.7
		R11A5.1
		R11A5.2
		R11A8.1
		R11A8.4
		R11A8.5
		R11A8.6
		R11B5.1
		R11E3.2
		R11E3.6
		R11E3.7
		R11E3.8
		R11H6.2
		R11H6.5
		R12B2.4
		R12C12.5
		R12C12.8
		R12E2.1
		R12E2.2
		R13A5.1
		R13A5.6
		R13H4.4
		R144.5
		R144.6
		R151.7
		R151.8
		R186.3
		R186.4
		R74.7
		R74.8
		T01B11.2
		T01B11.3
		T01C3.2
		T01C3.3
		T01C3.7
		T01C3.9
		T01D3.6
		T01E8.4
		T01E8.5
		T01G5.7
		T01G9.4
		T01H3.3
		T01H3.4
		T01H8.1
		T02C12.2
		T02C12.3
		T02G5.11
		T02G5.13
		T02G5.9
		T03D8.1
		T03F1.9
		T03G11.4
		T03G11.6
		T04A11.6
		T04A8.12
		T04A8.15
		T04A8.16
		T04A8.5
		T04A8.7
		T04A8.8
		T04A8.9
		T04D1.3
		T04D3.1
		T04D3.5
		T04H1.2
		T04H1.4
		T04H1.5
		T05A1.2
		T05A7.1
		T05B9.1
		T05C12.6
		T05E11.4
		T05E7.3
		T05E8.3
		T05F1.2
		T05F1.6
		T05G11.1
		T05G5.3
		T05G5.7
		T05G5.8
		T05G5.9
		T05H10.1
		T05H10.5
		T05H10.7
		T05H4.11
		T05H4.14
		T05H4.6
		T06A10.1
		T06D4.1
		T06D8.7
		T06D8.8
		T06E4.1
		T06E4.3
		T06E6.2
		T07A5.2
		T07A9.10
		T07A9.5
		T07C4.3
		T07C4.5
		T07D3.9
		T07D4.3
		T07D4.4
		T07E3.3
		T07E3.5
		T07F10.3
		T07F8.3
		T07G12.10
		T07G12.12
		T07G12.6
		T08A11.2
		T08B2.5
		T08G11.4
		T09A5.11
		T09A5.6
		T09A5.7
		T09A5.8
		T09A5.9
		T09B4.1
		T09B4.10
		T09B4.9
		T09B9.4
		T09E8.1
		T09E8.2
		T10B10.3
		T10B11.2
		T10B11.6
		T10B11.8
		T10B5.6
		T10C6.10
		T10C6.13
		T10C6.7
		T10C6.8
		T10C6.9
		T10E9.1
		T10F2.3
		T10F2.4
		T10H9.3
		T11F8.1
		T11F8.3
		T11F9.3
		T12A2.2
		T12E12.1
		T12E12.2
		T12E12.3
		T12E12.4
		T12F5.1
		T12F5.2
		T12F5.3
		T12F5.5
		T12G3.7
		T13A10.10
		T13B5.8
		T13F2.2
		T13F2.6
		T13F2.7
		T13H2.4
		T13H5.4
		T14B4.3
		T14G10.2
		T14G10.4
		T14G10.6
		T14G10.7
		T15B7.2
		T15B7.3
		T15B7.4
		T16G12.4
		T16G12.5
		T16G12.6
		T16H12.3
		T16H12.4
		T17E9.2
		T18H9.6
		T18H9.7
		T19A5.1
		T19B10.11
		T19B10.4
		T19B10.6
		T19B10.8
		T19B4.2
		T19B4.7
		T19C3.8
		T19C4.6
		T19E10.1
		T19H12.2
		T20B12.1
		T20B12.2
		T20B12.8
		T20B5.3
		T20D3.11
		T20D3.3
		T20D3.7
		T20D3.8
		T20F5.6
		T20F7.6
		T20G5.11
		T20G5.9
		T20H4.4
		T21B10.3
		T21B10.5
		T21C9.1
		T21C9.12
		T21C9.13
		T21C9.2
		T21E3.1
		T21G5.3
		T22A3.3
		T22A3.5
		T22C1.10
		T22C1.6
		T22F3.3
		T22F3.4
		T22G5.3
		T22G5.5
		T23B12.1
		T23B12.3
		T23B12.4
		T23B12.6
		T23B12.7
		T23B5.1
		T23D8.3
		T23D8.4
		T23D8.9
		T23F2.5
		T23F6.4
		T23G11.2
		T23G11.3
		T23G11.4
		T23G5.1
		T23G7.1
		T23H2.1
		T24A11.1
		T24B8.2
		T24B8.6
		T24C2.2
		T24C4.5
		T24C4.6
		T24C4.7
		T24D1.1
		T24D1.2
		T24D1.3
		T24D1.4
		T24G10.2
		T24H10.1
		T24H10.4
		T25E12.4
		T25E12.5
		T25G3.2
		T25G3.3
		T25G3.4
		T26A5.2
		T26A5.4
		T26A5.5
		T26A5.6
		T26A5.9
		T26A8.1
		T26A8.4
		T26C11.6
		T26C5.1
		T27A10.3
		T27A3.2
		T27A3.6
		T27E9.3
		T27E9.5
		T27E9.7
		T27F2.1
		T27F2.3
		T27F7.1
		T28A8.3
		T28A8.4
		T28A8.6
		T28A8.7
		T28B11.1
		T28D9.2
		T28F3.1
		VF13D12L.3
		VF36H2L.1
		W01A11.2
		W01A8.5
		W01B6.9
		W01D2.5
		W01G7.4
		W02A2.6
		W02A2.7
		W02B12.10
		W02B12.11
		W02D3.10
		W02D3.2
		W02D3.8
		W02D3.9
		W02D9.1
		W02D9.3
		W02D9.6
		W02D9.7
		W02F12.3
		W02F12.4
		W02F12.6
		W02G9.2
		W02H3.1
		W03A3.2
		W03C9.2
		W03C9.5
		W03C9.7
		W03F11.1
		W03G1.6
		W03G9.2
		W04A4.5
		W04B5.5
		W04D2.3
		W04D2.4
		W04D2.6
		W05B10.1
		W05E7.1
		W05F2.3
		W05H9.2
		W06B4.1
		W06D4.4
		W06D4.6
		W06F12.1
		W07A8.2
		W07B8.4
		W08D2.5
		W08F4.3
		W09B6.1
		W09B6.2
		W09B6.3
		W09C5.2
		W09C5.7
		W09D6.6
		W10C6.1
		W10D5.3
		Y102A5C.1
		Y102A5C.18
		Y102A5C.2
		Y106G6A.1
		Y106G6A.2
		Y106G6A.5
		Y106G6H.12
		Y106G6H.14
		Y106G6H.15
		Y106G6H.6
		Y106G6H.7
		Y113G7B.4
		Y113G7B.5
		Y116A8C.13
		Y11D7A.10
		Y11D7A.12
		Y11D7A.13
		Y14H12B.1
		Y14H12B.2
		Y17G7A.1
		Y17G7B.12
		Y17G7B.4
		Y18D10A.1
		Y18D10A.11
		Y18D10A.17
		Y18D10A.9
		Y22F5A.4
		Y23H5A.2
		Y26E6A.1
		Y2H9A.1
		Y32B12B.2
		Y32B12B.4
		Y32F6A.1
		Y32F6A.3
		Y37A1B.1
		Y37A1C.1
		Y37D8A.10
		Y37D8A.11
		Y37D8A.18
		Y37D8A.19
		Y37E11B.3
		Y38A10A.6
		Y38A8.3
		Y38F1A.6
		Y39A1A.1
		Y39A1A.12
		Y39A1A.20
		Y39E4B.5
		Y40B1B.8
		Y40D12A.1
		Y41C4A.10
		Y41E3.1
		Y41E3.7
		Y43C5A.5
		Y43C5A.6
		Y43E12A.1
		Y43F4B.3
		Y45F10A.2
		Y45F10A.4
		Y45F10A.6
		Y45F10C.3
		Y45F10D.3
		Y45F10D.9
		Y45F3A.9
		Y48A6B.11
		Y48E1B.10
		Y49A3A.1
		Y49A3A.3
		Y49E10.14
		Y49E10.19
		Y49E10.3
		Y49E10.6
		Y4C6B.1
		Y51H1A.4
		Y51H1A.5
		Y51H1A.7
		Y52B11A.9
		Y52D3.1
		Y53C10A.1
		Y53C10A.6
		Y53C12A.1
		Y53C12A.6
		Y53C12B.3
		Y54E2A.11
		Y54E2A.3
		Y54E5A.6
		Y54E5B.2
		Y54G11A.2
		Y55D9A.2
		Y56A3A.11
		Y56A3A.29
		Y57G11B.5
		Y5F2A.4
		Y62H9A.3
		Y62H9A.4
		Y62H9A.5
		Y62H9A.6
		Y66H1A.2
		Y66H1B.3
		Y69H2.3
		Y6G8.3
		Y71H9A.2
		Y75B12B.1
		Y75B12B.4
		Y75B8A.13
		Y76A2B.1
		Y76A2B.4
		Y76G2A.1
		ZC155.4
		ZC155.7
		ZC168.3
		ZC262.3
		ZC266.2
		ZC302.1
		ZC308.1
		ZC308.4
		ZC328.4
		ZC373.2
		ZC376.6
		ZC395.8
		ZC404.8
		ZC404.9
		ZC434.6
		ZC477.5
		ZC504.3
		ZC513.6
		ZC518.1
		ZC53.7
		ZK1010.2
		ZK1037.6
		ZK1055.1
		ZK1067.3
		ZK1127.1
		ZK1127.11
		ZK1127.3
		ZK1127.7
		ZK1128.4
		ZK1128.5
		ZK1128.8
		ZK1193.1
		ZK1236.1
		ZK1236.7
		ZK1240.3
		ZK1248.10
		ZK1248.11
		ZK1248.14
		ZK1248.15
		ZK1290.4
		ZK1307.5
		ZK1320.9
		ZK154.5
		ZK177.4
		ZK177.5
		ZK177.6
		ZK20.3
		ZK228.3
		ZK228.4
		ZK265.6
		ZK328.1
		ZK328.2
		ZK328.4
		ZK328.5
		ZK353.1
		ZK353.7
		ZK353.8
		ZK370.8
		ZK377.2
		ZK381.1
		ZK381.4
		ZK40.1
		ZK418.4
		ZK418.8
		ZK418.9
		ZK430.2
		ZK430.7
		ZK512.7
		ZK546.14
		ZK546.15
		ZK546.2
		ZK546.5
		ZK550.4
		ZK593.8
		ZK632.1
		ZK632.13
		ZK632.5
		ZK632.7
		ZK632.8
		ZK632.9
		ZK637.11
		ZK637.7
		ZK643.2
		ZK652.3
		ZK678.1
		ZK678.3
		ZK682.2
		ZK686.2
		ZK686.4
		ZK688.5
		ZK688.8
		ZK742.1
		ZK742.2
		ZK742.5
		ZK783.2
		ZK783.4
		ZK792.1
		ZK792.2
		ZK792.3
		ZK792.7
		ZK809.2
		ZK813.3
		ZK822.4
		ZK822.5
		ZK829.5
		ZK829.6
		ZK856.1
		ZK856.10
		ZK856.11
		ZK856.9
		ZK858.3
		ZK858.4
		ZK863.7
		ZK896.4
		ZK930.1
		ZK970.3
		B0024.1
		B0024.14
		B0034.3
		B0207.2
		B0212.4
		B0213.10
		B0218.8
		B0222.3
		B0222.9
		B0244.2
		B0272.1
		B0272.3
		B0272.4
		B0280.8
